# Supplementary material for: Cell Type-Specific Predictive Models Perform Prioritization of Genes and Gene Sets Associated With Autism
Source: Front Genet. 2021 Jan 15;11:628539. doi: 10.3389/fgene.2020.628539 (PMC7844401; doi:10.3389/fgene.2020.628539)
Supplement: Supplementary File 2 — The calculated gene importance in each cell type-specific predictive models built based on all genes. [file Table_2.XLSX]

## Sheet: AST-FB
Ensemble_id	Symbol	Score
ENSG00000175497	DPP10	100
ENSG00000152583	SPARCL1	77.6931
ENSG00000205542	TMSB4X	73.7211
ENSG00000120694	HSPH1	73.4425
ENSG00000185650	ZFP36L1	71.0117
ENSG00000248527	MTATP6P1	69.0366
ENSG00000012660	ELOVL5	68.8046
ENSG00000184226	PCDH9	65.5443
ENSG00000099622	CIRBP	65.1351
ENSG00000245832	RP11-179A16.1	64.718
ENSG00000170345	FOS	63.5187
ENSG00000134532	SOX5	62.5047
ENSG00000165795	NDRG2	60.1653
ENSG00000186815	TPCN1	60.0129
ENSG00000112531	QKI	59.5836
ENSG00000080493	SLC4A4	59.2831
ENSG00000107317	PTGDS	58.507
ENSG00000197921	HES5	57.8779
ENSG00000106211	HSPB1	57.4295
ENSG00000034510	TMSB10	55.9261
ENSG00000114315	HES1	55.4036
ENSG00000159140	SON	54.841
ENSG00000236824	BCYRN1	54.3242
ENSG00000162545	CAMK2N1	53.9461
ENSG00000163288	GABRB1	52.7514
ENSG00000101439	CST3	52.1513
ENSG00000080573	COL5A3	51.3166
ENSG00000210082	MT-RNR2	50.3872
ENSG00000120885	CLU	49.7887
ENSG00000198822	GRM3	49.7866
ENSG00000125398	SOX9	48.0137
ENSG00000117525	F3	47.9219
ENSG00000148660	CAMK2G	47.8673
ENSG00000147274	RBMX	47.4723
ENSG00000101542	CDH20	47.2223
ENSG00000125462	C1orf61	47.1676
ENSG00000168702	LRP1B	46.802
ENSG00000134769	DTNA	46.7438
ENSG00000140403	DNAJA4	45.5965
ENSG00000178568	ERBB4	45.0849
ENSG00000145934	TENM2	44.4578
ENSG00000262655	SPON1	44.4063
ENSG00000164741	DLC1	44.2983
ENSG00000156475	PPP2R2B	43.416
ENSG00000125743	SNRPD2	42.8998
ENSG00000182985	CADM1	42.8265
ENSG00000136297	MMD2	42.617
ENSG00000105290	APLP1	41.8019
ENSG00000105993	DNAJB6	41.6707
ENSG00000117632	STMN1	41.6023
ENSG00000048740	CELF2	41.4991
ENSG00000149257	SERPINH1	41.4756
ENSG00000132475	H3F3B	40.6012
ENSG00000168209	DDIT4	40.5371
ENSG00000257585	LINC00609	40.4308
ENSG00000187094	CCK	40.0332
ENSG00000245526	LINC00461	39.879
ENSG00000046889	PREX2	39.8045
ENSG00000073417	PDE8A	39.0274
ENSG00000197360	ZNF98	38.4513
ENSG00000165802	NSMF	38.1658
ENSG00000118985	ELL2	38.0849
ENSG00000171885	AQP4	37.953
ENSG00000167614	TTYH1	37.94
ENSG00000223804	CH17-472G23.2	37.6446
ENSG00000106459	NRF1	37.1249
ENSG00000183166	CALN1	37.1048
ENSG00000181722	ZBTB20	36.996
ENSG00000184408	KCND2	36.9228
ENSG00000166165	CKB	36.8468
ENSG00000171634	BPTF	36.6678
ENSG00000119938	PPP1R3C	36.4633
ENSG00000130844	ZNF331	36.3152
ENSG00000144713	RPL32	36.2212
ENSG00000211459	MT-RNR1	36.0921
ENSG00000146592	CREB5	36.0265
ENSG00000100097	LGALS1	35.6843
ENSG00000198846	TOX	35.2716
ENSG00000115268	RPS15	35.2704
ENSG00000176533	GNG7	35.2179
ENSG00000172757	CFL1	35.0161
ENSG00000271860	RP11-436D23.1	34.8195
ENSG00000008083	JARID2	34.7099
ENSG00000162407	PPAP2B	34.4514
ENSG00000183098	GPC6	34.2709
ENSG00000152518	ZFP36L2	34.1784
ENSG00000149806	FAU	34.127
ENSG00000179399	GPC5	34.1238
ENSG00000152208	GRID2	33.9076
ENSG00000197959	DNM3	33.5542
ENSG00000185532	PRKG1	33.4907
ENSG00000166432	ZMAT1	33.4479
ENSG00000101150	TPD52L2	33.4449
ENSG00000136002	ARHGEF4	33.3474
ENSG00000089220	PEBP1	33.1592
ENSG00000164877	MICALL2	33.0292
ENSG00000149925	ALDOA	32.8767
ENSG00000087086	FTL	32.8156
ENSG00000233762	AC007969.5	32.5955
ENSG00000198963	RORB	32.4044
ENSG00000136527	TRA2B	32.3323
ENSG00000239268	RP11-384F7.2	32.2028
ENSG00000187764	SEMA4D	32.1874
ENSG00000253944	RP11-156K13.1	32.1741
ENSG00000008294	SPAG9	32.1273
ENSG00000124145	SDC4	32.1032
ENSG00000101745	ANKRD12	32.0064
ENSG00000112182	BACH2	31.98
ENSG00000231079	AC105402.4	31.9038
ENSG00000144724	PTPRG	31.7189
ENSG00000154654	NCAM2	31.661
ENSG00000176204	LRRTM4	31.5921
ENSG00000182175	RGMA	31.5792
ENSG00000143878	RHOB	31.5628
ENSG00000062194	GPBP1	31.5205
ENSG00000221983	UBA52	31.4115
ENSG00000122482	ZNF644	31.2736
ENSG00000114698	PLSCR4	31.2495
ENSG00000052802	MSMO1	31.1978
ENSG00000160953	MUM1	31.1286
ENSG00000204574	ABCF1	30.9445
ENSG00000173517	PEAK1	30.7796
ENSG00000046653	GPM6B	30.5921
ENSG00000214402	LCNL1	30.5728
ENSG00000157827	FMNL2	30.3791
ENSG00000151322	NPAS3	30.2852
ENSG00000133112	TPT1	30.2031
ENSG00000089280	FUS	30.1936
ENSG00000183722	LHFP	30.1816
ENSG00000122884	P4HA1	30.1289
ENSG00000033170	FUT8	30.0874
ENSG00000100852	ARHGAP5	29.7814
ENSG00000079215	SLC1A3	29.7429
ENSG00000204681	GABBR1	29.6862
ENSG00000172270	BSG	29.5159
ENSG00000182600	C2orf82	29.4071
ENSG00000140319	SRP14	29.366
ENSG00000197744	PTMAP2	29.3643
ENSG00000149090	PAMR1	29.2991
ENSG00000255864	RP11-444D3.1	29.2063
ENSG00000146677	AC004453.8	29.1426
ENSG00000183783	KCTD8	28.959
ENSG00000137497	NUMA1	28.9151
ENSG00000165995	CACNB2	28.874
ENSG00000178252	WDR6	28.7146
ENSG00000169851	PCDH7	28.6968
ENSG00000172201	ID4	28.6517
ENSG00000058866	DGKG	28.5856
ENSG00000232346	SC22CB-1E7.1	28.5349
ENSG00000036549	ZZZ3	28.5054
ENSG00000170315	UBB	28.5054
ENSG00000123104	ITPR2	28.4912
ENSG00000081189	MEF2C	28.468
ENSG00000150625	GPM6A	28.3887
ENSG00000160678	S100A1	28.3742
ENSG00000151012	SLC7A11	28.2081
ENSG00000164124	TMEM144	28.1412
ENSG00000163629	PTPN13	28.1071
ENSG00000071082	RPL31	28.1012
ENSG00000170370	EMX2	28.0819
ENSG00000109846	CRYAB	28.0019
ENSG00000149177	PTPRJ	27.9923
ENSG00000067715	SYT1	27.9828
ENSG00000152601	MBNL1	27.9415
ENSG00000153707	PTPRD	27.918
ENSG00000068305	MEF2A	27.775
ENSG00000185942	NKAIN3	27.7309
ENSG00000182263	FIGN	27.6895
ENSG00000132323	ILKAP	27.6735
ENSG00000128656	CHN1	27.6442
ENSG00000215386	MIR99AHG	27.5434
ENSG00000110436	SLC1A2	27.3767
ENSG00000120594	PLXDC2	27.255
ENSG00000179915	NRXN1	27.2138
ENSG00000041982	TNC	27.1559
ENSG00000087274	ADD1	27.0787
ENSG00000257923	CUX1	27.0572
ENSG00000083857	FAT1	26.9054
ENSG00000146005	PSD2	26.8831
ENSG00000118181	RPS25	26.8514
ENSG00000131095	GFAP	26.7971
ENSG00000214182	PTMAP5	26.7633
ENSG00000049323	LTBP1	26.7375
ENSG00000223745	RP4-717I23.3	26.606
ENSG00000106780	MEGF9	26.5842
ENSG00000109971	HSPA8	26.5728
ENSG00000143952	VPS54	26.4886
ENSG00000174306	ZHX3	26.3496
ENSG00000104728	ARHGEF10	26.3188
ENSG00000259976	RP11-553L6.5	26.3157
ENSG00000111860	CEP85L	26.3139
ENSG00000123983	ACSL3	26.3086
ENSG00000177728	KIAA0195	26.2134
ENSG00000144749	LRIG1	26.1201
ENSG00000160307	S100B	26.101
ENSG00000113721	PDGFRB	25.9898
ENSG00000125148	MT2A	25.8758
ENSG00000152661	GJA1	25.8651
ENSG00000163939	PBRM1	25.7587
ENSG00000113657	DPYSL3	25.7541
ENSG00000151929	BAG3	25.679
ENSG00000122042	UBL3	25.6735
ENSG00000146122	DAAM2	25.6144
ENSG00000162390	ACOT11	25.6102
ENSG00000204389	HSPA1A	25.5897
ENSG00000123636	BAZ2B	25.5755
ENSG00000135829	DHX9	25.464
ENSG00000262902	RP11-750B16.1	25.4462
ENSG00000235297	FAUP1	25.4388
ENSG00000010810	FYN	25.3396
ENSG00000182774	RPS17	25.2397
ENSG00000154146	NRGN	25.1988
ENSG00000146247	PHIP	25.1662
ENSG00000178980	SEPW1	25.1639
ENSG00000136158	SPRY2	25.1474
ENSG00000112972	HMGCS1	25.1189
ENSG00000104112	SCG3	25.1169
ENSG00000198382	UVRAG	25.0949
ENSG00000242086	LINC00969	24.9562
ENSG00000175634	RPS6KB2	24.8881
ENSG00000182732	RGS6	24.7585
ENSG00000162244	RPL29	24.7452
ENSG00000113645	WWC1	24.6743
ENSG00000134146	DPH6	24.6326
ENSG00000172987	HPSE2	24.6063
ENSG00000078549	ADCYAP1R1	24.5284
ENSG00000004478	FKBP4	24.444
ENSG00000182667	NTM	24.3988
ENSG00000130449	ZSWIM6	24.384
ENSG00000122566	HNRNPA2B1	24.2314
ENSG00000198948	MFAP3L	24.1601
ENSG00000071553	ATP6AP1	24.1116
ENSG00000080824	HSP90AA1	24.0712
ENSG00000169895	SYAP1	23.9049
ENSG00000148498	PARD3	23.8878
ENSG00000071054	MAP4K4	23.8153
ENSG00000135540	NHSL1	23.8097
ENSG00000153113	CAST	23.8086
ENSG00000196663	TECPR2	23.7553
ENSG00000138696	BMPR1B	23.7532
ENSG00000264230	ANXA8L1	23.7489
ENSG00000137818	RPLP1	23.6926
ENSG00000122557	HERPUD2	23.6674
ENSG00000196531	NACA	23.653
ENSG00000106624	AEBP1	23.6057
ENSG00000196935	SRGAP1	23.5936
ENSG00000132669	RIN2	23.5762
ENSG00000125755	SYMPK	23.5554
ENSG00000162909	CAPN2	23.4744
ENSG00000227036	LINC00511	23.4484
ENSG00000071242	RPS6KA2	23.3521
ENSG00000135090	TAOK3	23.21
ENSG00000185483	ROR1	23.2085
ENSG00000189337	KAZN	23.1328
ENSG00000160888	IER2	23.1158
ENSG00000183036	PCP4	23.0495
ENSG00000196376	SLC35F1	23.0476
ENSG00000182132	KCNIP1	23.0341
ENSG00000229267	AC072062.1	23.0038
ENSG00000251372	LINC00499	22.9125
ENSG00000106278	PTPRZ1	22.841
ENSG00000106571	GLI3	22.7981
ENSG00000260260	SNHG19	22.795
ENSG00000087250	MT3	22.7896
ENSG00000147324	MFHAS1	22.7887
ENSG00000151474	FRMD4A	22.7521
ENSG00000168439	STIP1	22.5526
ENSG00000114166	KAT2B	22.5504
ENSG00000228214	LINC00693	22.4835
ENSG00000104133	SPG11	22.4822
ENSG00000064393	HIPK2	22.4235
ENSG00000272449	RP3-395M20.12	22.4167
ENSG00000170624	SGCD	22.3342
ENSG00000165478	HEPACAM	22.3101
ENSG00000154928	EPHB1	22.2498
ENSG00000116147	TNR	22.2173
ENSG00000074800	ENO1	22.2042
ENSG00000143772	ITPKB	22.132
ENSG00000234127	TRIM26	22.0828
ENSG00000167772	ANGPTL4	22.0439
ENSG00000184588	PDE4B	21.9724
ENSG00000187398	LUZP2	21.962
ENSG00000079337	RAPGEF3	21.9539
ENSG00000136802	LRRC8A	21.9539
ENSG00000113578	FGF1	21.9456
ENSG00000231607	DLEU2	21.9213
ENSG00000123119	NECAB1	21.9182
ENSG00000196586	MYO6	21.9079
ENSG00000048540	LMO3	21.8776
ENSG00000168575	SLC20A2	21.8761
ENSG00000198964	SGMS1	21.8759
ENSG00000140945	CDH13	21.8019
ENSG00000184232	OAF	21.7403
ENSG00000116641	DOCK7	21.7309
ENSG00000204388	HSPA1B	21.7281
ENSG00000140264	SERF2	21.6854
ENSG00000245532	NEAT1	21.6624
ENSG00000168675	LDLRAD4	21.6606
ENSG00000124399	RP11-663P9.2	21.6001
ENSG00000137267	TUBB2A	21.568
ENSG00000173267	SNCG	21.5518
ENSG00000185950	IRS2	21.5287
ENSG00000160305	DIP2A	21.4751
ENSG00000175662	TOM1L2	21.4471
ENSG00000070214	SLC44A1	21.4441
ENSG00000229618	AC011288.2	21.4368
ENSG00000113594	LIFR	21.3668
ENSG00000166839	ANKDD1A	21.3545
ENSG00000115526	CHST10	21.3522
ENSG00000001084	GCLC	21.323
ENSG00000152270	PDE3B	21.2977
ENSG00000180263	FGD6	21.265
ENSG00000126016	AMOT	21.2161
ENSG00000156076	WIF1	21.1788
ENSG00000197756	RPL37A	21.1427
ENSG00000136942	RPL35	21.1206
ENSG00000175029	CTBP2	21.0754
ENSG00000164199	GPR98	21.0672
ENSG00000004468	CD38	20.9083
ENSG00000105767	CADM4	20.8878
ENSG00000137776	SLTM	20.8571
ENSG00000232104	RFX3-AS1	20.8449
ENSG00000048471	SNX29	20.8215
ENSG00000185565	LSAMP	20.7934
ENSG00000231373	GNA14-AS1	20.7277
ENSG00000105669	COPE	20.7153
ENSG00000147509	RGS20	20.7076
ENSG00000172809	RPL38	20.6961
ENSG00000198520	C1orf228	20.6806
ENSG00000154229	PRKCA	20.6733
ENSG00000108298	RPL19	20.6397
ENSG00000116117	PARD3B	20.6388
ENSG00000147862	NFIB	20.5969
ENSG00000046651	OFD1	20.5893
ENSG00000173209	AHSA2	20.5063
ENSG00000076685	NT5C2	20.5038
ENSG00000131016	AKAP12	20.5028
ENSG00000258733	CTD-2341M24.1	20.4594
ENSG00000204128	C2orf72	20.4376
ENSG00000100095	SEZ6L	20.3763
ENSG00000177600	RPLP2	20.3272
ENSG00000171223	JUNB	20.2885
ENSG00000225151	GOLGA2P7	20.2876
ENSG00000225573	RPL35P5	20.2762
ENSG00000244879	GABPB1-AS1	20.2708
ENSG00000075711	DLG1	20.2638
ENSG00000163166	IWS1	20.2636
ENSG00000138336	TET1	20.229
ENSG00000228696	ARL17B	20.2158
ENSG00000182168	UNC5C	20.2086
ENSG00000112893	MAN2A1	20.1337
ENSG00000123384	LRP1	20.1036
ENSG00000170390	DCLK2	20.0474
ENSG00000104447	TRPS1	20.002
ENSG00000154380	ENAH	19.9921
ENSG00000249853	HS3ST5	19.9852
ENSG00000080224	EPHA6	19.9338
ENSG00000198242	RPL23A	19.9312
ENSG00000218426	RP11-475C16.1	19.9233
ENSG00000164434	FABP7	19.9105
ENSG00000197746	PSAP	19.8864
ENSG00000163430	FSTL1	19.8681
ENSG00000137831	UACA	19.8622
ENSG00000172461	FUT9	19.8347
ENSG00000080298	RFX3	19.8265
ENSG00000114423	CBLB	19.7831
ENSG00000087258	GNAO1	19.7759
ENSG00000104852	SNRNP70	19.7438
ENSG00000143153	ATP1B1	19.7351
ENSG00000105499	PLA2G4C	19.7193
ENSG00000203739	RP11-296O14.3	19.6931
ENSG00000149403	GRIK4	19.6737
ENSG00000167552	TUBA1A	19.5915
ENSG00000143919	CAMKMT	19.5839
ENSG00000116729	WLS	19.5612
ENSG00000138756	BMP2K	19.5512
ENSG00000170759	KIF5B	19.5182
ENSG00000143947	RPS27A	19.5168
ENSG00000119508	NR4A3	19.4699
ENSG00000112739	PRPF4B	19.4554
ENSG00000079482	OPHN1	19.4375
ENSG00000248309	MEF2C-AS1	19.4194
ENSG00000123560	PLP1	19.4047
ENSG00000236197	AC002429.5	19.4021
ENSG00000154856	APCDD1	19.3937
ENSG00000223482	NUTM2A-AS1	19.3309
ENSG00000186951	PPARA	19.3153
ENSG00000234420	ZNF37BP	19.293
ENSG00000157483	MYO1E	19.2754
ENSG00000031081	ARHGAP31	19.2631
ENSG00000109956	B3GAT1	19.2629
ENSG00000128989	ARPP19	19.2447
ENSG00000145685	LHFPL2	19.2036
ENSG00000132613	MTSS1L	19.159
ENSG00000231889	TRAF3IP2-AS1	19.1588
ENSG00000145284	SCD5	19.1266
ENSG00000153208	MERTK	19.1174
ENSG00000108107	RPL28	19.1084
ENSG00000009954	BAZ1B	19.0922
ENSG00000099797	TECR	19.0741
ENSG00000179796	LRRC3B	19.0553
ENSG00000132967	HMGB1P5	19.0164
ENSG00000170915	PAQR8	19.0134
ENSG00000218227	RP11-889L3.1	19.0036
ENSG00000147408	CSGALNACT1	18.9669
ENSG00000038427	VCAN	18.918
ENSG00000140470	ADAMTS17	18.8749
ENSG00000224411	HSP90AA2P	18.8296
ENSG00000132718	SYT11	18.7962
ENSG00000104888	SLC17A7	18.7618
ENSG00000173068	BNC2	18.7608
ENSG00000162670	BRINP3	18.7331
ENSG00000125968	ID1	18.6962
ENSG00000111907	TPD52L1	18.6906
ENSG00000012983	MAP4K5	18.6818
ENSG00000170579	DLGAP1	18.6622
ENSG00000134851	TMEM165	18.6394
ENSG00000105835	NAMPT	18.628
ENSG00000117335	CD46	18.6119
ENSG00000148400	NOTCH1	18.5779
ENSG00000270898	GPR75-ASB3	18.4512
ENSG00000175264	CHST1	18.437
ENSG00000279118	RP11-517I3.2	18.4364
ENSG00000164292	RHOBTB3	18.417
ENSG00000008282	SYPL1	18.4023
ENSG00000018625	ATP1A2	18.3984
ENSG00000138326	RPS24	18.3728
ENSG00000099204	ABLIM1	18.3362
ENSG00000168003	SLC3A2	18.2886
ENSG00000125503	PPP1R12C	18.2825
ENSG00000119900	OGFRL1	18.2814
ENSG00000130226	DPP6	18.2807
ENSG00000233639	LINC01158	18.2565
ENSG00000185818	NAT8L	18.2523
ENSG00000225472	RP11-120J1.1	18.234
ENSG00000123416	TUBA1B	18.2198
ENSG00000183621	ZNF438	18.2088
ENSG00000099250	NRP1	18.2062
ENSG00000186591	UBE2H	18.1909
ENSG00000196781	TLE1	18.1878
ENSG00000008988	RPS20	18.1257
ENSG00000173812	EIF1	18.1093
ENSG00000132329	RAMP1	18.0975
ENSG00000173905	GOLIM4	18.0878
ENSG00000087460	GNAS	18.0862
ENSG00000153902	LGI4	18.0708
ENSG00000115556	PLCD4	18.0692
ENSG00000142534	RPS11	18.0644
ENSG00000142937	RPS8	18.0519
ENSG00000084636	COL16A1	18.0385
ENSG00000134982	APC	18.0118
ENSG00000119509	INVS	18.0118
ENSG00000271904	CTC-498M16.4	17.989
ENSG00000160781	PAQR6	17.9635
ENSG00000204525	HLA-C	17.9491
ENSG00000170525	PFKFB3	17.9197
ENSG00000260729	RP11-106M3.2	17.8863
ENSG00000058673	ZC3H11A	17.8613
ENSG00000132952	USPL1	17.8448
ENSG00000229807	XIST	17.8416
ENSG00000134369	NAV1	17.8178
ENSG00000104549	SQLE	17.815
ENSG00000139155	SLCO1C1	17.7937
ENSG00000164733	CTSB	17.7561
ENSG00000105357	MYH14	17.7556
ENSG00000169760	NLGN1	17.7399
ENSG00000044574	HSPA5	17.7007
ENSG00000229989	MIR181A1HG	17.6824
ENSG00000257815	RP11-611E13.2	17.681
ENSG00000079805	DNM2	17.6744
ENSG00000008441	NFIX	17.666
ENSG00000105894	PTN	17.6442
ENSG00000160679	CHTOP	17.6221
ENSG00000120129	DUSP1	17.6105
ENSG00000150991	UBC	17.5662
ENSG00000132692	BCAN	17.5474
ENSG00000179455	MKRN3	17.533
ENSG00000263146	RP11-849I19.1	17.5229
ENSG00000124440	HIF3A	17.5123
ENSG00000242071	RPL7AP6	17.4707
ENSG00000130413	STK33	17.4341
ENSG00000147421	HMBOX1	17.3992
ENSG00000159713	TPPP3	17.3704
ENSG00000165246	NLGN4Y	17.3578
ENSG00000137449	CPEB2	17.3571
ENSG00000100994	PYGB	17.3515
ENSG00000142611	PRDM16	17.3181
ENSG00000087266	SH3BP2	17.311
ENSG00000115459	ELMOD3	17.2924
ENSG00000198034	RPS4X	17.2822
ENSG00000070614	NDST1	17.2662
ENSG00000075624	ACTB	17.2591
ENSG00000134250	NOTCH2	17.2279
ENSG00000218175	AC016739.2	17.2023
ENSG00000081803	CADPS2	17.1865
ENSG00000073060	SCARB1	17.1816
ENSG00000137936	BCAR3	17.1601
ENSG00000196456	ZNF775	17.1058
ENSG00000169439	SDC2	17.0664
ENSG00000069667	RORA	17.0656
ENSG00000108953	YWHAE	17.0572
ENSG00000169715	MT1E	17.053
ENSG00000115866	DARS	17.05
ENSG00000078747	ITCH	16.9235
ENSG00000167978	SRRM2	16.8987
ENSG00000173706	HEG1	16.894
ENSG00000168769	TET2	16.8768
ENSG00000136861	CDK5RAP2	16.8694
ENSG00000089472	HEPH	16.8627
ENSG00000121653	MAPK8IP1	16.8603
ENSG00000164684	ZNF704	16.8292
ENSG00000080815	PSEN1	16.8162
ENSG00000064692	SNCAIP	16.8142
ENSG00000030066	NUP160	16.7579
ENSG00000242299	RP11-234A1.1	16.7542
ENSG00000221890	NPTXR	16.7435
ENSG00000130164	LDLR	16.7409
ENSG00000185008	ROBO2	16.734
ENSG00000233073	AC005009.2	16.7328
ENSG00000230189	GS1-124K5.2	16.7216
ENSG00000169860	P2RY1	16.6992
ENSG00000167526	RPL13	16.6582
ENSG00000186088	GSAP	16.6556
ENSG00000034713	GABARAPL2	16.6533
ENSG00000049769	PPP1R3F	16.6424
ENSG00000145012	LPP	16.6359
ENSG00000116752	BCAS2	16.521
ENSG00000177606	JUN	16.4834
ENSG00000099889	ARVCF	16.4737
ENSG00000107104	KANK1	16.463
ENSG00000137285	TUBB2B	16.4545
ENSG00000119280	C1orf198	16.4527
ENSG00000160218	TRAPPC10	16.4479
ENSG00000169813	HNRNPF	16.4375
ENSG00000186231	KLHL32	16.4036
ENSG00000244405	ETV5	16.3941
ENSG00000125534	PPDPF	16.3845
ENSG00000224550	RP11-270C12.3	16.3698
ENSG00000151572	ANO4	16.3468
ENSG00000144847	IGSF11	16.3402
ENSG00000259336	RP11-323I15.5	16.3319
ENSG00000168071	CCDC88B	16.3311
ENSG00000196262	PPIA	16.3283
ENSG00000183283	DAZAP2	16.3077
ENSG00000133800	LYVE1	16.3037
ENSG00000125703	ATG4C	16.2872
ENSG00000182872	RBM10	16.2682
ENSG00000147050	KDM6A	16.2535
ENSG00000101199	ARFGAP1	16.2504
ENSG00000142676	RPL11	16.219
ENSG00000188559	RALGAPA2	16.1709
ENSG00000167280	ENGASE	16.1688
ENSG00000146966	DENND2A	16.1679
ENSG00000165322	ARHGAP12	16.1436
ENSG00000162772	ATF3	16.1389
ENSG00000183117	CSMD1	16.1299
ENSG00000134313	KIDINS220	16.1284
ENSG00000250903	GMDS-AS1	16.1272
ENSG00000130203	APOE	16.0993
ENSG00000118007	STAG1	16.0746
ENSG00000131871	VIMP	16.0597
ENSG00000104833	TUBB4A	16.0535
ENSG00000167470	MIDN	15.9827
ENSG00000121440	PDZRN3	15.9826
ENSG00000110344	UBE4A	15.9637
ENSG00000164050	PLXNB1	15.9626
ENSG00000186153	WWOX	15.9585
ENSG00000225177	RP11-390P2.4	15.9131
ENSG00000159788	RGS12	15.8897
ENSG00000162849	KIF26B	15.8688
ENSG00000166833	NAV2	15.8636
ENSG00000179364	PACS2	15.8467
ENSG00000014123	UFL1	15.846
ENSG00000163516	ANKZF1	15.8221
ENSG00000111266	DUSP16	15.8214
ENSG00000188153	COL4A5	15.8195
ENSG00000165458	INPPL1	15.8138
ENSG00000173992	CCS	15.7291
ENSG00000135821	GLUL	15.6918
ENSG00000185737	NRG3	15.6601
ENSG00000068724	TTC7A	15.6552
ENSG00000089053	ANAPC5	15.6481
ENSG00000135919	SERPINE2	15.6151
ENSG00000157833	GAREML	15.6027
ENSG00000066084	DIP2B	15.5908
ENSG00000158966	CACHD1	15.588
ENSG00000198911	SREBF2	15.5853
ENSG00000256742	RP13-941N14.1	15.5842
ENSG00000096872	IFT74	15.5831
ENSG00000188039	NWD1	15.5766
ENSG00000228222	AC074363.1	15.5527
ENSG00000043093	DCUN1D1	15.5479
ENSG00000166068	SPRED1	15.5434
ENSG00000164176	EDIL3	15.536
ENSG00000103363	TCEB2	15.5148
ENSG00000216895	AC009403.2	15.4881
ENSG00000144642	RBMS3	15.4877
ENSG00000138639	ARHGAP24	15.4782
ENSG00000164344	KLKB1	15.4601
ENSG00000136807	CDK9	15.4571
ENSG00000226221	RPL26P19	15.4454
ENSG00000179403	VWA1	15.4346
ENSG00000145555	MYO10	15.4333
ENSG00000177410	ZFAS1	15.425
ENSG00000187773	FAM69C	15.4038
ENSG00000173805	HAP1	15.391
ENSG00000105088	OLFM2	15.3765
ENSG00000107249	GLIS3	15.3734
ENSG00000102032	RENBP	15.371
ENSG00000132906	CASP9	15.3672
ENSG00000125812	GZF1	15.3663
ENSG00000100427	MLC1	15.3663
ENSG00000236552	RPL13AP5	15.3529
ENSG00000162337	LRP5	15.3448
ENSG00000141458	NPC1	15.3372
ENSG00000171189	GRIK1	15.3364
ENSG00000271447	MMP28	15.3318
ENSG00000127311	HELB	15.3307
ENSG00000164929	BAALC	15.3258
ENSG00000177479	ARIH2	15.3071
ENSG00000109472	CPE	15.2753
ENSG00000182087	TMEM259	15.25
ENSG00000072274	TFRC	15.2491
ENSG00000120278	PLEKHG1	15.2466
ENSG00000129562	DAD1	15.2415
ENSG00000232573	RPL3P4	15.2338
ENSG00000101400	SNTA1	15.2161
ENSG00000178028	DMAP1	15.2082
ENSG00000131778	CHD1L	15.1784
ENSG00000227008	RP3-417G15.1	15.1618
ENSG00000114805	PLCH1	15.1505
ENSG00000114279	FGF12	15.141
ENSG00000135424	ITGA7	15.1316
ENSG00000174579	MSL2	15.0635
ENSG00000111642	CHD4	15.0628
ENSG00000081913	PHLPP1	15.0558
ENSG00000013441	CLK1	15.0555
ENSG00000205336	GPR56	15.0541
ENSG00000151687	ANKAR	15.054
ENSG00000023902	PLEKHO1	15.0514
ENSG00000143819	EPHX1	15.0382
ENSG00000134324	LPIN1	14.9873
ENSG00000179242	CDH4	14.9742
ENSG00000129084	PSMA1	14.9419
ENSG00000173482	PTPRM	14.9416
ENSG00000067955	CBFB	14.9354
ENSG00000188313	PLSCR1	14.9326
ENSG00000274265	CH17-189H20.1	14.9248
ENSG00000124749	COL21A1	14.9163
ENSG00000126883	NUP214	14.9128
ENSG00000078328	RBFOX1	14.8945
ENSG00000140526	ABHD2	14.8829
ENSG00000197182	MIRLET7BHG	14.8589
ENSG00000132164	SLC6A11	14.8121
ENSG00000168214	RBPJ	14.8027
ENSG00000185222	WBP5	14.7879
ENSG00000184828	ZBTB7C	14.7361
ENSG00000204256	BRD2	14.7295
ENSG00000104946	TBC1D17	14.7233
ENSG00000076604	TRAF4	14.7143
ENSG00000278996	CH507-513H4.1	14.7097
ENSG00000101367	MAPRE1	14.6765
ENSG00000181409	AATK	14.6525
ENSG00000205903	ZNF316	14.6446
ENSG00000172428	MYEOV2	14.6324
ENSG00000101198	NKAIN4	14.6177
ENSG00000107551	RASSF4	14.6072
ENSG00000111961	SASH1	14.5782
ENSG00000187051	RPS19BP1	14.5722
ENSG00000169604	ANTXR1	14.5638
ENSG00000271723	MROH7-TTC4	14.5622
ENSG00000163697	APBB2	14.5593
ENSG00000171105	INSR	14.5557
ENSG00000260878	RP11-320H14.1	14.5499
ENSG00000010278	CD9	14.5297
ENSG00000219507	FTH1P8	14.5228
ENSG00000271383	NBPF19	14.5124
ENSG00000143603	KCNN3	14.5114
ENSG00000068078	FGFR3	14.503
ENSG00000105323	HNRNPUL1	14.4658
ENSG00000167658	EEF2	14.4627
ENSG00000174498	IGDCC3	14.4614
ENSG00000114857	NKTR	14.4404
ENSG00000173821	RNF213	14.4271
ENSG00000185278	ZBTB37	14.4114
ENSG00000255580	AP000462.2	14.4105
ENSG00000186998	EMID1	14.4036
ENSG00000169306	IL1RAPL1	14.3849
ENSG00000143514	TP53BP2	14.3799
ENSG00000135063	FAM189A2	14.3433
ENSG00000132388	UBE2G1	14.3374
ENSG00000109654	TRIM2	14.3341
ENSG00000122257	RBBP6	14.324
ENSG00000198673	FAM19A2	14.3116
ENSG00000164327	RICTOR	14.2986
ENSG00000065526	SPEN	14.2713
ENSG00000184985	SORCS2	14.2712
ENSG00000060718	COL11A1	14.2671
ENSG00000128191	DGCR8	14.2644
ENSG00000135835	KIAA1614	14.258
ENSG00000152990	GPR125	14.2381
ENSG00000196704	AMZ2	14.2271
ENSG00000137710	RDX	14.2038
ENSG00000079691	LRRC16A	14.1968
ENSG00000223797	ENTPD3-AS1	14.1876
ENSG00000177694	NAALADL2	14.185
ENSG00000170776	AKAP13	14.1598
ENSG00000103197	TSC2	14.1417
ENSG00000115461	IGFBP5	14.1347
ENSG00000142949	PTPRF	14.103
ENSG00000127022	CANX	14.0962
ENSG00000134308	YWHAQ	14.0898
ENSG00000188986	NELFB	14.0812
ENSG00000132842	AP3B1	14.0622
ENSG00000156510	HKDC1	14.0581
ENSG00000133067	LGR6	14.058
ENSG00000113369	ARRDC3	14.0217
ENSG00000142871	CYR61	14.0011
ENSG00000132321	IQCA1	13.9877
ENSG00000146555	SDK1	13.9763
ENSG00000151461	UPF2	13.9748
ENSG00000179218	CALR	13.959
ENSG00000129244	ATP1B2	13.9572
ENSG00000104375	STK3	13.9399
ENSG00000275066	SYNRG	13.9251
ENSG00000134508	CABLES1	13.9195
ENSG00000169554	ZEB2	13.915
ENSG00000105193	RPS16	13.9065
ENSG00000251247	ZNF345	13.8942
ENSG00000099251	HSD17B7P2	13.8928
ENSG00000148180	GSN	13.8864
ENSG00000197818	SLC9A8	13.8631
ENSG00000118946	PCDH17	13.849
ENSG00000110911	SLC11A2	13.8451
ENSG00000164687	FABP5	13.8372
ENSG00000088881	EBF4	13.8316
ENSG00000152404	CWF19L2	13.8288
ENSG00000111678	C12orf57	13.8153
ENSG00000165449	SLC16A9	13.808
ENSG00000250588	IQCJ-SCHIP1	13.8075
ENSG00000116478	HDAC1	13.8015
ENSG00000157005	SST	13.7762
ENSG00000064655	EYA2	13.7751
ENSG00000182218	HHIPL1	13.7667
ENSG00000153944	MSI2	13.7361
ENSG00000259417	LINC01314	13.7308
ENSG00000159228	CBR1	13.7079
ENSG00000154447	SH3RF1	13.7064
ENSG00000173334	TRIB1	13.704
ENSG00000115808	STRN	13.6878
ENSG00000130304	SLC27A1	13.6823
ENSG00000149084	HSD17B12	13.6705
ENSG00000198373	WWP2	13.663
ENSG00000126368	NR1D1	13.6574
ENSG00000061938	TNK2	13.6566
ENSG00000215067	ALOX12-AS1	13.6499
ENSG00000184009	ACTG1	13.6371
ENSG00000126804	ZBTB1	13.6228
ENSG00000120306	CYSTM1	13.622
ENSG00000092841	MYL6	13.6129
ENSG00000154217	PITPNC1	13.6107
ENSG00000142327	RNPEPL1	13.602
ENSG00000255690	TRIL	13.6019
ENSG00000184304	PRKD1	13.5865
ENSG00000075142	SRI	13.5849
ENSG00000091656	ZFHX4	13.5678
ENSG00000166444	ST5	13.5668
ENSG00000185619	PCGF3	13.5394
ENSG00000091490	SEL1L3	13.5284
ENSG00000083168	KAT6A	13.5238
ENSG00000164253	WDR41	13.5108
ENSG00000132780	NASP	13.4707
ENSG00000196104	SPOCK3	13.4643
ENSG00000136156	ITM2B	13.4532
ENSG00000262877	RP11-1055B8.4	13.4344
ENSG00000184384	MAML2	13.4259
ENSG00000196091	MYBPC1	13.4219
ENSG00000006652	IFRD1	13.4104
ENSG00000104824	HNRNPL	13.3996
ENSG00000177853	ZNF518A	13.3952
ENSG00000174469	CNTNAP2	13.386
ENSG00000112715	VEGFA	13.3738
ENSG00000163960	UBXN7	13.3735
ENSG00000261609	GAN	13.3588
ENSG00000175868	CALCB	13.3581
ENSG00000254237	RP11-115J16.2	13.3374
ENSG00000177732	SOX12	13.3317
ENSG00000162688	AGL	13.3284
ENSG00000149972	CNTN5	13.3244
ENSG00000171681	ATF7IP	13.3183
ENSG00000227615	RP11-864N7.2	13.3093
ENSG00000171094	ALK	13.3016
ENSG00000114391	RPL24	13.3004
ENSG00000078177	N4BP2	13.2981
ENSG00000226476	RP11-776H12.1	13.2921
ENSG00000103740	ACSBG1	13.2911
ENSG00000132334	PTPRE	13.2855
ENSG00000114796	KLHL24	13.2773
ENSG00000058262	SEC61A1	13.2675
ENSG00000143079	CTTNBP2NL	13.2509
ENSG00000168913	ENHO	13.2447
ENSG00000118418	HMGN3	13.2444
ENSG00000171617	ENC1	13.2275
ENSG00000142089	IFITM3	13.2259
ENSG00000157851	DPYSL5	13.2252
ENSG00000070404	FSTL3	13.2218
ENSG00000107779	BMPR1A	13.2207
ENSG00000197563	PIGN	13.1965
ENSG00000188647	PTAR1	13.1901
ENSG00000101577	LPIN2	13.185
ENSG00000154898	CCDC144CP	13.18
ENSG00000104979	C19orf53	13.1791
ENSG00000137154	RPS6	13.1602
ENSG00000129538	RNASE1	13.1269
ENSG00000166716	ZNF592	13.1143
ENSG00000172638	EFEMP2	13.0523
ENSG00000258561	RP11-72M17.1	13.0469
ENSG00000078114	NEBL	13.0136
ENSG00000167685	ZNF444	13.0081
ENSG00000167074	TEF	13.0071
ENSG00000198467	TPM2	13.007
ENSG00000130066	SAT1	12.9973
ENSG00000224897	POT1-AS1	12.9957
ENSG00000141639	MAPK4	12.9773
ENSG00000180287	PLD5	12.9761
ENSG00000257261	RP11-96H19.1	12.9708
ENSG00000103187	COTL1	12.9697
ENSG00000253773	C8orf37-AS1	12.9605
ENSG00000013375	PGM3	12.9476
ENSG00000110080	ST3GAL4	12.9457
ENSG00000180776	ZDHHC20	12.9433
ENSG00000136451	VEZF1	12.9328
ENSG00000162733	DDR2	12.9325
ENSG00000124942	AHNAK	12.9263
ENSG00000226976	COX6A1P2	12.9238
ENSG00000115266	APC2	12.9093
ENSG00000171877	FRMD5	12.8942
ENSG00000163378	EOGT	12.8847
ENSG00000127483	HP1BP3	12.8775
ENSG00000151834	GABRA2	12.853
ENSG00000113811	SELK	12.8483
ENSG00000196235	SUPT5H	12.8461
ENSG00000242687	AC004893.11	12.8297
ENSG00000020577	SAMD4A	12.8281
ENSG00000213598	RP11-112J1.1	12.8205
ENSG00000197256	KANK2	12.8189
ENSG00000107223	EDF1	12.8188
ENSG00000049089	COL9A2	12.8173
ENSG00000056487	PHF21B	12.8091
ENSG00000123144	C19orf43	12.8089
ENSG00000183666	GUSBP1	12.8057
ENSG00000104312	RIPK2	12.7842
ENSG00000145794	MEGF10	12.7805
ENSG00000232287	SLC6A1-AS1	12.7764
ENSG00000130175	PRKCSH	12.7757
ENSG00000196338	NLGN3	12.7518
ENSG00000105372	RPS19	12.7491
ENSG00000135744	AGT	12.735
ENSG00000136114	THSD1	12.7335
ENSG00000130255	RPL36	12.7289
ENSG00000213096	ZNF254	12.7134
ENSG00000150938	CRIM1	12.698
ENSG00000132002	DNAJB1	12.6938
ENSG00000136160	EDNRB	12.6892
ENSG00000178425	NT5DC1	12.6883
ENSG00000151466	SCLT1	12.6827
ENSG00000154310	TNIK	12.6812
ENSG00000226742	HSBP1L1	12.6717
ENSG00000183662	FAM19A1	12.6653
ENSG00000127241	MASP1	12.6354
ENSG00000047365	ARAP2	12.6304
ENSG00000134376	CRB1	12.6283
ENSG00000106344	RBM28	12.599
ENSG00000115524	SF3B1	12.5734
ENSG00000211448	DIO2	12.5616
ENSG00000131044	TTLL9	12.5551
ENSG00000141959	PFKL	12.5499
ENSG00000238755	RP11-23D24.2	12.5476
ENSG00000161016	RPL8	12.5473
ENSG00000068903	SIRT2	12.5335
ENSG00000137573	SULF1	12.5246
ENSG00000149557	FEZ1	12.5152
ENSG00000237356	AL163953.3	12.5119
ENSG00000141543	EIF4A3	12.5051
ENSG00000250317	SMIM20	12.4947
ENSG00000134352	IL6ST	12.4932
ENSG00000188158	NHS	12.4909
ENSG00000116991	SIPA1L2	12.4908
ENSG00000178950	GAK	12.4903
ENSG00000130787	HIP1R	12.469
ENSG00000079819	EPB41L2	12.4641
ENSG00000196865	NHLRC2	12.4597
ENSG00000185774	KCNIP4	12.4571
ENSG00000166262	FAM227B	12.4484
ENSG00000235665	LINC00298	12.4451
ENSG00000057608	GDI2	12.4299
ENSG00000065809	FAM107B	12.416
ENSG00000267100	ILF3-AS1	12.4
ENSG00000138613	APH1B	12.3995
ENSG00000100711	ZFYVE21	12.3895
ENSG00000228474	OST4	12.3883
ENSG00000214548	MEG3	12.3794
ENSG00000138496	PARP9	12.3781
ENSG00000198121	LPAR1	12.3649
ENSG00000156395	SORCS3	12.3587
ENSG00000134817	APLNR	12.3434
ENSG00000226752	PSMD5-AS1	12.3431
ENSG00000100968	NFATC4	12.3214
ENSG00000119720	NRDE2	12.3177
ENSG00000116497	S100PBP	12.3166
ENSG00000150893	FREM2	12.3081
ENSG00000077549	CAPZB	12.3022
ENSG00000066032	CTNNA2	12.3
ENSG00000249773	MRPS17	12.2994
ENSG00000227165	WDR11-AS1	12.2949
ENSG00000160271	RALGDS	12.2772
ENSG00000139218	SCAF11	12.2713
ENSG00000140859	KIFC3	12.2642
ENSG00000197442	MAP3K5	12.2511
ENSG00000133019	CHRM3	12.2511
ENSG00000196369	SRGAP2B	12.2246
ENSG00000144867	SRPRB	12.2127
ENSG00000130522	JUND	12.2106
ENSG00000146409	SLC18B1	12.202
ENSG00000230629	RPS23P8	12.1989
ENSG00000160213	CSTB	12.1931
ENSG00000176463	SLCO3A1	12.189
ENSG00000075539	FRYL	12.1868
ENSG00000095637	SORBS1	12.1846
ENSG00000166575	TMEM135	12.182
ENSG00000124126	PREX1	12.1796
ENSG00000167191	GPRC5B	12.1612
ENSG00000185834	RPL12P4	12.1589
ENSG00000099840	IZUMO4	12.1321
ENSG00000161509	GRIN2C	12.1295
ENSG00000059145	UNKL	12.1067
ENSG00000189180	ZNF33A	12.0931
ENSG00000228212	OFD1P17	12.0783
ENSG00000124181	PLCG1	12.0706
ENSG00000154553	PDLIM3	12.0631
ENSG00000006118	TMEM132A	12.0564
ENSG00000187079	TEAD1	12.045
ENSG00000163714	U2SURP	12.04
ENSG00000125740	FOSB	12.0353
ENSG00000231767	RP11-92K2.2	12.0323
ENSG00000117450	PRDX1	12.0286
ENSG00000011114	BTBD7	12.0146
ENSG00000144455	SUMF1	12.0142
ENSG00000223727	AC026188.1	12.0052
ENSG00000108465	CDK5RAP3	12.0017
ENSG00000180530	NRIP1	11.9941
ENSG00000065413	ANKRD44	11.9737
ENSG00000106078	COBL	11.963
ENSG00000181234	TMEM132C	11.9556
ENSG00000186001	LRCH3	11.9407
ENSG00000104529	EEF1D	11.9323
ENSG00000123933	MXD4	11.9259
ENSG00000167515	TRAPPC2L	11.914
ENSG00000173327	MAP3K11	11.8981
ENSG00000181790	BAI1	11.874
ENSG00000236383	LINC00854	11.8534
ENSG00000138380	CARF	11.8387
ENSG00000224505	AC002117.1	11.8321
ENSG00000172995	ARPP21	11.8259
ENSG00000153187	HNRNPU	11.8201
ENSG00000263327	TAPT1-AS1	11.8138
ENSG00000233184	RP11-421L21.3	11.8133
ENSG00000231500	RPS18	11.8129
ENSG00000092010	PSME1	11.7977
ENSG00000164219	PGGT1B	11.7942
ENSG00000123358	NR4A1	11.7758
ENSG00000139915	MDGA2	11.7698
ENSG00000102996	MMP15	11.7689
ENSG00000237491	RP11-206L10.9	11.7547
ENSG00000186635	ARAP1	11.754
ENSG00000215030	RPL13P12	11.7437
ENSG00000091073	DTX2	11.7412
ENSG00000177103	DSCAML1	11.7345
ENSG00000273247	RP11-83A24.2	11.7325
ENSG00000130653	PNPLA7	11.7271
ENSG00000176105	YES1	11.7237
ENSG00000083544	TDRD3	11.7225
ENSG00000183066	WBP2NL	11.7111
ENSG00000101544	ADNP2	11.7093
ENSG00000187514	PTMA	11.699
ENSG00000231365	RP11-418J17.1	11.6812
ENSG00000144909	OSBPL11	11.674
ENSG00000234527	PCDH9-AS1	11.6655
ENSG00000146648	EGFR	11.6653
ENSG00000115827	DCAF17	11.6582
ENSG00000067182	TNFRSF1A	11.6557
ENSG00000166710	B2M	11.6455
ENSG00000099785	MARCH2	11.6301
ENSG00000182272	B4GALNT4	11.6184
ENSG00000082996	RNF13	11.6106
ENSG00000144369	FAM171B	11.6041
ENSG00000102189	EEA1	11.5891
ENSG00000223803	RPS20P14	11.5705
ENSG00000153930	ANKFN1	11.569
ENSG00000119688	ABCD4	11.5519
ENSG00000103489	XYLT1	11.5514
ENSG00000137145	DENND4C	11.5374
ENSG00000152936	LMNTD1	11.5168
ENSG00000168883	USP39	11.4944
ENSG00000070759	TESK2	11.481
ENSG00000105254	TBCB	11.4666
ENSG00000198363	ASPH	11.4561
ENSG00000118689	FOXO3	11.4498
ENSG00000108654	DDX5	11.446
ENSG00000143995	MEIS1	11.438
ENSG00000182050	MGAT4C	11.4364
ENSG00000123349	PFDN5	11.4192
ENSG00000125977	EIF2S2	11.4184
ENSG00000123095	BHLHE41	11.4118
ENSG00000135404	CD63	11.4117
ENSG00000184787	UBE2G2	11.3928
ENSG00000112306	RPS12	11.3863
ENSG00000233067	PTCHD1-AS	11.3857
ENSG00000169062	UPF3A	11.3753
ENSG00000136271	DDX56	11.3715
ENSG00000143442	POGZ	11.3573
ENSG00000185053	SGCZ	11.3483
ENSG00000103227	LMF1	11.3192
ENSG00000251513	CTD-2215E18.1	11.311
ENSG00000169689	STRA13	11.3055
ENSG00000087076	HSD17B14	11.3022
ENSG00000225470	JPX	11.2937
ENSG00000233806	LINC01237	11.2794
ENSG00000104885	DOT1L	11.2749
ENSG00000055609	KMT2C	11.2559
ENSG00000176971	FIBIN	11.2495
ENSG00000163285	GABRG1	11.2473
ENSG00000240509	RPL34P18	11.2421
ENSG00000237973	RP5-857K21.6	11.231
ENSG00000162599	NFIA	11.2284
ENSG00000266282	UBL5P2	11.2283
ENSG00000187244	BCAM	11.2261
ENSG00000141314	RHBDL3	11.2233
ENSG00000247199	RP11-373N22.3	11.2035
ENSG00000174243	DDX23	11.1959
ENSG00000143337	TOR1AIP1	11.194
ENSG00000226688	ENTPD1-AS1	11.1845
ENSG00000141736	ERBB2	11.1838
ENSG00000237764	RP11-3B12.2	11.1726
ENSG00000108175	ZMIZ1	11.1709
ENSG00000166025	AMOTL1	11.1633
ENSG00000185122	HSF1	11.1604
ENSG00000239521	GATS	11.159
ENSG00000182463	TSHZ2	11.1453
ENSG00000172845	SP3	11.1415
ENSG00000198838	RYR3	11.1401
ENSG00000176124	DLEU1	11.1385
ENSG00000187239	FNBP1	11.1343
ENSG00000183023	SLC8A1	11.1317
ENSG00000103978	TMEM87A	11.1253
ENSG00000115183	TANC1	11.1238
ENSG00000241316	SUCLG2-AS1	11.123
ENSG00000242290	RP11-197K3.1	11.1183
ENSG00000168461	RAB31	11.1066
ENSG00000258199	RP11-977G19.5	11.103
ENSG00000132970	WASF3	11.0967
ENSG00000165801	ARHGEF40	11.0949
ENSG00000074416	MGLL	11.0763
ENSG00000272333	KMT2B	11.076
ENSG00000177666	PNPLA2	11.0752
ENSG00000224631	RP11-51O6.1	11.0586
ENSG00000241007	SEPT7P6	11.0545
ENSG00000180537	RNF182	11.0518
ENSG00000134248	LAMTOR5	11.0471
ENSG00000133639	BTG1	11.0463
ENSG00000139132	FGD4	11.034
ENSG00000105738	SIPA1L3	11.0332
ENSG00000258844	RP11-259K15.2	11.0288
ENSG00000178764	ZHX2	11.0286
ENSG00000143036	SLC44A3	11.0153
ENSG00000124782	RREB1	11.0152
ENSG00000157103	SLC6A1	11.0144
ENSG00000163320	CGGBP1	11.0136
ENSG00000106003	LFNG	11.0096
ENSG00000272865	RP11-561I11.4	11.0008
ENSG00000145390	USP53	10.9943
ENSG00000147202	DIAPH2	10.9861
ENSG00000101680	LAMA1	10.9655
ENSG00000167106	FAM102A	10.9629
ENSG00000100360	IFT27	10.9592
ENSG00000116016	EPAS1	10.9502
ENSG00000133142	TCEAL4	10.9429
ENSG00000162086	ZNF75A	10.9397
ENSG00000135916	ITM2C	10.9147
ENSG00000103496	STX4	10.9117
ENSG00000189077	TMEM120A	10.8859
ENSG00000149809	TM7SF2	10.8833
ENSG00000135535	CD164	10.8821
ENSG00000160712	IL6R	10.8762
ENSG00000163395	IGFN1	10.8757
ENSG00000124479	NDP	10.8452
ENSG00000178814	OPLAH	10.8367
ENSG00000167460	TPM4	10.8359
ENSG00000111783	RFX4	10.8281
ENSG00000122756	CNTFR	10.8257
ENSG00000196498	NCOR2	10.8257
ENSG00000012171	SEMA3B	10.8252
ENSG00000242814	RP11-436H11.1	10.8251
ENSG00000213722	DDAH2	10.81
ENSG00000067167	TRAM1	10.8093
ENSG00000180229	HERC2P3	10.8087
ENSG00000131584	ACAP3	10.8064
ENSG00000135272	MDFIC	10.7835
ENSG00000177700	POLR2L	10.7818
ENSG00000137962	ARHGAP29	10.7798
ENSG00000133048	CHI3L1	10.7771
ENSG00000169718	DUS1L	10.7752
ENSG00000116132	PRRX1	10.7598
ENSG00000140545	MFGE8	10.7519
ENSG00000184209	SNRNP35	10.7467
ENSG00000049246	PER3	10.7311
ENSG00000141510	TP53	10.7241
ENSG00000134371	CDC73	10.7213
ENSG00000197892	KIF13B	10.7097
ENSG00000001629	ANKIB1	10.6964
ENSG00000162613	FUBP1	10.6855
ENSG00000279082	RP1-167O22.1	10.6829
ENSG00000153956	CACNA2D1	10.6826
ENSG00000110274	CEP164	10.6726
ENSG00000189058	APOD	10.6542
ENSG00000140396	NCOA2	10.6316
ENSG00000142459	EVI5L	10.6314
ENSG00000162174	ASRGL1	10.6253
ENSG00000129351	ILF3	10.6154
ENSG00000147588	PMP2	10.6152
ENSG00000114450	GNB4	10.6083
ENSG00000122965	RBM19	10.6041
ENSG00000169217	CD2BP2	10.5978
ENSG00000114978	MOB1A	10.5826
ENSG00000110651	CD81	10.5806
ENSG00000005513	SOX8	10.5669
ENSG00000053747	LAMA3	10.5559
ENSG00000131748	STARD3	10.5444
ENSG00000085117	CD82	10.5403
ENSG00000134107	BHLHE40	10.5324
ENSG00000102125	TAZ	10.5312
ENSG00000109113	RAB34	10.5292
ENSG00000165886	UBTD1	10.5276
ENSG00000108370	RGS9	10.5263
ENSG00000223774	RP11-307B6.3	10.5212
ENSG00000187147	RNF220	10.5175
ENSG00000088205	DDX18	10.5163
ENSG00000123159	GIPC1	10.514
ENSG00000107968	MAP3K8	10.5073
ENSG00000018408	WWTR1	10.5009
ENSG00000171408	PDE7B	10.4995
ENSG00000109819	PPARGC1A	10.4974
ENSG00000026025	VIM	10.4891
ENSG00000185989	RASA3	10.4739
ENSG00000007255	TRAPPC6A	10.4727
ENSG00000064999	ANKS1A	10.4684
ENSG00000156103	MMP16	10.4659
ENSG00000119139	TJP2	10.4585
ENSG00000132470	ITGB4	10.4557
ENSG00000149273	RPS3	10.4454
ENSG00000131127	ZNF141	10.4443
ENSG00000151623	NR3C2	10.4419
ENSG00000225972	MTND1P23	10.4287
ENSG00000111186	WNT5B	10.4215
ENSG00000100767	PAPLN	10.4181
ENSG00000132361	CLUH	10.402
ENSG00000149485	FADS1	10.3924
ENSG00000136051	KIAA1033	10.3883
ENSG00000135838	NPL	10.3861
ENSG00000184500	PROS1	10.3785
ENSG00000141232	TOB1	10.3595
ENSG00000145416	MARCH1	10.3568
ENSG00000006468	ETV1	10.3491
ENSG00000237441	RGL2	10.3466
ENSG00000090621	PABPC4	10.344
ENSG00000271461	RP4-673D20.6	10.3392
ENSG00000141469	SLC14A1	10.3277
ENSG00000244701	RP5-894A10.2	10.3136
ENSG00000104067	TJP1	10.3079
ENSG00000099783	HNRNPM	10.3046
ENSG00000198792	TMEM184B	10.2975
ENSG00000258667	HIF1A-AS2	10.2842
ENSG00000112902	SEMA5A	10.275
ENSG00000236871	LINC00106	10.2744
ENSG00000138459	SLC35A5	10.274
ENSG00000148297	MED22	10.2719
ENSG00000163633	C4orf36	10.2394
ENSG00000249437	NAIP	10.2291
ENSG00000197958	RPL12	10.2282
ENSG00000102935	ZNF423	10.2259
ENSG00000173926	MARCH3	10.2198
ENSG00000225912	RP13-258O15.1	10.2169
ENSG00000092421	SEMA6A	10.2079
ENSG00000105854	PON2	10.2078
ENSG00000147403	RPL10	10.2075
ENSG00000134138	MEIS2	10.2073
ENSG00000188681	TEKT4P2	10.1982
ENSG00000120008	WDR11	10.1981
ENSG00000070476	ZXDC	10.1904
ENSG00000174776	WDR49	10.184
ENSG00000117519	CNN3	10.1829
ENSG00000127990	SGCE	10.1787
ENSG00000171604	CXXC5	10.1785
ENSG00000144468	RHBDD1	10.175
ENSG00000007372	PAX6	10.1738
ENSG00000123094	RASSF8	10.171
ENSG00000173486	FKBP2	10.1665
ENSG00000249240	AC069368.3	10.166
ENSG00000180891	CUEDC1	10.1654
ENSG00000133226	SRRM1	10.1505
ENSG00000126878	AIF1L	10.1424
ENSG00000011405	PIK3C2A	10.132
ENSG00000144339	TMEFF2	10.1289
ENSG00000103811	CTSH	10.1272
ENSG00000068650	ATP11A	10.1182
ENSG00000110700	RPS13	10.1131
ENSG00000148516	ZEB1	10.1109
ENSG00000105855	ITGB8	10.1102
ENSG00000054690	PLEKHH1	10.1094
ENSG00000049540	ELN	10.1033
ENSG00000100784	RPS6KA5	10.101
ENSG00000168944	CEP120	10.0966
ENSG00000103888	CEMIP	10.0894
ENSG00000188803	SHISA6	10.0859
ENSG00000132376	INPP5K	10.0853
ENSG00000160310	PRMT2	10.0852
ENSG00000224731	AC016716.2	10.085
ENSG00000224081	LINC01057	10.0845
ENSG00000159202	UBE2Z	10.082
ENSG00000155849	ELMO1	10.0796
ENSG00000112137	PHACTR1	10.0779
ENSG00000165443	PHYHIPL	10.0757
ENSG00000163110	PDLIM5	10.0743
ENSG00000125772	GPCPD1	10.0734
ENSG00000180389	ATP5EP2	10.0682
ENSG00000078061	ARAF	10.0466
ENSG00000156508	EEF1A1	10.0427
ENSG00000153976	HS3ST3A1	10.04
ENSG00000063177	RPL18	10.0359
ENSG00000157168	NRG1	10.0318
ENSG00000249381	LINC00500	10.0267
ENSG00000165959	CLMN	10.0178
ENSG00000157617	C2CD2	10.0154
ENSG00000269124	AC007193.10	10.013
ENSG00000066027	PPP2R5A	10.0119
ENSG00000186480	INSIG1	9.99786
ENSG00000100796	SMEK1	9.99065
ENSG00000086666	ZFAND6	9.97979
ENSG00000213293	CTD-2666L21.3	9.96448
ENSG00000133195	SLC39A11	9.96174
ENSG00000147027	TMEM47	9.96118
ENSG00000100056	DGCR14	9.96014
ENSG00000185955	C7orf61	9.95598
ENSG00000203880	PCMTD2	9.95176
ENSG00000005075	POLR2J	9.94963
ENSG00000145349	CAMK2D	9.9435
ENSG00000251136	RP11-37B2.1	9.9395
ENSG00000164066	INTU	9.93869
ENSG00000223653	RP11-131L23.1	9.9353
ENSG00000130741	EIF2S3	9.93279
ENSG00000122545	SEPT7	9.90433
ENSG00000120509	PDZD11	9.89526
ENSG00000237668	RPS15AP38	9.89395
ENSG00000101493	ZNF516	9.86672
ENSG00000257060	RP11-266O8.1	9.85924
ENSG00000185988	PLK5	9.85758
ENSG00000205930	C21orf62-AS1	9.8552
ENSG00000196275	GTF2IRD2	9.85423
ENSG00000229230	MT1P3	9.82133
ENSG00000002586	CD99	9.81296
ENSG00000170703	TTLL6	9.80917
ENSG00000113269	RNF130	9.80762
ENSG00000184381	PLA2G6	9.80736
ENSG00000075420	FNDC3B	9.80701
ENSG00000130254	SAFB2	9.80263
ENSG00000067836	ROGDI	9.80248
ENSG00000105229	PIAS4	9.79835
ENSG00000272568	CTB-113D17.1	9.79352
ENSG00000147488	ST18	9.77527
ENSG00000162946	DISC1	9.76776
ENSG00000162736	NCSTN	9.76497
ENSG00000080189	SLC35C2	9.76237
ENSG00000169372	CRADD	9.76079
ENSG00000141646	SMAD4	9.7466
ENSG00000129657	SEC14L1	9.74251
ENSG00000133401	PDZD2	9.73263
ENSG00000083223	ZCCHC6	9.73171
ENSG00000009413	REV3L	9.719
ENSG00000165323	FAT3	9.71526
ENSG00000116473	RAP1A	9.71408
ENSG00000167797	CDK2AP2	9.71317
ENSG00000105726	ATP13A1	9.71184
ENSG00000115365	LANCL1	9.70328
ENSG00000280441	CH507-528H12.1	9.70052
ENSG00000134201	GSTM5	9.69933
ENSG00000005108	THSD7A	9.69031
ENSG00000100836	PABPN1	9.68539
ENSG00000250634	LINC01182	9.68536
ENSG00000117115	PADI2	9.66906
ENSG00000172458	IL17D	9.66397
ENSG00000204347	BTBD17	9.66165
ENSG00000232656	IDI2-AS1	9.66029
ENSG00000259481	RP11-39M21.1	9.65556
ENSG00000006025	OSBPL7	9.65233
ENSG00000132510	KDM6B	9.65218
ENSG00000273136	NBPF26	9.64816
ENSG00000275620	FLJ16779	9.64348
ENSG00000227110	LMCD1-AS1	9.6301
ENSG00000049449	RCN1	9.6294
ENSG00000165185	KIAA1958	9.62733
ENSG00000148468	FAM171A1	9.62522
ENSG00000221978	CCNL2	9.61632
ENSG00000143842	SOX13	9.61509
ENSG00000185896	LAMP1	9.60115
ENSG00000228624	RP3-399L15.3	9.60041
ENSG00000162980	ARL5A	9.59318
ENSG00000253853	GS1-57L11.1	9.59258
ENSG00000103528	SYT17	9.59056
ENSG00000113916	BCL6	9.58528
ENSG00000204138	PHACTR4	9.57723
ENSG00000148948	LRRC4C	9.56989
ENSG00000277363	SRCIN1	9.56909
ENSG00000108381	ASPA	9.56546
ENSG00000228061	Z83001.1	9.56511
ENSG00000235706	DICER1-AS1	9.56214
ENSG00000068796	KIF2A	9.56117
ENSG00000168795	ZBTB5	9.55253
ENSG00000077782	FGFR1	9.5494
ENSG00000137509	PRCP	9.54914
ENSG00000233797	UFL1-AS1	9.54799
ENSG00000021645	NRXN3	9.54517
ENSG00000112773	FAM46A	9.53697
ENSG00000115738	ID2	9.53642
ENSG00000266402	RP11-329L6.2	9.53618
ENSG00000104859	CLASRP	9.53332
ENSG00000124406	ATP8A1	9.53175
ENSG00000205531	NAP1L4	9.52101
ENSG00000124795	DEK	9.51521
ENSG00000002822	MAD1L1	9.51406
ENSG00000115414	FN1	9.50546
ENSG00000105968	H2AFV	9.50291
ENSG00000167693	NXN	9.5014
ENSG00000110693	SOX6	9.49725
ENSG00000032742	IFT88	9.49393
ENSG00000110917	MLEC	9.49039
ENSG00000157191	NECAP2	9.4862
ENSG00000006831	ADIPOR2	9.48546
ENSG00000196357	ZNF565	9.47379
ENSG00000114757	PEX5L	9.46337
ENSG00000140830	TXNL4B	9.45978
ENSG00000089876	DHX32	9.44711
ENSG00000130332	LSM7	9.44519
ENSG00000159461	AMFR	9.43275
ENSG00000132561	MATN2	9.4305
ENSG00000138193	PLCE1	9.42731
ENSG00000148219	ASTN2	9.42537
ENSG00000185641	CTD-2287O16.1	9.41406
ENSG00000263753	LINC00667	9.4137
ENSG00000117318	ID3	9.41322
ENSG00000139946	PELI2	9.41236
ENSG00000136267	DGKB	9.41122
ENSG00000102158	MAGT1	9.40662
ENSG00000095015	MAP3K1	9.39439
ENSG00000227097	RPS28P7	9.39255
ENSG00000123989	CHPF	9.383
ENSG00000183878	UTY	9.37777
ENSG00000115415	STAT1	9.37145
ENSG00000137343	ATAT1	9.36982
ENSG00000162664	ZNF326	9.36426
ENSG00000197971	MBP	9.364
ENSG00000163630	SYNPR	9.36331
ENSG00000108691	CCL2	9.36068
ENSG00000166689	PLEKHA7	9.35883
ENSG00000026508	CD44	9.35641
ENSG00000185432	METTL7A	9.35393
ENSG00000083067	TRPM3	9.34901
ENSG00000160007	ARHGAP35	9.33673
ENSG00000139793	MBNL2	9.33063
ENSG00000162840	MT2P1	9.29152
ENSG00000176635	HORMAD2	9.2881
ENSG00000150760	DOCK1	9.26909
ENSG00000145730	PAM	9.26907
ENSG00000255284	AP006621.5	9.26084
ENSG00000114439	BBX	9.24971
ENSG00000104870	FCGRT	9.24188
ENSG00000156381	ANKRD9	9.24143
ENSG00000119906	FAM178A	9.23976
ENSG00000136754	ABI1	9.23024
ENSG00000087077	TRIP6	9.227
ENSG00000168264	IRF2BP2	9.21731
ENSG00000230084	RP4-613B23.1	9.21636
ENSG00000116863	ADPRHL2	9.21422
ENSG00000128578	STRIP2	9.21303
ENSG00000104884	ERCC2	9.21121
ENSG00000165502	RPL36AL	9.20465
ENSG00000198785	GRIN3A	9.19901
ENSG00000139971	C14orf37	9.19628
ENSG00000120616	EPC1	9.19512
ENSG00000103257	SLC7A5	9.18907
ENSG00000178585	CTNNBIP1	9.18804
ENSG00000150867	PIP4K2A	9.18473
ENSG00000218208	RP11-367G18.2	9.18398
ENSG00000204628	GNB2L1	9.17818
ENSG00000137642	SORL1	9.17778
ENSG00000148737	TCF7L2	9.17441
ENSG00000227232	WASH7P	9.16994
ENSG00000228300	C19orf24	9.16849
ENSG00000221869	CEBPD	9.16614
ENSG00000228589	SPCS2P4	9.15058
ENSG00000091947	TMEM101	9.14568
ENSG00000164106	SCRG1	9.1449
ENSG00000184014	DENND5A	9.14406
ENSG00000254604	AP000487.6	9.13453
ENSG00000259255	RP11-627D16.1	9.13316
ENSG00000141524	TMC6	9.13083
ENSG00000139644	TMBIM6	9.12267
ENSG00000184005	ST6GALNAC3	9.12165
ENSG00000166348	USP54	9.12025
ENSG00000233382	NKAPP1	9.11474
ENSG00000151491	EPS8	9.10334
ENSG00000115756	HPCAL1	9.08969
ENSG00000107518	ATRNL1	9.08235
ENSG00000101161	PRPF6	9.07857
ENSG00000157404	KIT	9.07338
ENSG00000131116	ZNF428	9.06914
ENSG00000165804	ZNF219	9.0583
ENSG00000182324	KCNJ14	9.04149
ENSG00000205364	MT1M	9.04051
ENSG00000100991	TRPC4AP	9.0234
ENSG00000155886	SLC24A2	9.01728
ENSG00000204954	C12orf73	9.01461
ENSG00000100234	TIMP3	9.0095
ENSG00000232888	RPS11P5	9.0079
ENSG00000149633	KIAA1755	8.98159
ENSG00000120063	GNA13	8.97092
ENSG00000168477	TNXB	8.96827
ENSG00000233927	RPS28	8.96661
ENSG00000125944	HNRNPR	8.96089
ENSG00000100599	RIN3	8.95719
ENSG00000175387	SMAD2	8.95048
ENSG00000256248	RP11-123O10.4	8.94299
ENSG00000187889	C1orf168	8.93196
ENSG00000177993	ZNRF3-AS1	8.92891
ENSG00000116747	TROVE2	8.92646
ENSG00000074695	LMAN1	8.92041
ENSG00000127922	SHFM1	8.91262
ENSG00000132635	PCED1A	8.90926
ENSG00000133874	RNF122	8.90158
ENSG00000176978	DPP7	8.90028
ENSG00000169991	IFFO2	8.90002
ENSG00000163479	SSR2	8.89923
ENSG00000122870	BICC1	8.89837
ENSG00000107263	RAPGEF1	8.89432
ENSG00000182287	AP1S2	8.89313
ENSG00000198795	ZNF521	8.89055
ENSG00000253535	RP11-624C23.1	8.88491
ENSG00000074356	C17orf85	8.88259
ENSG00000140262	TCF12	8.88178
ENSG00000267169	CTB-55O6.12	8.87834
ENSG00000160685	ZBTB7B	8.87721
ENSG00000126456	IRF3	8.8714
ENSG00000122008	POLK	8.86756
ENSG00000055208	TAB2	8.86488
ENSG00000125826	RBCK1	8.86333
ENSG00000169189	NSMCE1	8.85638
ENSG00000055070	SZRD1	8.84459
ENSG00000275052	SMEK2	8.84035
ENSG00000172493	AFF1	8.83827
ENSG00000182095	TNRC18	8.83053
ENSG00000130702	LAMA5	8.83015
ENSG00000137693	YAP1	8.82771
ENSG00000159322	ADPGK	8.82695
ENSG00000164897	TMUB1	8.82675
ENSG00000152558	TMEM123	8.82507
ENSG00000188186	LAMTOR4	8.8161
ENSG00000247877	CTD-2001C12.1	8.81114
ENSG00000127418	FGFRL1	8.80793
ENSG00000160216	AGPAT3	8.80529
ENSG00000073711	PPP2R3A	8.7833
ENSG00000174628	IQCK	8.78154
ENSG00000141540	TTYH2	8.77534
ENSG00000163638	ADAMTS9	8.77073
ENSG00000156298	TSPAN7	8.76908
ENSG00000265190	ANXA8	8.76644
ENSG00000131626	PPFIA1	8.7639
ENSG00000074855	ANO8	8.75735
ENSG00000104960	PTOV1	8.75566
ENSG00000196482	ESRRG	8.74851
ENSG00000114204	SERPINI2	8.74692
ENSG00000175220	ARHGAP1	8.74086
ENSG00000132141	CCT6B	8.72287
ENSG00000115170	ACVR1	8.70585
ENSG00000186468	RPS23	8.69884
ENSG00000158258	CLSTN2	8.69041
ENSG00000072736	NFATC3	8.68371
ENSG00000147119	CHST7	8.67817
ENSG00000254087	LYN	8.67578
ENSG00000198837	DENND4B	8.67343
ENSG00000187098	MITF	8.66865
ENSG00000134247	PTGFRN	8.66553
ENSG00000115252	PDE1A	8.63583
ENSG00000166598	HSP90B1	8.63291
ENSG00000125691	RPL23	8.63152
ENSG00000236790	LINC00299	8.62691
ENSG00000117419	ERI3	8.60408
ENSG00000110881	ASIC1	8.60324
ENSG00000165091	TMC1	8.59113
ENSG00000185591	SP1	8.58706
ENSG00000178177	LCORL	8.58567
ENSG00000250125	RP11-707A18.1	8.56739
ENSG00000168329	CX3CR1	8.56625
ENSG00000248508	SRP14-AS1	8.56466
ENSG00000189350	FAM179A	8.56056
ENSG00000102760	RGCC	8.55149
ENSG00000165494	PCF11	8.54703
ENSG00000117899	MESDC2	8.53552
ENSG00000183401	CCDC159	8.5355
ENSG00000167491	GATAD2A	8.53406
ENSG00000243317	C7orf73	8.53097
ENSG00000072415	MPP5	8.52549
ENSG00000148655	C10orf11	8.52061
ENSG00000127314	RAP1B	8.5196
ENSG00000156049	GNA14	8.5194
ENSG00000106665	CLIP2	8.51733
ENSG00000124786	SLC35B3	8.5133
ENSG00000101134	DOK5	8.5107
ENSG00000136044	APPL2	8.50362
ENSG00000246560	RP11-10L12.4	8.50362
ENSG00000177556	ATOX1	8.48977
ENSG00000118046	STK11	8.48404
ENSG00000167962	ZNF598	8.48262
ENSG00000184060	ADAP2	8.48223
ENSG00000164111	ANXA5	8.47833
ENSG00000159069	FBXW5	8.47549
ENSG00000130724	CHMP2A	8.46919
ENSG00000196218	RYR1	8.46832
ENSG00000113140	SPARC	8.46105
ENSG00000151665	PIGF	8.45908
ENSG00000164548	TRA2A	8.45769
ENSG00000171368	TPPP	8.45379
ENSG00000182378	PLCXD1	8.45342
ENSG00000135094	SDS	8.44967
ENSG00000197056	ZMYM1	8.4496
ENSG00000196547	MAN2A2	8.44602
ENSG00000130396	MLLT4	8.44228
ENSG00000121281	ADCY7	8.43667
ENSG00000139350	NEDD1	8.43542
ENSG00000117569	PTBP2	8.43389
ENSG00000079459	FDFT1	8.43149
ENSG00000153446	C16orf89	8.42562
ENSG00000163257	DCAF16	8.40751
ENSG00000164889	SLC4A2	8.40605
ENSG00000138760	SCARB2	8.39679
ENSG00000071655	MBD3	8.38635
ENSG00000278376	RP11-158I9.8	8.38162
ENSG00000039560	RAI14	8.38062
ENSG00000092621	PHGDH	8.37155
ENSG00000183580	FBXL7	8.36946
ENSG00000134873	CLDN10	8.36504
ENSG00000162944	RFTN2	8.36082
ENSG00000071991	CDH19	8.35729
ENSG00000087495	PHACTR3	8.35684
ENSG00000137970	RPL7P9	8.35327
ENSG00000183963	SMTN	8.33315
ENSG00000129116	PALLD	8.32924
ENSG00000117448	AKR1A1	8.31676
ENSG00000214021	TTLL3	8.31419
ENSG00000116761	CTH	8.30568
ENSG00000143458	GABPB2	8.30495
ENSG00000099139	PCSK5	8.30468
ENSG00000187164	KIAA1598	8.2969
ENSG00000117394	SLC2A1	8.29314
ENSG00000184194	GPR173	8.27858
ENSG00000101871	MID1	8.27133
ENSG00000178184	PARD6G	8.2643
ENSG00000196090	PTPRT	8.26241
ENSG00000138311	ZNF365	8.25614
ENSG00000154678	PDE1C	8.25157
ENSG00000205517	RGL3	8.23471
ENSG00000138593	SECISBP2L	8.23409
ENSG00000152818	UTRN	8.22169
ENSG00000148730	EIF4EBP2	8.21968
ENSG00000157985	AGAP1	8.21736
ENSG00000101972	STAG2	8.21431
ENSG00000179134	SAMD4B	8.21181
ENSG00000231535	LINC00278	8.20771
ENSG00000170348	TMED10	8.1988
ENSG00000198917	C9orf114	8.19569
ENSG00000141542	RAB40B	8.18311
ENSG00000064102	ASUN	8.1818
ENSG00000138032	PPM1B	8.17202
ENSG00000108773	KAT2A	8.17014
ENSG00000273749	CYFIP1	8.16815
ENSG00000172888	ZNF621	8.1569
ENSG00000134824	FADS2	8.15152
ENSG00000141858	SAMD1	8.15058
ENSG00000109501	WFS1	8.14652
ENSG00000172572	PDE3A	8.14513
ENSG00000084733	RAB10	8.14093
ENSG00000189238	LINC00943	8.13893
ENSG00000011132	APBA3	8.13358
ENSG00000131469	RPL27	8.12999
ENSG00000112851	ERBB2IP	8.12642
ENSG00000225377	NRSN2-AS1	8.12227
ENSG00000158270	COLEC12	8.11737
ENSG00000233929	MT1XP1	8.11407
ENSG00000135363	LMO2	8.11401
ENSG00000136243	NUPL2	8.10406
ENSG00000164300	SERINC5	8.09645
ENSG00000185475	TMEM179B	8.09642
ENSG00000125485	DDX31	8.09007
ENSG00000186350	RXRA	8.08992
ENSG00000154124	OTULIN	8.08624
ENSG00000047648	ARHGAP6	8.07332
ENSG00000260785	CASC17	8.06909
ENSG00000175224	ATG13	8.06814
ENSG00000148200	NR6A1	8.06441
ENSG00000138448	ITGAV	8.06321
ENSG00000148700	ADD3	8.06142
ENSG00000128683	GAD1	8.05882
ENSG00000154319	FAM167A	8.05215
ENSG00000227124	ZNF717	8.05084
ENSG00000160584	SIK3	8.04471
ENSG00000197822	OCLN	8.03653
ENSG00000165164	CXorf22	8.02998
ENSG00000172164	SNTB1	8.02697
ENSG00000065613	SLK	8.02632
ENSG00000154274	C4orf19	8.02479
ENSG00000225649	AC064875.2	8.00992
ENSG00000112599	GUCA1B	8.00506
ENSG00000066468	FGFR2	7.99447
ENSG00000234665	RP11-262H14.3	7.99389
ENSG00000168283	BMI1	7.99378
ENSG00000123684	LPGAT1	7.99337
ENSG00000102359	SRPX2	7.99334
ENSG00000234899	SOX9-AS1	7.99146
ENSG00000015592	STMN4	7.98752
ENSG00000131446	MGAT1	7.96865
ENSG00000198168	SVIP	7.9682
ENSG00000064961	HMG20B	7.96701
ENSG00000181350	LRRC75A	7.96572
ENSG00000102043	MTMR8	7.96399
ENSG00000237676	RPL30P4	7.96393
ENSG00000226833	AC097724.3	7.9578
ENSG00000143416	SELENBP1	7.95435
ENSG00000183579	ZNRF3	7.95357
ENSG00000156218	ADAMTSL3	7.95036
ENSG00000106479	ZNF862	7.94046
ENSG00000169727	GPS1	7.94035
ENSG00000168056	LTBP3	7.93898
ENSG00000145721	LIX1	7.93682
ENSG00000141441	GAREM	7.9347
ENSG00000110921	MVK	7.93376
ENSG00000166441	RPL27A	7.93157
ENSG00000237214	RP11-12M9.3	7.92724
ENSG00000149289	ZC3H12C	7.92666
ENSG00000156273	BACH1	7.92028
ENSG00000173960	UBXN2A	7.91144
ENSG00000243964	RP11-16F15.1	7.90564
ENSG00000152348	ATG10	7.9047
ENSG00000164530	PI16	7.90052
ENSG00000181450	ZNF678	7.89594
ENSG00000167220	HDHD2	7.8941
ENSG00000152457	DCLRE1C	7.89303
ENSG00000172086	KRCC1	7.8856
ENSG00000131941	RHPN2	7.8851
ENSG00000181090	EHMT1	7.88055
ENSG00000275023	MLLT6	7.87676
ENSG00000185052	SLC24A3	7.87458
ENSG00000129353	SLC44A2	7.87453
ENSG00000214456	PLIN5	7.86371
ENSG00000178464	CTD-2192J16.15	7.86253
ENSG00000236204	LINC01376	7.8617
ENSG00000165566	AMER2	7.85979
ENSG00000228340	MIR646HG	7.85372
ENSG00000175467	SART1	7.85296
ENSG00000142546	NOSIP	7.84516
ENSG00000102755	FLT1	7.8384
ENSG00000250802	ZBED3-AS1	7.83809
ENSG00000066336	SPI1	7.8367
ENSG00000243449	C4orf48	7.8226
ENSG00000167977	KCTD5	7.82241
ENSG00000111145	ELK3	7.81481
ENSG00000101144	BMP7	7.81474
ENSG00000198830	HMGN2	7.80976
ENSG00000163576	EFHB	7.8062
ENSG00000170017	ALCAM	7.80526
ENSG00000247081	BAALC-AS1	7.80356
ENSG00000168843	FSTL5	7.80191
ENSG00000170889	RPS9	7.79678
ENSG00000040487	PQLC2	7.79517
ENSG00000179715	PCED1B	7.78768
ENSG00000108684	ASIC2	7.78675
ENSG00000135597	REPS1	7.78415
ENSG00000101282	RSPO4	7.77915
ENSG00000182109	RP11-69E11.4	7.77575
ENSG00000120693	SMAD9	7.76846
ENSG00000140463	BBS4	7.76676
ENSG00000197536	C5orf56	7.76351
ENSG00000092820	EZR	7.76033
ENSG00000235724	AC009299.2	7.76005
ENSG00000177807	KCNJ10	7.75631
ENSG00000167995	BEST1	7.75451
ENSG00000102466	FGF14	7.75392
ENSG00000030582	GRN	7.74173
ENSG00000072134	EPN2	7.74168
ENSG00000178075	GRAMD1C	7.73707
ENSG00000215256	DHRS4-AS1	7.73268
ENSG00000139921	TMX1	7.73113
ENSG00000177239	MAN1B1	7.7231
ENSG00000174652	ZNF266	7.7219
ENSG00000038219	BOD1L1	7.7205
ENSG00000113108	APBB3	7.72009
ENSG00000158106	RHPN1	7.71909
ENSG00000183891	TTC32	7.71685
ENSG00000231064	RP11-263K19.4	7.71158
ENSG00000170275	CRTAP	7.70933
ENSG00000138785	INTS12	7.70457
ENSG00000164037	SLC9B1	7.70385
ENSG00000107742	SPOCK2	7.70373
ENSG00000113100	CDH9	7.69112
ENSG00000105810	CDK6	7.69042
ENSG00000162496	DHRS3	7.68794
ENSG00000080822	CLDND1	7.68705
ENSG00000173991	TCAP	7.68267
ENSG00000261326	LINC01355	7.67891
ENSG00000169762	TAPT1	7.67851
ENSG00000125746	EML2	7.6623
ENSG00000219481	NBPF1	7.65238
ENSG00000140836	ZFHX3	7.64866
ENSG00000109787	KLF3	7.64819
ENSG00000185760	KCNQ5	7.64722
ENSG00000171456	ASXL1	7.64424
ENSG00000215375	MYL5	7.64261
ENSG00000172380	GNG12	7.63933
ENSG00000166016	ABTB2	7.63922
ENSG00000186866	POFUT2	7.6383
ENSG00000142541	RPL13A	7.63536
ENSG00000087903	RFX2	7.63038
ENSG00000137941	TTLL7	7.61222
ENSG00000184743	ATL3	7.61107
ENSG00000106829	TLE4	7.61004
ENSG00000149089	APIP	7.60446
ENSG00000160321	ZNF208	7.60133
ENSG00000175556	LONRF3	7.59895
ENSG00000152910	CNTNAP4	7.59826
ENSG00000205765	C5orf51	7.59445
ENSG00000166435	XRRA1	7.58886
ENSG00000253352	TUG1	7.58442
ENSG00000103175	WFDC1	7.5811
ENSG00000030419	IKZF2	7.57936
ENSG00000196476	C20orf96	7.57122
ENSG00000126457	PRMT1	7.56348
ENSG00000069431	ABCC9	7.5622
ENSG00000092020	PPP2R3C	7.55396
ENSG00000204287	HLA-DRA	7.54984
ENSG00000144136	SLC20A1	7.54807
ENSG00000182771	GRID1	7.54659
ENSG00000162889	MAPKAPK2	7.54238
ENSG00000189129	PLAC9	7.53293
ENSG00000233967	RP11-250B2.3	7.53175
ENSG00000251165	F11-AS1	7.53064
ENSG00000101849	TBL1X	7.52132
ENSG00000164309	CMYA5	7.51814
ENSG00000100242	SUN2	7.51769
ENSG00000160972	PPP1R16A	7.50499
ENSG00000136870	ZNF189	7.50155
ENSG00000196739	COL27A1	7.49791
ENSG00000234545	FAM133B	7.49155
ENSG00000263307	RP11-166B2.8	7.48735
ENSG00000258416	RP11-526N18.1	7.48697
ENSG00000182179	UBA7	7.48613
ENSG00000183715	OPCML	7.48396
ENSG00000179104	TMTC2	7.48358
ENSG00000110075	PPP6R3	7.48332
ENSG00000089157	RPLP0	7.47826
ENSG00000101347	SAMHD1	7.47754
ENSG00000168952	STXBP6	7.47675
ENSG00000083845	RPS5	7.47533
ENSG00000083896	YTHDC1	7.47503
ENSG00000135723	FHOD1	7.47307
ENSG00000237036	ZEB1-AS1	7.46624
ENSG00000113296	THBS4	7.46622
ENSG00000077721	UBE2A	7.46601
ENSG00000129521	EGLN3	7.4653
ENSG00000183230	CTNNA3	7.46235
ENSG00000171016	PYGO1	7.45626
ENSG00000205213	LGR4	7.45009
ENSG00000233750	CICP27	7.4469
ENSG00000155363	MOV10	7.444
ENSG00000158865	SLC5A11	7.44355
ENSG00000162073	PAQR4	7.44143
ENSG00000253875	RP11-16P20.3	7.43799
ENSG00000120688	WBP4	7.43139
ENSG00000108239	TBC1D12	7.43014
ENSG00000187416	LHFPL3	7.42919
ENSG00000006611	USH1C	7.42603
ENSG00000205464	ATP6AP1L	7.42042
ENSG00000182601	HS3ST4	7.42022
ENSG00000102805	CLN5	7.41986
ENSG00000087087	SRRT	7.41818
ENSG00000174705	SH3PXD2B	7.4153
ENSG00000197976	AKAP17A	7.41181
ENSG00000184672	RALYL	7.41127
ENSG00000152137	HSPB8	7.4111
ENSG00000174945	AMZ1	7.41082
ENSG00000185189	NRBP2	7.40377
ENSG00000205581	HMGN1	7.40293
ENSG00000165072	MAMDC2	7.40285
ENSG00000198939	ZFP2	7.4011
ENSG00000122585	NPY	7.39883
ENSG00000168610	STAT3	7.39754
ENSG00000188290	HES4	7.39309
ENSG00000138685	FGF2	7.39293
ENSG00000105516	DBP	7.38741
ENSG00000053254	FOXN3	7.38664
ENSG00000130876	SLC7A10	7.38638
ENSG00000123612	ACVR1C	7.38303
ENSG00000198742	SMURF1	7.38117
ENSG00000071575	TRIB2	7.38076
ENSG00000266865	RP11-848P1.9	7.37748
ENSG00000148204	CRB2	7.3725
ENSG00000197329	PELI1	7.37081
ENSG00000143333	RGS16	7.36786
ENSG00000107521	HPS1	7.36684
ENSG00000130303	BST2	7.36654
ENSG00000100815	TRIP11	7.36047
ENSG00000154845	PPP4R1	7.35353
ENSG00000258766	DIO2-AS1	7.35143
ENSG00000183943	PRKX	7.34653
ENSG00000235092	ID2-AS1	7.34552
ENSG00000241081	RP11-488C13.1	7.34407
ENSG00000139737	SLAIN1	7.34328
ENSG00000129255	MPDU1	7.33669
ENSG00000131788	PIAS3	7.33639
ENSG00000170075	GPR37L1	7.33005
ENSG00000115825	PRKD3	7.3279
ENSG00000119632	IFI27L2	7.32638
ENSG00000127054	CPSF3L	7.32174
ENSG00000171206	TRIM8	7.32028
ENSG00000103544	C16orf62	7.3092
ENSG00000130287	NCAN	7.30678
ENSG00000163565	IFI16	7.30197
ENSG00000182504	CEP97	7.29633
ENSG00000164081	TEX264	7.2942
ENSG00000100109	TFIP11	7.29347
ENSG00000180628	PCGF5	7.28923
ENSG00000106397	PLOD3	7.28894
ENSG00000227070	RP11-191G24.1	7.28716
ENSG00000115211	EIF2B4	7.28651
ENSG00000137713	PPP2R1B	7.28333
ENSG00000122863	CHST3	7.28297
ENSG00000246090	RP11-696N14.1	7.28063
ENSG00000113658	SMAD5	7.28058
ENSG00000270099	RP11-248J23.7	7.28016
ENSG00000162882	HAAO	7.28
ENSG00000167291	TBC1D16	7.27752
ENSG00000259628	RP11-467H10.2	7.25273
ENSG00000135525	MAP7	7.24932
ENSG00000128805	ARHGAP22	7.24926
ENSG00000259865	RP11-488L18.10	7.24266
ENSG00000131653	TRAF7	7.23568
ENSG00000204392	LSM2	7.22912
ENSG00000026103	FAS	7.21876
ENSG00000203666	EFCAB2	7.21704
ENSG00000164089	ETNPPL	7.20899
ENSG00000149499	EML3	7.20405
ENSG00000171943	SRGAP2C	7.1999
ENSG00000196924	FLNA	7.19977
ENSG00000242486	RP1-104O17.2	7.19907
ENSG00000258301	RP11-488C13.5	7.19808
ENSG00000161677	JOSD2	7.19474
ENSG00000048052	HDAC9	7.1875
ENSG00000155974	GRIP1	7.18241
ENSG00000100181	TPTEP1	7.17709
ENSG00000165119	HNRNPK	7.17656
ENSG00000145907	G3BP1	7.17629
ENSG00000143971	ETAA1	7.17457
ENSG00000122547	EEPD1	7.1743
ENSG00000147044	CASK	7.17102
ENSG00000100225	FBXO7	7.16704
ENSG00000112473	SLC39A7	7.16052
ENSG00000267322	SNHG22	7.15325
ENSG00000187634	SAMD11	7.15095
ENSG00000198805	PNP	7.1484
ENSG00000123136	DDX39A	7.14563
ENSG00000178922	HYI	7.14513
ENSG00000275832	ARHGAP23	7.14224
ENSG00000119004	CYP20A1	7.139
ENSG00000121211	MND1	7.13315
ENSG00000125144	MT1G	7.13218
ENSG00000085832	EPS15	7.12932
ENSG00000141905	NFIC	7.12703
ENSG00000198258	UBL5	7.12639
ENSG00000106628	POLD2	7.12255
ENSG00000130811	EIF3G	7.11959
ENSG00000120549	KIAA1217	7.11932
ENSG00000269235	ZNF350-AS1	7.11354
ENSG00000254402	LRRC24	7.11124
ENSG00000092969	TGFB2	7.10449
ENSG00000028310	BRD9	7.10412
ENSG00000177731	FLII	7.10383
ENSG00000198937	CCDC167	7.10196
ENSG00000257319	RP11-478B9.1	7.09538
ENSG00000111879	FAM184A	7.09255
ENSG00000166006	KCNC2	7.0892
ENSG00000237877	LINC01473	7.08061
ENSG00000106415	GLCCI1	7.0805
ENSG00000180879	SSR4	7.07941
ENSG00000137486	ARRB1	7.07908
ENSG00000035862	TIMP2	7.0784
ENSG00000161642	ZNF385A	7.07793
ENSG00000166478	ZNF143	7.07677
ENSG00000116668	SWT1	7.07567
ENSG00000128512	DOCK4	7.07222
ENSG00000274441	CTD-2282P23.2	7.06649
ENSG00000135365	PHF21A	7.06613
ENSG00000109689	STIM2	7.06094
ENSG00000145476	CYP4V2	7.05299
ENSG00000265972	TXNIP	7.05026
ENSG00000159388	BTG2	7.04683
ENSG00000138468	SENP7	7.04221
ENSG00000133313	CNDP2	7.04185
ENSG00000101335	MYL9	7.03847
ENSG00000110047	EHD1	7.03763
ENSG00000240583	AQP1	7.03732
ENSG00000125257	ABCC4	7.03165
ENSG00000136161	RCBTB2	7.02655
ENSG00000124224	PPP4R1L	7.02339
ENSG00000250722	SEPP1	7.02188
ENSG00000112309	B3GAT2	7.02122
ENSG00000175197	DDIT3	7.01526
ENSG00000159216	RUNX1	7.01485
ENSG00000197858	GPAA1	7.0068
ENSG00000179950	PUF60	7.00141
ENSG00000167130	DOLPP1	6.99974
ENSG00000130177	CDC16	6.99872
ENSG00000107372	ZFAND5	6.99625
ENSG00000067141	NEO1	6.9959
ENSG00000111596	CNOT2	6.99502
ENSG00000163116	STPG2	6.99279
ENSG00000164010	ERMAP	6.99205
ENSG00000261404	AC009120.4	6.99026
ENSG00000102265	TIMP1	6.98921
ENSG00000100911	PSME2	6.98302
ENSG00000240875	LINC00886	6.98233
ENSG00000277443	MARCKS	6.97952
ENSG00000033327	GAB2	6.97286
ENSG00000149451	ADAM33	6.97157
ENSG00000166225	FRS2	6.96896
ENSG00000107960	OBFC1	6.96139
ENSG00000099256	PRTFDC1	6.9606
ENSG00000188517	COL25A1	6.95953
ENSG00000129422	MTUS1	6.95633
ENSG00000137033	IL33	6.95577
ENSG00000279800	ABBA01017803.1	6.95416
ENSG00000100299	ARSA	6.95351
ENSG00000130021	HDHD1	6.95063
ENSG00000168140	VASN	6.94601
ENSG00000084093	REST	6.93861
ENSG00000115129	TP53I3	6.93679
ENSG00000139910	NOVA1	6.93587
ENSG00000143641	GALNT2	6.93449
ENSG00000260404	RP11-384K6.6	6.9313
ENSG00000141380	SS18	6.92569
ENSG00000102390	PBDC1	6.92538
ENSG00000228399	RP4-575N6.2	6.92068
ENSG00000269439	CTD-3131K8.2	6.91997
ENSG00000174428	GTF2IRD2B	6.91889
ENSG00000226174	TEX22	6.91624
ENSG00000250155	CTD-2353F22.1	6.91521
ENSG00000100364	KIAA0930	6.91433
ENSG00000249306	LINC01411	6.91414
ENSG00000149182	ARFGAP2	6.91197
ENSG00000001561	ENPP4	6.91174
ENSG00000118263	KLF7	6.91135
ENSG00000203865	ATP1A1-AS1	6.90912
ENSG00000132481	TRIM47	6.90449
ENSG00000173918	C1QTNF1	6.9005
ENSG00000203907	OOEP	6.89907
ENSG00000135778	NTPCR	6.8973
ENSG00000148158	SNX30	6.88775
ENSG00000182919	C11orf54	6.88705
ENSG00000143384	MCL1	6.88543
ENSG00000181513	ACBD4	6.88524
ENSG00000170310	STX8	6.8748
ENSG00000279851	CH507-216K13.2	6.87247
ENSG00000170949	ZNF160	6.8723
ENSG00000106034	CPED1	6.86861
ENSG00000181938	GINS3	6.86551
ENSG00000102362	SYTL4	6.86466
ENSG00000253877	RP11-946L20.2	6.86362
ENSG00000145358	DDIT4L	6.85846
ENSG00000150093	ITGB1	6.85285
ENSG00000112081	SRSF3	6.84628
ENSG00000110492	MDK	6.84398
ENSG00000100142	POLR2F	6.84034
ENSG00000100439	ABHD4	6.83995
ENSG00000132182	NUP210	6.83877
[truncated: 10,037 more rows]

## Sheet: AST-PP
Ensemble_id	Symbol	Score
ENSG00000107317	PTGDS	100
ENSG00000083067	TRPM3	91.0518
ENSG00000245832	RP11-179A16.1	90.8011
ENSG00000204389	HSPA1A	88.0921
ENSG00000099622	CIRBP	84.3642
ENSG00000087250	MT3	70.1304
ENSG00000120885	CLU	69.2497
ENSG00000106211	HSPB1	67.8642
ENSG00000080824	HSP90AA1	67.7695
ENSG00000136297	MMD2	66.4757
ENSG00000204388	HSPA1B	66.0252
ENSG00000175497	DPP10	65.9061
ENSG00000152661	GJA1	61.1014
ENSG00000231373	GNA14-AS1	57.6576
ENSG00000232287	SLC6A1-AS1	57.3433
ENSG00000236824	BCYRN1	56.5178
ENSG00000087086	FTL	56.0427
ENSG00000176204	LRRTM4	55.7146
ENSG00000171885	AQP4	55.472
ENSG00000182985	CADM1	55.102
ENSG00000272865	RP11-561I11.4	54.3483
ENSG00000115738	ID2	54.1843
ENSG00000052802	MSMO1	54.0256
ENSG00000115268	RPS15	53.6281
ENSG00000233762	AC007969.5	53.5135
ENSG00000183098	GPC6	53.0654
ENSG00000101439	CST3	52.4164
ENSG00000229807	XIST	52.1377
ENSG00000248527	MTATP6P1	51.8421
ENSG00000166833	NAV2	51.0226
ENSG00000163288	GABRB1	50.4095
ENSG00000187398	LUZP2	49.9885
ENSG00000145934	TENM2	49.9613
ENSG00000156687	UNC5D	49.6583
ENSG00000124440	HIF3A	49.3851
ENSG00000234377	RNF219-AS1	48.1838
ENSG00000101542	CDH20	48.1122
ENSG00000125148	MT2A	47.8173
ENSG00000242086	LINC00969	46.9216
ENSG00000125462	C1orf61	46.6964
ENSG00000146122	DAAM2	46.6097
ENSG00000183166	CALN1	46.2134
ENSG00000180287	PLD5	46.1973
ENSG00000184408	KCND2	45.7874
ENSG00000154274	C4orf19	45.105
ENSG00000170345	FOS	44.942
ENSG00000072274	TFRC	44.4258
ENSG00000151474	FRMD4A	44.0555
ENSG00000119508	NR4A3	43.5156
ENSG00000269235	ZNF350-AS1	42.5674
ENSG00000223804	CH17-472G23.2	42.5539
ENSG00000166839	ANKDD1A	42.5252
ENSG00000148660	CAMK2G	42.466
ENSG00000095637	SORBS1	41.9653
ENSG00000248309	MEF2C-AS1	41.793
ENSG00000164741	DLC1	40.9776
ENSG00000245532	NEAT1	40.7253
ENSG00000089220	PEBP1	40.6406
ENSG00000144749	LRIG1	40.5644
ENSG00000257585	LINC00609	40.4275
ENSG00000066468	FGFR2	40.42
ENSG00000148948	LRRC4C	40.1037
ENSG00000182050	MGAT4C	39.8643
ENSG00000134369	NAV1	39.3145
ENSG00000020577	SAMD4A	39.162
ENSG00000187239	FNBP1	39.1488
ENSG00000117632	STMN1	39.1185
ENSG00000112972	HMGCS1	38.7473
ENSG00000183864	TOB2	38.6565
ENSG00000182132	KCNIP1	38.6353
ENSG00000080224	EPHA6	38.5278
ENSG00000228696	ARL17B	38.4852
ENSG00000165323	FAT3	38.457
ENSG00000197360	ZNF98	38.4313
ENSG00000130449	ZSWIM6	38.2169
ENSG00000198838	RYR3	38.1536
ENSG00000141469	SLC14A1	37.9888
ENSG00000151834	GABRA2	37.6782
ENSG00000164089	ETNPPL	37.6687
ENSG00000080573	COL5A3	37.6419
ENSG00000196704	AMZ2	37.2615
ENSG00000128536	CDHR3	36.8971
ENSG00000130203	APOE	36.8132
ENSG00000214402	LCNL1	36.5537
ENSG00000107372	ZFAND5	36.2002
ENSG00000179104	TMTC2	36.0789
ENSG00000154229	PRKCA	36.0208
ENSG00000154529	CNTNAP3B	35.9917
ENSG00000205542	TMSB4X	35.9187
ENSG00000271860	RP11-436D23.1	35.825
ENSG00000151012	SLC7A11	35.7907
ENSG00000134982	APC	35.4499
ENSG00000034510	TMSB10	35.2982
ENSG00000231079	AC105402.4	34.3637
ENSG00000231871	IPO9-AS1	34.2419
ENSG00000135744	AGT	34.163
ENSG00000166925	TSC22D4	34.142
ENSG00000168952	STXBP6	33.958
ENSG00000004468	CD38	33.9569
ENSG00000185818	NAT8L	33.8814
ENSG00000048740	CELF2	33.7091
ENSG00000183117	CSMD1	33.6742
ENSG00000135821	GLUL	33.522
ENSG00000196586	MYO6	33.4325
ENSG00000189058	APOD	33.3428
ENSG00000041982	TNC	33.3065
ENSG00000152583	SPARCL1	33.3006
ENSG00000140545	MFGE8	33.2012
ENSG00000152208	GRID2	33.1592
ENSG00000156049	GNA14	33.1064
ENSG00000198822	GRM3	32.7364
ENSG00000141441	GAREM	32.0581
ENSG00000130226	DPP6	32.0306
ENSG00000113721	PDGFRB	31.9711
ENSG00000170579	DLGAP1	31.8352
ENSG00000156011	PSD3	31.7179
ENSG00000003989	SLC7A2	31.699
ENSG00000226752	PSMD5-AS1	31.3537
ENSG00000048540	LMO3	31.2489
ENSG00000172757	CFL1	31.1352
ENSG00000186153	WWOX	31.0044
ENSG00000153707	PTPRD	30.9249
ENSG00000228842	PCDH9-AS2	30.8852
ENSG00000153234	NR4A2	30.8333
ENSG00000104888	SLC17A7	30.7023
ENSG00000112137	PHACTR1	30.55
ENSG00000182263	FIGN	30.531
ENSG00000149090	PAMR1	30.4101
ENSG00000130066	SAT1	30.3977
ENSG00000147274	RBMX	30.2441
ENSG00000185774	KCNIP4	30.2255
ENSG00000168843	FSTL5	30.1888
ENSG00000153944	MSI2	30.1565
ENSG00000109472	CPE	30.1166
ENSG00000132002	DNAJB1	30.0315
ENSG00000198911	SREBF2	29.9455
ENSG00000228214	LINC00693	29.8384
ENSG00000130304	SLC27A1	29.8361
ENSG00000112902	SEMA5A	29.816
ENSG00000067715	SYT1	29.8016
ENSG00000148498	PARD3	29.7841
ENSG00000249853	HS3ST5	29.6974
ENSG00000099251	HSD17B7P2	29.649
ENSG00000227110	LMCD1-AS1	29.6306
ENSG00000149084	HSD17B12	29.5672
ENSG00000141458	NPC1	29.5649
ENSG00000187094	CCK	29.4166
ENSG00000198963	RORB	29.4151
ENSG00000074800	ENO1	29.3669
ENSG00000197921	HES5	29.3254
ENSG00000063177	RPL18	29.2004
ENSG00000168702	LRP1B	29.1217
ENSG00000274020	LINC01138	29.0803
ENSG00000184588	PDE4B	29.0213
ENSG00000147509	RGS20	28.9871
ENSG00000034713	GABARAPL2	28.8089
ENSG00000132321	IQCA1	28.7903
ENSG00000162840	MT2P1	28.7896
ENSG00000159140	SON	28.754
ENSG00000103740	ACSBG1	28.5587
ENSG00000109654	TRIM2	28.5428
ENSG00000164929	BAALC	28.3602
ENSG00000197442	MAP3K5	28.1241
ENSG00000254604	AP000487.6	28.1179
ENSG00000135063	FAM189A2	28.0689
ENSG00000123104	ITPR2	27.9898
ENSG00000152377	SPOCK1	27.9356
ENSG00000130522	JUND	27.8772
ENSG00000112182	BACH2	27.8395
ENSG00000168003	SLC3A2	27.7046
ENSG00000131095	GFAP	27.6682
ENSG00000134215	VAV3	27.6236
ENSG00000107104	KANK1	27.5591
ENSG00000120694	HSPH1	27.5509
ENSG00000166165	CKB	27.5045
ENSG00000185532	PRKG1	27.502
ENSG00000179094	PER1	27.4761
ENSG00000204681	GABBR1	27.4139
ENSG00000021645	NRXN3	27.3921
ENSG00000134873	CLDN10	27.3893
ENSG00000099139	PCSK5	27.3762
ENSG00000120129	DUSP1	27.2956
ENSG00000149403	GRIK4	27.0487
ENSG00000229267	AC072062.1	27.0371
ENSG00000167470	MIDN	26.9821
ENSG00000138639	ARHGAP24	26.9482
ENSG00000137871	ZNF280D	26.9417
ENSG00000236790	LINC00299	26.8569
ENSG00000179796	LRRC3B	26.7375
ENSG00000233639	LINC01158	26.698
ENSG00000031081	ARHGAP31	26.5622
ENSG00000185650	ZFP36L1	26.4456
ENSG00000109846	CRYAB	26.3534
ENSG00000179399	GPC5	26.3046
ENSG00000134138	MEIS2	26.2976
ENSG00000227036	LINC00511	26.2769
ENSG00000123384	LRP1	26.1807
ENSG00000161016	RPL8	26.1732
ENSG00000183580	FBXL7	26.1723
ENSG00000184384	MAML2	26.0913
ENSG00000104447	TRPS1	26.0481
ENSG00000168077	SCARA3	26.0163
ENSG00000114805	PLCH1	25.9558
ENSG00000148180	GSN	25.9407
ENSG00000271383	NBPF19	25.7744
ENSG00000147324	MFHAS1	25.7649
ENSG00000122756	CNTFR	25.7287
ENSG00000104728	ARHGEF10	25.7265
ENSG00000168675	LDLRAD4	25.6135
ENSG00000067141	NEO1	25.4742
ENSG00000112576	CCND3	25.4691
ENSG00000184226	PCDH9	25.4564
ENSG00000152601	MBNL1	25.4369
ENSG00000165092	ALDH1A1	25.3812
ENSG00000210082	MT-RNR2	25.3565
ENSG00000181804	SLC9A9	25.353
ENSG00000197410	DCHS2	25.2966
ENSG00000106278	PTPRZ1	25.2934
ENSG00000120594	PLXDC2	25.2588
ENSG00000120278	PLEKHG1	25.1657
ENSG00000147408	CSGALNACT1	25.1583
ENSG00000132475	H3F3B	25.091
ENSG00000178252	WDR6	25.0221
ENSG00000134146	DPH6	25.0081
ENSG00000132669	RIN2	24.9852
ENSG00000169760	NLGN1	24.9392
ENSG00000103528	SYT17	24.9255
ENSG00000175170	FAM182B	24.8367
ENSG00000164344	KLKB1	24.816
ENSG00000233067	PTCHD1-AS	24.7489
ENSG00000147421	HMBOX1	24.4795
ENSG00000074416	MGLL	24.4636
ENSG00000170832	USP32	24.4527
ENSG00000010810	FYN	24.4322
ENSG00000104112	SCG3	24.3855
ENSG00000111907	TPD52L1	24.3778
ENSG00000231114	AC078842.4	24.3323
ENSG00000149089	APIP	24.1956
ENSG00000123983	ACSL3	24.1642
ENSG00000173482	PTPRM	24.1618
ENSG00000172461	FUT9	24.1457
ENSG00000145824	CXCL14	24.0859
ENSG00000250903	GMDS-AS1	24.0624
ENSG00000105669	COPE	24.0361
ENSG00000139910	NOVA1	23.9977
ENSG00000182667	NTM	23.9862
ENSG00000154310	TNIK	23.9861
ENSG00000148143	ZNF462	23.9752
ENSG00000170390	DCLK2	23.966
ENSG00000108854	SMURF2	23.949
ENSG00000198948	MFAP3L	23.9228
ENSG00000100330	MTMR3	23.836
ENSG00000142089	IFITM3	23.83
ENSG00000105854	PON2	23.8237
ENSG00000135540	NHSL1	23.8223
ENSG00000205336	GPR56	23.5754
ENSG00000188559	RALGAPA2	23.5544
ENSG00000178764	ZHX2	23.5385
ENSG00000169306	IL1RAPL1	23.4295
ENSG00000018625	ATP1A2	23.4222
ENSG00000178950	GAK	23.3926
ENSG00000133195	SLC39A11	23.3313
ENSG00000139083	ETV6	23.3287
ENSG00000147588	PMP2	23.3219
ENSG00000171867	PRNP	23.2925
ENSG00000274441	CTD-2282P23.2	23.2911
ENSG00000005108	THSD7A	23.2553
ENSG00000116044	NFE2L2	23.2305
ENSG00000134769	DTNA	23.216
ENSG00000248079	DPH6-AS1	23.1835
ENSG00000087258	GNAO1	23.1754
ENSG00000169604	ANTXR1	23.1532
ENSG00000157985	AGAP1	23.1432
ENSG00000205364	MT1M	23.0896
ENSG00000237978	KCNMB2-AS1	22.972
ENSG00000008083	JARID2	22.9586
ENSG00000072736	NFATC3	22.9442
ENSG00000152270	PDE3B	22.9146
ENSG00000177694	NAALADL2	22.9055
ENSG00000186231	KLHL32	22.8672
ENSG00000137713	PPP2R1B	22.8632
ENSG00000148655	C10orf11	22.8246
ENSG00000264630	PRKCA-AS1	22.7907
ENSG00000223653	RP11-131L23.1	22.7216
ENSG00000124406	ATP8A1	22.702
ENSG00000248429	RP11-597D13.9	22.6985
ENSG00000122566	HNRNPA2B1	22.6978
ENSG00000148737	TCF7L2	22.6226
ENSG00000219507	FTH1P8	22.5536
ENSG00000139132	FGD4	22.5518
ENSG00000078328	RBFOX1	22.5406
ENSG00000061938	TNK2	22.5205
ENSG00000123358	NR4A1	22.485
ENSG00000198879	SFMBT2	22.4512
ENSG00000087076	HSD17B14	22.4185
ENSG00000071054	MAP4K4	22.3959
ENSG00000185008	ROBO2	22.3494
ENSG00000135090	TAOK3	22.3236
ENSG00000115902	SLC1A4	22.1403
ENSG00000173812	EIF1	22.126
ENSG00000214548	MEG3	22.1031
ENSG00000154721	JAM2	22.0307
ENSG00000149925	ALDOA	21.9535
ENSG00000244879	GABPB1-AS1	21.8835
ENSG00000237973	RP5-857K21.6	21.8758
ENSG00000197756	RPL37A	21.8143
ENSG00000129521	EGLN3	21.7864
ENSG00000128512	DOCK4	21.786
ENSG00000046889	PREX2	21.7772
ENSG00000136527	TRA2B	21.7637
ENSG00000184232	OAF	21.7486
ENSG00000253944	RP11-156K13.1	21.7326
ENSG00000257060	RP11-266O8.1	21.7316
ENSG00000142534	RPS11	21.7313
ENSG00000228222	AC074363.1	21.7099
ENSG00000143772	ITPKB	21.7008
ENSG00000174469	CNTNAP2	21.6481
ENSG00000174628	IQCK	21.6213
ENSG00000174306	ZHX3	21.5971
ENSG00000129116	PALLD	21.5857
ENSG00000109099	PMP22	21.5558
ENSG00000087495	PHACTR3	21.4922
ENSG00000226994	AC012593.1	21.4512
ENSG00000132196	HSD17B7	21.4437
ENSG00000262943	ALOX12P2	21.4316
ENSG00000132692	BCAN	21.4122
ENSG00000109452	INPP4B	21.3145
ENSG00000224081	LINC01057	21.303
ENSG00000079819	EPB41L2	21.2601
ENSG00000188313	PLSCR1	21.2557
ENSG00000176771	NCKAP5	21.2313
ENSG00000226608	FTLP3	21.2097
ENSG00000100883	SRP54	21.1639
ENSG00000118689	FOXO3	21.1261
ENSG00000135838	NPL	21.1232
ENSG00000068078	FGFR3	21.1159
ENSG00000105088	OLFM2	21.0728
ENSG00000196262	PPIA	21.0662
ENSG00000132329	RAMP1	21.0197
ENSG00000165795	NDRG2	20.9986
ENSG00000130164	LDLR	20.9509
ENSG00000122870	BICC1	20.8854
ENSG00000205531	NAP1L4	20.8645
ENSG00000150867	PIP4K2A	20.85
ENSG00000152977	ZIC1	20.8259
ENSG00000152578	GRIA4	20.7896
ENSG00000182606	TRAK1	20.772
ENSG00000163285	GABRG1	20.7559
ENSG00000185052	SLC24A3	20.7453
ENSG00000141232	TOB1	20.7415
ENSG00000137285	TUBB2B	20.7063
ENSG00000225972	MTND1P23	20.6859
ENSG00000138696	BMPR1B	20.6788
ENSG00000112308	C6orf62	20.6743
ENSG00000156076	WIF1	20.6381
ENSG00000279118	RP11-517I3.2	20.6313
ENSG00000187147	RNF220	20.6107
ENSG00000058668	ATP2B4	20.5581
ENSG00000197746	PSAP	20.5037
ENSG00000162545	CAMK2N1	20.4664
ENSG00000133401	PDZD2	20.4583
ENSG00000157483	MYO1E	20.4536
ENSG00000198363	ASPH	20.3795
ENSG00000175662	TOM1L2	20.2814
ENSG00000233073	AC005009.2	20.2707
ENSG00000183783	KCTD8	20.2557
ENSG00000165995	CACNB2	20.2527
ENSG00000119938	PPP1R3C	20.1745
ENSG00000148541	FAM13C	20.1486
ENSG00000080493	SLC4A4	20.1421
ENSG00000145592	RPL37	20.1396
ENSG00000108231	LGI1	20.1301
ENSG00000079459	FDFT1	20.1007
ENSG00000145012	LPP	20.043
ENSG00000146966	DENND2A	20.0219
ENSG00000113269	RNF130	20.012
ENSG00000264522	OTUD7B	19.9908
ENSG00000101493	ZNF516	19.9634
ENSG00000178568	ERBB4	19.9042
ENSG00000108107	RPL28	19.8986
ENSG00000260664	AC004158.3	19.8814
ENSG00000154146	NRGN	19.8729
ENSG00000140470	ADAMTS17	19.8592
ENSG00000251136	RP11-37B2.1	19.8545
ENSG00000058866	DGKG	19.8381
ENSG00000177133	LINC00982	19.8192
ENSG00000230084	RP4-613B23.1	19.7795
ENSG00000165443	PHYHIPL	19.7532
ENSG00000117525	F3	19.7253
ENSG00000111783	RFX4	19.7251
ENSG00000111728	ST8SIA1	19.6801
ENSG00000186480	INSIG1	19.6724
ENSG00000131626	PPFIA1	19.6655
ENSG00000197744	PTMAP2	19.6503
ENSG00000127946	HIP1	19.6296
ENSG00000107249	GLIS3	19.6166
ENSG00000116678	LEPR	19.6105
ENSG00000178075	GRAMD1C	19.6012
ENSG00000141639	MAPK4	19.598
ENSG00000182771	GRID1	19.596
ENSG00000183715	OPCML	19.5362
ENSG00000247081	BAALC-AS1	19.4925
ENSG00000152952	PLOD2	19.3985
ENSG00000116729	WLS	19.3808
ENSG00000079335	CDC14A	19.366
ENSG00000104549	SQLE	19.2882
ENSG00000224505	AC002117.1	19.2798
ENSG00000125398	SOX9	19.2788
ENSG00000124145	SDC4	19.2505
ENSG00000117519	CNN3	19.2317
ENSG00000170776	AKAP13	19.2027
ENSG00000089280	FUS	19.1995
ENSG00000251165	F11-AS1	19.1856
ENSG00000173209	AHSA2	19.1769
ENSG00000197965	MPZL1	19.1604
ENSG00000109686	SH3D19	19.1233
ENSG00000187514	PTMA	19.0954
ENSG00000129244	ATP1B2	19.084
ENSG00000169756	LIMS1	19.0828
ENSG00000130287	NCAN	19.0785
ENSG00000140945	CDH13	19.0756
ENSG00000150760	DOCK1	19.0753
ENSG00000167978	SRRM2	19.0361
ENSG00000170271	FAXDC2	18.9479
ENSG00000172493	AFF1	18.9241
ENSG00000142611	PRDM16	18.9044
ENSG00000255580	AP000462.2	18.8632
ENSG00000170525	PFKFB3	18.8311
ENSG00000099204	ABLIM1	18.8306
ENSG00000238755	RP11-23D24.2	18.8131
ENSG00000121440	PDZRN3	18.8019
ENSG00000231246	RP5-965F6.2	18.7858
ENSG00000166444	ST5	18.7816
ENSG00000236197	AC002429.5	18.7592
ENSG00000148700	ADD3	18.7464
ENSG00000069667	RORA	18.7437
ENSG00000242808	SOX2-OT	18.7391
ENSG00000132164	SLC6A11	18.7363
ENSG00000182168	UNC5C	18.7214
ENSG00000198242	RPL23A	18.6989
ENSG00000225470	JPX	18.6923
ENSG00000125144	MT1G	18.6894
ENSG00000181826	RELL1	18.6881
ENSG00000182600	C2orf82	18.6839
ENSG00000171617	ENC1	18.6227
ENSG00000197563	PIGN	18.6121
ENSG00000256632	RP13-672B3.2	18.5297
ENSG00000091513	TF	18.5122
ENSG00000134324	LPIN1	18.5004
ENSG00000184009	ACTG1	18.4661
ENSG00000257923	CUX1	18.4546
ENSG00000110436	SLC1A2	18.4406
ENSG00000229989	MIR181A1HG	18.43
ENSG00000158966	CACHD1	18.4079
ENSG00000104375	STK3	18.3685
ENSG00000078246	TULP3	18.3631
ENSG00000172728	FUT10	18.3447
ENSG00000204764	RANBP17	18.3263
ENSG00000099860	GADD45B	18.3214
ENSG00000137642	SORL1	18.3168
ENSG00000273118	AC079610.1	18.2928
ENSG00000147044	CASK	18.2878
ENSG00000039319	ZFYVE16	18.2837
ENSG00000124193	SRSF6	18.2471
ENSG00000079482	OPHN1	18.1795
ENSG00000071242	RPS6KA2	18.1084
ENSG00000170370	EMX2	18.1017
ENSG00000170242	USP47	18.0482
ENSG00000100991	TRPC4AP	18.0443
ENSG00000168309	FAM107A	18.0312
ENSG00000143819	EPHX1	18.0195
ENSG00000215244	RP11-563J2.2	18.0105
ENSG00000259481	RP11-39M21.1	18.0022
ENSG00000211459	MT-RNR1	17.9842
ENSG00000253320	KB-1507C5.2	17.9816
ENSG00000085982	USP40	17.9741
ENSG00000136267	DGKB	17.972
ENSG00000140044	JDP2	17.949
ENSG00000176834	VSIG10	17.9398
ENSG00000162688	AGL	17.9262
ENSG00000143919	CAMKMT	17.882
ENSG00000105894	PTN	17.8674
ENSG00000148219	ASTN2	17.8589
ENSG00000084636	COL16A1	17.7737
ENSG00000101849	TBL1X	17.7687
ENSG00000107779	BMPR1A	17.7418
ENSG00000178425	NT5DC1	17.7275
ENSG00000197959	DNM3	17.7175
ENSG00000150625	GPM6A	17.7118
ENSG00000076685	NT5C2	17.7107
ENSG00000116117	PARD3B	17.6784
ENSG00000177728	KIAA0195	17.6682
ENSG00000176533	GNG7	17.6342
ENSG00000204272	LINC01420	17.6131
ENSG00000151322	NPAS3	17.612
ENSG00000203666	EFCAB2	17.6012
ENSG00000146409	SLC18B1	17.5924
ENSG00000120738	EGR1	17.5724
ENSG00000127922	SHFM1	17.5425
ENSG00000234323	RP11-308N19.1	17.5289
ENSG00000196814	MVB12B	17.5191
ENSG00000181234	TMEM132C	17.5038
ENSG00000181722	ZBTB20	17.4677
ENSG00000170075	GPR37L1	17.4648
ENSG00000120437	ACAT2	17.426
ENSG00000150907	FOXO1	17.4249
ENSG00000036549	ZZZ3	17.4247
ENSG00000114698	PLSCR4	17.3989
ENSG00000240509	RPL34P18	17.3865
ENSG00000227227	AC017101.10	17.3766
ENSG00000054611	TBC1D22A	17.3351
ENSG00000128578	STRIP2	17.3217
ENSG00000167992	VWCE	17.3097
ENSG00000009413	REV3L	17.3013
ENSG00000139793	MBNL2	17.2987
ENSG00000138326	RPS24	17.2968
ENSG00000099889	ARVCF	17.2964
ENSG00000160191	PDE9A	17.2856
ENSG00000164292	RHOBTB3	17.2744
ENSG00000160584	SIK3	17.27
ENSG00000261609	GAN	17.2452
ENSG00000138448	ITGAV	17.2277
ENSG00000196277	GRM7	17.1957
ENSG00000151065	DCP1B	17.1876
ENSG00000100097	LGALS1	17.1653
ENSG00000122545	SEPT7	17.1585
ENSG00000120907	ADRA1A	17.1205
ENSG00000156831	NSMCE2	17.1158
ENSG00000233929	MT1XP1	17.1092
ENSG00000150893	FREM2	17.0627
ENSG00000223750	SIRPB3P	17.0535
ENSG00000154928	EPHB1	17.0397
ENSG00000167772	ANGPTL4	17.0265
ENSG00000087274	ADD1	17.0033
ENSG00000081913	PHLPP1	16.9949
ENSG00000134508	CABLES1	16.9354
ENSG00000140153	WDR20	16.8998
ENSG00000240583	AQP1	16.8966
ENSG00000133048	CHI3L1	16.893
ENSG00000167552	TUBA1A	16.8741
ENSG00000132122	SPATA6	16.8706
ENSG00000242593	RP5-921G16.1	16.8677
ENSG00000138185	ENTPD1	16.8593
ENSG00000169715	MT1E	16.8146
ENSG00000196376	SLC35F1	16.8065
ENSG00000183878	UTY	16.7855
ENSG00000160213	CSTB	16.7841
ENSG00000143442	POGZ	16.7655
ENSG00000111676	ATN1	16.7624
ENSG00000224078	SNHG14	16.6882
ENSG00000162174	ASRGL1	16.674
ENSG00000107223	EDF1	16.6311
ENSG00000125351	UPF3B	16.5845
ENSG00000226688	ENTPD1-AS1	16.5648
ENSG00000122884	P4HA1	16.5604
ENSG00000188803	SHISA6	16.5401
ENSG00000110721	CHKA	16.5172
ENSG00000177600	RPLP2	16.4927
ENSG00000132842	AP3B1	16.4885
ENSG00000185475	TMEM179B	16.4632
ENSG00000182732	RGS6	16.4442
ENSG00000138336	TET1	16.4255
ENSG00000166068	SPRED1	16.3909
ENSG00000168209	DDIT4	16.3693
ENSG00000218175	AC016739.2	16.3659
ENSG00000157110	RBPMS	16.3293
ENSG00000111961	SASH1	16.3255
ENSG00000198846	TOX	16.3193
ENSG00000231607	DLEU2	16.2999
ENSG00000228548	ITPKB-AS1	16.297
ENSG00000154217	PITPNC1	16.2947
ENSG00000074047	GLI2	16.2936
ENSG00000157827	FMNL2	16.2829
ENSG00000108100	CCNY	16.2791
ENSG00000124126	PREX1	16.2776
ENSG00000135926	TMBIM1	16.2435
ENSG00000144909	OSBPL11	16.1975
ENSG00000166033	HTRA1	16.1923
ENSG00000138685	FGF2	16.1819
ENSG00000133121	STARD13	16.1739
ENSG00000154654	NCAM2	16.1175
ENSG00000106689	LHX2	16.0903
ENSG00000144369	FAM171B	16.0724
ENSG00000152404	CWF19L2	16.0427
ENSG00000196498	NCOR2	16.0413
ENSG00000205213	LGR4	16.0399
ENSG00000169372	CRADD	16.0102
ENSG00000047410	TPR	16.0011
ENSG00000103319	EEF2K	16.0008
ENSG00000168066	SF1	15.9833
ENSG00000165029	ABCA1	15.9791
ENSG00000081189	MEF2C	15.9664
ENSG00000164106	SCRG1	15.9575
ENSG00000135597	REPS1	15.9495
ENSG00000183722	LHFP	15.9352
ENSG00000130413	STK33	15.9296
ENSG00000135678	CPM	15.9286
ENSG00000163453	IGFBP7	15.9272
ENSG00000262655	SPON1	15.9109
ENSG00000163406	SLC15A2	15.8748
ENSG00000047849	MAP4	15.854
ENSG00000115380	EFEMP1	15.8239
ENSG00000139644	TMBIM6	15.7938
ENSG00000165478	HEPACAM	15.7933
ENSG00000149557	FEZ1	15.7748
ENSG00000140464	PML	15.7734
ENSG00000144724	PTPRG	15.7704
ENSG00000251513	CTD-2215E18.1	15.7656
ENSG00000164219	PGGT1B	15.7615
ENSG00000126785	RHOJ	15.7177
ENSG00000138193	PLCE1	15.7066
ENSG00000137478	FCHSD2	15.6985
ENSG00000127483	HP1BP3	15.6584
ENSG00000189337	KAZN	15.6522
ENSG00000234420	ZNF37BP	15.6368
ENSG00000173406	DAB1	15.6356
ENSG00000166432	ZMAT1	15.5931
ENSG00000123560	PLP1	15.5835
ENSG00000141503	MINK1	15.563
ENSG00000077549	CAPZB	15.5412
ENSG00000171148	TADA3	15.5262
ENSG00000182185	RAD51B	15.5144
ENSG00000103550	KNOP1	15.4816
ENSG00000153976	HS3ST3A1	15.4689
ENSG00000237877	LINC01473	15.4618
ENSG00000147459	DOCK5	15.4473
ENSG00000048052	HDAC9	15.4452
ENSG00000232528	RP4-673D20.3	15.4208
ENSG00000056487	PHF21B	15.4198
ENSG00000010278	CD9	15.4161
ENSG00000262902	RP11-750B16.1	15.3828
ENSG00000162032	SPSB3	15.3768
ENSG00000161509	GRIN2C	15.3546
ENSG00000125676	THOC2	15.3336
ENSG00000049323	LTBP1	15.3223
ENSG00000164796	CSMD3	15.3169
ENSG00000076108	BAZ2A	15.3107
ENSG00000128656	CHN1	15.3069
ENSG00000170381	SEMA3E	15.2554
ENSG00000044115	CTNNA1	15.2494
ENSG00000137818	RPLP1	15.198
ENSG00000169855	ROBO1	15.1953
ENSG00000146677	AC004453.8	15.1931
ENSG00000188580	NKAIN2	15.183
ENSG00000245534	RORA-AS1	15.1615
ENSG00000113916	BCL6	15.1445
ENSG00000168818	STX18	15.1114
ENSG00000136295	TTYH3	15.1081
ENSG00000185483	ROR1	15.0861
ENSG00000119900	OGFRL1	15.0779
ENSG00000184014	DENND5A	15.0401
ENSG00000158315	RHBDL2	15.0374
ENSG00000171310	CHST11	15.0179
ENSG00000186591	UBE2H	15.0171
ENSG00000109501	WFS1	15.0049
ENSG00000006468	ETV1	15.0034
ENSG00000138593	SECISBP2L	14.9833
ENSG00000135365	PHF21A	14.9645
ENSG00000137573	SULF1	14.9625
ENSG00000128016	ZFP36	14.9443
ENSG00000227008	RP3-417G15.1	14.9168
ENSG00000011405	PIK3C2A	14.8819
ENSG00000271447	MMP28	14.8794
ENSG00000180776	ZDHHC20	14.8475
ENSG00000124104	SNX21	14.84
ENSG00000257261	RP11-96H19.1	14.8378
ENSG00000254087	LYN	14.8006
ENSG00000087087	SRRT	14.7791
ENSG00000237654	AP003025.2	14.759
ENSG00000196781	TLE1	14.7464
ENSG00000140873	ADAMTS18	14.7458
ENSG00000154447	SH3RF1	14.7278
ENSG00000152990	GPR125	14.711
ENSG00000231252	RP11-436K8.1	14.7012
ENSG00000102189	EEA1	14.6956
ENSG00000263400	TMEM220-AS1	14.6793
ENSG00000026508	CD44	14.6661
ENSG00000099954	CECR2	14.6605
ENSG00000165566	AMER2	14.652
ENSG00000095794	CREM	14.645
ENSG00000175264	CHST1	14.6233
ENSG00000140022	STON2	14.6121
ENSG00000177606	JUN	14.5894
ENSG00000163660	CCNL1	14.5876
ENSG00000178538	CA8	14.587
ENSG00000164066	INTU	14.5833
ENSG00000271034	RP11-963H1.1	14.5828
ENSG00000163110	PDLIM5	14.569
ENSG00000112306	RPS12	14.5667
ENSG00000108175	ZMIZ1	14.5425
ENSG00000239665	RP11-295P9.3	14.5385
ENSG00000117569	PTBP2	14.5292
ENSG00000055208	TAB2	14.5002
ENSG00000221932	HEPN1	14.4975
ENSG00000072952	MRVI1	14.4945
ENSG00000167491	GATAD2A	14.4927
ENSG00000228624	RP3-399L15.3	14.4902
ENSG00000167635	ZNF146	14.4838
ENSG00000139734	DIAPH3	14.4827
ENSG00000181090	EHMT1	14.4817
ENSG00000008513	ST3GAL1	14.4604
ENSG00000127990	SGCE	14.4576
ENSG00000156508	EEF1A1	14.4475
ENSG00000276644	DACH1	14.4339
ENSG00000119720	NRDE2	14.4165
ENSG00000109911	ELP4	14.3651
ENSG00000135916	ITM2C	14.3559
ENSG00000114480	GBE1	14.3462
ENSG00000013441	CLK1	14.332
ENSG00000120519	SLC10A7	14.3096
ENSG00000239521	GATS	14.2563
ENSG00000100154	TTC28	14.2424
ENSG00000171444	MCC	14.2323
ENSG00000172572	PDE3A	14.2181
ENSG00000151491	EPS8	14.1887
ENSG00000146247	PHIP	14.1875
ENSG00000206503	HLA-A	14.1771
ENSG00000157005	SST	14.1697
ENSG00000144713	RPL32	14.1554
ENSG00000089597	GANAB	14.1363
ENSG00000115414	FN1	14.1162
ENSG00000140262	TCF12	14.1143
ENSG00000263146	RP11-849I19.1	14.1126
ENSG00000172987	HPSE2	14.1108
ENSG00000271869	RP11-51J9.5	14.0924
ENSG00000070759	TESK2	14.0606
ENSG00000154188	ANGPT1	14.0541
ENSG00000099256	PRTFDC1	14.0418
ENSG00000089472	HEPH	14.0252
ENSG00000196975	ANXA4	14.0142
ENSG00000172201	ID4	14.0131
ENSG00000108691	CCL2	14.0093
ENSG00000128989	ARPP19	13.9721
ENSG00000162191	UBXN1	13.9706
ENSG00000100344	PNPLA3	13.9692
ENSG00000187079	TEAD1	13.9637
ENSG00000130985	UBA1	13.9581
ENSG00000018408	WWTR1	13.9533
ENSG00000118181	RPS25	13.9302
ENSG00000148468	FAM171A1	13.9283
ENSG00000001629	ANKIB1	13.9277
ENSG00000075420	FNDC3B	13.921
ENSG00000244286	ITGB5-AS1	13.9172
ENSG00000204152	TIMM23B	13.9171
ENSG00000234062	RP11-308D16.2	13.9108
ENSG00000142002	DPP9	13.8971
ENSG00000116132	PRRX1	13.8945
ENSG00000055609	KMT2C	13.8608
ENSG00000174945	AMZ1	13.8247
ENSG00000160781	PAQR6	13.8207
ENSG00000227615	RP11-864N7.2	13.8117
ENSG00000204138	PHACTR4	13.8062
ENSG00000088881	EBF4	13.7919
ENSG00000180914	OXTR	13.7847
ENSG00000160285	LSS	13.7585
ENSG00000154380	ENAH	13.7544
ENSG00000107863	ARHGAP21	13.7359
ENSG00000249240	AC069368.3	13.7333
ENSG00000011114	BTBD7	13.7111
ENSG00000183023	SLC8A1	13.6935
ENSG00000113645	WWC1	13.6897
ENSG00000057608	GDI2	13.6797
ENSG00000100095	SEZ6L	13.6745
ENSG00000075624	ACTB	13.6672
ENSG00000147202	DIAPH2	13.6636
ENSG00000008988	RPS20	13.6506
ENSG00000107331	ABCA2	13.6383
ENSG00000117713	ARID1A	13.62
ENSG00000033327	GAB2	13.6181
ENSG00000158467	AHCYL2	13.6015
ENSG00000229847	EMX2OS	13.5762
ENSG00000237742	RP11-624M8.1	13.5758
ENSG00000162599	NFIA	13.5452
ENSG00000111879	FAM184A	13.5159
ENSG00000151693	ASAP2	13.495
ENSG00000104852	SNRNP70	13.4867
ENSG00000086544	ITPKC	13.4826
ENSG00000103363	TCEB2	13.475
ENSG00000112739	PRPF4B	13.4734
ENSG00000149177	PTPRJ	13.4653
ENSG00000256463	SALL3	13.4594
ENSG00000079691	LRRC16A	13.455
ENSG00000133142	TCEAL4	13.4535
ENSG00000044574	HSPA5	13.4447
ENSG00000134532	SOX5	13.436
ENSG00000157103	SLC6A1	13.4313
ENSG00000112514	CUTA	13.4216
ENSG00000146592	CREB5	13.4177
ENSG00000137872	SEMA6D	13.403
ENSG00000145284	SCD5	13.3989
ENSG00000112851	ERBB2IP	13.3972
ENSG00000163755	HPS3	13.3931
ENSG00000139218	SCAF11	13.379
ENSG00000109971	HSPA8	13.3748
ENSG00000164199	GPR98	13.3694
ENSG00000197182	MIRLET7BHG	13.3516
ENSG00000106829	TLE4	13.328
ENSG00000116016	EPAS1	13.3181
ENSG00000079805	DNM2	13.304
ENSG00000206560	ANKRD28	13.2997
ENSG00000120306	CYSTM1	13.2858
ENSG00000118985	ELL2	13.2817
ENSG00000129657	SEC14L1	13.2797
ENSG00000043093	DCUN1D1	13.2784
ENSG00000214655	ZSWIM8	13.2692
ENSG00000109819	PPARGC1A	13.2539
ENSG00000164574	GALNT10	13.2524
ENSG00000140522	RLBP1	13.2514
ENSG00000188338	SLC38A3	13.2413
ENSG00000137033	IL33	13.2311
ENSG00000107551	RASSF4	13.195
ENSG00000171634	BPTF	13.1855
ENSG00000108375	RNF43	13.1757
ENSG00000134352	IL6ST	13.1547
ENSG00000196935	SRGAP1	13.1529
ENSG00000105855	ITGB8	13.1343
ENSG00000111860	CEP85L	13.1291
ENSG00000164548	TRA2A	13.1004
ENSG00000215030	RPL13P12	13.096
ENSG00000225131	PSME2P2	13.0936
ENSG00000170348	TMED10	13.0789
ENSG00000233184	RP11-421L21.3	13.0723
ENSG00000143603	KCNN3	13.0601
ENSG00000179603	GRM8	13.0577
ENSG00000123094	RASSF8	13.0563
ENSG00000250634	LINC01182	13.0489
ENSG00000172428	MYEOV2	13.0299
ENSG00000130332	LSM7	13.0173
ENSG00000145781	COMMD10	13.0115
ENSG00000124782	RREB1	13.005
ENSG00000170142	UBE2E1	12.9873
ENSG00000123636	BAZ2B	12.9824
ENSG00000164949	GEM	12.9795
ENSG00000139668	WDFY2	12.9645
ENSG00000066084	DIP2B	12.9476
ENSG00000188916	FAM196A	12.9339
ENSG00000213398	LCAT	12.9331
ENSG00000237764	RP11-3B12.2	12.9261
ENSG00000231889	TRAF3IP2-AS1	12.9007
ENSG00000259867	RP11-525K10.3	12.8749
ENSG00000099783	HNRNPM	12.8721
ENSG00000260785	CASC17	12.8605
ENSG00000235904	RBMS3-AS3	12.8478
ENSG00000164144	ARFIP1	12.8237
ENSG00000250131	RP11-130F10.1	12.8216
ENSG00000143878	RHOB	12.811
ENSG00000187051	RPS19BP1	12.801
ENSG00000177225	PDDC1	12.7958
ENSG00000271904	CTC-498M16.4	12.7902
ENSG00000087266	SH3BP2	12.7876
ENSG00000223803	RPS20P14	12.7752
ENSG00000079215	SLC1A3	12.7731
ENSG00000115556	PLCD4	12.7684
ENSG00000124181	PLCG1	12.7605
ENSG00000116641	DOCK7	12.7567
ENSG00000168610	STAT3	12.7542
ENSG00000169045	HNRNPH1	12.7538
ENSG00000136205	TNS3	12.7409
ENSG00000159788	RGS12	12.7382
ENSG00000146648	EGFR	12.7335
ENSG00000068650	ATP11A	12.7127
ENSG00000089041	P2RX7	12.7077
ENSG00000166441	RPL27A	12.7053
ENSG00000215386	MIR99AHG	12.7051
ENSG00000040731	CDH10	12.6705
ENSG00000198964	SGMS1	12.6686
ENSG00000162849	KIF26B	12.6573
ENSG00000112531	QKI	12.6539
ENSG00000073921	PICALM	12.6308
ENSG00000164823	OSGIN2	12.618
ENSG00000106780	MEGF9	12.6099
ENSG00000171456	ASXL1	12.608
ENSG00000165119	HNRNPK	12.6035
ENSG00000033170	FUT8	12.6026
ENSG00000185737	NRG3	12.6012
ENSG00000196218	RYR1	12.5974
ENSG00000134371	CDC73	12.5748
ENSG00000109381	ELF2	12.5683
ENSG00000139155	SLCO1C1	12.557
ENSG00000166340	TPP1	12.5533
ENSG00000236383	LINC00854	12.5481
ENSG00000147862	NFIB	12.5471
ENSG00000259367	RP11-815J21.4	12.5312
ENSG00000166710	B2M	12.5172
ENSG00000005893	LAMP2	12.5092
ENSG00000258999	RP11-114N19.3	12.4998
ENSG00000067057	PFKP	12.4977
ENSG00000130787	HIP1R	12.4964
ENSG00000215440	NPEPL1	12.4902
ENSG00000180628	PCGF5	12.4892
ENSG00000012660	ELOVL5	12.4774
ENSG00000114315	HES1	12.4567
ENSG00000126368	NR1D1	12.453
ENSG00000135845	PIGC	12.4443
ENSG00000230839	RP5-968J1.1	12.4309
ENSG00000164877	MICALL2	12.4276
ENSG00000118418	HMGN3	12.4228
ENSG00000160953	MUM1	12.4211
ENSG00000146938	NLGN4X	12.397
ENSG00000166016	ABTB2	12.3898
ENSG00000114279	FGF12	12.3868
ENSG00000115183	TANC1	12.3769
ENSG00000214182	PTMAP5	12.3598
ENSG00000243069	ARHGEF26-AS1	12.3508
ENSG00000066032	CTNNA2	12.3481
ENSG00000243415	RP11-274H2.2	12.345
ENSG00000081320	STK17B	12.337
ENSG00000026103	FAS	12.3363
ENSG00000130988	RGN	12.3329
ENSG00000149292	TTC12	12.3264
ENSG00000189350	FAM179A	12.3215
ENSG00000106536	POU6F2	12.3182
ENSG00000186350	RXRA	12.2971
ENSG00000134376	CRB1	12.2903
ENSG00000215158	RP11-1023L17.1	12.2886
ENSG00000164124	TMEM144	12.2853
ENSG00000183662	FAM19A1	12.2523
ENSG00000099840	IZUMO4	12.251
ENSG00000164188	RANBP3L	12.24
ENSG00000147065	MSN	12.2369
ENSG00000103168	TAF1C	12.2055
ENSG00000073849	ST6GAL1	12.2022
ENSG00000103995	CEP152	12.2016
ENSG00000249740	OSMR-AS1	12.1926
ENSG00000114796	KLHL24	12.1908
ENSG00000250938	RP11-679C8.2	12.189
ENSG00000147481	SNTG1	12.1856
ENSG00000267321	RP11-1094M14.11	12.1848
ENSG00000188039	NWD1	12.1802
ENSG00000118922	KLF12	12.1775
ENSG00000117318	ID3	12.176
ENSG00000153902	LGI4	12.1525
ENSG00000261404	AC009120.4	12.1426
ENSG00000064393	HIPK2	12.1394
ENSG00000224957	LINC01266	12.1372
ENSG00000110080	ST3GAL4	12.1356
ENSG00000186001	LRCH3	12.1234
ENSG00000173926	MARCH3	12.1017
ENSG00000168461	RAB31	12.099
ENSG00000196535	MYO18A	12.0756
ENSG00000101680	LAMA1	12.0706
ENSG00000153046	CDYL	12.0674
ENSG00000137154	RPS6	12.0612
ENSG00000113578	FGF1	12.0416
ENSG00000162086	ZNF75A	12.0367
ENSG00000132471	WBP2	12.0252
ENSG00000173473	SMARCC1	12.0174
ENSG00000224731	AC016716.2	12.0109
ENSG00000147027	TMEM47	12.0058
ENSG00000157600	TMEM164	11.9843
ENSG00000173821	RNF213	11.9803
ENSG00000071082	RPL31	11.9781
ENSG00000166295	ANAPC16	11.9712
ENSG00000182175	RGMA	11.9455
ENSG00000184985	SORCS2	11.9426
ENSG00000151414	NEK7	11.9306
ENSG00000135144	DTX1	11.9053
ENSG00000167614	TTYH1	11.903
ENSG00000104067	TJP1	11.8957
ENSG00000065534	MYLK	11.8942
ENSG00000134201	GSTM5	11.8906
ENSG00000242290	RP11-197K3.1	11.8901
ENSG00000182141	ZNF708	11.8768
ENSG00000141959	PFKL	11.8751
ENSG00000167118	URM1	11.8551
ENSG00000171223	JUNB	11.8283
ENSG00000148516	ZEB1	11.8214
ENSG00000163683	SMIM14	11.7974
ENSG00000225630	MTND2P28	11.7969
ENSG00000162572	SCNN1D	11.7923
ENSG00000123416	TUBA1B	11.7902
ENSG00000196440	ARMCX4	11.786
ENSG00000184500	PROS1	11.7634
ENSG00000250588	IQCJ-SCHIP1	11.7634
ENSG00000118292	C1orf54	11.7481
ENSG00000162733	DDR2	11.7468
ENSG00000215067	ALOX12-AS1	11.7466
ENSG00000122642	FKBP9	11.7433
ENSG00000173517	PEAK1	11.74
ENSG00000144847	IGSF11	11.7335
ENSG00000105856	HBP1	11.7086
ENSG00000189180	ZNF33A	11.7
ENSG00000144642	RBMS3	11.6886
ENSG00000185432	METTL7A	11.6701
ENSG00000138468	SENP7	11.6674
ENSG00000066027	PPP2R5A	11.6528
ENSG00000172995	ARPP21	11.6527
ENSG00000196357	ZNF565	11.6271
ENSG00000119688	ABCD4	11.6228
ENSG00000198646	NCOA6	11.6225
ENSG00000150991	UBC	11.6163
ENSG00000174498	IGDCC3	11.6036
ENSG00000137776	SLTM	11.6011
ENSG00000135094	SDS	11.5993
ENSG00000184005	ST6GALNAC3	11.589
ENSG00000100644	HIF1A	11.5828
ENSG00000179915	NRXN1	11.5757
ENSG00000232284	GNG12-AS1	11.5689
ENSG00000197858	GPAA1	11.5685
ENSG00000204256	BRD2	11.5684
ENSG00000163633	C4orf36	11.5665
ENSG00000124786	SLC35B3	11.5647
ENSG00000100360	IFT27	11.5414
ENSG00000248489	CTD-2007H13.3	11.5287
ENSG00000111877	MCM9	11.527
ENSG00000158270	COLEC12	11.5265
ENSG00000130396	MLLT4	11.5227
ENSG00000239268	RP11-384F7.2	11.5112
ENSG00000272449	RP3-395M20.12	11.4976
ENSG00000119632	IFI27L2	11.4966
ENSG00000073417	PDE8A	11.4953
ENSG00000106078	COBL	11.4705
ENSG00000167191	GPRC5B	11.4426
ENSG00000267109	CTD-2378E21.1	11.4274
ENSG00000134531	EMP1	11.4228
ENSG00000118946	PCDH17	11.4064
ENSG00000270629	NBPF14	11.4012
ENSG00000184787	UBE2G2	11.4009
ENSG00000163257	DCAF16	11.3748
ENSG00000185760	KCNQ5	11.3706
ENSG00000081803	CADPS2	11.3682
ENSG00000134824	FADS2	11.368
ENSG00000157426	AASDH	11.3678
ENSG00000155849	ELMO1	11.3615
ENSG00000099250	NRP1	11.3592
ENSG00000224411	HSP90AA2P	11.3586
ENSG00000147403	RPL10	11.3559
ENSG00000183628	DGCR6	11.3306
ENSG00000048471	SNX29	11.3293
ENSG00000171877	FRMD5	11.3151
ENSG00000161912	ADCY10P1	11.3118
ENSG00000153363	LINC00467	11.3055
ENSG00000117899	MESDC2	11.301
ENSG00000075711	DLG1	11.2893
ENSG00000229897	SEPT7P7	11.2826
ENSG00000139915	MDGA2	11.2764
ENSG00000176978	DPP7	11.2651
ENSG00000198795	ZNF521	11.2478
ENSG00000100427	MLC1	11.2255
ENSG00000162390	ACOT11	11.2254
ENSG00000141314	RHBDL3	11.22
ENSG00000121486	TRMT1L	11.219
ENSG00000140396	NCOA2	11.2167
ENSG00000180822	PSMG4	11.2155
ENSG00000130177	CDC16	11.2076
ENSG00000119408	NEK6	11.2052
ENSG00000106263	EIF3B	11.1987
ENSG00000155886	SLC24A2	11.1955
ENSG00000177283	FZD8	11.1934
ENSG00000145794	MEGF10	11.1873
ENSG00000136942	RPL35	11.1769
ENSG00000092621	PHGDH	11.1753
ENSG00000231064	RP11-263K19.4	11.1668
ENSG00000168916	ZNF608	11.1659
ENSG00000185641	CTD-2287O16.1	11.1559
ENSG00000244405	ETV5	11.1504
ENSG00000259336	RP11-323I15.5	11.1462
ENSG00000175868	CALCB	11.1409
ENSG00000110693	SOX6	11.1391
ENSG00000107201	DDX58	11.1391
ENSG00000137267	TUBB2A	11.1306
ENSG00000099385	BCL7C	11.1287
ENSG00000196369	SRGAP2B	11.1259
ENSG00000269834	ZNF528-AS1	11.1247
ENSG00000103197	TSC2	11.0908
ENSG00000163697	APBB2	11.0884
ENSG00000152127	MGAT5	11.0682
ENSG00000145416	MARCH1	11.061
ENSG00000172164	SNTB1	11.0583
ENSG00000160271	RALGDS	11.0533
ENSG00000213096	ZNF254	11.0446
ENSG00000135919	SERPINE2	11.0352
ENSG00000106714	CNTNAP3	11.0111
ENSG00000103175	WFDC1	11.0022
ENSG00000077420	APBB1IP	10.9968
ENSG00000163485	ADORA1	10.9903
ENSG00000183036	PCP4	10.9885
ENSG00000177700	POLR2L	10.9861
ENSG00000250722	SEPP1	10.9859
ENSG00000078747	ITCH	10.9834
ENSG00000154781	CCDC174	10.9767
ENSG00000147050	KDM6A	10.9739
ENSG00000177119	ANO6	10.9702
ENSG00000276649	RP5-858L17.1	10.9526
ENSG00000160972	PPP1R16A	10.9472
ENSG00000197111	PCBP2	10.94
ENSG00000232160	RAP2C-AS1	10.9319
ENSG00000165322	ARHGAP12	10.9179
ENSG00000244128	LINC01322	10.9149
ENSG00000007372	PAX6	10.9065
ENSG00000127249	ATP13A4	10.9048
ENSG00000231925	TAPBP	10.8891
ENSG00000196482	ESRRG	10.8853
ENSG00000170759	KIF5B	10.8845
ENSG00000174776	WDR49	10.8842
ENSG00000132323	ILKAP	10.8799
ENSG00000099194	SCD	10.8797
ENSG00000137962	ARHGAP29	10.8763
ENSG00000261064	RP11-1000B6.3	10.8642
ENSG00000132718	SYT11	10.8526
ENSG00000135404	CD63	10.8463
ENSG00000129595	EPB41L4A	10.8363
ENSG00000117335	CD46	10.8293
ENSG00000197971	MBP	10.8175
ENSG00000241231	RP11-275H4.1	10.8113
ENSG00000160948	VPS28	10.8076
ENSG00000130844	ZNF331	10.8014
ENSG00000138668	HNRNPD	10.8008
ENSG00000250220	RP11-692D12.1	10.7958
ENSG00000254237	RP11-115J16.2	10.7949
ENSG00000156381	ANKRD9	10.7686
ENSG00000168575	SLC20A2	10.7673
ENSG00000101938	CHRDL1	10.7672
ENSG00000088448	ANKRD10	10.7635
ENSG00000225472	RP11-120J1.1	10.7575
ENSG00000181790	BAI1	10.7504
ENSG00000110075	PPP6R3	10.7497
ENSG00000035664	DAPK2	10.7388
ENSG00000152894	PTPRK	10.7351
ENSG00000143153	ATP1B1	10.7342
ENSG00000184304	PRKD1	10.7067
ENSG00000076641	PAG1	10.6901
ENSG00000171189	GRIK1	10.6841
ENSG00000168906	MAT2A	10.6794
ENSG00000104957	CCDC130	10.6493
ENSG00000112309	B3GAT2	10.6425
ENSG00000117859	OSBPL9	10.6409
ENSG00000135905	DOCK10	10.6401
ENSG00000273184	RP11-212P7.3	10.6397
ENSG00000237550	UBE2Q2P6	10.6388
ENSG00000231365	RP11-418J17.1	10.6356
ENSG00000172809	RPL38	10.6355
ENSG00000164418	GRIK2	10.6342
ENSG00000100647	SUSD6	10.6336
ENSG00000164776	PHKG1	10.6197
ENSG00000270898	GPR75-ASB3	10.614
ENSG00000134533	RERG	10.6114
ENSG00000188643	S100A16	10.6101
ENSG00000236082	RP11-217L21.1	10.5987
ENSG00000105221	AKT2	10.5875
ENSG00000278996	CH507-513H4.1	10.5866
ENSG00000165006	UBAP1	10.5835
ENSG00000104267	CA2	10.5779
ENSG00000160307	S100B	10.5775
ENSG00000167766	ZNF83	10.5752
ENSG00000109458	GAB1	10.5673
ENSG00000021300	PLEKHB1	10.5461
ENSG00000179134	SAMD4B	10.5397
ENSG00000227486	RP13-188A5.1	10.5388
ENSG00000174428	GTF2IRD2B	10.5322
ENSG00000178722	C5orf64	10.5304
ENSG00000145555	MYO10	10.5271
ENSG00000234456	MAGI2-AS3	10.525
ENSG00000091409	ITGA6	10.5226
ENSG00000135525	MAP7	10.5185
ENSG00000164327	RICTOR	10.5013
ENSG00000114115	RBP1	10.4997
ENSG00000162402	USP24	10.4971
ENSG00000113712	CSNK1A1	10.4941
ENSG00000160678	S100A1	10.4881
ENSG00000243964	RP11-16F15.1	10.476
ENSG00000113732	ATP6V0E1	10.4739
ENSG00000146535	GNA12	10.4731
ENSG00000114646	CSPG5	10.4661
ENSG00000170989	S1PR1	10.4485
ENSG00000226471	CTA-292E10.6	10.4483
ENSG00000185920	PTCH1	10.4462
ENSG00000130303	BST2	10.4456
ENSG00000140319	SRP14	10.4455
ENSG00000047634	SCML1	10.4432
ENSG00000236871	LINC00106	10.4231
ENSG00000144445	KANSL1L	10.4222
ENSG00000185834	RPL12P4	10.4151
ENSG00000102935	ZNF423	10.4143
ENSG00000198740	ZNF652	10.4102
ENSG00000046653	GPM6B	10.4061
ENSG00000169083	AR	10.4013
ENSG00000100532	CGRRF1	10.3859
ENSG00000225377	NRSN2-AS1	10.3739
ENSG00000122547	EEPD1	10.373
ENSG00000153930	ANKFN1	10.3687
ENSG00000226210	WASH7P	10.3677
ENSG00000180229	HERC2P3	10.3661
ENSG00000112425	EPM2A	10.3445
ENSG00000104324	CPQ	10.3443
ENSG00000108654	DDX5	10.343
ENSG00000254420	RP11-452H21.1	10.3383
ENSG00000158195	WASF2	10.3377
ENSG00000114790	ARHGEF26	10.3368
ENSG00000186088	GSAP	10.3307
ENSG00000023191	RNH1	10.3207
ENSG00000151923	TIAL1	10.318
ENSG00000100364	KIAA0930	10.3169
ENSG00000140830	TXNL4B	10.3164
ENSG00000158258	CLSTN2	10.3078
ENSG00000106624	AEBP1	10.3065
ENSG00000101577	LPIN2	10.3049
ENSG00000118007	STAG1	10.302
ENSG00000108018	SORCS1	10.2942
ENSG00000113594	LIFR	10.2935
ENSG00000070214	SLC44A1	10.2922
ENSG00000136861	CDK5RAP2	10.2742
ENSG00000083544	TDRD3	10.2597
ENSG00000137693	YAP1	10.2564
ENSG00000164300	SERINC5	10.2523
ENSG00000183255	PTTG1IP	10.2434
ENSG00000183230	CTNNA3	10.243
ENSG00000145375	SPATA5	10.2411
ENSG00000170537	TMC7	10.2405
ENSG00000121742	GJB6	10.2212
ENSG00000203907	OOEP	10.2094
ENSG00000139800	ZIC5	10.2033
ENSG00000095397	DFNB31	10.1895
ENSG00000185053	SGCZ	10.1823
ENSG00000233913	CTC-575D19.1	10.1547
ENSG00000185418	TARSL2	10.1519
ENSG00000129515	SNX6	10.1501
ENSG00000100234	TIMP3	10.1353
ENSG00000091490	SEL1L3	10.1346
ENSG00000267100	ILF3-AS1	10.1346
ENSG00000234807	LINC01135	10.1269
ENSG00000260898	ADPGK-AS1	10.1256
ENSG00000256742	RP13-941N14.1	10.1198
ENSG00000205683	DPF3	10.1173
ENSG00000159256	MORC3	10.116
ENSG00000226742	HSBP1L1	10.0903
ENSG00000106069	CHN2	10.0889
ENSG00000260729	RP11-106M3.2	10.0886
ENSG00000163714	U2SURP	10.0859
ENSG00000137504	CREBZF	10.0702
ENSG00000172687	ZNF738	10.0701
ENSG00000211584	SLC48A1	10.0687
ENSG00000119139	TJP2	10.0653
ENSG00000145431	PDGFC	10.0608
ENSG00000074964	ARHGEF10L	10.0551
ENSG00000182348	ZNF804B	10.048
ENSG00000166575	TMEM135	10.0418
ENSG00000043355	ZIC2	10.0393
ENSG00000230189	GS1-124K5.2	10.0382
ENSG00000188681	TEKT4P2	10.0353
ENSG00000130254	SAFB2	10.0287
ENSG00000196531	NACA	10.0268
ENSG00000180389	ATP5EP2	10.0159
ENSG00000171587	DSCAM	9.99684
ENSG00000187323	DCC	9.99647
ENSG00000183579	ZNRF3	9.9958
ENSG00000101745	ANKRD12	9.9931
ENSG00000131016	AKAP12	9.9866
ENSG00000178685	PARP10	9.98173
ENSG00000175575	PAAF1	9.97302
ENSG00000140836	ZFHX3	9.96355
ENSG00000197958	RPL12	9.94833
ENSG00000119906	FAM178A	9.93529
ENSG00000174705	SH3PXD2B	9.93039
ENSG00000169689	STRA13	9.92838
ENSG00000114757	PEX5L	9.92189
ENSG00000177807	KCNJ10	9.91715
ENSG00000163629	PTPN13	9.91157
ENSG00000260517	RP11-426C22.5	9.91116
ENSG00000106479	ZNF862	9.89418
ENSG00000228061	Z83001.1	9.8578
ENSG00000118263	KLF7	9.85601
ENSG00000247675	LRP4-AS1	9.84873
ENSG00000162231	NXF1	9.84717
ENSG00000104408	EIF3E	9.84529
ENSG00000185187	SIGIRR	9.84349
ENSG00000106034	CPED1	9.84177
ENSG00000232573	RPL3P4	9.83569
ENSG00000056736	IL17RB	9.79986
ENSG00000163565	IFI16	9.79383
ENSG00000138821	SLC39A8	9.79002
ENSG00000142937	RPS8	9.7863
ENSG00000223482	NUTM2A-AS1	9.78587
ENSG00000186132	C2orf76	9.7836
ENSG00000067177	PHKA1	9.78341
ENSG00000137486	ARRB1	9.7785
ENSG00000134250	NOTCH2	9.77674
ENSG00000184828	ZBTB7C	9.7662
ENSG00000140391	TSPAN3	9.76523
ENSG00000267023	LRRC37A16P	9.76489
ENSG00000102125	TAZ	9.75896
ENSG00000019144	PHLDB1	9.75631
ENSG00000227165	WDR11-AS1	9.75601
ENSG00000162407	PPAP2B	9.75537
ENSG00000142676	RPL11	9.73277
ENSG00000166979	EVA1C	9.73133
ENSG00000198520	C1orf228	9.72754
ENSG00000120616	EPC1	9.70837
ENSG00000132613	MTSS1L	9.69839
ENSG00000204628	GNB2L1	9.69416
ENSG00000068305	MEF2A	9.6865
ENSG00000263327	TAPT1-AS1	9.68262
ENSG00000253948	RP11-410L14.2	9.66585
ENSG00000115252	PDE1A	9.66463
ENSG00000225573	RPL35P5	9.6575
ENSG00000173267	SNCG	9.656
ENSG00000160801	PTH1R	9.64439
ENSG00000232611	RP11-1114A5.4	9.63314
ENSG00000049246	PER3	9.63266
ENSG00000103187	COTL1	9.6261
ENSG00000047365	ARAP2	9.62399
ENSG00000186951	PPARA	9.61941
ENSG00000127314	RAP1B	9.60607
ENSG00000187098	MITF	9.60182
ENSG00000233750	CICP27	9.60104
ENSG00000228798	AP000473.5	9.56895
ENSG00000173960	UBXN2A	9.56828
ENSG00000164733	CTSB	9.56571
ENSG00000185189	NRBP2	9.56414
ENSG00000251372	LINC00499	9.56279
ENSG00000061273	HDAC7	9.5612
ENSG00000111962	UST	9.55614
ENSG00000184221	OLIG1	9.55316
ENSG00000149485	FADS1	9.54332
ENSG00000137941	TTLL7	9.5351
ENSG00000170315	UBB	9.53101
ENSG00000183621	ZNF438	9.52782
ENSG00000154493	C10orf90	9.51356
ENSG00000134716	CYP2J2	9.51184
ENSG00000091986	CCDC80	9.51066
ENSG00000215039	CD27-AS1	9.50153
ENSG00000161791	FMNL3	9.50069
ENSG00000233797	UFL1-AS1	9.49996
ENSG00000110330	BIRC2	9.49733
ENSG00000163638	ADAMTS9	9.4907
ENSG00000169062	UPF3A	9.48896
ENSG00000096717	SIRT1	9.48838
ENSG00000158201	ABHD3	9.485
ENSG00000178878	APOLD1	9.48331
ENSG00000175215	CTDSP2	9.47926
ENSG00000100242	SUN2	9.47453
ENSG00000116675	DNAJC6	9.47276
ENSG00000099977	DDT	9.46909
ENSG00000115524	SF3B1	9.4646
ENSG00000230417	LINC00856	9.46399
ENSG00000166689	PLEKHA7	9.46003
ENSG00000071889	FAM3A	9.45356
ENSG00000230629	RPS23P8	9.4503
ENSG00000274265	CH17-189H20.1	9.44576
ENSG00000169857	AVEN	9.44525
ENSG00000179242	CDH4	9.44385
ENSG00000124356	STAMBP	9.44066
ENSG00000179604	CDC42EP4	9.43942
ENSG00000169727	GPS1	9.43786
ENSG00000006118	TMEM132A	9.43518
ENSG00000060138	YBX3	9.43442
ENSG00000198625	MDM4	9.43273
ENSG00000113657	DPYSL3	9.4299
ENSG00000235043	TECRP1	9.42508
ENSG00000070047	PHRF1	9.42377
ENSG00000106344	RBM28	9.4234
ENSG00000157890	MEGF11	9.41621
ENSG00000059377	TBXAS1	9.40966
ENSG00000143947	RPS27A	9.39969
ENSG00000099875	MKNK2	9.39308
ENSG00000124215	CDH26	9.39126
ENSG00000255794	RMST	9.38777
ENSG00000265972	TXNIP	9.37488
ENSG00000133112	TPT1	9.37434
ENSG00000139178	C1RL	9.37385
ENSG00000125482	TTF1	9.37046
ENSG00000068697	LAPTM4A	9.36956
ENSG00000104833	TUBB4A	9.35854
ENSG00000103811	CTSH	9.3566
ENSG00000219481	NBPF1	9.34634
ENSG00000134851	TMEM165	9.34404
ENSG00000155660	PDIA4	9.34182
ENSG00000121005	CRISPLD1	9.34077
ENSG00000168743	NPNT	9.32835
ENSG00000170581	STAT2	9.32592
ENSG00000152049	KCNE4	9.32158
ENSG00000116497	S100PBP	9.32078
ENSG00000131981	LGALS3	9.31402
ENSG00000197566	ZNF624	9.31252
ENSG00000127022	CANX	9.30872
ENSG00000266028	SRGAP2	9.29726
ENSG00000249637	CTC-329D1.2	9.29593
ENSG00000108684	ASIC2	9.29145
ENSG00000100784	RPS6KA5	9.28593
ENSG00000056972	TRAF3IP2	9.27714
ENSG00000152518	ZFP36L2	9.27597
ENSG00000116991	SIPA1L2	9.27094
ENSG00000103489	XYLT1	9.26934
ENSG00000139323	POC1B	9.26332
ENSG00000242814	RP11-436H11.1	9.2623
ENSG00000156304	SCAF4	9.25776
ENSG00000146411	SLC2A12	9.25557
ENSG00000078549	ADCYAP1R1	9.25053
ENSG00000203876	ADD3-AS1	9.24481
ENSG00000164309	CMYA5	9.23867
ENSG00000032444	PNPLA6	9.23455
ENSG00000259434	RP11-720L8.1	9.23444
ENSG00000104419	NDRG1	9.22584
ENSG00000140750	ARHGAP17	9.22475
ENSG00000243024	RPS11P6	9.21729
ENSG00000082996	RNF13	9.21696
ENSG00000179241	LDLRAD3	9.21125
ENSG00000159216	RUNX1	9.19503
ENSG00000166794	PPIB	9.19468
ENSG00000189238	LINC00943	9.18678
ENSG00000278882	AC253572.1	9.18539
ENSG00000049540	ELN	9.18469
ENSG00000096060	FKBP5	9.18205
ENSG00000255069	RP11-145O15.3	9.18044
ENSG00000228212	OFD1P17	9.18021
ENSG00000114166	KAT2B	9.17649
ENSG00000055211	GINM1	9.17641
ENSG00000204347	BTBD17	9.17087
ENSG00000257815	RP11-611E13.2	9.16469
ENSG00000169851	PCDH7	9.16197
ENSG00000140264	SERF2	9.15421
ENSG00000092969	TGFB2	9.15396
ENSG00000174796	THAP6	9.14485
ENSG00000140526	ABHD2	9.14482
ENSG00000177993	ZNRF3-AS1	9.14269
ENSG00000117228	GBP1	9.13749
ENSG00000109265	KIAA1211	9.11153
ENSG00000116266	STXBP3	9.11092
ENSG00000221963	APOL6	9.109
ENSG00000100813	ACIN1	9.10184
ENSG00000102032	RENBP	9.09762
ENSG00000227082	CH17-437K3.1	9.07989
ENSG00000158813	EDA	9.0744
ENSG00000216937	CCDC7	9.07178
ENSG00000151892	GFRA1	9.06483
ENSG00000134042	MRO	9.05379
ENSG00000198034	RPS4X	9.05021
ENSG00000008294	SPAG9	9.03987
ENSG00000196104	SPOCK3	9.02849
ENSG00000053254	FOXN3	9.02513
ENSG00000103978	TMEM87A	9.02483
ENSG00000070018	LRP6	9.00815
ENSG00000165632	TAF3	9.00414
ENSG00000172456	FGGY	9.00374
ENSG00000101400	SNTA1	8.99208
ENSG00000091317	CMTM6	8.98189
ENSG00000261008	LINC01572	8.97576
ENSG00000258458	CTD-2555K7.2	8.9732
ENSG00000102290	PCDH11X	8.96507
ENSG00000099797	TECR	8.9616
ENSG00000250116	RP11-417F21.1	8.95202
ENSG00000164050	PLXNB1	8.94692
ENSG00000255198	SNHG9	8.94354
ENSG00000152104	PTPN14	8.94315
ENSG00000162631	NTNG1	8.94275
ENSG00000169696	ASPSCR1	8.94053
ENSG00000112893	MAN2A1	8.93128
ENSG00000121957	GPSM2	8.92573
ENSG00000147526	TACC1	8.91345
ENSG00000170310	STX8	8.90587
ENSG00000205476	CCDC85C	8.90559
ENSG00000110958	PTGES3	8.90041
ENSG00000243449	C4orf48	8.89978
ENSG00000223361	FTH1P10	8.89691
ENSG00000115295	CLIP4	8.89551
ENSG00000103852	TTC23	8.89453
ENSG00000131941	RHPN2	8.89251
ENSG00000162909	CAPN2	8.88667
ENSG00000149806	FAU	8.88611
ENSG00000121653	MAPK8IP1	8.88601
ENSG00000129968	ABHD17A	8.88475
ENSG00000173727	CMB9-22P13.1	8.8816
ENSG00000178904	DPY19L3	8.88123
ENSG00000171729	TMEM51	8.87845
ENSG00000130653	PNPLA7	8.87481
ENSG00000198742	SMURF1	8.87033
ENSG00000143995	MEIS1	8.86648
ENSG00000162736	NCSTN	8.86553
ENSG00000167216	KATNAL2	8.86522
ENSG00000134294	SLC38A2	8.86098
ENSG00000136717	BIN1	8.86095
ENSG00000136754	ABI1	8.83891
ENSG00000153922	CHD1	8.83512
ENSG00000152284	TCF7L1	8.83276
ENSG00000218426	RP11-475C16.1	8.82249
ENSG00000054282	SDCCAG8	8.8097
ENSG00000080298	RFX3	8.80006
ENSG00000267419	CTC-559E9.6	8.78839
ENSG00000223959	AFG3L1P	8.78452
ENSG00000013619	MAMLD1	8.77874
ENSG00000183666	GUSBP1	8.77762
ENSG00000058673	ZC3H11A	8.76933
ENSG00000066382	MPPED2	8.76296
ENSG00000069431	ABCC9	8.7599
ENSG00000083168	KAT6A	8.75901
ENSG00000165633	VSTM4	8.75509
ENSG00000141905	NFIC	8.7496
ENSG00000078814	MYH7B	8.73878
ENSG00000247516	MIR4458HG	8.73655
ENSG00000165449	SLC16A9	8.73424
ENSG00000128573	FOXP2	8.73004
ENSG00000236204	LINC01376	8.72709
ENSG00000166262	FAM227B	8.71749
ENSG00000164687	FABP5	8.70584
ENSG00000143036	SLC44A3	8.7049
ENSG00000259628	RP11-467H10.2	8.69902
ENSG00000130024	PHF10	8.69697
ENSG00000122482	ZNF644	8.68577
ENSG00000076513	ANKRD13A	8.67445
ENSG00000105404	RABAC1	8.67246
ENSG00000160999	SH2B2	8.66685
ENSG00000204128	C2orf72	8.66431
ENSG00000132199	ENOSF1	8.65772
ENSG00000225177	RP11-390P2.4	8.65091
ENSG00000204977	TRIM13	8.64684
ENSG00000221890	NPTXR	8.64442
ENSG00000038427	VCAN	8.64089
ENSG00000145088	EAF2	8.63784
ENSG00000120800	UTP20	8.62906
ENSG00000170017	ALCAM	8.62164
ENSG00000019991	HGF	8.60749
ENSG00000056050	C4orf27	8.6043
ENSG00000236552	RPL13AP5	8.59876
ENSG00000269439	CTD-3131K8.2	8.5964
ENSG00000180370	PAK2	8.58262
ENSG00000149658	YTHDF1	8.57464
ENSG00000129562	DAD1	8.56865
ENSG00000005075	POLR2J	8.56371
ENSG00000032742	IFT88	8.5636
ENSG00000250241	RP11-9G1.3	8.56174
ENSG00000188706	ZDHHC9	8.55612
ENSG00000257335	MGAM	8.54715
ENSG00000012983	MAP4K5	8.54548
ENSG00000075234	TTC38	8.53968
ENSG00000155897	ADCY8	8.53552
ENSG00000170234	PWWP2A	8.53242
ENSG00000166225	FRS2	8.52925
ENSG00000177479	ARIH2	8.52832
ENSG00000176124	DLEU1	8.52475
ENSG00000280441	CH507-528H12.1	8.52468
ENSG00000175130	MARCKSL1	8.5083
ENSG00000132561	MATN2	8.49806
ENSG00000165494	PCF11	8.47862
ENSG00000134014	ELP3	8.47312
ENSG00000249112	RP11-43D2.2	8.4704
ENSG00000279644	AC008074.1	8.46433
ENSG00000164056	SPRY1	8.46138
ENSG00000258932	CTD-3006G17.2	8.45094
ENSG00000137266	SLC22A23	8.44374
ENSG00000182272	B4GALNT4	8.4428
ENSG00000151575	TEX9	8.43833
ENSG00000165181	C9orf84	8.42695
ENSG00000169006	NTSR2	8.42359
ENSG00000114450	GNB4	8.41986
ENSG00000015532	XYLT2	8.41466
ENSG00000117115	PADI2	8.41386
ENSG00000039560	RAI14	8.40754
ENSG00000197536	C5orf56	8.40523
ENSG00000154162	CDH12	8.40491
ENSG00000197497	ZNF665	8.40429
ENSG00000196090	PTPRT	8.39388
ENSG00000203805	PPAPDC1A	8.39006
ENSG00000178573	MAF	8.38842
ENSG00000258667	HIF1A-AS2	8.38402
ENSG00000102362	SYTL4	8.38355
ENSG00000138738	PRDM5	8.38101
ENSG00000165424	ZCCHC24	8.37963
ENSG00000069702	TGFBR3	8.37329
ENSG00000198382	UVRAG	8.36936
ENSG00000178980	SEPW1	8.36726
ENSG00000144455	SUMF1	8.3585
ENSG00000064655	EYA2	8.35727
ENSG00000166478	ZNF143	8.35451
ENSG00000119699	TGFB3	8.35206
ENSG00000156475	PPP2R2B	8.34958
ENSG00000117450	PRDX1	8.34909
ENSG00000229230	MT1P3	8.34726
ENSG00000281039	RP4-777O23.3	8.34284
ENSG00000067560	RHOA	8.33972
ENSG00000255857	PXN-AS1	8.32989
ENSG00000111859	NEDD9	8.32889
ENSG00000158092	NCK1	8.32679
ENSG00000164849	GPR146	8.32437
ENSG00000183401	CCDC159	8.32051
ENSG00000214194	LINC00998	8.31462
ENSG00000156482	RPL30	8.31318
ENSG00000258561	RP11-72M17.1	8.31297
ENSG00000167074	TEF	8.3076
ENSG00000149311	ATM	8.30008
ENSG00000151327	FAM177A1	8.29752
ENSG00000087460	GNAS	8.29549
ENSG00000106804	C5	8.29245
ENSG00000140859	KIFC3	8.29021
ENSG00000162244	RPL29	8.28878
ENSG00000100697	DICER1	8.28815
ENSG00000235823	OLMALINC	8.28111
ENSG00000111186	WNT5B	8.27792
ENSG00000131873	CHSY1	8.27465
ENSG00000104960	PTOV1	8.27309
ENSG00000141068	KSR1	8.27077
ENSG00000178464	CTD-2192J16.15	8.26985
ENSG00000130876	SLC7A10	8.26198
ENSG00000154127	UBASH3B	8.25952
ENSG00000100836	PABPN1	8.24699
ENSG00000165288	BRWD3	8.24654
ENSG00000083896	YTHDC1	8.24654
ENSG00000225174	OSTM1-AS1	8.23848
ENSG00000117448	AKR1A1	8.23647
ENSG00000175287	PHYHD1	8.23618
ENSG00000173991	TCAP	8.22699
ENSG00000155324	GRAMD3	8.22496
ENSG00000131469	RPL27	8.22276
ENSG00000154898	CCDC144CP	8.22003
ENSG00000140829	DHX38	8.21892
ENSG00000149809	TM7SF2	8.21555
ENSG00000118507	AKAP7	8.21299
ENSG00000122786	CALD1	8.21101
ENSG00000071537	SEL1L	8.20619
ENSG00000275294	RP11-428O18.6	8.20521
ENSG00000106628	POLD2	8.20263
ENSG00000108953	YWHAE	8.20105
ENSG00000174891	RSRC1	8.19391
ENSG00000130702	LAMA5	8.1936
ENSG00000223745	RP4-717I23.3	8.19017
ENSG00000168769	TET2	8.19
ENSG00000095383	TBC1D2	8.18989
ENSG00000141179	PCTP	8.18893
ENSG00000137845	ADAM10	8.18711
ENSG00000271576	RP11-486G15.2	8.18634
ENSG00000107902	LHPP	8.17943
ENSG00000133739	LRRCC1	8.17643
ENSG00000116209	TMEM59	8.17558
ENSG00000168883	USP39	8.1726
ENSG00000125740	FOSB	8.16478
ENSG00000197977	ELOVL2	8.16313
ENSG00000223774	RP11-307B6.3	8.15965
ENSG00000101463	SYNDIG1	8.15838
ENSG00000105738	SIPA1L3	8.15408
ENSG00000103335	PIEZO1	8.15235
ENSG00000107796	ACTA2	8.14284
ENSG00000078114	NEBL	8.14237
ENSG00000146005	PSD2	8.14233
ENSG00000134107	BHLHE40	8.13994
ENSG00000218227	RP11-889L3.1	8.13155
ENSG00000100911	PSME2	8.12634
ENSG00000188738	FSIP2	8.12043
ENSG00000165115	KIF27	8.11496
ENSG00000181409	AATK	8.10882
ENSG00000145623	OSMR	8.10491
ENSG00000173914	RBM4B	8.10405
ENSG00000065413	ANKRD44	8.09285
ENSG00000106415	GLCCI1	8.08947
ENSG00000109118	PHF12	8.08644
ENSG00000164543	STK17A	8.08159
ENSG00000137970	RPL7P9	8.07141
ENSG00000137497	NUMA1	8.06371
ENSG00000136802	LRRC8A	8.05991
ENSG00000104884	ERCC2	8.05856
ENSG00000228109	MFI2-AS1	8.05665
ENSG00000172037	LAMB2	8.05539
ENSG00000157833	GAREML	8.05025
ENSG00000027697	IFNGR1	8.04875
ENSG00000245573	BDNF-AS	8.04835
ENSG00000182979	MTA1	8.0478
ENSG00000172270	BSG	8.04607
ENSG00000148200	NR6A1	8.04594
ENSG00000071575	TRIB2	8.04549
ENSG00000161526	SAP30BP	8.03938
ENSG00000134313	KIDINS220	8.039
ENSG00000102786	INTS6	8.03775
ENSG00000157851	DPYSL5	8.02223
ENSG00000156510	HKDC1	8.01957
ENSG00000221909	FAM200A	8.013
ENSG00000169031	COL4A3	8.01251
ENSG00000097007	ABL1	7.99439
ENSG00000166169	POLL	7.99379
ENSG00000273749	CYFIP1	7.99097
ENSG00000075131	TIPIN	7.98902
ENSG00000237356	AL163953.3	7.98869
ENSG00000173805	HAP1	7.98804
ENSG00000154027	AK5	7.98333
ENSG00000136280	CCM2	7.97132
ENSG00000246090	RP11-696N14.1	7.95782
ENSG00000182095	TNRC18	7.94975
ENSG00000164684	ZNF704	7.94845
ENSG00000116205	TCEANC2	7.94556
ENSG00000010361	FUZ	7.94421
ENSG00000135547	HEY2	7.9425
ENSG00000138771	SHROOM3	7.93201
ENSG00000188647	PTAR1	7.92717
ENSG00000023697	DERA	7.92682
ENSG00000172845	SP3	7.92514
ENSG00000196739	COL27A1	7.92472
ENSG00000159713	TPPP3	7.92287
ENSG00000114541	FRMD4B	7.91856
ENSG00000119950	MXI1	7.91677
ENSG00000185989	RASA3	7.90695
ENSG00000241684	ADAMTS9-AS2	7.89919
ENSG00000143486	EIF2D	7.8989
ENSG00000185950	IRS2	7.89095
ENSG00000115866	DARS	7.88592
ENSG00000166333	ILK	7.88471
ENSG00000259495	RP11-210M15.2	7.87851
ENSG00000257103	LSM14A	7.86821
ENSG00000073712	FERMT2	7.86361
ENSG00000141540	TTYH2	7.85843
ENSG00000108773	KAT2A	7.8577
ENSG00000176225	RTTN	7.85511
ENSG00000162434	JAK1	7.8521
ENSG00000180891	CUEDC1	7.84901
ENSG00000150275	PCDH15	7.8476
ENSG00000109689	STIM2	7.84638
ENSG00000158865	SLC5A11	7.84523
ENSG00000072786	STK10	7.84512
ENSG00000151929	BAG3	7.84304
ENSG00000125691	RPL23	7.84257
ENSG00000245864	CTC-467M3.1	7.83637
ENSG00000122257	RBBP6	7.8358
ENSG00000146842	TMEM209	7.83442
ENSG00000089876	DHX32	7.82855
ENSG00000157168	NRG1	7.82785
ENSG00000131116	ZNF428	7.81685
ENSG00000183963	SMTN	7.804
ENSG00000165164	CXorf22	7.8001
ENSG00000110274	CEP164	7.79815
ENSG00000163166	IWS1	7.78249
ENSG00000135049	AGTPBP1	7.78214
ENSG00000085832	EPS15	7.78014
ENSG00000120860	CCDC53	7.77854
ENSG00000170425	ADORA2B	7.77171
ENSG00000122779	TRIM24	7.76847
ENSG00000072134	EPN2	7.76759
ENSG00000138829	FBN2	7.7654
ENSG00000126653	NSRP1	7.76
ENSG00000174579	MSL2	7.75576
ENSG00000136243	NUPL2	7.75261
ENSG00000138496	PARP9	7.74604
ENSG00000245526	LINC00461	7.74595
ENSG00000132952	USPL1	7.74499
ENSG00000132481	TRIM47	7.74211
ENSG00000122678	POLM	7.74205
ENSG00000137817	PARP6	7.74088
ENSG00000184557	SOCS3	7.73354
ENSG00000155111	CDK19	7.731
ENSG00000101134	DOK5	7.73071
ENSG00000127328	RAB3IP	7.72895
ENSG00000166348	USP54	7.71744
ENSG00000136807	CDK9	7.71697
ENSG00000125257	ABCC4	7.71423
ENSG00000224550	RP11-270C12.3	7.70919
ENSG00000115365	LANCL1	7.70741
ENSG00000120549	KIAA1217	7.69879
ENSG00000177105	RHOG	7.69458
ENSG00000234665	RP11-262H14.3	7.69405
ENSG00000177103	DSCAML1	7.69268
ENSG00000167693	NXN	7.6905
ENSG00000155974	GRIP1	7.68514
ENSG00000229117	RPL41	7.67655
ENSG00000227124	ZNF717	7.66939
ENSG00000126883	NUP214	7.66538
ENSG00000196924	FLNA	7.65409
ENSG00000064989	CALCRL	7.65197
ENSG00000130202	PVRL2	7.64752
ENSG00000104133	SPG11	7.6445
ENSG00000107611	CUBN	7.64439
ENSG00000204498	NFKBIL1	7.63954
ENSG00000100100	PIK3IP1	7.63594
ENSG00000160305	DIP2A	7.63081
ENSG00000182087	TMEM259	7.62685
ENSG00000184194	GPR173	7.62677
ENSG00000131408	NR1H2	7.6211
ENSG00000001461	NIPAL3	7.61798
ENSG00000081377	CDC14B	7.61592
ENSG00000198121	LPAR1	7.61175
ENSG00000152348	ATG10	7.60602
ENSG00000221914	PPP2R2A	7.58722
ENSG00000248874	C5orf17	7.58273
ENSG00000124596	OARD1	7.58201
ENSG00000112339	HBS1L	7.57751
ENSG00000249252	RP11-665G4.1	7.57672
ENSG00000115266	APC2	7.57435
ENSG00000138311	ZNF365	7.57405
ENSG00000204438	GPANK1	7.56519
ENSG00000111678	C12orf57	7.5557
ENSG00000224897	POT1-AS1	7.55309
ENSG00000149577	SIDT2	7.55277
ENSG00000137936	BCAR3	7.55011
ENSG00000105835	NAMPT	7.54986
ENSG00000143333	RGS16	7.53152
ENSG00000226124	FTCDNL1	7.53133
ENSG00000092421	SEMA6A	7.52919
ENSG00000103544	C16orf62	7.52694
ENSG00000198551	ZNF627	7.5223
ENSG00000068903	SIRT2	7.51924
ENSG00000141510	TP53	7.5104
ENSG00000173786	CNP	7.50231
ENSG00000254459	RP11-91P24.7	7.49941
ENSG00000111642	CHD4	7.49365
ENSG00000150630	VEGFC	7.49188
ENSG00000197180	CH17-340M24.3	7.4898
ENSG00000173511	VEGFB	7.48725
ENSG00000115756	HPCAL1	7.48171
ENSG00000156298	TSPAN7	7.47549
ENSG00000198792	TMEM184B	7.47489
ENSG00000221821	C6orf226	7.47163
ENSG00000213742	ZNF337-AS1	7.4716
ENSG00000137857	DUOX1	7.47049
ENSG00000213741	RPS29	7.4615
ENSG00000167615	LENG8	7.45967
ENSG00000080371	RAB21	7.4567
ENSG00000168036	CTNNB1	7.45654
ENSG00000147488	ST18	7.45485
ENSG00000174943	KCTD13	7.44558
ENSG00000035862	TIMP2	7.44318
ENSG00000185352	HS6ST3	7.44168
ENSG00000126878	AIF1L	7.44036
ENSG00000175387	SMAD2	7.43879
ENSG00000187824	TMEM220	7.43736
ENSG00000147535	PPAPDC1B	7.43472
ENSG00000149571	KIRREL3	7.43185
ENSG00000103540	CCP110	7.43025
ENSG00000241007	SEPT7P6	7.42788
ENSG00000153208	MERTK	7.42685
ENSG00000160325	CACFD1	7.42541
ENSG00000100767	PAPLN	7.42334
ENSG00000181350	LRRC75A	7.42251
ENSG00000100918	REC8	7.41834
ENSG00000117360	PRPF3	7.41779
ENSG00000198933	TBKBP1	7.41133
ENSG00000146263	MMS22L	7.40941
ENSG00000110651	CD81	7.4063
ENSG00000198917	C9orf114	7.39706
ENSG00000177463	NR2C2	7.39086
ENSG00000146802	TMEM168	7.38825
ENSG00000166704	ZNF606	7.38814
ENSG00000144285	SCN1A	7.38705
ENSG00000102230	PCYT1B	7.38017
ENSG00000142949	PTPRF	7.37271
ENSG00000231969	AC144449.1	7.36924
ENSG00000124942	AHNAK	7.36778
ENSG00000246375	RP11-10L7.1	7.3654
ENSG00000133104	SPG20	7.36282
ENSG00000189079	ARID2	7.36242
ENSG00000115415	STAT1	7.36154
ENSG00000242486	RP1-104O17.2	7.35876
ENSG00000163702	IL17RC	7.35455
ENSG00000171105	INSR	7.34862
ENSG00000114857	NKTR	7.34773
ENSG00000186815	TPCN1	7.3418
ENSG00000140600	SH3GL3	7.33537
ENSG00000224019	RPL21P32	7.33154
ENSG00000089053	ANAPC5	7.33134
ENSG00000186998	EMID1	7.32679
ENSG00000273329	RP11-448A19.1	7.32472
ENSG00000188626	GOLGA8M	7.32127
ENSG00000154655	L3MBTL4	7.3193
ENSG00000100994	PYGB	7.31821
ENSG00000101126	ADNP	7.31556
ENSG00000140987	ZSCAN32	7.3114
ENSG00000116667	C1orf21	7.31047
ENSG00000178996	SNX18	7.30777
ENSG00000082781	ITGB5	7.30346
ENSG00000113140	SPARC	7.30051
ENSG00000006062	MAP3K14	7.29605
ENSG00000041515	MYO16	7.29317
ENSG00000112715	VEGFA	7.29252
ENSG00000131781	FMO5	7.28594
ENSG00000226976	COX6A1P2	7.28207
ENSG00000111581	NUP107	7.26894
ENSG00000148848	ADAM12	7.26724
ENSG00000204392	LSM2	7.26684
ENSG00000155621	C9orf85	7.26657
ENSG00000263753	LINC00667	7.25893
ENSG00000084207	GSTP1	7.25809
ENSG00000114391	RPL24	7.2577
ENSG00000231160	KLF3-AS1	7.25299
ENSG00000180573	HIST1H2AC	7.25263
ENSG00000254469	RP11-849H4.2	7.252
ENSG00000105202	FBL	7.25099
ENSG00000108298	RPL19	7.24886
ENSG00000169860	P2RY1	7.24702
ENSG00000164176	EDIL3	7.2456
ENSG00000104824	HNRNPL	7.24504
ENSG00000133800	LYVE1	7.24455
ENSG00000183840	GPR39	7.24223
ENSG00000226476	RP11-776H12.1	7.24067
ENSG00000206579	XKR4	7.23046
ENSG00000160888	IER2	7.22826
ENSG00000033867	SLC4A7	7.2239
ENSG00000204624	PTCHD2	7.22246
ENSG00000085563	ABCB1	7.2208
ENSG00000104870	FCGRT	7.21422
ENSG00000242299	RP11-234A1.1	7.21178
ENSG00000188641	DPYD	7.20946
ENSG00000125124	BBS2	7.2085
ENSG00000133742	CA1	7.20426
ENSG00000259363	CTD-2054N24.2	7.20294
ENSG00000168214	RBPJ	7.20182
ENSG00000106565	TMEM176B	7.20146
ENSG00000080189	SLC35C2	7.19962
ENSG00000092020	PPP2R3C	7.19587
ENSG00000060718	COL11A1	7.19412
ENSG00000161011	SQSTM1	7.18927
ENSG00000214456	PLIN5	7.18878
ENSG00000147533	GOLGA7	7.18753
ENSG00000249381	LINC00500	7.18664
ENSG00000143514	TP53BP2	7.18597
ENSG00000187266	EPOR	7.17343
ENSG00000163346	PBXIP1	7.17311
ENSG00000270011	ZNF559-ZNF177	7.17266
ENSG00000088280	ASAP3	7.17149
ENSG00000160310	PRMT2	7.16461
ENSG00000140463	BBS4	7.16281
ENSG00000136111	TBC1D4	7.1625
ENSG00000228918	LINC01344	7.15559
ENSG00000172986	GXYLT2	7.15258
ENSG00000237461	RP11-554F20.1	7.14365
ENSG00000135363	LMO2	7.13939
ENSG00000175197	DDIT3	7.13895
ENSG00000166526	ZNF3	7.13094
ENSG00000154134	ROBO3	7.12894
ENSG00000101144	BMP7	7.12076
ENSG00000144283	PKP4	7.11517
ENSG00000196428	TSC22D2	7.10904
ENSG00000125970	RALY	7.1082
ENSG00000106144	CASP2	7.1072
ENSG00000124479	NDP	7.10497
ENSG00000188290	HES4	7.09941
ENSG00000150938	CRIM1	7.09626
ENSG00000187416	LHFPL3	7.09621
ENSG00000118620	ZNF430	7.09079
ENSG00000064787	BCAS1	7.08901
ENSG00000123159	GIPC1	7.08828
ENSG00000185236	RAB11B	7.08536
ENSG00000179818	PCBP1-AS1	7.08294
ENSG00000071246	VASH1	7.07694
ENSG00000143952	VPS54	7.07453
ENSG00000257354	RP11-631N16.2	7.07377
ENSG00000105939	ZC3HAV1	7.07293
ENSG00000182310	SPACA6P	7.07189
ENSG00000151692	RNF144A	7.07001
ENSG00000152818	UTRN	7.06707
ENSG00000168310	IRF2	7.05257
ENSG00000177853	ZNF518A	7.04955
ENSG00000135148	TRAFD1	7.04756
ENSG00000090487	SPG21	7.04711
ENSG00000179406	LINC00174	7.04524
ENSG00000154553	PDLIM3	7.04326
ENSG00000151461	UPF2	7.04085
ENSG00000269920	RP11-690P14.4	7.03832
ENSG00000105290	APLP1	7.0377
ENSG00000148400	NOTCH1	7.03572
ENSG00000102580	DNAJC3	7.03443
ENSG00000184672	RALYL	7.03243
ENSG00000189171	S100A13	7.0324
ENSG00000107518	ATRNL1	7.03198
ENSG00000182504	CEP97	7.03176
ENSG00000269124	AC007193.10	7.03025
ENSG00000137449	CPEB2	7.03017
ENSG00000153113	CAST	7.02983
ENSG00000125968	ID1	7.02891
ENSG00000107099	DOCK8	7.02792
ENSG00000146278	PNRC1	7.01503
ENSG00000030066	NUP160	7.00736
ENSG00000182628	SKA2	7.00458
ENSG00000164938	TP53INP1	7.00326
ENSG00000197056	ZMYM1	7.00138
ENSG00000139971	C14orf37	7.00106
ENSG00000236581	STARD13-AS	6.99414
ENSG00000228288	PCAT6	6.99406
ENSG00000077782	FGFR1	6.99296
ENSG00000162670	BRINP3	6.98688
ENSG00000270099	RP11-248J23.7	6.98669
ENSG00000087077	TRIP6	6.98229
ENSG00000163820	FYCO1	6.98187
ENSG00000136156	ITM2B	6.98017
ENSG00000174652	ZNF266	6.97983
ENSG00000186073	C15orf41	6.96133
ENSG00000132376	INPP5K	6.96061
ENSG00000116514	RNF19B	6.95896
ENSG00000134308	YWHAQ	6.95375
ENSG00000151572	ANO4	6.95334
ENSG00000096872	IFT74	6.95192
ENSG00000118515	SGK1	6.95042
ENSG00000151623	NR3C2	6.94668
ENSG00000084733	RAB10	6.94176
ENSG00000233806	LINC01237	6.9395
ENSG00000067113	PPAP2A	6.93718
ENSG00000160321	ZNF208	6.9339
ENSG00000196358	NTNG2	6.93311
ENSG00000159592	GPBP1L1	6.92702
ENSG00000167526	RPL13	6.92655
ENSG00000138376	BARD1	6.91763
ENSG00000172943	PHF8	6.91522
ENSG00000068976	PYGM	6.91324
ENSG00000170624	SGCD	6.90156
ENSG00000112033	PPARD	6.89948
ENSG00000187164	KIAA1598	6.89489
ENSG00000129534	MIS18BP1	6.88988
ENSG00000205517	RGL3	6.88911
ENSG00000231918	AC007682.1	6.88776
ENSG00000125772	GPCPD1	6.88683
ENSG00000100105	PATZ1	6.88321
ENSG00000169439	SDC2	6.88267
ENSG00000130255	RPL36	6.88159
ENSG00000164022	AIMP1	6.88102
ENSG00000111596	CNOT2	6.8751
ENSG00000259976	RP11-553L6.5	6.87371
ENSG00000064692	SNCAIP	6.87221
[truncated: 10,037 more rows]

## Sheet: Endothelial
Ensemble_id	Symbol	Score
ENSG00000180229	HERC2P3	100
ENSG00000131016	AKAP12	63.3856
ENSG00000205542	TMSB4X	54.283
ENSG00000089220	PEBP1	45.4104
ENSG00000187094	CCK	44.6322
ENSG00000233927	RPS28	43.5983
ENSG00000117632	STMN1	43.2073
ENSG00000100097	LGALS1	43.0343
ENSG00000243620	RP11-649A16.1	42.3953
ENSG00000122507	BBS9	41.5927
ENSG00000080824	HSP90AA1	41.4027
ENSG00000138795	LEF1	40.8233
ENSG00000166165	CKB	37.6865
ENSG00000005108	THSD7A	36.7569
ENSG00000144724	PTPRG	36.6268
ENSG00000164741	DLC1	36.3212
ENSG00000132475	H3F3B	36.0675
ENSG00000160584	SIK3	35.4271
ENSG00000236552	RPL13AP5	34.6592
ENSG00000128656	CHN1	34.5674
ENSG00000018625	ATP1A2	34.0452
ENSG00000095637	SORBS1	33.5646
ENSG00000020577	SAMD4A	33.328
ENSG00000196569	LAMA2	32.7988
ENSG00000154217	PITPNC1	32.7285
ENSG00000118181	RPS25	32.4641
ENSG00000102755	FLT1	32.256
ENSG00000218227	RP11-889L3.1	32.2401
ENSG00000140264	SERF2	32.0264
ENSG00000118985	ELL2	31.2795
ENSG00000227097	RPS28P7	31.067
ENSG00000084453	SLCO1A2	30.8922
ENSG00000182492	BGN	30.5414
ENSG00000115268	RPS15	30.5056
ENSG00000167693	NXN	30.4757
ENSG00000210082	MT-RNR2	30.3632
ENSG00000108298	RPL19	30.2456
ENSG00000150991	UBC	30.0154
ENSG00000106211	HSPB1	29.6438
ENSG00000187514	PTMA	29.5333
ENSG00000026025	VIM	29.5325
ENSG00000130066	SAT1	29.1464
ENSG00000099622	CIRBP	28.8361
ENSG00000152894	PTPRK	28.3921
ENSG00000127528	KLF2	28.3555
ENSG00000157483	MYO1E	28.2926
ENSG00000151789	ZNF385D	28.0422
ENSG00000117394	SLC2A1	27.681
ENSG00000140319	SRP14	27.374
ENSG00000164035	EMCN	27.1809
ENSG00000179399	GPC5	26.9013
ENSG00000198822	GRM3	26.8269
ENSG00000143947	RPS27A	26.6745
ENSG00000265972	TXNIP	26.6094
ENSG00000158270	COLEC12	26.4601
ENSG00000112769	LAMA4	26.4566
ENSG00000185532	PRKG1	25.7697
ENSG00000140836	ZFHX3	25.731
ENSG00000078328	RBFOX1	25.5225
ENSG00000137970	RPL7P9	25.461
ENSG00000034510	TMSB10	25.4455
ENSG00000124570	SERPINB6	25.3606
ENSG00000162599	NFIA	25.2767
ENSG00000183783	KCTD8	25.1947
ENSG00000146122	DAAM2	25.1813
ENSG00000089280	FUS	25.1347
ENSG00000214548	MEG3	24.9505
ENSG00000175899	A2M	24.8486
ENSG00000078114	NEBL	24.7417
ENSG00000144283	PKP4	24.1321
ENSG00000145555	MYO10	24.0986
ENSG00000111961	SASH1	23.99
ENSG00000178464	CTD-2192J16.15	23.8905
ENSG00000182168	UNC5C	23.7439
ENSG00000150938	CRIM1	23.7097
ENSG00000157103	SLC6A1	23.6439
ENSG00000137154	RPS6	23.5918
ENSG00000069667	RORA	23.5752
ENSG00000107263	RAPGEF1	23.5228
ENSG00000233762	AC007969.5	23.4086
ENSG00000134313	KIDINS220	23.3379
ENSG00000171408	PDE7B	23.2603
ENSG00000152583	SPARCL1	23.1534
ENSG00000183715	OPCML	22.9887
ENSG00000232287	SLC6A1-AS1	22.9775
ENSG00000066032	CTNNA2	22.9197
ENSG00000130396	MLLT4	22.9078
ENSG00000087086	FTL	22.8703
ENSG00000206503	HLA-A	22.7782
ENSG00000185650	ZFP36L1	22.5226
ENSG00000008083	JARID2	22.3758
ENSG00000117318	ID3	22.3632
ENSG00000225630	MTND2P28	22.2228
ENSG00000134531	EMP1	22.0459
ENSG00000142937	RPS8	22.0325
ENSG00000142089	IFITM3	21.8032
ENSG00000173267	SNCG	21.6204
ENSG00000125772	GPCPD1	21.5402
ENSG00000204592	HLA-E	21.5375
ENSG00000184113	CLDN5	21.5356
ENSG00000110075	PPP6R3	21.2857
ENSG00000107104	KANK1	21.2526
ENSG00000150907	FOXO1	21.2225
ENSG00000169715	MT1E	21.2048
ENSG00000147403	RPL10	21.1987
ENSG00000107317	PTGDS	21.1689
ENSG00000011304	PTBP1	21.1141
ENSG00000162244	RPL29	21.0915
ENSG00000053747	LAMA3	21.0051
ENSG00000120129	DUSP1	21.0042
ENSG00000181722	ZBTB20	20.9793
ENSG00000123243	ITIH5	20.8109
ENSG00000129244	ATP1B2	20.766
ENSG00000170579	DLGAP1	20.6989
ENSG00000179603	GRM8	20.6039
ENSG00000169908	TM4SF1	20.5455
ENSG00000171444	MCC	20.4751
ENSG00000188511	C22orf34	20.4405
ENSG00000170315	UBB	20.4305
ENSG00000077782	FGFR1	20.3295
ENSG00000100376	FAM118A	20.3179
ENSG00000101608	MYL12A	20.1968
ENSG00000077942	FBLN1	20.1481
ENSG00000168575	SLC20A2	20.0856
ENSG00000164300	SERINC5	19.9669
ENSG00000109971	HSPA8	19.9622
ENSG00000177469	PTRF	19.947
ENSG00000226221	RPL26P19	19.9045
ENSG00000146677	AC004453.8	19.7902
ENSG00000131386	GALNT15	19.6039
ENSG00000109452	INPP4B	19.5975
ENSG00000113721	PDGFRB	19.4957
ENSG00000114698	PLSCR4	19.4952
ENSG00000151491	EPS8	19.4853
ENSG00000129422	MTUS1	19.4636
ENSG00000116560	SFPQ	19.4398
ENSG00000099783	HNRNPM	19.4308
ENSG00000144642	RBMS3	19.418
ENSG00000213741	RPS29	19.3999
ENSG00000197965	MPZL1	19.3908
ENSG00000082438	COBLL1	19.2922
ENSG00000070214	SLC44A1	19.2662
ENSG00000122566	HNRNPA2B1	19.2534
ENSG00000166025	AMOTL1	19.2072
ENSG00000151623	NR3C2	19.1588
ENSG00000136942	RPL35	19.1341
ENSG00000162545	CAMK2N1	19.0478
ENSG00000148516	ZEB1	19.0298
ENSG00000183722	LHFP	19.0204
ENSG00000185737	NRG3	18.9711
ENSG00000178764	ZHX2	18.9403
ENSG00000105894	PTN	18.9017
ENSG00000067560	RHOA	18.7809
ENSG00000075420	FNDC3B	18.7468
ENSG00000137962	ARHGAP29	18.6924
ENSG00000143442	POGZ	18.6856
ENSG00000139132	FGD4	18.683
ENSG00000213949	ITGA1	18.6518
ENSG00000187498	COL4A1	18.5981
ENSG00000247809	NR2F2-AS1	18.5719
ENSG00000248527	MTATP6P1	18.5267
ENSG00000123358	NR4A1	18.5136
ENSG00000106991	ENG	18.5064
ENSG00000187147	RNF220	18.5015
ENSG00000111859	NEDD9	18.4703
ENSG00000075624	ACTB	18.4446
ENSG00000188158	NHS	18.4042
ENSG00000117713	ARID1A	18.3784
ENSG00000137941	TTLL7	18.3639
ENSG00000152601	MBNL1	18.3234
ENSG00000245532	NEAT1	18.2677
ENSG00000104447	TRPS1	18.1775
ENSG00000144713	RPL32	18.1362
ENSG00000077549	CAPZB	18.1169
ENSG00000113712	CSNK1A1	18.0662
ENSG00000085563	ABCB1	18.0602
ENSG00000182774	RPS17	18.0523
ENSG00000123560	PLP1	18.0062
ENSG00000054598	FOXC1	17.9891
ENSG00000184005	ST6GALNAC3	17.9568
ENSG00000122545	SEPT7	17.9372
ENSG00000151702	FLI1	17.9005
ENSG00000027075	PRKCH	17.8844
ENSG00000130449	ZSWIM6	17.8836
ENSG00000143878	RHOB	17.7223
ENSG00000178980	SEPW1	17.6516
ENSG00000067715	SYT1	17.5707
ENSG00000145623	OSMR	17.5615
ENSG00000163430	FSTL1	17.5512
ENSG00000183570	PCBP3	17.5125
ENSG00000215386	MIR99AHG	17.4794
ENSG00000118922	KLF12	17.3383
ENSG00000109790	KLHL5	17.1975
ENSG00000204525	HLA-C	17.1581
ENSG00000166575	TMEM135	17.1356
ENSG00000114391	RPL24	17.0982
ENSG00000071553	ATP6AP1	17.0645
ENSG00000241684	ADAMTS9-AS2	17.0588
ENSG00000170776	AKAP13	17.0454
ENSG00000116679	IVNS1ABP	16.9684
ENSG00000198242	RPL23A	16.9238
ENSG00000074181	NOTCH3	16.9222
ENSG00000109472	CPE	16.9034
ENSG00000125977	EIF2S2	16.8978
ENSG00000188641	DPYD	16.8943
ENSG00000047457	CP	16.7926
ENSG00000170345	FOS	16.7819
ENSG00000183023	SLC8A1	16.739
ENSG00000110958	PTGES3	16.7163
ENSG00000125257	ABCC4	16.6619
ENSG00000167552	TUBA1A	16.6608
ENSG00000122786	CALD1	16.6573
ENSG00000197442	MAP3K5	16.633
ENSG00000167081	PBX3	16.6308
ENSG00000213853	EMP2	16.6118
ENSG00000127920	GNG11	16.5269
ENSG00000115808	STRN	16.5127
ENSG00000160801	PTH1R	16.484
ENSG00000116678	LEPR	16.4758
ENSG00000135365	PHF21A	16.4616
ENSG00000137267	TUBB2A	16.4314
ENSG00000185201	IFITM2	16.3957
ENSG00000183878	UTY	16.3507
ENSG00000164330	EBF1	16.3309
ENSG00000168918	INPP5D	16.2425
ENSG00000148180	GSN	16.2419
ENSG00000033170	FUT8	16.2282
ENSG00000168899	VAMP5	16.2245
ENSG00000173918	C1QTNF1	16.1276
ENSG00000130844	ZNF331	16.0879
ENSG00000159461	AMFR	16.066
ENSG00000166265	CYYR1	16.0432
ENSG00000108654	DDX5	15.9773
ENSG00000130147	SH3BP4	15.9576
ENSG00000197329	PELI1	15.9498
ENSG00000196262	PPIA	15.9231
ENSG00000162402	USP24	15.9057
ENSG00000148498	PARD3	15.8736
ENSG00000185896	LAMP1	15.8528
ENSG00000116132	PRRX1	15.8401
ENSG00000173821	RNF213	15.8378
ENSG00000019582	CD74	15.7599
ENSG00000064651	SLC12A2	15.7392
ENSG00000276644	DACH1	15.7358
ENSG00000090339	ICAM1	15.6822
ENSG00000164181	ELOVL7	15.6109
ENSG00000196660	SLC30A10	15.5722
ENSG00000170873	MTSS1	15.5696
ENSG00000168883	USP39	15.5632
ENSG00000183666	GUSBP1	15.5316
ENSG00000009413	REV3L	15.5101
ENSG00000169507	SLC38A11	15.4739
ENSG00000185551	NR2F2	15.4713
ENSG00000229117	RPL41	15.4585
ENSG00000150867	PIP4K2A	15.4093
ENSG00000004399	PLXND1	15.3655
ENSG00000211459	MT-RNR1	15.3642
ENSG00000106261	ZKSCAN1	15.3361
ENSG00000163638	ADAMTS9	15.3325
ENSG00000068650	ATP11A	15.3113
ENSG00000173482	PTPRM	15.2588
ENSG00000118257	NRP2	15.2482
ENSG00000027697	IFNGR1	15.2293
ENSG00000135272	MDFIC	15.1687
ENSG00000150760	DOCK1	15.1563
ENSG00000143153	ATP1B1	15.1191
ENSG00000077238	IL4R	15.0777
ENSG00000079215	SLC1A3	15.0325
ENSG00000174579	MSL2	15.0136
ENSG00000173812	EIF1	15.0082
ENSG00000105835	NAMPT	14.9978
ENSG00000183036	PCP4	14.8928
ENSG00000142173	COL6A2	14.8658
ENSG00000092841	MYL6	14.8648
ENSG00000128849	CGNL1	14.8633
ENSG00000198034	RPS4X	14.8534
ENSG00000154734	ADAMTS1	14.8503
ENSG00000120885	CLU	14.8406
ENSG00000176046	NUPR1	14.826
ENSG00000125148	MT2A	14.7931
ENSG00000108669	CYTH1	14.7741
ENSG00000108854	SMURF2	14.7731
ENSG00000163110	PDLIM5	14.7719
ENSG00000130158	DOCK6	14.7635
ENSG00000149925	ALDOA	14.7285
ENSG00000120549	KIAA1217	14.6772
ENSG00000108622	ICAM2	14.664
ENSG00000143248	RGS5	14.6618
ENSG00000171223	JUNB	14.6506
ENSG00000136111	TBC1D4	14.6365
ENSG00000138741	TRPC3	14.6341
ENSG00000141338	ABCA8	14.5792
ENSG00000170242	USP47	14.5464
ENSG00000151474	FRMD4A	14.5395
ENSG00000158195	WASF2	14.5354
ENSG00000172037	LAMB2	14.5304
ENSG00000162687	KCNT2	14.4902
ENSG00000224550	RP11-270C12.3	14.4832
ENSG00000125743	SNRPD2	14.4507
ENSG00000197744	PTMAP2	14.4388
ENSG00000099998	GGT5	14.4241
ENSG00000197536	C5orf56	14.3972
ENSG00000127314	RAP1B	14.3863
ENSG00000165675	ENOX2	14.373
ENSG00000111181	SLC6A12	14.3726
ENSG00000153721	CNKSR3	14.3442
ENSG00000168309	FAM107A	14.3348
ENSG00000154146	NRGN	14.3177
ENSG00000232573	RPL3P4	14.2903
ENSG00000229989	MIR181A1HG	14.2874
ENSG00000186352	ANKRD37	14.2664
ENSG00000075884	ARHGAP15	14.2618
ENSG00000128016	ZFP36	14.2603
ENSG00000101276	SLC52A3	14.2454
ENSG00000136826	KLF4	14.2175
ENSG00000113916	BCL6	14.2014
ENSG00000107223	EDF1	14.1336
ENSG00000186480	INSIG1	14.1155
ENSG00000156482	RPL30	14.115
ENSG00000145012	LPP	14.034
ENSG00000114423	CBLB	14.0071
ENSG00000173638	SLC19A1	13.995
ENSG00000131116	ZNF428	13.9576
ENSG00000153707	PTPRD	13.9575
ENSG00000143919	CAMKMT	13.9419
ENSG00000121068	TBX2	13.8833
ENSG00000085276	MECOM	13.8721
ENSG00000180628	PCGF5	13.8502
ENSG00000197756	RPL37A	13.8501
ENSG00000250588	IQCJ-SCHIP1	13.8466
ENSG00000156298	TSPAN7	13.846
ENSG00000149591	TAGLN	13.8219
ENSG00000184304	PRKD1	13.7956
ENSG00000138119	MYOF	13.7794
ENSG00000100906	NFKBIA	13.764
ENSG00000178568	ERBB4	13.7406
ENSG00000176658	MYO1D	13.7257
ENSG00000231365	RP11-418J17.1	13.6979
ENSG00000196159	FAT4	13.6947
ENSG00000165476	REEP3	13.6841
ENSG00000112902	SEMA5A	13.68
ENSG00000236383	LINC00854	13.6618
ENSG00000164402	SEPT8	13.6295
ENSG00000253853	GS1-57L11.1	13.6166
ENSG00000140988	RPS2	13.5927
ENSG00000118777	ABCG2	13.5899
ENSG00000257103	LSM14A	13.5721
ENSG00000258667	HIF1A-AS2	13.5584
ENSG00000182732	RGS6	13.5584
ENSG00000134107	BHLHE40	13.5476
ENSG00000140526	ABHD2	13.5429
ENSG00000186468	RPS23	13.5414
ENSG00000011465	DCN	13.5223
ENSG00000130429	ARPC1B	13.4304
ENSG00000120278	PLEKHG1	13.4038
ENSG00000137497	NUMA1	13.384
ENSG00000115896	PLCL1	13.3691
ENSG00000064652	SNX24	13.3673
ENSG00000074527	NTN4	13.3555
ENSG00000169372	CRADD	13.3472
ENSG00000044574	HSPA5	13.3389
ENSG00000157554	ERG	13.3372
ENSG00000183580	FBXL7	13.3301
ENSG00000228696	ARL17B	13.3226
ENSG00000197321	SVIL	13.3031
ENSG00000130402	ACTN4	13.284
ENSG00000067113	PPAP2A	13.2758
ENSG00000048540	LMO3	13.2595
ENSG00000198795	ZNF521	13.2593
ENSG00000046653	GPM6B	13.2527
ENSG00000136267	DGKB	13.2248
ENSG00000227082	CH17-437K3.1	13.2192
ENSG00000168066	SF1	13.2094
ENSG00000166833	NAV2	13.161
ENSG00000131097	HIGD1B	13.139
ENSG00000166598	HSP90B1	13.1334
ENSG00000145741	BTF3	13.119
ENSG00000204388	HSPA1B	13.0644
ENSG00000168675	LDLRAD4	13.0539
ENSG00000166710	B2M	13.0313
ENSG00000110436	SLC1A2	13.02
ENSG00000269743	SLC25A53	12.9862
ENSG00000134294	SLC38A2	12.9753
ENSG00000133401	PDZD2	12.9719
ENSG00000034713	GABARAPL2	12.8785
ENSG00000198959	TGM2	12.8729
ENSG00000130522	JUND	12.8662
ENSG00000110422	HIPK3	12.865
ENSG00000085871	MGST2	12.8521
ENSG00000012660	ELOVL5	12.8461
ENSG00000108691	CCL2	12.8377
ENSG00000221869	CEBPD	12.836
ENSG00000196586	MYO6	12.814
ENSG00000130203	APOE	12.8004
ENSG00000166979	EVA1C	12.7993
ENSG00000107796	ACTA2	12.7544
ENSG00000064692	SNCAIP	12.7524
ENSG00000138785	INTS12	12.7406
ENSG00000177700	POLR2L	12.7295
ENSG00000122862	SRGN	12.708
ENSG00000163479	SSR2	12.7048
ENSG00000153187	HNRNPU	12.6845
ENSG00000196369	SRGAP2B	12.6747
ENSG00000154529	CNTNAP3B	12.6451
ENSG00000008294	SPAG9	12.6448
ENSG00000133226	SRRM1	12.6271
ENSG00000172428	MYEOV2	12.6184
ENSG00000146833	TRIM4	12.6163
ENSG00000008517	IL32	12.6073
ENSG00000198846	TOX	12.5855
ENSG00000135424	ITGA7	12.5744
ENSG00000137818	RPLP1	12.5693
ENSG00000116117	PARD3B	12.565
ENSG00000120616	EPC1	12.5322
ENSG00000105372	RPS19	12.5274
ENSG00000100991	TRPC4AP	12.5162
ENSG00000111817	DSE	12.5131
ENSG00000100784	RPS6KA5	12.5046
ENSG00000163660	CCNL1	12.4917
ENSG00000137959	IFI44L	12.4837
ENSG00000168818	STX18	12.4756
ENSG00000120889	TNFRSF10B	12.4666
ENSG00000163513	TGFBR2	12.4561
ENSG00000148926	ADM	12.4555
ENSG00000277443	MARCKS	12.4536
ENSG00000069702	TGFBR3	12.4434
ENSG00000154856	APCDD1	12.414
ENSG00000106829	TLE4	12.4086
ENSG00000179218	CALR	12.3729
ENSG00000119004	CYP20A1	12.3671
ENSG00000172270	BSG	12.3275
ENSG00000100852	ARHGAP5	12.3082
ENSG00000105556	MIER2	12.2901
ENSG00000184009	ACTG1	12.2727
ENSG00000169564	PCBP1	12.2595
ENSG00000069122	GPR116	12.2307
ENSG00000255864	RP11-444D3.1	12.2297
ENSG00000087460	GNAS	12.2216
ENSG00000139289	PHLDA1	12.2016
ENSG00000136560	TANK	12.1923
ENSG00000242299	RP11-234A1.1	12.1741
ENSG00000169554	ZEB2	12.1509
ENSG00000156508	EEF1A1	12.0979
ENSG00000178878	APOLD1	12.0961
ENSG00000197956	S100A6	12.0779
ENSG00000128989	ARPP19	12.0587
ENSG00000095794	CREM	12.052
ENSG00000154975	CA10	12.0141
ENSG00000162840	MT2P1	11.9971
ENSG00000187244	BCAM	11.9257
ENSG00000181234	TMEM132C	11.918
ENSG00000185774	KCNIP4	11.911
ENSG00000133142	TCEAL4	11.91
ENSG00000196126	HLA-DRB1	11.8961
ENSG00000203907	OOEP	11.8878
ENSG00000142534	RPS11	11.8818
ENSG00000153048	CARHSP1	11.8662
ENSG00000249669	MIR143HG	11.8453
ENSG00000136527	TRA2B	11.8318
ENSG00000275443	RP11-759A24.3	11.822
ENSG00000176641	RNF152	11.8183
ENSG00000163453	IGFBP7	11.8158
ENSG00000173193	PARP14	11.8156
ENSG00000162591	MEGF6	11.8069
ENSG00000156475	PPP2R2B	11.7768
ENSG00000066027	PPP2R5A	11.7759
ENSG00000122644	ARL4A	11.7652
ENSG00000066382	MPPED2	11.7645
ENSG00000177694	NAALADL2	11.7598
ENSG00000057704	TMCC3	11.7594
ENSG00000104979	C19orf53	11.758
ENSG00000120156	TEK	11.7514
ENSG00000129538	RNASE1	11.7292
ENSG00000198502	HLA-DRB5	11.7174
ENSG00000174469	CNTNAP2	11.7036
ENSG00000154330	PGM5	11.7011
ENSG00000128567	PODXL	11.6988
ENSG00000197563	PIGN	11.6559
ENSG00000103257	SLC7A5	11.6493
ENSG00000111962	UST	11.6458
ENSG00000113732	ATP6V0E1	11.6118
ENSG00000230189	GS1-124K5.2	11.6016
ENSG00000169045	HNRNPH1	11.5406
ENSG00000135917	SLC19A3	11.5266
ENSG00000171634	BPTF	11.5056
ENSG00000249797	CTD-3179P9.1	11.5021
ENSG00000152422	XRCC4	11.4931
ENSG00000154473	BUB3	11.4896
ENSG00000147065	MSN	11.4543
ENSG00000047410	TPR	11.4476
ENSG00000078269	SYNJ2	11.4339
ENSG00000170542	SERPINB9	11.42
ENSG00000174059	CD34	11.4195
ENSG00000100644	HIF1A	11.3788
ENSG00000129595	EPB41L4A	11.3619
ENSG00000184014	DENND5A	11.33
ENSG00000180891	CUEDC1	11.3275
ENSG00000133392	MYH11	11.3157
ENSG00000149177	PTPRJ	11.2949
ENSG00000108107	RPL28	11.2807
ENSG00000135049	AGTPBP1	11.2617
ENSG00000160888	IER2	11.2284
ENSG00000143384	MCL1	11.2274
ENSG00000162174	ASRGL1	11.1991
ENSG00000104529	EEF1D	11.196
ENSG00000185633	NDUFA4L2	11.1831
ENSG00000026508	CD44	11.1544
ENSG00000228474	OST4	11.1432
ENSG00000135842	FAM129A	11.1381
ENSG00000105499	PLA2G4C	11.136
ENSG00000182463	TSHZ2	11.1295
ENSG00000159658	EFCAB14	11.1244
ENSG00000228065	LINC01515	11.1193
ENSG00000175215	CTDSP2	11.1082
ENSG00000091436	pk	11.0813
ENSG00000130175	PRKCSH	11.0714
ENSG00000147274	RBMX	11.0604
ENSG00000170759	KIF5B	11.043
ENSG00000096060	FKBP5	10.9856
ENSG00000166016	ABTB2	10.9851
ENSG00000189184	PCDH18	10.9712
ENSG00000144468	RHBDD1	10.9647
ENSG00000169282	KCNAB1	10.944
ENSG00000152558	TMEM123	10.9378
ENSG00000089159	PXN	10.908
ENSG00000171189	GRIK1	10.8805
ENSG00000218175	AC016739.2	10.8785
ENSG00000139793	MBNL2	10.8624
ENSG00000143952	VPS54	10.8596
ENSG00000142676	RPL11	10.8485
ENSG00000021645	NRXN3	10.8019
ENSG00000124762	CDKN1A	10.7876
ENSG00000242086	LINC00969	10.7616
ENSG00000162654	GBP4	10.7585
ENSG00000010278	CD9	10.7434
ENSG00000164430	MB21D1	10.7416
ENSG00000114450	GNB4	10.7376
ENSG00000159200	RCAN1	10.7274
ENSG00000010810	FYN	10.7273
ENSG00000103196	CRISPLD2	10.7269
ENSG00000233558	RP3-486I3.4	10.7215
ENSG00000076641	PAG1	10.7152
ENSG00000185352	HS6ST3	10.7016
ENSG00000085063	CD59	10.6855
ENSG00000124440	HIF3A	10.68
ENSG00000173905	GOLIM4	10.6735
ENSG00000134851	TMEM165	10.6697
ENSG00000150625	GPM6A	10.6587
ENSG00000173706	HEG1	10.6521
ENSG00000218426	RP11-475C16.1	10.6494
ENSG00000236824	BCYRN1	10.644
ENSG00000165895	ARHGAP42	10.6391
ENSG00000018408	WWTR1	10.6311
ENSG00000009954	BAZ1B	10.6191
ENSG00000092421	SEMA6A	10.6142
ENSG00000130202	PVRL2	10.6126
ENSG00000105939	ZC3HAV1	10.6027
ENSG00000010319	SEMA3G	10.5838
ENSG00000110799	VWF	10.5825
ENSG00000188186	LAMTOR4	10.5712
ENSG00000241007	SEPT7P6	10.5676
ENSG00000179094	PER1	10.5604
ENSG00000135404	CD63	10.5386
ENSG00000163378	EOGT	10.5143
ENSG00000140545	MFGE8	10.479
ENSG00000112182	BACH2	10.468
ENSG00000105877	DNAH11	10.4678
ENSG00000179915	NRXN1	10.4635
ENSG00000109381	ELF2	10.4572
ENSG00000172461	FUT9	10.4485
ENSG00000128422	KRT17	10.4372
ENSG00000153922	CHD1	10.4222
ENSG00000118705	RPN2	10.4048
ENSG00000136280	CCM2	10.3812
ENSG00000082781	ITGB5	10.3733
ENSG00000115415	STAT1	10.3717
ENSG00000110492	MDK	10.3541
ENSG00000129682	FGF13	10.3437
ENSG00000157985	AGAP1	10.3371
ENSG00000154380	ENAH	10.3245
ENSG00000073921	PICALM	10.3204
ENSG00000140455	USP3	10.3119
ENSG00000170889	RPS9	10.3098
ENSG00000138468	SENP7	10.2945
ENSG00000138448	ITGAV	10.2751
ENSG00000197879	MYO1C	10.2634
ENSG00000005812	FBXL3	10.2595
ENSG00000132155	RAF1	10.257
ENSG00000111676	ATN1	10.2434
ENSG00000134982	APC	10.2276
ENSG00000111321	LTBR	10.2254
ENSG00000149571	KIRREL3	10.2159
ENSG00000125534	PPDPF	10.2032
ENSG00000184384	MAML2	10.1861
ENSG00000148655	C10orf11	10.1719
ENSG00000145349	CAMK2D	10.1626
ENSG00000188580	NKAIN2	10.1493
ENSG00000261371	PECAM1	10.1468
ENSG00000163565	IFI16	10.1425
ENSG00000175309	PHYKPL	10.1392
ENSG00000105889	STEAP1B	10.123
ENSG00000184588	PDE4B	10.1098
ENSG00000151322	NPAS3	10.0967
ENSG00000120896	SORBS3	10.0857
ENSG00000099250	NRP1	10.0788
ENSG00000114279	FGF12	10.0765
ENSG00000187416	LHFPL3	10.062
ENSG00000049540	ELN	10.0474
ENSG00000139083	ETV6	10.0435
ENSG00000166441	RPL27A	10.0329
ENSG00000105810	CDK6	10.0259
ENSG00000198467	TPM2	10.006
ENSG00000113504	SLC12A7	9.98173
ENSG00000047617	ANO2	9.96257
ENSG00000155366	RHOC	9.95542
ENSG00000152127	MGAT5	9.95086
ENSG00000165119	HNRNPK	9.94903
ENSG00000083168	KAT6A	9.94843
ENSG00000015592	STMN4	9.94275
ENSG00000146535	GNA12	9.93381
ENSG00000106571	GLI3	9.93299
ENSG00000196843	ARID5A	9.93281
ENSG00000142910	TINAGL1	9.92635
ENSG00000251136	RP11-37B2.1	9.90338
ENSG00000148429	USP6NL	9.88695
ENSG00000116473	RAP1A	9.87898
ENSG00000119537	KDSR	9.87797
ENSG00000213598	RP11-112J1.1	9.87609
ENSG00000115414	FN1	9.87419
ENSG00000160213	CSTB	9.86189
ENSG00000198839	ZNF277	9.85978
ENSG00000147526	TACC1	9.85323
ENSG00000219507	FTH1P8	9.84875
ENSG00000151617	EDNRA	9.84025
ENSG00000137776	SLTM	9.82938
ENSG00000237214	RP11-12M9.3	9.82264
ENSG00000117298	ECE1	9.81989
ENSG00000115825	PRKD3	9.81936
ENSG00000140403	DNAJA4	9.80961
ENSG00000117691	NENF	9.80349
ENSG00000218208	RP11-367G18.2	9.78774
ENSG00000123144	C19orf43	9.78724
ENSG00000100234	TIMP3	9.78321
ENSG00000141458	NPC1	9.75428
ENSG00000159216	RUNX1	9.74852
ENSG00000221983	UBA52	9.74611
ENSG00000137871	ZNF280D	9.74317
ENSG00000227008	RP3-417G15.1	9.73817
ENSG00000151012	SLC7A11	9.72694
ENSG00000104833	TUBB4A	9.7232
ENSG00000120693	SMAD9	9.71906
ENSG00000033867	SLC4A7	9.71619
ENSG00000221890	NPTXR	9.7016
ENSG00000266865	RP11-848P1.9	9.698
ENSG00000196352	CD55	9.69334
ENSG00000128512	DOCK4	9.68851
ENSG00000147027	TMEM47	9.68054
ENSG00000099875	MKNK2	9.68008
ENSG00000121895	TMEM156	9.66208
ENSG00000143624	INTS3	9.65708
ENSG00000143079	CTTNBP2NL	9.65699
ENSG00000173848	NET1	9.65686
ENSG00000123983	ACSL3	9.64887
ENSG00000259481	RP11-39M21.1	9.64807
ENSG00000186591	UBE2H	9.63768
ENSG00000175497	DPP10	9.62773
ENSG00000257923	CUX1	9.62436
ENSG00000105699	LSR	9.62056
ENSG00000171681	ATF7IP	9.60508
ENSG00000104267	CA2	9.59725
ENSG00000133112	TPT1	9.59611
ENSG00000106366	SERPINE1	9.58279
ENSG00000100647	SUSD6	9.58164
ENSG00000123124	WWP1	9.58069
ENSG00000148200	NR6A1	9.58012
ENSG00000203485	INF2	9.57208
ENSG00000125810	CD93	9.56373
ENSG00000124151	NCOA3	9.55658
ENSG00000162441	LZIC	9.55204
ENSG00000125991	ERGIC3	9.53293
ENSG00000123416	TUBA1B	9.50403
ENSG00000137834	SMAD6	9.49062
ENSG00000158710	TAGLN2	9.4893
ENSG00000013588	GPRC5A	9.46655
ENSG00000134532	SOX5	9.4561
ENSG00000116991	SIPA1L2	9.45272
ENSG00000179241	LDLRAD3	9.43728
ENSG00000189152	GRAPL	9.43596
ENSG00000121440	PDZRN3	9.42032
ENSG00000264522	OTUD7B	9.41876
ENSG00000179085	DPM3	9.40885
ENSG00000164930	FZD6	9.408
ENSG00000269293	ZSCAN16-AS1	9.40254
ENSG00000167261	DPEP2	9.39657
ENSG00000073417	PDE8A	9.38743
ENSG00000114796	KLHL24	9.38529
ENSG00000185834	RPL12P4	9.38214
ENSG00000215030	RPL13P12	9.37868
ENSG00000089682	RBM41	9.37535
ENSG00000143641	GALNT2	9.35785
ENSG00000206190	ATP10A	9.34977
ENSG00000134250	NOTCH2	9.34686
ENSG00000010379	SLC6A13	9.34406
ENSG00000072163	LIMS2	9.34238
ENSG00000119778	ATAD2B	9.3346
ENSG00000168610	STAT3	9.33086
ENSG00000099860	GADD45B	9.32445
ENSG00000115232	ITGA4	9.32409
ENSG00000074964	ARHGEF10L	9.32102
ENSG00000114480	GBE1	9.30675
ENSG00000148730	EIF4EBP2	9.29869
ENSG00000164111	ANXA5	9.29793
ENSG00000112964	GHR	9.29229
ENSG00000204389	HSPA1A	9.26135
ENSG00000079805	DNM2	9.25522
ENSG00000080573	COL5A3	9.25232
ENSG00000171617	ENC1	9.21778
ENSG00000173077	DEC1	9.19339
ENSG00000164929	BAALC	9.18924
ENSG00000204469	PRRC2A	9.15547
ENSG00000146648	EGFR	9.14966
ENSG00000167460	TPM4	9.14418
ENSG00000137819	PAQR5	9.14187
ENSG00000002586	CD99	9.13533
ENSG00000155508	CNOT8	9.12672
ENSG00000168264	IRF2BP2	9.11736
ENSG00000064999	ANKS1A	9.1117
ENSG00000071575	TRIB2	9.10879
ENSG00000172845	SP3	9.10844
ENSG00000153944	MSI2	9.10814
ENSG00000152977	ZIC1	9.09054
ENSG00000225912	RP13-258O15.1	9.08547
ENSG00000155111	CDK19	9.0826
ENSG00000138193	PLCE1	9.06889
ENSG00000109911	ELP4	9.06506
ENSG00000111348	ARHGDIB	9.05893
ENSG00000006652	IFRD1	9.05716
ENSG00000065809	FAM107B	9.05305
ENSG00000129657	SEC14L1	9.0513
ENSG00000079691	LRRC16A	9.04488
ENSG00000185736	ADARB2	9.03765
ENSG00000140396	NCOA2	9.03497
ENSG00000169129	AFAP1L2	9.03375
ENSG00000134352	IL6ST	9.02884
ENSG00000170385	SLC30A1	9.00999
ENSG00000058668	ATP2B4	9.00739
ENSG00000274265	CH17-189H20.1	8.99673
ENSG00000074416	MGLL	8.99174
ENSG00000131002	TXLNGY	8.98593
ENSG00000132510	KDM6B	8.98233
ENSG00000154553	PDLIM3	8.9651
ENSG00000148737	TCF7L2	8.95061
ENSG00000162688	AGL	8.94847
ENSG00000081189	MEF2C	8.94445
ENSG00000172572	PDE3A	8.93995
ENSG00000197892	KIF13B	8.89765
ENSG00000135916	ITM2C	8.89649
ENSG00000114166	KAT2B	8.88627
ENSG00000162551	ALPL	8.88546
ENSG00000280870	MIR325HG	8.88515
ENSG00000150630	VEGFC	8.87786
ENSG00000115053	NCL	8.87207
ENSG00000143514	TP53BP2	8.86959
ENSG00000120008	WDR11	8.86853
ENSG00000108018	SORCS1	8.86084
ENSG00000115267	IFIH1	8.85866
ENSG00000168389	MFSD2A	8.85645
ENSG00000063177	RPL18	8.85426
ENSG00000117519	CNN3	8.84058
ENSG00000235297	FAUP1	8.83663
ENSG00000152284	TCF7L1	8.83017
ENSG00000157827	FMNL2	8.82652
ENSG00000067141	NEO1	8.8044
ENSG00000101745	ANKRD12	8.79204
ENSG00000159388	BTG2	8.78485
ENSG00000167526	RPL13	8.76835
ENSG00000163431	LMOD1	8.76366
ENSG00000065413	ANKRD44	8.76045
ENSG00000152818	UTRN	8.75021
ENSG00000101493	ZNF516	8.74833
ENSG00000133019	CHRM3	8.73701
ENSG00000071082	RPL31	8.73593
ENSG00000151466	SCLT1	8.73099
ENSG00000099785	MARCH2	8.73056
ENSG00000175029	CTBP2	8.71633
ENSG00000144619	CNTN4	8.71148
ENSG00000148660	CAMK2G	8.70276
ENSG00000011028	MRC2	8.68482
ENSG00000060138	YBX3	8.67861
ENSG00000147459	DOCK5	8.67496
ENSG00000043355	ZIC2	8.67367
ENSG00000061936	SFSWAP	8.6701
ENSG00000115170	ACVR1	8.66996
ENSG00000183230	CTNNA3	8.6658
ENSG00000090376	IRAK3	8.65761
ENSG00000130702	LAMA5	8.65369
ENSG00000162434	JAK1	8.64689
ENSG00000106803	SEC61B	8.63753
ENSG00000185565	LSAMP	8.6171
ENSG00000166311	SMPD1	8.61255
ENSG00000140682	TGFB1I1	8.60484
ENSG00000162383	SLC1A7	8.60247
ENSG00000265107	GJA5	8.60151
ENSG00000181381	DDX60L	8.60106
ENSG00000179632	MAF1	8.59588
ENSG00000145431	PDGFC	8.59051
ENSG00000146373	RNF217	8.58935
ENSG00000221914	PPP2R2A	8.58786
ENSG00000053918	KCNQ1	8.57334
ENSG00000148700	ADD3	8.56522
ENSG00000219023	RP3-340B19.2	8.56449
ENSG00000101335	MYL9	8.56209
ENSG00000143772	ITPKB	8.56204
ENSG00000064989	CALCRL	8.56184
ENSG00000138166	DUSP5	8.55676
ENSG00000111596	CNOT2	8.5526
ENSG00000143368	SF3B4	8.53457
ENSG00000108239	TBC1D12	8.52251
ENSG00000072736	NFATC3	8.51092
ENSG00000164188	RANBP3L	8.50613
ENSG00000168802	CHTF8	8.49408
ENSG00000183018	SPNS2	8.49024
ENSG00000101126	ADNP	8.47796
ENSG00000104365	IKBKB	8.47731
ENSG00000196865	NHLRC2	8.47118
ENSG00000132530	XAF1	8.47044
ENSG00000074800	ENO1	8.4701
ENSG00000169604	ANTXR1	8.46168
ENSG00000081237	PTPRC	8.4519
ENSG00000132329	RAMP1	8.44278
ENSG00000119630	PGF	8.44093
ENSG00000145703	IQGAP2	8.42952
ENSG00000118007	STAG1	8.42338
ENSG00000076706	MCAM	8.42299
ENSG00000104518	GSDMD	8.42018
ENSG00000175556	LONRF3	8.41563
ENSG00000115738	ID2	8.40952
ENSG00000070018	LRP6	8.38968
ENSG00000115594	IL1R1	8.37954
ENSG00000115392	FANCL	8.37922
ENSG00000144810	COL8A1	8.3743
ENSG00000159140	SON	8.3734
ENSG00000110092	CCND1	8.3497
ENSG00000171606	ZNF274	8.33612
ENSG00000114315	HES1	8.33068
ENSG00000138326	RPS24	8.3299
ENSG00000113140	SPARC	8.31156
ENSG00000185591	SP1	8.30902
ENSG00000169031	COL4A3	8.28608
ENSG00000176204	LRRTM4	8.2675
ENSG00000112081	SRSF3	8.26707
ENSG00000172667	ZMAT3	8.26512
ENSG00000169087	HSPBAP1	8.26125
ENSG00000173486	FKBP2	8.25813
ENSG00000183888	C1orf64	8.2567
ENSG00000166925	TSC22D4	8.25026
ENSG00000177606	JUN	8.24315
ENSG00000143924	EML4	8.24278
ENSG00000188536	HBA2	8.24009
ENSG00000143537	ADAM15	8.23771
ENSG00000184557	SOCS3	8.22989
ENSG00000066056	TIE1	8.22306
ENSG00000137872	SEMA6D	8.22087
ENSG00000187513	GJA4	8.21525
ENSG00000122026	RPL21	8.20699
ENSG00000162772	ATF3	8.19618
ENSG00000119508	NR4A3	8.19594
ENSG00000125944	HNRNPR	8.19431
ENSG00000184226	PCDH9	8.18954
ENSG00000117899	MESDC2	8.18933
ENSG00000088256	GNA11	8.15248
ENSG00000112214	FHL5	8.14283
ENSG00000147408	CSGALNACT1	8.14098
ENSG00000153234	NR4A2	8.13885
ENSG00000132842	AP3B1	8.13661
ENSG00000239922	RP11-71N10.1	8.13245
ENSG00000182871	COL18A1	8.13183
ENSG00000114805	PLCH1	8.12848
ENSG00000088448	ANKRD10	8.11447
ENSG00000231925	TAPBP	8.11243
ENSG00000087074	PPP1R15A	8.10992
ENSG00000145685	LHFPL2	8.10818
ENSG00000131469	RPL27	8.10689
ENSG00000104067	TJP1	8.08903
ENSG00000137573	SULF1	8.0882
ENSG00000066084	DIP2B	8.08149
ENSG00000248309	MEF2C-AS1	8.07423
ENSG00000214612	RPS19P1	8.07398
ENSG00000196924	FLNA	8.07199
ENSG00000224063	AC007319.1	8.07184
ENSG00000068878	PSME4	8.0473
ENSG00000078401	EDN1	8.0445
ENSG00000240652	RP11-832N8.1	8.0308
ENSG00000180881	CAPS2	8.02758
ENSG00000131873	CHSY1	8.02442
ENSG00000120519	SLC10A7	8.02244
ENSG00000163714	U2SURP	8.02204
ENSG00000173406	DAB1	8.00663
ENSG00000134533	RERG	7.99342
ENSG00000230216	HSPB1P2	7.98747
ENSG00000169992	NLGN2	7.98385
ENSG00000145390	USP53	7.97436
ENSG00000153823	PID1	7.97233
ENSG00000136754	ABI1	7.96941
ENSG00000167874	TMEM88	7.96877
ENSG00000071073	MGAT4A	7.96459
ENSG00000117569	PTBP2	7.95459
ENSG00000196428	TSC22D2	7.93981
ENSG00000248079	DPH6-AS1	7.91988
ENSG00000135678	CPM	7.91302
ENSG00000133624	ZNF767P	7.90824
ENSG00000244300	GATA2-AS1	7.90719
ENSG00000113658	SMAD5	7.90059
ENSG00000154727	GABPA	7.89504
ENSG00000011114	BTBD7	7.89237
ENSG00000073849	ST6GAL1	7.89061
ENSG00000109689	STIM2	7.88144
ENSG00000171877	FRMD5	7.87148
ENSG00000104419	NDRG1	7.86171
ENSG00000154654	NCAM2	7.86109
ENSG00000184408	KCND2	7.85706
ENSG00000157657	ZNF618	7.84513
ENSG00000172493	AFF1	7.84376
ENSG00000237668	RPS15AP38	7.83327
ENSG00000118292	C1orf54	7.82959
ENSG00000047648	ARHGAP6	7.82564
ENSG00000105738	SIPA1L3	7.82471
ENSG00000120694	HSPH1	7.81895
ENSG00000068903	SIRT2	7.81847
ENSG00000154678	PDE1C	7.81672
ENSG00000110651	CD81	7.81666
ENSG00000106772	PRUNE2	7.8159
ENSG00000178904	DPY19L3	7.81396
ENSG00000143977	SNRPG	7.80817
ENSG00000031081	ARHGAP31	7.80383
ENSG00000178175	ZNF366	7.80029
ENSG00000172164	SNTB1	7.80022
ENSG00000168036	CTNNB1	7.79094
ENSG00000197111	PCBP2	7.78263
ENSG00000237491	RP11-206L10.9	7.76768
ENSG00000185262	UBALD2	7.76602
ENSG00000132002	DNAJB1	7.74996
ENSG00000165006	UBAP1	7.74634
ENSG00000136051	KIAA1033	7.74382
ENSG00000125124	BBS2	7.73806
ENSG00000104728	ARHGEF10	7.73699
ENSG00000111341	MGP	7.72291
ENSG00000185760	KCNQ5	7.71398
ENSG00000248874	C5orf17	7.70998
ENSG00000163072	NOSTRIN	7.70982
ENSG00000123349	PFDN5	7.70588
ENSG00000205403	CFI	7.70267
ENSG00000149972	CNTN5	7.70232
ENSG00000169760	NLGN1	7.69628
ENSG00000119686	FLVCR2	7.69003
ENSG00000182095	TNRC18	7.68732
ENSG00000086544	ITPKC	7.67941
ENSG00000135540	NHSL1	7.66867
ENSG00000168916	ZNF608	7.66305
ENSG00000103197	TSC2	7.6547
ENSG00000234797	RPS3AP6	7.65008
ENSG00000106078	COBL	7.64972
ENSG00000165072	MAMDC2	7.6491
ENSG00000142156	COL6A1	7.64511
ENSG00000124181	PLCG1	7.63921
ENSG00000198964	SGMS1	7.63706
ENSG00000189171	S100A13	7.63586
ENSG00000139323	POC1B	7.6346
ENSG00000226864	ATE1-AS1	7.62927
ENSG00000154229	PRKCA	7.62591
ENSG00000163219	ARHGAP25	7.62194
ENSG00000132669	RIN2	7.61715
ENSG00000270898	GPR75-ASB3	7.61712
ENSG00000158169	FANCC	7.61068
ENSG00000092531	SNAP23	7.60694
ENSG00000026652	AGPAT4	7.60007
ENSG00000196782	MAML3	7.59368
ENSG00000152348	ATG10	7.57844
ENSG00000147862	NFIB	7.5749
ENSG00000030419	IKZF2	7.56076
ENSG00000166435	XRRA1	7.55533
ENSG00000169242	EFNA1	7.54772
ENSG00000144566	RAB5A	7.54635
ENSG00000163629	PTPN13	7.53516
ENSG00000163116	STPG2	7.51704
ENSG00000196531	NACA	7.50298
ENSG00000135164	DMTF1	7.47968
ENSG00000101150	TPD52L2	7.47815
ENSG00000227615	RP11-864N7.2	7.47176
ENSG00000162618	ELTD1	7.46917
ENSG00000081913	PHLPP1	7.46008
ENSG00000141753	IGFBP4	7.45019
ENSG00000253948	RP11-410L14.2	7.44544
ENSG00000173517	PEAK1	7.44189
ENSG00000181826	RELL1	7.43385
ENSG00000228589	SPCS2P4	7.43281
ENSG00000159403	C1R	7.42786
ENSG00000159202	UBE2Z	7.4078
ENSG00000112739	PRPF4B	7.39639
ENSG00000113594	LIFR	7.39422
ENSG00000100225	FBXO7	7.38954
ENSG00000196482	ESRRG	7.38608
ENSG00000109787	KLF3	7.38057
ENSG00000197822	OCLN	7.37746
ENSG00000110721	CHKA	7.37602
ENSG00000139218	SCAF11	7.37082
ENSG00000044115	CTNNA1	7.36945
ENSG00000131446	MGAT1	7.36568
ENSG00000157514	TSC22D3	7.36371
ENSG00000170802	FOXN2	7.34953
ENSG00000149499	EML3	7.3465
ENSG00000277228	RP11-189B4.7	7.34479
ENSG00000043093	DCUN1D1	7.34044
ENSG00000126456	IRF3	7.33703
ENSG00000229897	SEPT7P7	7.33623
ENSG00000101333	PLCB4	7.33491
ENSG00000131171	SH3BGRL	7.33167
ENSG00000114978	MOB1A	7.33027
ENSG00000166068	SPRED1	7.3298
ENSG00000109846	CRYAB	7.32369
ENSG00000138639	ARHGAP24	7.32155
ENSG00000225470	JPX	7.31804
ENSG00000136243	NUPL2	7.31566
ENSG00000177706	FAM20C	7.30703
ENSG00000030582	GRN	7.3058
ENSG00000032444	PNPLA6	7.30266
ENSG00000068305	MEF2A	7.27675
ENSG00000084093	REST	7.27097
ENSG00000108518	PFN1	7.27074
ENSG00000167004	PDIA3	7.27026
ENSG00000167797	CDK2AP2	7.26973
ENSG00000070540	WIPI1	7.24683
ENSG00000168350	DEGS2	7.22265
ENSG00000119669	IRF2BPL	7.21842
ENSG00000249413	RP11-25H12.1	7.20527
ENSG00000204463	BAG6	7.20474
ENSG00000100796	SMEK1	7.19599
ENSG00000106714	CNTNAP3	7.19281
ENSG00000187079	TEAD1	7.1913
ENSG00000162980	ARL5A	7.18749
ENSG00000244879	GABPB1-AS1	7.18736
ENSG00000111404	RERGL	7.18647
ENSG00000198830	HMGN2	7.18429
ENSG00000255733	IFNG-AS1	7.16702
ENSG00000126785	RHOJ	7.16542
ENSG00000177119	ANO6	7.16454
ENSG00000231767	RP11-92K2.2	7.16133
ENSG00000172086	KRCC1	7.15115
ENSG00000232855	AF131217.1	7.14913
ENSG00000162669	HFM1	7.14576
ENSG00000159713	TPPP3	7.14083
ENSG00000080298	RFX3	7.13944
ENSG00000104888	SLC17A7	7.13477
ENSG00000213398	LCAT	7.13154
ENSG00000104341	LAPTM4B	7.126
ENSG00000139514	SLC7A1	7.12237
ENSG00000178695	KCTD12	7.11986
ENSG00000121680	PEX16	7.11376
ENSG00000143337	TOR1AIP1	7.11164
ENSG00000141424	SLC39A6	7.09644
ENSG00000138449	SLC40A1	7.09513
ENSG00000198625	MDM4	7.08968
ENSG00000068784	SRBD1	7.0874
ENSG00000196440	ARMCX4	7.0763
ENSG00000102290	PCDH11X	7.07551
ENSG00000197746	PSAP	7.07231
ENSG00000008988	RPS20	7.06874
ENSG00000163605	PPP4R2	7.06865
ENSG00000165502	RPL36AL	7.06857
ENSG00000146278	PNRC1	7.06668
ENSG00000146247	PHIP	7.06563
ENSG00000164308	ERAP2	7.06463
ENSG00000241081	RP11-488C13.1	7.05023
ENSG00000114541	FRMD4B	7.04966
ENSG00000141441	GAREM	7.04867
ENSG00000073060	SCARB1	7.04509
ENSG00000107742	SPOCK2	7.04148
ENSG00000124205	EDN3	7.04044
ENSG00000110911	SLC11A2	7.03399
ENSG00000175467	SART1	7.02711
ENSG00000116514	RNF19B	7.02167
ENSG00000128573	FOXP2	7.02081
ENSG00000245910	SNHG6	7.01384
ENSG00000187239	FNBP1	7.00958
ENSG00000130287	NCAN	7.00777
ENSG00000125817	CENPB	7.00386
ENSG00000165246	NLGN4Y	7.00174
ENSG00000172053	QARS	6.99932
ENSG00000166225	FRS2	6.99912
ENSG00000230629	RPS23P8	6.99404
ENSG00000137177	KIF13A	6.99167
ENSG00000075711	DLG1	6.98969
ENSG00000081052	COL4A4	6.98797
ENSG00000274422	LL22NC03-2H8.5	6.98351
ENSG00000177917	ARL6IP6	6.98178
ENSG00000128815	WDFY4	6.96832
ENSG00000119878	CRIPT	6.96555
ENSG00000152270	PDE3B	6.96219
ENSG00000158859	ADAMTS4	6.96114
ENSG00000223722	RP11-467L13.5	6.95147
ENSG00000188681	TEKT4P2	6.95073
ENSG00000030066	NUP160	6.94934
ENSG00000146592	CREB5	6.94678
ENSG00000116016	EPAS1	6.94533
ENSG00000167635	ZNF146	6.94526
ENSG00000076067	RBMS2	6.93894
ENSG00000170989	S1PR1	6.93492
ENSG00000031823	RANBP3	6.927
ENSG00000173546	CSPG4	6.92251
ENSG00000158092	NCK1	6.91842
ENSG00000259367	RP11-815J21.4	6.91098
ENSG00000146966	DENND2A	6.90945
ENSG00000163754	GYG1	6.90587
ENSG00000105993	DNAJB6	6.90122
ENSG00000176771	NCKAP5	6.89975
ENSG00000152208	GRID2	6.89966
ENSG00000157510	AFAP1L1	6.89682
ENSG00000120690	ELF1	6.89544
ENSG00000101439	CST3	6.89213
ENSG00000117335	CD46	6.89019
ENSG00000172817	CYP7B1	6.87599
ENSG00000069431	ABCC9	6.87451
ENSG00000003436	TFPI	6.87253
ENSG00000011422	PLAUR	6.86524
ENSG00000088387	DOCK9	6.86412
ENSG00000112078	KCTD20	6.86006
ENSG00000164171	ITGA2	6.85912
ENSG00000177374	HIC1	6.85745
ENSG00000160007	ARHGAP35	6.85502
ENSG00000143622	RIT1	6.83426
ENSG00000099219	ERMP1	6.83216
ENSG00000102935	ZNF423	6.8261
ENSG00000074660	SCARF1	6.82409
ENSG00000137478	FCHSD2	6.82275
ENSG00000123908	AGO2	6.8198
ENSG00000157110	RBPMS	6.81815
ENSG00000250722	SEPP1	6.81598
ENSG00000144736	SHQ1	6.81572
ENSG00000223803	RPS20P14	6.80697
ENSG00000148248	SURF4	6.80322
ENSG00000224631	RP11-51O6.1	6.7999
ENSG00000256043	CTSO	6.79809
ENSG00000164946	FREM1	6.79249
ENSG00000117419	ERI3	6.78704
ENSG00000136383	ALPK3	6.78648
ENSG00000188290	HES4	6.77533
ENSG00000186153	WWOX	6.77376
ENSG00000165185	KIAA1958	6.77105
ENSG00000131773	KHDRBS3	6.76764
ENSG00000172757	CFL1	6.76074
ENSG00000109501	WFS1	6.76067
ENSG00000157005	SST	6.75981
ENSG00000166444	ST5	6.747
ENSG00000113583	C5orf15	6.73887
ENSG00000156273	BACH1	6.73574
ENSG00000175662	TOM1L2	6.73548
ENSG00000206560	ANKRD28	6.73322
ENSG00000198844	ARHGEF15	6.73096
ENSG00000149311	ATM	6.72998
ENSG00000156304	SCAF4	6.72924
ENSG00000090776	EFNB1	6.72711
ENSG00000112667	DNPH1	6.72604
ENSG00000179772	FOXS1	6.72318
ENSG00000080371	RAB21	6.71836
ENSG00000168952	STXBP6	6.70588
ENSG00000125676	THOC2	6.70196
ENSG00000101384	JAG1	6.69881
ENSG00000139567	ACVRL1	6.69266
ENSG00000146112	PPP1R18	6.692
ENSG00000270099	RP11-248J23.7	6.69123
ENSG00000078747	ITCH	6.6882
ENSG00000122779	TRIM24	6.67323
ENSG00000161638	ITGA5	6.67182
ENSG00000107249	GLIS3	6.67074
ENSG00000058673	ZC3H11A	6.67005
ENSG00000196376	SLC35F1	6.66972
ENSG00000235904	RBMS3-AS3	6.66104
ENSG00000073792	IGF2BP2	6.65094
ENSG00000259363	CTD-2054N24.2	6.65029
ENSG00000244286	ITGB5-AS1	6.64922
ENSG00000182628	SKA2	6.64827
ENSG00000100629	CEP128	6.64064
ENSG00000163166	IWS1	6.63947
ENSG00000268388	FENDRR	6.63429
ENSG00000124795	DEK	6.63224
ENSG00000244128	LINC01322	6.62807
ENSG00000127720	METTL25	6.62637
ENSG00000099954	CECR2	6.62568
ENSG00000164692	COL1A2	6.61701
ENSG00000142871	CYR61	6.61266
ENSG00000166398	KIAA0355	6.60868
ENSG00000123933	MXD4	6.6026
ENSG00000118507	AKAP7	6.60206
ENSG00000149806	FAU	6.60145
ENSG00000196544	C17orf59	6.59849
ENSG00000123684	LPGAT1	6.59762
ENSG00000137628	DDX60	6.5972
ENSG00000162733	DDR2	6.59485
ENSG00000081041	CXCL2	6.59375
ENSG00000244198	RP4-545C24.1	6.59235
ENSG00000139915	MDGA2	6.59021
ENSG00000176105	YES1	6.5891
ENSG00000132274	TRIM22	6.5845
ENSG00000242265	PEG10	6.57615
ENSG00000048740	CELF2	6.56955
ENSG00000134243	SORT1	6.56896
ENSG00000152104	PTPN14	6.5666
ENSG00000137076	TLN1	6.56469
ENSG00000169499	PLEKHA2	6.55651
ENSG00000247315	ZCCHC3	6.55266
ENSG00000187398	LUZP2	6.54846
ENSG00000134824	FADS2	6.5314
ENSG00000169813	HNRNPF	6.53022
ENSG00000228929	RPS13P2	6.5265
ENSG00000111186	WNT5B	6.52646
ENSG00000107242	PIP5K1B	6.51388
ENSG00000064393	HIPK2	6.51049
ENSG00000152936	LMNTD1	6.50834
ENSG00000101940	WDR13	6.50658
ENSG00000145779	TNFAIP8	6.50265
ENSG00000135547	HEY2	6.50005
ENSG00000173327	MAP3K11	6.499
ENSG00000110852	CLEC2B	6.49899
ENSG00000169592	INO80E	6.49775
ENSG00000013364	MVP	6.49152
ENSG00000157617	C2CD2	6.4913
ENSG00000107719	PALD1	6.48685
ENSG00000166263	STXBP4	6.47954
ENSG00000169221	TBC1D10B	6.47924
ENSG00000106624	AEBP1	6.47676
ENSG00000134954	ETS1	6.4765
ENSG00000105193	RPS16	6.47248
ENSG00000120162	MOB3B	6.47047
ENSG00000109686	SH3D19	6.46374
ENSG00000145730	PAM	6.45857
ENSG00000105655	ISYNA1	6.45811
ENSG00000035862	TIMP2	6.45629
ENSG00000145794	MEGF10	6.44833
ENSG00000089250	NOS1	6.44441
ENSG00000111077	TNS2	6.44206
ENSG00000168702	LRP1B	6.44152
ENSG00000185619	PCGF3	6.43815
ENSG00000185339	TCN2	6.43309
ENSG00000059378	PARP12	6.43269
ENSG00000128534	LSM8	6.43006
ENSG00000103710	RASL12	6.4289
ENSG00000254420	RP11-452H21.1	6.4288
ENSG00000163584	RPL22L1	6.42724
ENSG00000115128	SF3B6	6.4178
ENSG00000104859	CLASRP	6.41021
ENSG00000103966	EHD4	6.40995
ENSG00000169621	APLF	6.40619
ENSG00000044459	CNTLN	6.40468
ENSG00000165995	CACNB2	6.39753
ENSG00000160789	LMNA	6.39702
ENSG00000149532	CPSF7	6.38924
ENSG00000253352	TUG1	6.38904
ENSG00000175895	PLEKHF2	6.38396
ENSG00000259768	RP5-991G20.1	6.38069
ENSG00000162924	REL	6.37829
ENSG00000223959	AFG3L1P	6.37593
ENSG00000177600	RPLP2	6.37435
ENSG00000185291	IL3RA	6.37129
ENSG00000162889	MAPKAPK2	6.36789
ENSG00000198373	WWP2	6.3655
ENSG00000232104	RFX3-AS1	6.36512
ENSG00000223482	NUTM2A-AS1	6.36004
ENSG00000148488	ST8SIA6	6.35946
ENSG00000211448	DIO2	6.35655
ENSG00000151065	DCP1B	6.35576
ENSG00000120802	TMPO	6.34723
ENSG00000112137	PHACTR1	6.34663
ENSG00000231607	DLEU2	6.34193
ENSG00000146411	SLC2A12	6.33908
ENSG00000156011	PSD3	6.33774
ENSG00000135845	PIGC	6.33642
ENSG00000197081	IGF2R	6.33139
ENSG00000168497	SDPR	6.32918
ENSG00000171587	DSCAM	6.31978
ENSG00000079308	TNS1	6.31951
ENSG00000106100	NOD1	6.31742
ENSG00000141959	PFKL	6.31096
ENSG00000110756	HPS5	6.3088
ENSG00000262902	RP11-750B16.1	6.30363
ENSG00000158467	AHCYL2	6.30322
ENSG00000220785	MTMR9LP	6.29898
ENSG00000071889	FAM3A	6.29619
ENSG00000177463	NR2C2	6.28951
ENSG00000105254	TBCB	6.28925
ENSG00000130787	HIP1R	6.28881
ENSG00000147251	DOCK11	6.28049
ENSG00000168743	NPNT	6.27795
ENSG00000155850	SLC26A2	6.2754
ENSG00000107372	ZFAND5	6.27251
ENSG00000076685	NT5C2	6.27172
ENSG00000132640	BTBD3	6.26477
ENSG00000186073	C15orf41	6.26446
ENSG00000182979	MTA1	6.26407
ENSG00000170017	ALCAM	6.26349
ENSG00000204628	GNB2L1	6.26236
ENSG00000106479	ZNF862	6.25992
ENSG00000064225	ST3GAL6	6.2545
ENSG00000152527	PLEKHH2	6.25352
ENSG00000255322	RP11-22P4.1	6.24582
ENSG00000147421	HMBOX1	6.2442
ENSG00000164877	MICALL2	6.24159
ENSG00000231500	RPS18	6.23752
ENSG00000158966	CACHD1	6.23577
ENSG00000128052	KDR	6.22998
ENSG00000184787	UBE2G2	6.22589
ENSG00000117543	DPH5	6.22458
ENSG00000164292	RHOBTB3	6.21947
ENSG00000136960	ENPP2	6.21557
ENSG00000113811	SELK	6.21181
ENSG00000197360	ZNF98	6.21001
ENSG00000182667	NTM	6.20556
ENSG00000161791	FMNL3	6.20326
ENSG00000183255	PTTG1IP	6.19965
ENSG00000068796	KIF2A	6.17998
ENSG00000166689	PLEKHA7	6.17638
ENSG00000134574	DDB2	6.17465
ENSG00000062725	APPBP2	6.16526
ENSG00000229618	AC011288.2	6.1581
ENSG00000168874	ATOH8	6.15779
ENSG00000003402	CFLAR	6.15427
ENSG00000148948	LRRC4C	6.14717
ENSG00000170949	ZNF160	6.14664
ENSG00000188313	PLSCR1	6.14624
ENSG00000164327	RICTOR	6.14501
ENSG00000178585	CTNNBIP1	6.14039
ENSG00000148400	NOTCH1	6.13308
ENSG00000231079	AC105402.4	6.12353
ENSG00000115523	GNLY	6.12232
ENSG00000120594	PLXDC2	6.12124
ENSG00000151136	BTBD11	6.11149
ENSG00000062650	WAPAL	6.09991
ENSG00000173757	STAT5B	6.09727
ENSG00000214182	PTMAP5	6.09501
ENSG00000100280	AP1B1	6.09338
ENSG00000162407	PPAP2B	6.09261
ENSG00000164687	FABP5	6.08814
ENSG00000114353	GNAI2	6.08432
ENSG00000187720	THSD4	6.07828
ENSG00000007062	PROM1	6.07241
ENSG00000108342	CSF3	6.07058
ENSG00000084072	PPIE	6.0673
ENSG00000136114	THSD1	6.06614
ENSG00000101751	POLI	6.06605
ENSG00000033327	GAB2	6.0644
ENSG00000230191	RP4-725G10.3	6.06121
ENSG00000150093	ITGB1	6.05731
ENSG00000127022	CANX	6.05357
ENSG00000129255	MPDU1	6.05183
ENSG00000152492	CCDC50	6.04362
ENSG00000169762	TAPT1	6.04337
ENSG00000092607	TBX15	6.04302
ENSG00000112893	MAN2A1	6.03634
ENSG00000100342	APOL1	6.02919
ENSG00000196968	FUT11	6.02537
ENSG00000176124	DLEU1	6.02289
ENSG00000154447	SH3RF1	6.00209
ENSG00000164418	GRIK2	6.00206
ENSG00000166340	TPP1	6.00015
ENSG00000137507	LRRC32	5.99754
ENSG00000163820	FYCO1	5.99689
ENSG00000131196	NFATC1	5.99566
ENSG00000259434	RP11-720L8.1	5.9885
ENSG00000226608	FTLP3	5.98687
ENSG00000144802	NFKBIZ	5.97678
ENSG00000172986	GXYLT2	5.96932
ENSG00000146555	SDK1	5.96791
ENSG00000112972	HMGCS1	5.95833
ENSG00000125755	SYMPK	5.95413
ENSG00000169696	ASPSCR1	5.953
ENSG00000141449	GREB1L	5.94678
ENSG00000113269	RNF130	5.94035
ENSG00000147121	KRBOX4	5.93765
ENSG00000253320	KB-1507C5.2	5.93717
ENSG00000160948	VPS28	5.93299
ENSG00000079337	RAPGEF3	5.92869
ENSG00000087903	RFX2	5.92843
ENSG00000138061	CYP1B1	5.92476
ENSG00000119986	AVPI1	5.91726
ENSG00000120738	EGR1	5.91516
ENSG00000228340	MIR646HG	5.91515
ENSG00000083845	RPS5	5.91427
ENSG00000235419	AC010149.4	5.90725
ENSG00000126883	NUP214	5.90094
ENSG00000169718	DUS1L	5.89941
ENSG00000278610	RP11-455P21.3	5.89914
ENSG00000188559	RALGAPA2	5.89833
ENSG00000250599	AC064853.3	5.88736
ENSG00000140470	ADAMTS17	5.88203
ENSG00000078124	ACER3	5.88157
ENSG00000175224	ATG13	5.8693
ENSG00000179104	TMTC2	5.86896
ENSG00000163739	CXCL1	5.86463
ENSG00000087303	NID2	5.86415
ENSG00000187608	ISG15	5.86246
ENSG00000137331	IER3	5.86044
ENSG00000249740	OSMR-AS1	5.85967
ENSG00000090487	SPG21	5.8572
ENSG00000055070	SZRD1	5.85612
ENSG00000109265	KIAA1211	5.85514
ENSG00000160216	AGPAT3	5.84887
ENSG00000057657	PRDM1	5.84582
ENSG00000102024	PLS3	5.8452
ENSG00000119777	TMEM214	5.84506
ENSG00000087076	HSD17B14	5.8412
ENSG00000081803	CADPS2	5.83361
ENSG00000205364	MT1M	5.83326
ENSG00000275023	MLLT6	5.83181
ENSG00000106066	CPVL	5.83017
ENSG00000198597	ZNF536	5.82895
ENSG00000165512	ZNF22	5.82826
ENSG00000123728	RAP2C	5.82076
ENSG00000183943	PRKX	5.81429
ENSG00000250321	RP11-478C6.4	5.80783
ENSG00000251432	RP11-420A23.1	5.80581
ENSG00000116711	PLA2G4A	5.80554
ENSG00000198816	ZNF358	5.80051
ENSG00000188783	PRELP	5.7951
ENSG00000083896	YTHDC1	5.78407
ENSG00000155052	CNTNAP5	5.78138
ENSG00000147113	CXorf36	5.77846
ENSG00000137449	CPEB2	5.77209
ENSG00000183662	FAM19A1	5.76919
ENSG00000110693	SOX6	5.76053
ENSG00000159788	RGS12	5.75933
ENSG00000122008	POLK	5.75836
ENSG00000161048	NAPEPLD	5.75822
ENSG00000118046	STK11	5.75081
ENSG00000160094	ZNF362	5.74881
ENSG00000170955	PRKCDBP	5.7454
ENSG00000234129	RP11-120D5.1	5.73577
ENSG00000169689	STRA13	5.73399
ENSG00000138685	FGF2	5.73286
ENSG00000186470	BTN3A2	5.73027
ENSG00000186395	KRT10	5.71962
ENSG00000132323	ILKAP	5.71896
ENSG00000168056	LTBP3	5.70822
ENSG00000047849	MAP4	5.70789
ENSG00000149273	RPS3	5.70396
ENSG00000112576	CCND3	5.70061
ENSG00000166002	SMCO4	5.69192
ENSG00000135363	LMO2	5.69104
ENSG00000164850	GPER1	5.6787
ENSG00000174243	DDX23	5.67561
ENSG00000129009	ISLR	5.6739
ENSG00000118689	FOXO3	5.67273
ENSG00000183718	TRIM52	5.67271
ENSG00000134516	DOCK2	5.67243
ENSG00000188177	ZC3H6	5.67015
ENSG00000115548	KDM3A	5.66866
ENSG00000227500	SCAMP4	5.66833
ENSG00000152520	PAN3	5.66744
ENSG00000159579	RSPRY1	5.66557
ENSG00000142798	HSPG2	5.66358
ENSG00000197971	MBP	5.6635
ENSG00000243964	RP11-16F15.1	5.65728
ENSG00000154162	CDH12	5.65447
ENSG00000142694	EVA1B	5.65407
ENSG00000148143	ZNF462	5.64848
ENSG00000119729	RHOQ	5.64185
ENSG00000272381	RP11-192P3.4	5.6385
ENSG00000114857	NKTR	5.63556
ENSG00000145824	CXCL14	5.63147
ENSG00000110917	MLEC	5.63025
ENSG00000169714	CNBP	5.62475
ENSG00000107738	C10orf54	5.61996
ENSG00000129946	SHC2	5.61867
ENSG00000149761	NUDT22	5.61424
ENSG00000096746	HNRNPH3	5.61152
ENSG00000224411	HSP90AA2P	5.60555
ENSG00000254731	CTD-2005H7.1	5.60384
ENSG00000078246	TULP3	5.60308
ENSG00000101974	ATP11C	5.60276
ENSG00000214063	TSPAN4	5.60227
ENSG00000164849	GPR146	5.6001
ENSG00000006831	ADIPOR2	5.59398
ENSG00000168028	RPSA	5.59247
ENSG00000167641	PPP1R14A	5.59044
ENSG00000175183	CSRP2	5.58892
ENSG00000163630	SYNPR	5.58883
ENSG00000149557	FEZ1	5.58876
ENSG00000213719	CLIC1	5.58825
ENSG00000151692	RNF144A	5.58585
ENSG00000246695	RASSF8-AS1	5.58282
ENSG00000130255	RPL36	5.57944
ENSG00000278996	CH507-513H4.1	5.57809
ENSG00000182158	CREB3L2	5.57551
ENSG00000068724	TTC7A	5.56953
ENSG00000173040	EVC2	5.56597
ENSG00000049323	LTBP1	5.56515
ENSG00000250116	RP11-417F21.1	5.56372
ENSG00000251493	FOXD1	5.56301
ENSG00000167685	ZNF444	5.55774
ENSG00000198742	SMURF1	5.55736
ENSG00000167461	RAB8A	5.55578
ENSG00000151693	ASAP2	5.55443
ENSG00000273749	CYFIP1	5.54844
ENSG00000165934	CPSF2	5.54528
ENSG00000111912	NCOA7	5.54515
ENSG00000182141	ZNF708	5.54443
ENSG00000148671	ADIRF	5.54288
ENSG00000183621	ZNF438	5.5425
ENSG00000102802	MEDAG	5.54032
ENSG00000170271	FAXDC2	5.53787
ENSG00000205464	ATP6AP1L	5.52938
ENSG00000138376	BARD1	5.52935
ENSG00000148219	ASTN2	5.5291
ENSG00000232346	SC22CB-1E7.1	5.5279
ENSG00000260549	MT1L	5.52356
ENSG00000171608	PIK3CD	5.52193
ENSG00000181790	BAI1	5.51561
ENSG00000137936	BCAR3	5.51179
ENSG00000228214	LINC00693	5.50927
ENSG00000131095	GFAP	5.50545
ENSG00000113578	FGF1	5.50518
ENSG00000178425	NT5DC1	5.50333
ENSG00000189108	IL1RAPL2	5.50203
ENSG00000202198	RN7SK	5.49655
ENSG00000183117	CSMD1	5.49368
ENSG00000137801	THBS1	5.49223
ENSG00000007384	RHBDF1	5.49057
ENSG00000147202	DIAPH2	5.48857
ENSG00000102218	RP2	5.48814
ENSG00000155324	GRAMD3	5.48738
ENSG00000135821	GLUL	5.4866
ENSG00000105968	H2AFV	5.47971
ENSG00000122435	TRMT13	5.47944
ENSG00000013619	MAMLD1	5.47764
ENSG00000134245	WNT2B	5.47445
ENSG00000147050	KDM6A	5.47339
ENSG00000185269	NOTUM	5.47081
ENSG00000124399	RP11-663P9.2	5.46995
ENSG00000169306	IL1RAPL1	5.46947
ENSG00000165915	SLC39A13	5.46909
ENSG00000215067	ALOX12-AS1	5.46695
ENSG00000100815	TRIP11	5.46659
ENSG00000136271	DDX56	5.46394
ENSG00000182511	FES	5.46317
ENSG00000142546	NOSIP	5.45794
ENSG00000134686	PHC2	5.45544
ENSG00000135124	P2RX4	5.45441
ENSG00000140575	IQGAP1	5.4534
ENSG00000181513	ACBD4	5.45206
ENSG00000163535	SGOL2	5.45012
ENSG00000125107	CNOT1	5.4464
ENSG00000155849	ELMO1	5.44632
ENSG00000226976	COX6A1P2	5.44588
ENSG00000162998	FRZB	5.44091
ENSG00000102786	INTS6	5.4367
ENSG00000178852	EFCAB13	5.43387
ENSG00000071242	RPS6KA2	5.42879
ENSG00000169253	RP11-220D10.1	5.42611
ENSG00000250802	ZBED3-AS1	5.41761
ENSG00000112118	MCM3	5.41543
ENSG00000048471	SNX29	5.40988
ENSG00000050820	BCAR1	5.40953
ENSG00000154127	UBASH3B	5.40739
ENSG00000125347	IRF1	5.40344
ENSG00000070778	PTPN21	5.39892
ENSG00000067836	ROGDI	5.38864
ENSG00000111846	GCNT2	5.3828
ENSG00000173039	RELA	5.3828
ENSG00000075539	FRYL	5.38166
ENSG00000204282	TNRC6C-AS1	5.37633
ENSG00000015532	XYLT2	5.37598
ENSG00000000003	TSPAN6	5.35966
ENSG00000182771	GRID1	5.35801
ENSG00000068001	HYAL2	5.35784
ENSG00000164938	TP53INP1	5.35656
ENSG00000129968	ABHD17A	5.35574
ENSG00000185432	METTL7A	5.3529
ENSG00000119121	TRPM6	5.35181
ENSG00000138756	BMP2K	5.35075
ENSG00000163069	SGCB	5.34585
ENSG00000269966	RP3-331H24.5	5.34564
ENSG00000183354	KIAA2026	5.33825
ENSG00000237676	RPL30P4	5.33733
ENSG00000160447	PKN3	5.3318
ENSG00000220848	RPS18P9	5.32826
ENSG00000130382	MLLT1	5.31949
ENSG00000006062	MAP3K14	5.31323
ENSG00000142541	RPL13A	5.30544
ENSG00000233895	RP1-122P22.2	5.30498
ENSG00000198930	CSAG1	5.30401
ENSG00000138760	SCARB2	5.30167
ENSG00000165959	CLMN	5.29815
ENSG00000156535	CD109	5.29722
ENSG00000103528	SYT17	5.29304
ENSG00000133121	STARD13	5.29237
ENSG00000137145	DENND4C	5.28596
ENSG00000100330	MTMR3	5.2829
ENSG00000198692	EIF1AY	5.28028
ENSG00000182718	ANXA2	5.27477
ENSG00000077312	SNRPA	5.27412
ENSG00000152661	GJA1	5.27363
ENSG00000138032	PPM1B	5.27301
ENSG00000112339	HBS1L	5.27229
ENSG00000169946	ZFPM2	5.26998
ENSG00000142327	RNPEPL1	5.26952
ENSG00000132031	MATN3	5.26941
ENSG00000269936	RP11-394O4.5	5.26932
ENSG00000130706	ADRM1	5.26576
ENSG00000130338	TULP4	5.26123
ENSG00000242247	ARFGAP3	5.25478
ENSG00000112473	SLC39A7	5.25291
ENSG00000117450	PRDX1	5.24877
ENSG00000115604	IL18R1	5.24656
ENSG00000106665	CLIP2	5.24201
ENSG00000018699	TTC27	5.24082
ENSG00000113657	DPYSL3	5.23554
ENSG00000175155	YPEL2	5.23181
ENSG00000101306	MYLK2	5.23106
ENSG00000104133	SPG11	5.23048
ENSG00000255090	MIR100HG	5.22771
ENSG00000138613	APH1B	5.22621
ENSG00000007908	SELE	5.22547
ENSG00000099977	DDT	5.21814
ENSG00000135636	DYSF	5.20964
ENSG00000108465	CDK5RAP3	5.20489
ENSG00000002822	MAD1L1	5.20313
ENSG00000090520	DNAJB11	5.20172
ENSG00000227671	RP11-488L18.4	5.19668
ENSG00000101868	POLA1	5.19417
ENSG00000054654	SYNE2	5.1938
ENSG00000172809	RPL38	5.19318
ENSG00000188643	S100A16	5.1887
ENSG00000149451	ADAM33	5.18779
ENSG00000185053	SGCZ	5.1847
ENSG00000099331	MYO9B	5.18336
ENSG00000203865	ATP1A1-AS1	5.18293
ENSG00000198756	COLGALT2	5.18042
ENSG00000145592	RPL37	5.17719
ENSG00000197429	IPP	5.17095
ENSG00000189180	ZNF33A	5.16288
ENSG00000145391	SETD7	5.15936
ENSG00000112308	C6orf62	5.1451
ENSG00000150457	LATS2	5.14198
ENSG00000112033	PPARD	5.13822
ENSG00000228842	PCDH9-AS2	5.13666
ENSG00000001461	NIPAL3	5.13423
ENSG00000014123	UFL1	5.12971
ENSG00000214106	PAXIP1-AS2	5.12854
ENSG00000148541	FAM13C	5.12823
ENSG00000125740	FOSB	5.12817
ENSG00000148841	ITPRIP	5.12473
ENSG00000112837	TBX18	5.12159
ENSG00000008513	ST3GAL1	5.12107
ENSG00000169217	CD2BP2	5.11737
ENSG00000163320	CGGBP1	5.11632
ENSG00000100219	XBP1	5.11548
ENSG00000125462	C1orf61	5.11466
ENSG00000072501	SMC1A	5.10809
ENSG00000023445	BIRC3	5.10773
ENSG00000176435	CLEC14A	5.10714
ENSG00000123104	ITPR2	5.10689
ENSG00000173402	DAG1	5.10547
ENSG00000164683	HEY1	5.10404
ENSG00000182287	AP1S2	5.10256
ENSG00000124193	SRSF6	5.10155
ENSG00000104324	CPQ	5.10129
ENSG00000153956	CACNA2D1	5.10092
ENSG00000123636	BAZ2B	5.10004
ENSG00000100982	PCIF1	5.09718
ENSG00000126746	ZNF384	5.09649
ENSG00000170370	EMX2	5.09586
ENSG00000162585	C1orf86	5.09417
ENSG00000197461	PDGFA	5.09151
ENSG00000110848	CD69	5.09115
ENSG00000132478	UNK	5.08803
ENSG00000176463	SLCO3A1	5.08615
ENSG00000183283	DAZAP2	5.08603
ENSG00000273294	C1QTNF3-AMACR	5.08586
ENSG00000277972	CISD3	5.08461
ENSG00000162086	ZNF75A	5.08368
ENSG00000067182	TNFRSF1A	5.08122
ENSG00000174080	CTSF	5.07882
ENSG00000176014	TUBB6	5.07754
ENSG00000204392	LSM2	5.07472
ENSG00000251675	CTC-458I2.2	5.07035
ENSG00000110330	BIRC2	5.06784
ENSG00000184060	ADAP2	5.06481
ENSG00000154864	PIEZO2	5.06367
ENSG00000223727	AC026188.1	5.06297
ENSG00000185808	PIGP	5.05603
ENSG00000143570	SLC39A1	5.05453
ENSG00000162946	DISC1	5.05145
ENSG00000174482	LINGO2	5.04915
ENSG00000163633	C4orf36	5.0476
ENSG00000144815	NXPE3	5.04508
ENSG00000112531	QKI	5.0418
ENSG00000102466	FGF14	5.04148
ENSG00000182606	TRAK1	5.04096
ENSG00000213169	RP11-393N4.2	5.03878
ENSG00000130164	LDLR	5.03856
ENSG00000181264	TMEM136	5.03803
ENSG00000121486	TRMT1L	5.03611
ENSG00000176533	GNG7	5.03519
ENSG00000126254	RBM42	5.03391
ENSG00000116497	S100PBP	5.03385
ENSG00000213293	CTD-2666L21.3	5.03334
ENSG00000137393	RNF144B	5.03312
ENSG00000112306	RPS12	5.02458
ENSG00000141540	TTYH2	5.02122
ENSG00000109458	GAB1	5.0212
ENSG00000127946	HIP1	5.02061
ENSG00000236281	AC093106.5	5.02033
ENSG00000100364	KIAA0930	5.01878
ENSG00000171943	SRGAP2C	5.01277
ENSG00000230084	RP4-613B23.1	5.01152
ENSG00000180389	ATP5EP2	5.01077
ENSG00000167470	MIDN	5.00992
ENSG00000160310	PRMT2	5.0093
ENSG00000279118	RP11-517I3.2	5.00851
ENSG00000150275	PCDH15	5.00276
ENSG00000132554	RGS22	5.00261
ENSG00000213977	TAX1BP3	4.99955
ENSG00000046889	PREX2	4.99689
ENSG00000132970	WASF3	4.99673
ENSG00000167565	SERTAD3	4.99565
ENSG00000107736	CDH23	4.9894
ENSG00000137693	YAP1	4.98572
ENSG00000170348	TMED10	4.98492
ENSG00000125482	TTF1	4.98478
ENSG00000075223	SEMA3C	4.98192
ENSG00000161714	PLCD3	4.97885
ENSG00000109320	NFKB1	4.97691
ENSG00000082996	RNF13	4.96945
ENSG00000162384	C1orf123	4.96943
ENSG00000006118	TMEM132A	4.96917
ENSG00000127990	SGCE	4.96296
ENSG00000156395	SORCS3	4.96113
ENSG00000213096	ZNF254	4.95839
ENSG00000164056	SPRY1	4.95795
ENSG00000130052	STARD8	4.94381
ENSG00000166432	ZMAT1	4.94275
ENSG00000153113	CAST	4.94226
ENSG00000127922	SHFM1	4.9404
ENSG00000173068	BNC2	4.93749
ENSG00000103876	FAH	4.93688
ENSG00000181704	YIPF6	4.93233
ENSG00000231689	LINC01090	4.92889
ENSG00000138696	BMPR1B	4.92664
ENSG00000074657	ZNF532	4.92367
ENSG00000159322	ADPGK	4.92232
ENSG00000164961	KIAA0196	4.92096
ENSG00000186448	ZNF197	4.91935
ENSG00000149218	ENDOD1	4.9186
ENSG00000126803	HSPA2	4.91688
ENSG00000172380	GNG12	4.91575
ENSG00000177303	CASKIN2	4.91105
ENSG00000174428	GTF2IRD2B	4.90856
ENSG00000167515	TRAPPC2L	4.90543
ENSG00000123595	RAB9A	4.90372
ENSG00000076716	GPC4	4.9007
ENSG00000247199	RP11-373N22.3	4.89968
ENSG00000136048	DRAM1	4.89572
ENSG00000211772	TRBC2	4.89554
ENSG00000188647	PTAR1	4.89424
ENSG00000165181	C9orf84	4.8841
ENSG00000179403	VWA1	4.88395
ENSG00000067955	CBFB	4.8826
ENSG00000149357	LAMTOR1	4.88001
ENSG00000080493	SLC4A4	4.87843
ENSG00000165113	GKAP1	4.87792
ENSG00000259628	RP11-467H10.2	4.87651
ENSG00000102103	PQBP1	4.86653
ENSG00000229391	HLA-DRB6	4.8609
ENSG00000175445	LPL	4.86026
ENSG00000165323	FAT3	4.8578
ENSG00000163659	TIPARP	4.85649
ENSG00000112936	C7	4.85635
ENSG00000179715	PCED1B	4.84912
ENSG00000124766	SOX4	4.84817
ENSG00000147481	SNTG1	4.84736
ENSG00000198133	TMEM229B	4.84727
ENSG00000169429	CXCL8	4.84716
ENSG00000109775	UFSP2	4.84302
ENSG00000103550	KNOP1	4.84184
ENSG00000071054	MAP4K4	4.84076
ENSG00000166801	FAM111A	4.84065
ENSG00000131941	RHPN2	4.83654
ENSG00000173762	CD7	4.83644
ENSG00000249456	RP11-298J20.4	4.82774
ENSG00000235505	RP11-693N9.2	4.82708
ENSG00000112562	SMOC2	4.82416
ENSG00000117500	TMED5	4.82393
ENSG00000080224	EPHA6	4.82235
ENSG00000170525	PFKFB3	4.81924
ENSG00000105290	APLP1	4.81821
ENSG00000095906	NUBP2	4.81584
ENSG00000134769	DTNA	4.81443
ENSG00000205336	GPR56	4.81365
ENSG00000103540	CCP110	4.81152
ENSG00000155886	SLC24A2	4.80964
ENSG00000105669	COPE	4.80381
ENSG00000132522	GPS2	4.80223
ENSG00000235095	RP11-1217F2.1	4.80191
ENSG00000128283	CDC42EP1	4.79732
ENSG00000250938	RP11-679C8.2	4.79379
ENSG00000240509	RPL34P18	4.78851
ENSG00000160781	PAQR6	4.78333
ENSG00000103363	TCEB2	4.78161
ENSG00000137831	UACA	4.7767
ENSG00000152377	SPOCK1	4.77557
ENSG00000184988	TMEM106A	4.77366
ENSG00000077585	GPR137B	4.77125
ENSG00000156531	PHF6	4.77084
ENSG00000070010	UFD1L	4.76909
ENSG00000196498	NCOR2	4.76815
ENSG00000177853	ZNF518A	4.76717
ENSG00000224078	SNHG14	4.76491
ENSG00000116641	DOCK7	4.76403
ENSG00000131127	ZNF141	4.76317
ENSG00000160179	ABCG1	4.76278
ENSG00000169851	PCDH7	4.76186
ENSG00000011405	PIK3C2A	4.76149
ENSG00000198838	RYR3	4.75847
ENSG00000116667	C1orf21	4.75755
ENSG00000138722	MMRN1	4.75541
ENSG00000171867	PRNP	4.75318
ENSG00000272758	RP11-299J3.8	4.7531
ENSG00000134308	YWHAQ	4.75276
ENSG00000228300	C19orf24	4.74823
ENSG00000124126	PREX1	4.74815
ENSG00000181350	LRRC75A	4.74631
ENSG00000154027	AK5	4.73332
ENSG00000171105	INSR	4.7297
ENSG00000154134	ROBO3	4.72925
ENSG00000171621	SPSB1	4.72736
ENSG00000147044	CASK	4.72553
ENSG00000124786	SLC35B3	4.7243
ENSG00000168906	MAT2A	4.72358
ENSG00000178726	THBD	4.72329
ENSG00000128602	SMO	4.72294
ENSG00000092820	EZR	4.72141
ENSG00000248489	CTD-2007H13.3	4.72007
ENSG00000173914	RBM4B	4.71875
ENSG00000062194	GPBP1	4.71847
ENSG00000229807	XIST	4.71839
ENSG00000242808	SOX2-OT	4.71685
ENSG00000091409	ITGA6	4.71234
ENSG00000129515	SNX6	4.71198
ENSG00000163485	ADORA1	4.71121
ENSG00000063244	U2AF2	4.70846
ENSG00000130176	CNN1	4.70471
ENSG00000183134	PTGDR2	4.70424
ENSG00000213020	ZNF611	4.70305
ENSG00000135473	PAN2	4.69795
ENSG00000111581	NUP107	4.69595
ENSG00000107863	ARHGAP21	4.69225
ENSG00000196975	ANXA4	4.69107
ENSG00000115461	IGFBP5	4.6882
ENSG00000164403	SHROOM1	4.68123
ENSG00000003096	KLHL13	4.67868
ENSG00000150540	HNMT	4.67606
ENSG00000049192	ADAMTS6	4.67179
ENSG00000116044	NFE2L2	4.66919
ENSG00000135905	DOCK10	4.66618
ENSG00000165406	MARCH8	4.66228
ENSG00000140479	PCSK6	4.6618
ENSG00000154898	CCDC144CP	4.65688
ENSG00000164307	ERAP1	4.65422
ENSG00000135046	ANXA1	4.65349
ENSG00000233929	MT1XP1	4.64977
ENSG00000110921	MVK	4.64806
ENSG00000235652	RP11-545I5.3	4.63854
ENSG00000255243	CTD-2507G9.1	4.63789
ENSG00000161547	SRSF2	4.63742
ENSG00000134215	VAV3	4.63555
ENSG00000238142	RP11-108M9.4	4.62717
ENSG00000188811	NHLRC3	4.62713
ENSG00000136861	CDK5RAP2	4.62556
ENSG00000145284	SCD5	4.62334
ENSG00000065526	SPEN	4.62311
ENSG00000164889	SLC4A2	4.62193
ENSG00000185947	ZNF267	4.61666
ENSG00000163472	TMEM79	4.61651
ENSG00000170275	CRTAP	4.61256
ENSG00000179776	CDH5	4.60778
ENSG00000003400	CASP10	4.6063
ENSG00000099139	PCSK5	4.6053
ENSG00000129675	ARHGEF6	4.60437
ENSG00000179134	SAMD4B	4.60247
ENSG00000225972	MTND1P23	4.60076
ENSG00000161016	RPL8	4.59732
ENSG00000149930	TAOK2	4.59343
ENSG00000139668	WDFY2	4.59108
ENSG00000149633	KIAA1755	4.58686
ENSG00000106400	ZNHIT1	4.58263
ENSG00000118515	SGK1	4.58022
ENSG00000183963	SMTN	4.5785
ENSG00000171456	ASXL1	4.57678
ENSG00000206120	EGFEM1P	4.57351
ENSG00000148848	ADAM12	4.57189
ENSG00000084733	RAB10	4.57147
ENSG00000167772	ANGPTL4	4.56993
ENSG00000197948	FCHSD1	4.56971
ENSG00000117266	CDK18	4.56854
ENSG00000267107	PCAT19	4.56673
ENSG00000228222	AC074363.1	4.56526
ENSG00000185641	CTD-2287O16.1	4.56258
ENSG00000234527	PCDH9-AS1	4.5619
ENSG00000182872	RBM10	4.56144
ENSG00000101445	PPP1R16B	4.56045
ENSG00000065675	PRKCQ	4.56003
ENSG00000054282	SDCCAG8	4.55654
ENSG00000139971	C14orf37	4.55043
ENSG00000167553	TUBA1C	4.55022
ENSG00000108953	YWHAE	4.54806
ENSG00000068976	PYGM	4.54714
ENSG00000162576	MXRA8	4.54704
ENSG00000159176	CSRP1	4.54505
ENSG00000160191	PDE9A	4.54345
ENSG00000178950	GAK	4.54086
ENSG00000165966	PDZRN4	4.53995
ENSG00000160285	LSS	4.53949
ENSG00000182326	C1S	4.53689
ENSG00000250602	RP11-517I3.1	4.53615
ENSG00000226476	RP11-776H12.1	4.53471
ENSG00000261685	RP11-401P9.4	4.53272
ENSG00000172716	SLFN11	4.53215
ENSG00000165071	TMEM71	4.53121
ENSG00000228061	Z83001.1	4.52801
ENSG00000170915	PAQR8	4.52546
ENSG00000147588	PMP2	4.51491
ENSG00000022976	ZNF839	4.51301
ENSG00000172638	EFEMP2	4.50917
ENSG00000136158	SPRY2	4.50631
ENSG00000123700	KCNJ2	4.5055
ENSG00000181524	RPL24P4	4.50277
ENSG00000146477	SLC22A3	4.50127
ENSG00000109099	PMP22	4.49655
ENSG00000024422	EHD2	4.49604
ENSG00000074047	GLI2	4.49483
ENSG00000131435	PDLIM4	4.49163
ENSG00000113369	ARRDC3	4.48996
ENSG00000156103	MMP16	4.48658
ENSG00000233668	RP11-571F15.3	4.48609
ENSG00000100711	ZFYVE21	4.48297
ENSG00000100360	IFT27	4.48291
ENSG00000100767	PAPLN	4.48217
ENSG00000260970	RP11-295D22.1	4.47855
ENSG00000077943	ITGA8	4.4736
ENSG00000131584	ACAP3	4.47275
ENSG00000113645	WWC1	4.46794
ENSG00000151929	BAG3	4.46577
ENSG00000180801	ARSJ	4.46077
ENSG00000163517	HDAC11	4.46028
ENSG00000198911	SREBF2	4.45999
ENSG00000177058	SLC38A9	4.45917
ENSG00000117859	OSBPL9	4.45834
ENSG00000132718	SYT11	4.4524
ENSG00000054983	GALC	4.4504
ENSG00000156049	GNA14	4.45017
ENSG00000100106	TRIOBP	4.44939
ENSG00000172081	MOB3A	4.44906
ENSG00000112977	DAP	4.44733
ENSG00000182348	ZNF804B	4.43378
ENSG00000144445	KANSL1L	4.43361
ENSG00000086062	B4GALT1	4.42699
ENSG00000068697	LAPTM4A	4.42636
ENSG00000181090	EHMT1	4.425
ENSG00000171443	ZNF524	4.4222
ENSG00000106263	EIF3B	4.42194
ENSG00000153208	MERTK	4.41922
ENSG00000169855	ROBO1	4.41892
ENSG00000102805	CLN5	4.41717
ENSG00000127152	BCL11B	4.41701
ENSG00000169062	UPF3A	4.41691
ENSG00000198157	HMGN5	4.41651
ENSG00000139178	C1RL	4.41463
ENSG00000223773	CD99P1	4.41378
ENSG00000133789	SWAP70	4.4135
ENSG00000071626	DAZAP1	4.41131
ENSG00000196104	SPOCK3	4.4071
ENSG00000165443	PHYHIPL	4.40517
ENSG00000258199	RP11-977G19.5	4.4044
ENSG00000166450	PRTG	4.40292
ENSG00000141646	SMAD4	4.39985
ENSG00000225963	AC009950.2	4.3986
ENSG00000129347	KRI1	4.39484
ENSG00000133195	SLC39A11	4.39236
ENSG00000164199	GPR98	4.39122
ENSG00000106397	PLOD3	4.39023
ENSG00000150048	CLEC1A	4.38824
ENSG00000163683	SMIM14	4.38656
ENSG00000132622	HSPA12B	4.38439
ENSG00000164823	OSGIN2	4.38315
ENSG00000196235	SUPT5H	4.38286
ENSG00000235162	C12orf75	4.38174
ENSG00000164654	MIOS	4.381
ENSG00000175084	DES	4.38055
ENSG00000241852	C8orf58	4.3797
ENSG00000125968	ID1	4.37149
ENSG00000198879	SFMBT2	4.37043
[truncated: 10,037 more rows]

## Sheet: IN-PV
Ensemble_id	Symbol	Score
ENSG00000231079	AC105402.4	100
ENSG00000106714	CNTNAP3	60.1215
ENSG00000099622	CIRBP	56.1979
ENSG00000228696	ARL17B	54.2857
ENSG00000106211	HSPB1	52.8013
ENSG00000248527	MTATP6P1	51.8784
ENSG00000185774	KCNIP4	47.0969
ENSG00000081189	MEF2C	46.7533
ENSG00000034713	GABARAPL2	46.5906
ENSG00000089220	PEBP1	42.8223
ENSG00000236824	BCYRN1	42.6421
ENSG00000187094	CCK	41.6696
ENSG00000128564	VGF	41.5517
ENSG00000214548	MEG3	41.4311
ENSG00000168952	STXBP6	41.3863
ENSG00000140319	SRP14	41.3283
ENSG00000210082	MT-RNR2	40.2771
ENSG00000223804	CH17-472G23.2	40.231
ENSG00000143153	ATP1B1	39.2826
ENSG00000166165	CKB	38.6571
ENSG00000211459	MT-RNR1	38.0695
ENSG00000145934	TENM2	37.5051
ENSG00000152583	SPARCL1	37.2566
ENSG00000173812	EIF1	36.3775
ENSG00000104852	SNRNP70	36.1396
ENSG00000182836	PLCXD3	35.0588
ENSG00000242086	LINC00969	34.8034
ENSG00000165995	CACNB2	34.7372
ENSG00000170315	UBB	33.8984
ENSG00000149972	CNTN5	33.1053
ENSG00000173267	SNCG	32.7628
ENSG00000162849	KIF26B	32.2071
ENSG00000087460	GNAS	31.7425
ENSG00000162545	CAMK2N1	31.7417
ENSG00000204389	HSPA1A	31.6844
ENSG00000078747	ITCH	31.6147
ENSG00000225630	MTND2P28	31.3629
ENSG00000262902	RP11-750B16.1	31.1964
ENSG00000131773	KHDRBS3	31.0515
ENSG00000231764	DLX6-AS1	30.9092
ENSG00000156508	EEF1A1	30.9079
ENSG00000176978	DPP7	30.7862
ENSG00000145012	LPP	30.5689
ENSG00000244879	GABPB1-AS1	30.2818
ENSG00000120885	CLU	29.3114
ENSG00000117632	STMN1	29.2763
ENSG00000182050	MGAT4C	29.0177
ENSG00000133401	PDZD2	28.924
ENSG00000134215	VAV3	28.7832
ENSG00000171867	PRNP	28.5772
ENSG00000172757	CFL1	28.506
ENSG00000113319	RASGRF2	28.289
ENSG00000149925	ALDOA	28.0546
ENSG00000108018	SORCS1	28.0482
ENSG00000154654	NCAM2	27.9471
ENSG00000169946	ZFPM2	27.8089
ENSG00000067715	SYT1	27.7434
ENSG00000087086	FTL	27.7417
ENSG00000166006	KCNC2	27.6295
ENSG00000145147	SLIT2	27.6015
ENSG00000136750	GAD2	27.5063
ENSG00000189337	KAZN	27.3942
ENSG00000130066	SAT1	27.2177
ENSG00000115525	ST3GAL5	27.1093
ENSG00000168702	LRP1B	27.0999
ENSG00000137267	TUBB2A	27.0221
ENSG00000183230	CTNNA3	27.0081
ENSG00000274265	CH17-189H20.1	26.9598
ENSG00000164418	GRIK2	26.9245
ENSG00000269821	KCNQ1OT1	26.8807
ENSG00000197756	RPL37A	26.8724
ENSG00000250588	IQCJ-SCHIP1	26.7434
ENSG00000205542	TMSB4X	26.5985
ENSG00000169855	ROBO1	26.5406
ENSG00000130226	DPP6	26.524
ENSG00000004848	ARX	26.243
ENSG00000110693	SOX6	26.0914
ENSG00000100097	LGALS1	26.0849
ENSG00000184226	PCDH9	26.0508
ENSG00000139644	TMBIM6	25.9091
ENSG00000034510	TMSB10	25.8844
ENSG00000163960	UBXN7	25.8166
ENSG00000187416	LHFPL3	25.7981
ENSG00000104833	TUBB4A	25.558
ENSG00000137872	SEMA6D	25.5139
ENSG00000185008	ROBO2	25.4603
ENSG00000127022	CANX	25.3835
ENSG00000103888	CEMIP	25.3205
ENSG00000185818	NAT8L	25.3128
ENSG00000170396	ZNF804A	25.1071
ENSG00000074657	ZNF532	25.0962
ENSG00000255823	MTRNR2L8	25.0775
ENSG00000183715	OPCML	25.0405
ENSG00000152578	GRIA4	24.984
ENSG00000187957	DNER	24.6971
ENSG00000185352	HS6ST3	24.5167
ENSG00000134352	IL6ST	24.5017
ENSG00000170537	TMC7	24.4351
ENSG00000154162	CDH12	24.4063
ENSG00000229807	XIST	24.1796
ENSG00000253535	RP11-624C23.1	24.1315
ENSG00000120694	HSPH1	24.1171
ENSG00000163377	FAM19A4	24.088
ENSG00000237978	KCNMB2-AS1	24.0265
ENSG00000182348	ZNF804B	23.7469
ENSG00000127922	SHFM1	23.7445
ENSG00000108684	ASIC2	23.74
ENSG00000156298	TSPAN7	23.6798
ENSG00000109971	HSPA8	23.6541
ENSG00000181234	TMEM132C	23.6261
ENSG00000179603	GRM8	23.5624
ENSG00000164176	EDIL3	23.5017
ENSG00000111678	C12orf57	23.4711
ENSG00000169554	ZEB2	23.3676
ENSG00000146247	PHIP	23.2584
ENSG00000105290	APLP1	23.2489
ENSG00000168843	FSTL5	23.1974
ENSG00000128683	GAD1	23.0548
ENSG00000144619	CNTN4	23.035
ENSG00000183098	GPC6	22.9039
ENSG00000242071	RPL7AP6	22.7694
ENSG00000224550	RP11-270C12.3	22.7459
ENSG00000078549	ADCYAP1R1	22.7044
ENSG00000156103	MMP16	22.6847
ENSG00000258199	RP11-977G19.5	22.6585
ENSG00000128512	DOCK4	22.6576
ENSG00000233927	RPS28	22.5508
ENSG00000104888	SLC17A7	22.481
ENSG00000172987	HPSE2	22.3288
ENSG00000101004	NINL	22.1349
ENSG00000242593	RP5-921G16.1	21.9948
ENSG00000119906	FAM178A	21.8848
ENSG00000006128	TAC1	21.8711
ENSG00000183662	FAM19A1	21.5465
ENSG00000185052	SLC24A3	21.5328
ENSG00000188042	ARL4C	21.5172
ENSG00000184408	KCND2	21.5153
ENSG00000137145	DENND4C	21.4504
ENSG00000005108	THSD7A	21.2507
ENSG00000197776	KLHDC1	21.2187
ENSG00000009694	TENM1	21.1979
ENSG00000175662	TOM1L2	21.0303
ENSG00000168743	NPNT	21.0234
ENSG00000224078	SNHG14	21.0128
ENSG00000255864	RP11-444D3.1	20.9616
ENSG00000180287	PLD5	20.9475
ENSG00000168769	TET2	20.914
ENSG00000105372	RPS19	20.8742
ENSG00000170345	FOS	20.8698
ENSG00000070214	SLC44A1	20.8681
ENSG00000229989	MIR181A1HG	20.8099
ENSG00000181804	SLC9A9	20.777
ENSG00000124126	PREX1	20.6893
ENSG00000095637	SORBS1	20.6514
ENSG00000115268	RPS15	20.5154
ENSG00000155897	ADCY8	20.4598
ENSG00000186153	WWOX	20.4363
ENSG00000133142	TCEAL4	20.3377
ENSG00000144339	TMEFF2	20.3367
ENSG00000145390	USP53	20.2909
ENSG00000154678	PDE1C	20.2804
ENSG00000187514	PTMA	20.2749
ENSG00000182168	UNC5C	20.2195
ENSG00000237973	RP5-857K21.6	20.2055
ENSG00000218336	TENM3	20.1952
ENSG00000181744	C3orf58	20.065
ENSG00000148660	CAMK2G	20.024
ENSG00000198157	HMGN5	19.9889
ENSG00000203666	EFCAB2	19.9673
ENSG00000165119	HNRNPK	19.9523
ENSG00000167004	PDIA3	19.941
ENSG00000156076	WIF1	19.9061
ENSG00000150275	PCDH15	19.8645
ENSG00000076321	KLHL20	19.8645
ENSG00000078124	ACER3	19.8191
ENSG00000196428	TSC22D2	19.7023
ENSG00000157168	NRG1	19.7002
ENSG00000157103	SLC6A1	19.6811
ENSG00000168297	PXK	19.6117
ENSG00000178568	ERBB4	19.5166
ENSG00000080824	HSP90AA1	19.4654
ENSG00000187123	LYPD6	19.3104
ENSG00000172809	RPL38	19.3048
ENSG00000118762	PKD2	19.202
ENSG00000197746	PSAP	19.0926
ENSG00000109323	MANBA	19.0891
ENSG00000150625	GPM6A	19.0694
ENSG00000196104	SPOCK3	18.9582
ENSG00000115252	PDE1A	18.8513
ENSG00000169851	PCDH7	18.7999
ENSG00000151789	ZNF385D	18.7591
ENSG00000078328	RBFOX1	18.7543
ENSG00000102786	INTS6	18.6754
ENSG00000064393	HIPK2	18.6391
ENSG00000123983	ACSL3	18.6372
ENSG00000177595	PIDD1	18.6256
ENSG00000129244	ATP1B2	18.5098
ENSG00000171943	SRGAP2C	18.4166
ENSG00000228842	PCDH9-AS2	18.4045
ENSG00000161547	SRSF2	18.3845
ENSG00000061938	TNK2	18.3583
ENSG00000233762	AC007969.5	18.3342
ENSG00000184304	PRKD1	18.315
ENSG00000177600	RPLP2	18.3107
ENSG00000171223	JUNB	18.3063
ENSG00000244128	LINC01322	18.2849
ENSG00000232287	SLC6A1-AS1	18.2766
ENSG00000185760	KCNQ5	18.2614
ENSG00000204138	PHACTR4	18.2511
ENSG00000105404	RABAC1	18.233
ENSG00000170624	SGCD	18.2034
ENSG00000107742	SPOCK2	18.1319
ENSG00000188158	NHS	18.1275
ENSG00000080224	EPHA6	18.1229
ENSG00000112893	MAN2A1	18.1007
ENSG00000245532	NEAT1	18.0494
ENSG00000135090	TAOK3	18.0092
ENSG00000173482	PTPRM	18.0078
ENSG00000122584	NXPH1	17.9984
ENSG00000168906	MAT2A	17.97
ENSG00000065717	TLE2	17.9533
ENSG00000135829	DHX9	17.9455
ENSG00000162032	SPSB3	17.926
ENSG00000099783	HNRNPM	17.9021
ENSG00000242299	RP11-234A1.1	17.8655
ENSG00000228222	AC074363.1	17.8244
ENSG00000088448	ANKRD10	17.7534
ENSG00000104447	TRPS1	17.7428
ENSG00000182985	CADM1	17.7399
ENSG00000138032	PPM1B	17.722
ENSG00000188730	VWC2	17.7197
ENSG00000148700	ADD3	17.6882
ENSG00000147140	NONO	17.6833
ENSG00000164929	BAALC	17.6308
ENSG00000090097	PCBP4	17.611
ENSG00000165322	ARHGAP12	17.5291
ENSG00000154027	AK5	17.5191
ENSG00000259481	RP11-39M21.1	17.512
ENSG00000162702	ZNF281	17.4721
ENSG00000184588	PDE4B	17.4626
ENSG00000142937	RPS8	17.4534
ENSG00000175497	DPP10	17.4483
ENSG00000157985	AGAP1	17.4173
ENSG00000142676	RPL11	17.4034
ENSG00000164796	CSMD3	17.3983
ENSG00000182667	NTM	17.3774
ENSG00000251136	RP11-37B2.1	17.3021
ENSG00000185053	SGCZ	17.2486
ENSG00000149639	SOGA1	17.2373
ENSG00000154864	PIEZO2	17.2261
ENSG00000145730	PAM	17.1443
ENSG00000242265	PEG10	17.1043
ENSG00000165443	PHYHIPL	17.0994
ENSG00000152377	SPOCK1	17.0949
ENSG00000178980	SEPW1	17.0907
ENSG00000179218	CALR	17.0729
ENSG00000175170	FAM182B	17.0721
ENSG00000152208	GRID2	17.0616
ENSG00000013441	CLK1	17.0284
ENSG00000113532	ST8SIA4	17.027
ENSG00000103489	XYLT1	17.0249
ENSG00000079482	OPHN1	17.0103
ENSG00000147324	MFHAS1	16.999
ENSG00000172270	BSG	16.9812
ENSG00000164684	ZNF704	16.9775
ENSG00000107518	ATRNL1	16.9557
ENSG00000180530	NRIP1	16.9223
ENSG00000072657	TRHDE	16.8964
ENSG00000198785	GRIN3A	16.8894
ENSG00000144285	SCN1A	16.8887
ENSG00000145375	SPATA5	16.8676
ENSG00000178177	LCORL	16.8328
ENSG00000182732	RGS6	16.8274
ENSG00000101126	ADNP	16.8052
ENSG00000204388	HSPA1B	16.8031
ENSG00000061936	SFSWAP	16.8007
ENSG00000173821	RNF213	16.7793
ENSG00000109654	TRIM2	16.7661
ENSG00000227110	LMCD1-AS1	16.757
ENSG00000146677	AC004453.8	16.7292
ENSG00000257815	RP11-611E13.2	16.706
ENSG00000197771	MCMBP	16.691
ENSG00000118515	SGK1	16.678
ENSG00000144455	SUMF1	16.6732
ENSG00000198879	SFMBT2	16.5304
ENSG00000203907	OOEP	16.5221
ENSG00000130522	JUND	16.4893
ENSG00000127955	GNAI1	16.4197
ENSG00000241549	GUSBP2	16.4047
ENSG00000213020	ZNF611	16.3896
ENSG00000133110	POSTN	16.3536
ENSG00000170889	RPS9	16.3471
ENSG00000113811	SELK	16.3228
ENSG00000112531	QKI	16.3121
ENSG00000071242	RPS6KA2	16.3022
ENSG00000091513	TF	16.2987
ENSG00000050405	LIMA1	16.2978
ENSG00000140403	DNAJA4	16.2776
ENSG00000115183	TANC1	16.2361
ENSG00000166268	MYRFL	16.1183
ENSG00000140396	NCOA2	16.0812
ENSG00000153707	PTPRD	16.0593
ENSG00000163714	U2SURP	15.9926
ENSG00000154127	UBASH3B	15.9923
ENSG00000115295	CLIP4	15.9734
ENSG00000125462	C1orf61	15.8966
ENSG00000122042	UBL3	15.8428
ENSG00000102290	PCDH11X	15.8411
ENSG00000055609	KMT2C	15.8247
ENSG00000164292	RHOBTB3	15.8114
ENSG00000112137	PHACTR1	15.8026
ENSG00000232284	GNG12-AS1	15.7854
ENSG00000168772	CXXC4	15.7807
ENSG00000096746	HNRNPH3	15.7432
ENSG00000198846	TOX	15.7258
ENSG00000254420	RP11-452H21.1	15.7164
ENSG00000116752	BCAS2	15.657
ENSG00000234127	TRIM26	15.6484
ENSG00000135916	ITM2C	15.6113
ENSG00000228956	SATB1-AS1	15.5962
ENSG00000138434	SSFA2	15.5217
ENSG00000183036	PCP4	15.5063
ENSG00000179455	MKRN3	15.4986
ENSG00000240509	RPL34P18	15.4699
ENSG00000153113	CAST	15.3793
ENSG00000124406	ATP8A1	15.3705
ENSG00000140470	ADAMTS17	15.3669
ENSG00000231689	LINC01090	15.3231
ENSG00000112200	ZNF451	15.3221
ENSG00000180628	PCGF5	15.312
ENSG00000126804	ZBTB1	15.2983
ENSG00000107372	ZFAND5	15.2771
ENSG00000144642	RBMS3	15.2747
ENSG00000134313	KIDINS220	15.2717
ENSG00000183783	KCTD8	15.2185
ENSG00000176533	GNG7	15.2158
ENSG00000151474	FRMD4A	15.2133
ENSG00000149571	KIRREL3	15.2128
ENSG00000196083	IL1RAP	15.1965
ENSG00000224063	AC007319.1	15.1959
ENSG00000148516	ZEB1	15.1805
ENSG00000185565	LSAMP	15.1633
ENSG00000168675	LDLRAD4	15.1379
ENSG00000138760	SCARB2	15.1327
ENSG00000156475	PPP2R2B	15.1162
ENSG00000249252	RP11-665G4.1	15.0854
ENSG00000101972	STAG2	15.0532
ENSG00000117335	CD46	15.0336
ENSG00000113269	RNF130	15.0277
ENSG00000143641	GALNT2	15.0144
ENSG00000167766	ZNF83	14.9959
ENSG00000108773	KAT2A	14.9841
ENSG00000167615	LENG8	14.9821
ENSG00000081377	CDC14B	14.9633
ENSG00000108654	DDX5	14.9514
ENSG00000118418	HMGN3	14.9476
ENSG00000156687	UNC5D	14.9311
ENSG00000168066	SF1	14.9217
ENSG00000196277	GRM7	14.9211
ENSG00000149257	SERPINH1	14.91
ENSG00000249637	CTC-329D1.2	14.8578
ENSG00000172461	FUT9	14.8422
ENSG00000041515	MYO16	14.8024
ENSG00000120738	EGR1	14.7912
ENSG00000075711	DLG1	14.7881
ENSG00000178573	MAF	14.7028
ENSG00000236552	RPL13AP5	14.7026
ENSG00000010810	FYN	14.682
ENSG00000151414	NEK7	14.6618
ENSG00000139915	MDGA2	14.6265
ENSG00000196498	NCOR2	14.6032
ENSG00000206503	HLA-A	14.5995
ENSG00000151322	NPAS3	14.5961
ENSG00000173209	AHSA2	14.594
ENSG00000114480	GBE1	14.591
ENSG00000166710	B2M	14.5452
ENSG00000116147	TNR	14.5121
ENSG00000118181	RPS25	14.4867
ENSG00000113100	CDH9	14.483
ENSG00000129682	FGF13	14.4695
ENSG00000099219	ERMP1	14.4009
ENSG00000114391	RPL24	14.3959
ENSG00000241684	ADAMTS9-AS2	14.383
ENSG00000198673	FAM19A2	14.3829
ENSG00000139132	FGD4	14.375
ENSG00000178950	GAK	14.3635
ENSG00000196090	PTPRT	14.3634
ENSG00000278932	bP-21264C1.2	14.3562
ENSG00000196531	NACA	14.3213
ENSG00000122557	HERPUD2	14.2789
ENSG00000182149	IST1	14.2715
ENSG00000127152	BCL11B	14.268
ENSG00000175928	LRRN1	14.2664
ENSG00000281508	CDR1-AS	14.2585
ENSG00000183166	CALN1	14.2519
ENSG00000248092	NNT-AS1	14.2457
ENSG00000243701	LINC00883	14.225
ENSG00000139910	NOVA1	14.2225
ENSG00000111728	ST8SIA1	14.2194
ENSG00000124813	RUNX2	14.2072
ENSG00000162512	SDC3	14.192
ENSG00000103528	SYT17	14.1917
ENSG00000226221	RPL26P19	14.1845
ENSG00000105993	DNAJB6	14.1818
ENSG00000044574	HSPA5	14.1762
ENSG00000171222	SCAND1	14.1739
ENSG00000144713	RPL32	14.1602
ENSG00000114805	PLCH1	14.1526
ENSG00000149089	APIP	14.1467
ENSG00000123349	PFDN5	14.128
ENSG00000131016	AKAP12	14.1237
ENSG00000163873	GRIK3	14.0997
ENSG00000100362	PVALB	14.0955
ENSG00000156171	DRAM2	14.0798
ENSG00000198646	NCOA6	14.0747
ENSG00000069667	RORA	14.0742
ENSG00000128805	ARHGAP22	14.0573
ENSG00000077549	CAPZB	14.04
ENSG00000125743	SNRPD2	14.0334
ENSG00000143947	RPS27A	14.0283
ENSG00000011114	BTBD7	14.0125
ENSG00000174306	ZHX3	14.011
ENSG00000206579	XKR4	13.9971
ENSG00000111860	CEP85L	13.9924
ENSG00000104043	ATP8B4	13.9823
ENSG00000147027	TMEM47	13.9774
ENSG00000115896	PLCL1	13.974
ENSG00000185737	NRG3	13.9655
ENSG00000103460	TOX3	13.9627
ENSG00000047634	SCML1	13.9471
ENSG00000144369	FAM171B	13.9025
ENSG00000147202	DIAPH2	13.8908
ENSG00000116668	SWT1	13.8791
ENSG00000143952	VPS54	13.8576
ENSG00000197959	DNM3	13.85
ENSG00000120549	KIAA1217	13.8488
ENSG00000155111	CDK19	13.8426
ENSG00000146592	CREB5	13.8424
ENSG00000198795	ZNF521	13.7915
ENSG00000134769	DTNA	13.791
ENSG00000062725	APPBP2	13.7866
ENSG00000187398	LUZP2	13.7752
ENSG00000159086	PAXBP1	13.7701
ENSG00000197329	PELI1	13.766
ENSG00000147862	NFIB	13.7629
ENSG00000115365	LANCL1	13.7501
ENSG00000152910	CNTNAP4	13.7365
ENSG00000110031	LPXN	13.7125
ENSG00000155886	SLC24A2	13.7043
ENSG00000079805	DNM2	13.6924
ENSG00000174469	CNTNAP2	13.6685
ENSG00000145349	CAMK2D	13.6643
ENSG00000181524	RPL24P4	13.6592
ENSG00000173905	GOLIM4	13.626
ENSG00000137497	NUMA1	13.6222
ENSG00000166833	NAV2	13.6166
ENSG00000137266	SLC22A23	13.6076
ENSG00000248079	DPH6-AS1	13.606
ENSG00000084733	RAB10	13.598
ENSG00000114439	BBX	13.5627
ENSG00000184005	ST6GALNAC3	13.5473
ENSG00000204128	C2orf72	13.5235
ENSG00000269293	ZSCAN16-AS1	13.501
ENSG00000120162	MOB3B	13.4433
ENSG00000146966	DENND2A	13.4142
ENSG00000184672	RALYL	13.4089
ENSG00000054282	SDCCAG8	13.407
ENSG00000183117	CSMD1	13.3926
ENSG00000140262	TCF12	13.3788
ENSG00000071082	RPL31	13.372
ENSG00000131094	C1QL1	13.3692
ENSG00000196262	PPIA	13.3658
ENSG00000172081	MOB3A	13.3521
ENSG00000118689	FOXO3	13.3518
ENSG00000099139	PCSK5	13.3393
ENSG00000085871	MGST2	13.2845
ENSG00000109790	KLHL5	13.2675
ENSG00000180304	OAZ2	13.2568
ENSG00000182087	TMEM259	13.2549
ENSG00000168036	CTNNB1	13.2539
ENSG00000128989	ARPP19	13.2522
ENSG00000250241	RP11-9G1.3	13.2445
ENSG00000251675	CTC-458I2.2	13.2422
ENSG00000256248	RP11-123O10.4	13.2191
ENSG00000185532	PRKG1	13.2121
ENSG00000186231	KLHL32	13.2099
ENSG00000122786	CALD1	13.2086
ENSG00000279877	RP11-420N3.3	13.2073
ENSG00000092969	TGFB2	13.1951
ENSG00000147526	TACC1	13.1906
ENSG00000105499	PLA2G4C	13.1718
ENSG00000127990	SGCE	13.1641
ENSG00000173914	RBM4B	13.1551
ENSG00000144283	PKP4	13.1542
ENSG00000114541	FRMD4B	13.1413
ENSG00000164106	SCRG1	13.1198
ENSG00000226976	COX6A1P2	13.1157
ENSG00000125746	EML2	13.1129
ENSG00000169282	KCNAB1	13.0762
ENSG00000185122	HSF1	13.0618
ENSG00000196975	ANXA4	13.0539
ENSG00000071537	SEL1L	13.0318
ENSG00000145476	CYP4V2	13.0126
ENSG00000089351	GRAMD1A	13
ENSG00000105254	TBCB	12.9995
ENSG00000075624	ACTB	12.9976
ENSG00000186591	UBE2H	12.9336
ENSG00000136158	SPRY2	12.9165
ENSG00000170310	STX8	12.9055
ENSG00000104969	SGTA	12.9045
ENSG00000275066	SYNRG	12.8984
ENSG00000204103	MAFB	12.8958
ENSG00000257923	CUX1	12.8952
ENSG00000196482	ESRRG	12.8812
ENSG00000174473	GALNTL6	12.8717
ENSG00000186001	LRCH3	12.8628
ENSG00000134369	NAV1	12.8337
ENSG00000173473	SMARCC1	12.8101
ENSG00000171634	BPTF	12.8032
ENSG00000178538	CA8	12.7895
ENSG00000180389	ATP5EP2	12.778
ENSG00000179292	TMEM151A	12.7717
ENSG00000123104	ITPR2	12.7514
ENSG00000055208	TAB2	12.7396
ENSG00000145284	SCD5	12.7313
ENSG00000101246	ARFRP1	12.7294
ENSG00000141232	TOB1	12.7238
ENSG00000134851	TMEM165	12.7234
ENSG00000171951	SCG2	12.7177
ENSG00000152527	PLEKHH2	12.7155
ENSG00000139278	GLIPR1	12.7101
ENSG00000147403	RPL10	12.7081
ENSG00000182551	ADI1	12.7067
ENSG00000106278	PTPRZ1	12.682
ENSG00000198597	ZNF536	12.6596
ENSG00000068903	SIRT2	12.6548
ENSG00000139289	PHLDA1	12.64
ENSG00000260658	RP11-368L12.1	12.618
ENSG00000071553	ATP6AP1	12.6169
ENSG00000136156	ITM2B	12.6138
ENSG00000154928	EPHB1	12.5742
ENSG00000237550	UBE2Q2P6	12.574
ENSG00000242808	SOX2-OT	12.5716
ENSG00000062650	WAPAL	12.57
ENSG00000159140	SON	12.5609
ENSG00000142156	COL6A1	12.5596
ENSG00000163288	GABRB1	12.5473
ENSG00000165895	ARHGAP42	12.5225
ENSG00000044115	CTNNA1	12.5102
ENSG00000169760	NLGN1	12.5055
ENSG00000100852	ARHGAP5	12.4894
ENSG00000132002	DNAJB1	12.4788
ENSG00000173960	UBXN2A	12.4727
ENSG00000105193	RPS16	12.4606
ENSG00000133195	SLC39A11	12.4544
ENSG00000124356	STAMBP	12.4538
ENSG00000144724	PTPRG	12.4386
ENSG00000162664	ZNF326	12.4049
ENSG00000237491	RP11-206L10.9	12.3953
ENSG00000196357	ZNF565	12.3915
ENSG00000107223	EDF1	12.3882
ENSG00000040731	CDH10	12.3805
ENSG00000116729	WLS	12.3591
ENSG00000035862	TIMP2	12.3486
ENSG00000179335	CLK3	12.3464
ENSG00000112972	HMGCS1	12.345
ENSG00000064692	SNCAIP	12.3332
ENSG00000176204	LRRTM4	12.3284
ENSG00000120594	PLXDC2	12.3258
ENSG00000154229	PRKCA	12.3222
ENSG00000158258	CLSTN2	12.3178
ENSG00000039319	ZFYVE16	12.3174
ENSG00000169660	HEXDC	12.2988
ENSG00000071054	MAP4K4	12.284
ENSG00000144847	IGSF11	12.2811
ENSG00000103051	COG4	12.2706
ENSG00000117480	FAAH	12.2451
ENSG00000156299	TIAM1	12.2425
ENSG00000155849	ELMO1	12.2396
ENSG00000136870	ZNF189	12.2205
ENSG00000185950	IRS2	12.2142
ENSG00000114646	CSPG5	12.2142
ENSG00000104626	ERI1	12.1993
ENSG00000101463	SYNDIG1	12.1821
ENSG00000187147	RNF220	12.18
ENSG00000035928	RFC1	12.1683
ENSG00000170542	SERPINB9	12.1642
ENSG00000101144	BMP7	12.1579
ENSG00000232104	RFX3-AS1	12.1536
ENSG00000152894	PTPRK	12.1508
ENSG00000174453	VWC2L	12.1504
ENSG00000171604	CXXC5	12.1481
ENSG00000138311	ZNF365	12.1423
ENSG00000118946	PCDH17	12.1336
ENSG00000115902	SLC1A4	12.0854
ENSG00000172667	ZMAT3	12.0828
ENSG00000137393	RNF144B	12.0494
ENSG00000104133	SPG11	12.0446
ENSG00000162613	FUBP1	12.024
ENSG00000110958	PTGES3	12.0182
ENSG00000198740	ZNF652	12.0032
ENSG00000184009	ACTG1	11.9951
ENSG00000147481	SNTG1	11.9836
ENSG00000155974	GRIP1	11.9611
ENSG00000159147	DONSON	11.9359
ENSG00000109846	CRYAB	11.9262
ENSG00000049246	PER3	11.9146
ENSG00000231918	AC007682.1	11.9074
ENSG00000071626	DAZAP1	11.8787
ENSG00000156482	RPL30	11.8756
ENSG00000248309	MEF2C-AS1	11.8696
ENSG00000180229	HERC2P3	11.8579
ENSG00000154175	ABI3BP	11.8328
ENSG00000130985	UBA1	11.82
ENSG00000100220	RTCB	11.8078
ENSG00000132842	AP3B1	11.8052
ENSG00000140945	CDH13	11.7995
ENSG00000170832	USP32	11.7995
ENSG00000257261	RP11-96H19.1	11.7823
ENSG00000149311	ATM	11.778
ENSG00000146555	SDK1	11.773
ENSG00000264630	PRKCA-AS1	11.7634
ENSG00000033327	GAB2	11.7499
ENSG00000133226	SRRM1	11.7423
ENSG00000179299	NSUN7	11.7366
ENSG00000215386	MIR99AHG	11.7238
ENSG00000168003	SLC3A2	11.7157
ENSG00000198373	WWP2	11.7111
ENSG00000120278	PLEKHG1	11.6975
ENSG00000198258	UBL5	11.6911
ENSG00000143919	CAMKMT	11.6868
ENSG00000225912	RP13-258O15.1	11.6808
ENSG00000171928	TVP23B	11.6679
ENSG00000087258	GNAO1	11.6627
ENSG00000137449	CPEB2	11.6544
ENSG00000161016	RPL8	11.6529
ENSG00000001629	ANKIB1	11.6521
ENSG00000146090	RASGEF1C	11.6496
ENSG00000162714	ZNF496	11.6467
ENSG00000120306	CYSTM1	11.6179
ENSG00000081803	CADPS2	11.6173
ENSG00000131584	ACAP3	11.6128
ENSG00000029534	ANK1	11.6116
ENSG00000181704	YIPF6	11.6064
ENSG00000163257	DCAF16	11.6022
ENSG00000132155	RAF1	11.5933
ENSG00000082996	RNF13	11.5912
ENSG00000165675	ENOX2	11.578
ENSG00000127054	CPSF3L	11.5725
ENSG00000182132	KCNIP1	11.5706
ENSG00000100836	PABPN1	11.5411
ENSG00000156395	SORCS3	11.5324
ENSG00000151136	BTBD11	11.531
ENSG00000154146	NRGN	11.5229
ENSG00000088205	DDX18	11.5124
ENSG00000163660	CCNL1	11.5112
ENSG00000148948	LRRC4C	11.5093
ENSG00000064651	SLC12A2	11.4939
ENSG00000100364	KIAA0930	11.4916
ENSG00000253352	TUG1	11.487
ENSG00000144229	THSD7B	11.4786
ENSG00000232346	SC22CB-1E7.1	11.4769
ENSG00000026652	AGPAT4	11.4752
ENSG00000104112	SCG3	11.4748
ENSG00000149761	NUDT22	11.4596
ENSG00000161091	MFSD12	11.4525
ENSG00000166444	ST5	11.4519
ENSG00000134186	PRPF38B	11.4501
ENSG00000179242	CDH4	11.45
ENSG00000244694	PTCHD4	11.4445
ENSG00000137642	SORL1	11.4431
ENSG00000203993	ARRDC1-AS1	11.4367
ENSG00000165802	NSMF	11.4297
ENSG00000171368	TPPP	11.4053
ENSG00000129422	MTUS1	11.4018
ENSG00000116641	DOCK7	11.3922
ENSG00000008988	RPS20	11.3862
ENSG00000108469	RECQL5	11.3795
ENSG00000177103	DSCAML1	11.3775
ENSG00000108298	RPL19	11.3712
ENSG00000140265	ZSCAN29	11.3678
ENSG00000132383	RPA1	11.3637
ENSG00000169306	IL1RAPL1	11.3565
ENSG00000176293	ZNF135	11.3534
ENSG00000012660	ELOVL5	11.3511
ENSG00000170144	HNRNPA3	11.3443
ENSG00000177606	JUN	11.3271
ENSG00000198382	UVRAG	11.3237
ENSG00000109819	PPARGC1A	11.3223
ENSG00000253693	CTC-535M15.2	11.3213
ENSG00000151929	BAG3	11.3156
ENSG00000054611	TBC1D22A	11.3131
ENSG00000198242	RPL23A	11.2969
ENSG00000100813	ACIN1	11.283
ENSG00000236869	RP11-944L7.4	11.2649
ENSG00000249592	RP11-440L14.1	11.2633
ENSG00000139514	SLC7A1	11.2612
ENSG00000162244	RPL29	11.2584
ENSG00000075420	FNDC3B	11.2562
ENSG00000102125	TAZ	11.2393
ENSG00000171310	CHST11	11.2256
ENSG00000147044	CASK	11.2171
ENSG00000171456	ASXL1	11.2054
ENSG00000058866	DGKG	11.1974
ENSG00000223797	ENTPD3-AS1	11.1963
ENSG00000152601	MBNL1	11.1785
ENSG00000197622	CDC42SE1	11.1769
ENSG00000145050	MANF	11.1756
ENSG00000136267	DGKB	11.1554
ENSG00000132334	PTPRE	11.1541
ENSG00000173406	DAB1	11.1469
ENSG00000073417	PDE8A	11.1183
ENSG00000135164	DMTF1	11.0988
ENSG00000046653	GPM6B	11.0933
ENSG00000181409	AATK	11.0837
ENSG00000122507	BBS9	11.0725
ENSG00000103319	EEF2K	11.0635
ENSG00000104859	CLASRP	11.052
ENSG00000231871	IPO9-AS1	11.0455
ENSG00000226752	PSMD5-AS1	11.0274
ENSG00000113712	CSNK1A1	11.0173
ENSG00000198034	RPS4X	10.9906
ENSG00000125944	HNRNPR	10.9882
ENSG00000171206	TRIM8	10.9836
ENSG00000206560	ANKRD28	10.9827
ENSG00000083067	TRPM3	10.9789
ENSG00000133639	BTG1	10.955
ENSG00000107331	ABCA2	10.9067
ENSG00000146409	SLC18B1	10.9023
ENSG00000116266	STXBP3	10.8829
ENSG00000227124	ZNF717	10.8742
ENSG00000132510	KDM6B	10.8638
ENSG00000112033	PPARD	10.8622
ENSG00000218175	AC016739.2	10.8596
ENSG00000198792	TMEM184B	10.8585
ENSG00000144278	GALNT13	10.8531
ENSG00000101347	SAMHD1	10.8523
ENSG00000249494	CTB-161M19.4	10.8421
ENSG00000169122	FAM110B	10.8378
ENSG00000255090	MIR100HG	10.7889
ENSG00000167552	TUBA1A	10.7846
ENSG00000168264	IRF2BP2	10.784
ENSG00000077044	DGKD	10.774
ENSG00000089876	DHX32	10.7739
ENSG00000236922	LINC01378	10.7626
ENSG00000080298	RFX3	10.7622
ENSG00000154380	ENAH	10.7431
ENSG00000067113	PPAP2A	10.7403
ENSG00000237676	RPL30P4	10.7311
ENSG00000119139	TJP2	10.7088
ENSG00000121440	PDZRN3	10.7037
ENSG00000135525	MAP7	10.7003
ENSG00000163131	CTSS	10.6776
ENSG00000126368	NR1D1	10.6739
ENSG00000204569	PPP1R10	10.6731
ENSG00000101150	TPD52L2	10.6698
ENSG00000166689	PLEKHA7	10.6614
ENSG00000223803	RPS20P14	10.6349
ENSG00000148411	NACC2	10.633
ENSG00000111203	ITFG2	10.6292
ENSG00000177425	PAWR	10.6151
ENSG00000116675	DNAJC6	10.615
ENSG00000116678	LEPR	10.6142
ENSG00000273294	C1QTNF3-AMACR	10.613
ENSG00000248489	CTD-2007H13.3	10.5985
ENSG00000232573	RPL3P4	10.5928
ENSG00000074800	ENO1	10.586
ENSG00000216937	CCDC7	10.5813
ENSG00000125107	CNOT1	10.5423
ENSG00000132522	GPS2	10.5378
ENSG00000165084	C8orf34	10.5163
ENSG00000141380	SS18	10.4994
ENSG00000235297	FAUP1	10.4938
ENSG00000065615	CYB5R4	10.4932
ENSG00000123416	TUBA1B	10.4892
ENSG00000157005	SST	10.4892
ENSG00000258553	RP11-16B13.1	10.488
ENSG00000131375	CAPN7	10.4859
ENSG00000101493	ZNF516	10.4683
ENSG00000248874	C5orf17	10.4617
ENSG00000134532	SOX5	10.4519
ENSG00000132613	MTSS1L	10.4288
ENSG00000166532	RIMKLB	10.4232
ENSG00000092020	PPP2R3C	10.4197
ENSG00000197744	PTMAP2	10.4181
ENSG00000165632	TAF3	10.4134
ENSG00000227165	WDR11-AS1	10.4014
ENSG00000074527	NTN4	10.3962
ENSG00000132361	CLUH	10.3652
ENSG00000164946	FREM1	10.3569
ENSG00000017427	IGF1	10.327
ENSG00000113578	FGF1	10.3252
ENSG00000257242	C12orf79	10.3145
ENSG00000109689	STIM2	10.3135
ENSG00000182095	TNRC18	10.3032
ENSG00000146938	NLGN4X	10.3019
ENSG00000066468	FGFR2	10.2953
ENSG00000133624	ZNF767P	10.2861
ENSG00000048052	HDAC9	10.2848
ENSG00000156049	GNA14	10.2826
ENSG00000130821	SLC6A8	10.272
ENSG00000121211	MND1	10.2699
ENSG00000227008	RP3-417G15.1	10.2623
ENSG00000179399	GPC5	10.254
ENSG00000172845	SP3	10.2389
ENSG00000087494	PTHLH	10.2227
ENSG00000218208	RP11-367G18.2	10.2191
ENSG00000176887	SOX11	10.2099
ENSG00000261064	RP11-1000B6.3	10.2092
ENSG00000205531	NAP1L4	10.1985
ENSG00000165246	NLGN4Y	10.1952
ENSG00000038219	BOD1L1	10.1834
ENSG00000264324	RP11-287D1.3	10.1731
ENSG00000163697	APBB2	10.1488
ENSG00000140044	JDP2	10.139
ENSG00000234899	SOX9-AS1	10.1339
ENSG00000171448	ZBTB26	10.1278
ENSG00000128656	CHN1	10.1229
ENSG00000234797	RPS3AP6	10.119
ENSG00000008441	NFIX	10.1123
ENSG00000149289	ZC3H12C	10.1075
ENSG00000137970	RPL7P9	10.1024
ENSG00000137713	PPP2R1B	10.0988
ENSG00000092841	MYL6	10.0905
ENSG00000128578	STRIP2	10.0802
ENSG00000137154	RPS6	10.0749
ENSG00000140859	KIFC3	10.0712
ENSG00000165966	PDZRN4	10.0675
ENSG00000089597	GANAB	10.0583
ENSG00000165494	PCF11	10.0578
ENSG00000163516	ANKZF1	10.0235
ENSG00000274422	LL22NC03-2H8.5	10.0119
ENSG00000067836	ROGDI	10.0042
ENSG00000158092	NCK1	9.9982
ENSG00000196218	RYR1	9.9958
ENSG00000085276	MECOM	9.99508
ENSG00000132912	DCTN4	9.99361
ENSG00000168028	RPSA	9.98489
ENSG00000111877	MCM9	9.97993
ENSG00000172456	FGGY	9.97443
ENSG00000196526	AFAP1	9.9737
ENSG00000144504	ANKMY1	9.97344
ENSG00000154975	CA10	9.96704
ENSG00000166002	SMCO4	9.96406
ENSG00000163686	ABHD6	9.95975
ENSG00000111817	DSE	9.95575
ENSG00000118785	SPP1	9.9551
ENSG00000137710	RDX	9.95053
ENSG00000185043	CIB1	9.94946
ENSG00000218227	RP11-889L3.1	9.94171
ENSG00000107798	LIPA	9.91805
ENSG00000188580	NKAIN2	9.91303
ENSG00000021645	NRXN3	9.90954
ENSG00000260260	SNHG19	9.90836
ENSG00000187164	KIAA1598	9.90075
ENSG00000255198	SNHG9	9.88926
ENSG00000273749	CYFIP1	9.87785
ENSG00000143443	C1orf56	9.87651
ENSG00000235652	RP11-545I5.3	9.87059
ENSG00000167491	GATAD2A	9.86848
ENSG00000196091	MYBPC1	9.86121
ENSG00000169714	CNBP	9.85967
ENSG00000101843	PSMD10	9.85078
ENSG00000148200	NR6A1	9.84523
ENSG00000182606	TRAK1	9.84409
ENSG00000132164	SLC6A11	9.83395
ENSG00000129657	SEC14L1	9.81502
ENSG00000182504	CEP97	9.81317
ENSG00000150076	CCDC7	9.80765
ENSG00000227615	RP11-864N7.2	9.78261
ENSG00000103249	CLCN7	9.77397
ENSG00000147408	CSGALNACT1	9.76832
ENSG00000113273	ARSB	9.76594
ENSG00000148219	ASTN2	9.763
ENSG00000171587	DSCAM	9.7474
ENSG00000116560	SFPQ	9.73725
ENSG00000145781	COMMD10	9.73696
ENSG00000204262	COL5A2	9.73639
ENSG00000204681	GABBR1	9.73384
ENSG00000147571	CRH	9.73344
ENSG00000182771	GRID1	9.72853
ENSG00000112339	HBS1L	9.72824
ENSG00000112306	RPS12	9.72703
ENSG00000166925	TSC22D4	9.72167
ENSG00000183963	SMTN	9.70668
ENSG00000174628	IQCK	9.70481
ENSG00000184014	DENND5A	9.68981
ENSG00000153823	PID1	9.68689
ENSG00000187498	COL4A1	9.68445
ENSG00000164081	TEX264	9.68363
ENSG00000196376	SLC35F1	9.68153
ENSG00000152990	GPR125	9.68078
ENSG00000129515	SNX6	9.68002
ENSG00000135414	GDF11	9.67865
ENSG00000066032	CTNNA2	9.67771
ENSG00000112769	LAMA4	9.67277
ENSG00000127946	HIP1	9.65479
ENSG00000087274	ADD1	9.65449
ENSG00000072694	FCGR2B	9.65274
ENSG00000137269	LRRC1	9.62909
ENSG00000213741	RPS29	9.61638
ENSG00000254604	AP000487.6	9.61347
ENSG00000140264	SERF2	9.61242
ENSG00000145703	IQGAP2	9.59301
ENSG00000141449	GREB1L	9.5835
ENSG00000134686	PHC2	9.58143
ENSG00000047410	TPR	9.57492
ENSG00000139971	C14orf37	9.567
ENSG00000206190	ATP10A	9.55307
ENSG00000107731	UNC5B	9.53931
ENSG00000152348	ATG10	9.53917
ENSG00000135845	PIGC	9.53878
ENSG00000123094	RASSF8	9.52485
ENSG00000227082	CH17-437K3.1	9.51387
ENSG00000075618	FSCN1	9.51165
ENSG00000189056	RELN	9.51013
ENSG00000080200	CRYBG3	9.49601
ENSG00000125755	SYMPK	9.49582
ENSG00000156218	ADAMTSL3	9.495
ENSG00000126653	NSRP1	9.48406
ENSG00000112182	BACH2	9.47608
ENSG00000108518	PFN1	9.4563
ENSG00000145555	MYO10	9.45308
ENSG00000277363	SRCIN1	9.43614
ENSG00000088970	KIZ	9.42485
ENSG00000179104	TMTC2	9.42295
ENSG00000161011	SQSTM1	9.41099
ENSG00000101542	CDH20	9.40405
ENSG00000134077	THUMPD3	9.40201
ENSG00000169031	COL4A3	9.40179
ENSG00000140750	ARHGAP17	9.40178
ENSG00000048342	CC2D2A	9.4006
ENSG00000143248	RGS5	9.386
ENSG00000164741	DLC1	9.38424
ENSG00000166265	CYYR1	9.37742
ENSG00000157823	AP3S2	9.36812
ENSG00000160321	ZNF208	9.36087
ENSG00000177706	FAM20C	9.35251
ENSG00000159110	IFNAR2	9.34776
ENSG00000150093	ITGB1	9.34772
ENSG00000237214	RP11-12M9.3	9.34012
ENSG00000123636	BAZ2B	9.32629
ENSG00000124749	COL21A1	9.32293
ENSG00000261008	LINC01572	9.32259
ENSG00000144468	RHBDD1	9.32237
ENSG00000170915	PAQR8	9.32126
ENSG00000135679	MDM2	9.31495
ENSG00000229117	RPL41	9.29702
ENSG00000119778	ATAD2B	9.27755
ENSG00000239268	RP11-384F7.2	9.2762
ENSG00000154310	TNIK	9.27608
ENSG00000169432	SCN9A	9.27292
ENSG00000152404	CWF19L2	9.27191
ENSG00000136942	RPL35	9.26789
ENSG00000118007	STAG1	9.26488
ENSG00000159658	EFCAB14	9.26412
ENSG00000100095	SEZ6L	9.26075
ENSG00000111266	DUSP16	9.25815
ENSG00000196782	MAML3	9.25748
ENSG00000085514	PILRA	9.25459
ENSG00000083544	TDRD3	9.25352
ENSG00000109787	KLF3	9.25285
ENSG00000068305	MEF2A	9.25179
ENSG00000117362	APH1A	9.24763
ENSG00000137478	FCHSD2	9.2365
ENSG00000160293	VAV2	9.22845
ENSG00000079277	MKNK1	9.22462
ENSG00000137575	SDCBP	9.21967
ENSG00000231925	TAPBP	9.21608
ENSG00000167978	SRRM2	9.21199
ENSG00000187239	FNBP1	9.20777
ENSG00000267419	CTC-559E9.6	9.20222
ENSG00000165115	KIF27	9.19195
ENSG00000158863	FAM160B2	9.18688
ENSG00000104341	LAPTM4B	9.18683
ENSG00000171094	ALK	9.18541
ENSG00000267871	CTC-444N24.6	9.18147
ENSG00000046651	OFD1	9.17513
ENSG00000109686	SH3D19	9.17224
ENSG00000197442	MAP3K5	9.16651
ENSG00000171877	FRMD5	9.16246
ENSG00000149532	CPSF7	9.1378
ENSG00000151623	NR3C2	9.13777
ENSG00000063244	U2AF2	9.13124
ENSG00000160953	MUM1	9.12832
ENSG00000175634	RPS6KB2	9.12265
ENSG00000189079	ARID2	9.11496
ENSG00000169083	AR	9.10326
ENSG00000114857	NKTR	9.09722
ENSG00000118922	KLF12	9.09277
ENSG00000261833	RP11-58C22.1	9.08784
ENSG00000163630	SYNPR	9.08782
ENSG00000130024	PHF10	9.07047
ENSG00000133121	STARD13	9.06238
ENSG00000161714	PLCD3	9.02954
ENSG00000136527	TRA2B	9.02845
ENSG00000234129	RP11-120D5.1	9.02157
ENSG00000120063	GNA13	9.01682
ENSG00000226608	FTLP3	9.0145
ENSG00000167118	URM1	9.01112
ENSG00000129824	RPS4Y1	8.99915
ENSG00000082438	COBLL1	8.99151
ENSG00000247315	ZCCHC3	8.98605
ENSG00000123560	PLP1	8.9851
ENSG00000119900	OGFRL1	8.98486
ENSG00000110700	RPS13	8.98111
ENSG00000261609	GAN	8.97678
ENSG00000005206	SPPL2B	8.97321
ENSG00000117859	OSBPL9	8.96771
ENSG00000174482	LINGO2	8.95547
ENSG00000156858	PRR14	8.94963
ENSG00000231840	AC073342.12	8.94704
ENSG00000198742	SMURF1	8.9457
ENSG00000258048	RP11-530C5.1	8.94097
ENSG00000215030	RPL13P12	8.93927
ENSG00000111412	C12orf49	8.93637
ENSG00000137941	TTLL7	8.93476
ENSG00000103550	KNOP1	8.9335
ENSG00000225470	JPX	8.9334
ENSG00000158315	RHBDL2	8.92943
ENSG00000099977	DDT	8.9255
ENSG00000173486	FKBP2	8.90797
ENSG00000206120	EGFEM1P	8.88037
ENSG00000115392	FANCL	8.8799
ENSG00000139083	ETV6	8.87666
ENSG00000181322	NME9	8.86915
ENSG00000157483	MYO1E	8.86725
ENSG00000109452	INPP4B	8.86578
ENSG00000164253	WDR41	8.85923
ENSG00000197980	LEKR1	8.85197
ENSG00000237441	RGL2	8.84476
ENSG00000170776	AKAP13	8.84363
ENSG00000198286	CARD11	8.84216
ENSG00000119509	INVS	8.83819
ENSG00000009413	REV3L	8.83454
ENSG00000163629	PTPN13	8.83087
ENSG00000155052	CNTNAP5	8.83024
ENSG00000006118	TMEM132A	8.8181
ENSG00000116679	IVNS1ABP	8.81412
ENSG00000226210	WASH7P	8.80956
ENSG00000185291	IL3RA	8.80515
ENSG00000136518	ACTL6A	8.78187
ENSG00000235904	RBMS3-AS3	8.77959
ENSG00000224081	LINC01057	8.76407
ENSG00000197563	PIGN	8.76397
ENSG00000030066	NUP160	8.76349
ENSG00000100227	POLDIP3	8.76016
ENSG00000115866	DARS	8.75844
ENSG00000205581	HMGN1	8.758
ENSG00000166295	ANAPC16	8.75594
ENSG00000138193	PLCE1	8.74768
ENSG00000179933	C14orf119	8.74661
ENSG00000074695	LMAN1	8.74491
ENSG00000229751	RP11-142M10.2	8.74348
ENSG00000203739	RP11-296O14.3	8.73623
ENSG00000133104	SPG20	8.71961
ENSG00000164144	ARFIP1	8.70101
ENSG00000140988	RPS2	8.68828
ENSG00000065613	SLK	8.68396
ENSG00000223482	NUTM2A-AS1	8.65859
ENSG00000106397	PLOD3	8.64493
ENSG00000123595	RAB9A	8.64273
ENSG00000087495	PHACTR3	8.63493
ENSG00000132970	WASF3	8.63446
ENSG00000111596	CNOT2	8.62955
ENSG00000114279	FGF12	8.62648
ENSG00000116667	C1orf21	8.62525
ENSG00000152270	PDE3B	8.62214
ENSG00000169062	UPF3A	8.61961
ENSG00000111859	NEDD9	8.61404
ENSG00000151572	ANO4	8.60846
ENSG00000225573	RPL35P5	8.6001
ENSG00000138593	SECISBP2L	8.59738
ENSG00000163602	RYBP	8.59608
ENSG00000112514	CUTA	8.58945
ENSG00000231160	KLF3-AS1	8.5815
ENSG00000249112	RP11-43D2.2	8.57772
ENSG00000138326	RPS24	8.57593
ENSG00000151692	RNF144A	8.57525
ENSG00000269439	CTD-3131K8.2	8.57416
ENSG00000224631	RP11-51O6.1	8.57376
ENSG00000057608	GDI2	8.5737
ENSG00000130203	APOE	8.55751
ENSG00000064652	SNX24	8.5567
ENSG00000174652	ZNF266	8.544
ENSG00000120158	RCL1	8.54391
ENSG00000147050	KDM6A	8.53933
ENSG00000196369	SRGAP2B	8.5347
ENSG00000168214	RBPJ	8.52211
ENSG00000187715	KBTBD12	8.51888
ENSG00000136754	ABI1	8.51549
ENSG00000019485	PRDM11	8.51083
ENSG00000106261	ZKSCAN1	8.49445
ENSG00000074964	ARHGEF10L	8.49076
ENSG00000153187	HNRNPU	8.49013
ENSG00000171148	TADA3	8.48563
ENSG00000177853	ZNF518A	8.48245
ENSG00000072736	NFATC3	8.48041
ENSG00000178184	PARD6G	8.47996
ENSG00000235194	PPP1R3E	8.47823
ENSG00000152952	PLOD2	8.46505
ENSG00000229267	AC072062.1	8.44979
ENSG00000228839	PIK3IP1-AS1	8.4397
ENSG00000143393	PI4KB	8.43627
ENSG00000172986	GXYLT2	8.43297
ENSG00000262943	ALOX12P2	8.42417
ENSG00000160191	PDE9A	8.42329
ENSG00000125740	FOSB	8.42327
ENSG00000132718	SYT11	8.41707
ENSG00000280870	MIR325HG	8.41628
ENSG00000198939	ZFP2	8.41312
ENSG00000106459	NRF1	8.41108
ENSG00000198551	ZNF627	8.40319
ENSG00000144136	SLC20A1	8.40074
ENSG00000187323	DCC	8.37686
ENSG00000077943	ITGA8	8.36862
ENSG00000181722	ZBTB20	8.36404
ENSG00000145681	HAPLN1	8.36403
ENSG00000166979	EVA1C	8.36058
ENSG00000109220	CHIC2	8.35704
ENSG00000111676	ATN1	8.3557
ENSG00000134982	APC	8.35388
ENSG00000185000	DGAT1	8.35199
ENSG00000122026	RPL21	8.34957
ENSG00000066084	DIP2B	8.34834
ENSG00000104067	TJP1	8.3455
ENSG00000280739	EIF1B-AS1	8.3403
ENSG00000100697	DICER1	8.33959
ENSG00000139190	VAMP1	8.33833
ENSG00000197858	GPAA1	8.33515
ENSG00000221914	PPP2R2A	8.32209
ENSG00000160360	GPSM1	8.31805
ENSG00000259628	RP11-467H10.2	8.31047
ENSG00000135144	DTX1	8.30344
ENSG00000138448	ITGAV	8.30008
ENSG00000162191	UBXN1	8.29864
ENSG00000163069	SGCB	8.29132
ENSG00000188647	PTAR1	8.2671
ENSG00000183023	SLC8A1	8.26068
ENSG00000102466	FGF14	8.25304
ENSG00000233913	CTC-575D19.1	8.25006
ENSG00000046889	PREX2	8.2415
ENSG00000107290	SETX	8.23696
ENSG00000182263	FIGN	8.23543
ENSG00000241956	CTC-340A15.2	8.2278
ENSG00000147274	RBMX	8.22488
ENSG00000186088	GSAP	8.21188
ENSG00000056487	PHF21B	8.21128
ENSG00000250312	ZNF718	8.2103
ENSG00000058673	ZC3H11A	8.20268
ENSG00000165502	RPL36AL	8.20073
ENSG00000171681	ATF7IP	8.1889
ENSG00000130449	ZSWIM6	8.18702
ENSG00000062194	GPBP1	8.1771
ENSG00000214612	RPS19P1	8.16962
ENSG00000122299	ZC3H7A	8.16663
ENSG00000116991	SIPA1L2	8.16036
ENSG00000136002	ARHGEF4	8.15341
ENSG00000205765	C5orf51	8.15026
ENSG00000111276	CDKN1B	8.14624
ENSG00000141503	MINK1	8.13918
ENSG00000270792	RP11-103J8.1	8.13692
ENSG00000013297	CLDN11	8.13371
ENSG00000240057	RP11-572M11.4	8.12966
ENSG00000119950	MXI1	8.12731
ENSG00000188641	DPYD	8.11907
ENSG00000120802	TMPO	8.10771
ENSG00000075539	FRYL	8.10248
ENSG00000123095	BHLHE41	8.1003
ENSG00000166340	TPP1	8.09199
ENSG00000171189	GRIK1	8.08537
ENSG00000133019	CHRM3	8.08315
ENSG00000229127	AC007038.7	8.07834
ENSG00000172995	ARPP21	8.07769
ENSG00000185222	WBP5	8.07519
ENSG00000129562	DAD1	8.06118
ENSG00000079691	LRRC16A	8.06103
ENSG00000154898	CCDC144CP	8.05644
ENSG00000019144	PHLDB1	8.0549
ENSG00000145391	SETD7	8.05117
ENSG00000106536	POU6F2	8.05029
ENSG00000168481	LGI3	8.04405
ENSG00000100360	IFT27	8.04143
ENSG00000136295	TTYH3	8.03943
ENSG00000255284	AP006621.5	8.03679
ENSG00000171408	PDE7B	8.03673
ENSG00000087074	PPP1R15A	8.03555
ENSG00000198963	RORB	8.0324
ENSG00000197965	MPZL1	8.03219
ENSG00000123143	PKN1	8.0318
ENSG00000150991	UBC	8.03085
ENSG00000125772	GPCPD1	8.02823
ENSG00000143924	EML4	8.02757
ENSG00000204463	BAG6	8.02541
ENSG00000205464	ATP6AP1L	8.0223
ENSG00000136861	CDK5RAP2	8.02079
ENSG00000230084	RP4-613B23.1	8.00876
ENSG00000204628	GNB2L1	7.9992
ENSG00000186448	ZNF197	7.99889
ENSG00000234350	AC007405.4	7.99519
ENSG00000048471	SNX29	7.98742
ENSG00000169895	SYAP1	7.98695
ENSG00000091490	SEL1L3	7.98212
ENSG00000087087	SRRT	7.98193
ENSG00000230189	GS1-124K5.2	7.97226
ENSG00000162434	JAK1	7.97046
ENSG00000141543	EIF4A3	7.97029
ENSG00000110422	HIPK3	7.96889
ENSG00000179314	WSCD1	7.96547
ENSG00000088256	GNA11	7.96525
ENSG00000214182	PTMAP5	7.96354
ENSG00000082482	KCNK2	7.94833
ENSG00000124151	NCOA3	7.93929
ENSG00000089063	TMEM230	7.93543
ENSG00000186468	RPS23	7.93507
ENSG00000105738	SIPA1L3	7.92795
ENSG00000164548	TRA2A	7.92126
ENSG00000221890	NPTXR	7.91976
ENSG00000267321	RP11-1094M14.11	7.91455
ENSG00000086730	LAT2	7.90111
ENSG00000119397	CNTRL	7.89559
ENSG00000218426	RP11-475C16.1	7.89529
ENSG00000111885	MAN1A1	7.89451
ENSG00000123684	LPGAT1	7.88903
ENSG00000231500	RPS18	7.88818
ENSG00000187098	MITF	7.87861
ENSG00000132669	RIN2	7.87609
ENSG00000108669	CYTH1	7.87397
ENSG00000154529	CNTNAP3B	7.86827
ENSG00000123124	WWP1	7.86559
ENSG00000172888	ZNF621	7.86049
ENSG00000114423	CBLB	7.8553
ENSG00000149403	GRIK4	7.85044
ENSG00000137818	RPLP1	7.84084
ENSG00000183354	KIAA2026	7.82629
ENSG00000164327	RICTOR	7.81763
ENSG00000187608	ISG15	7.81026
ENSG00000255580	AP000462.2	7.80844
ENSG00000149084	HSD17B12	7.80088
ENSG00000162599	NFIA	7.79892
ENSG00000197299	BLM	7.79079
ENSG00000163320	CGGBP1	7.78426
ENSG00000104671	DCTN6	7.77599
ENSG00000159069	FBXW5	7.77181
ENSG00000197971	MBP	7.76553
ENSG00000198822	GRM3	7.75954
ENSG00000138336	TET1	7.75015
ENSG00000231584	FAHD2CP	7.74934
ENSG00000146373	RNF217	7.74876
ENSG00000171444	MCC	7.74054
ENSG00000001461	NIPAL3	7.73923
ENSG00000152137	HSPB8	7.73699
ENSG00000153922	CHD1	7.7235
ENSG00000102032	RENBP	7.7229
ENSG00000122545	SEPT7	7.72062
ENSG00000164344	KLKB1	7.71067
ENSG00000008083	JARID2	7.70805
ENSG00000069702	TGFBR3	7.70705
ENSG00000138613	APH1B	7.70405
ENSG00000188186	LAMTOR4	7.7017
ENSG00000149177	PTPRJ	7.69419
ENSG00000158615	PPP1R15B	7.69127
ENSG00000047365	ARAP2	7.68979
ENSG00000099715	PCDH11Y	7.68296
ENSG00000187051	RPS19BP1	7.68281
ENSG00000109381	ELF2	7.68278
ENSG00000165973	NELL1	7.68197
ENSG00000133112	TPT1	7.67285
ENSG00000064999	ANKS1A	7.67131
ENSG00000162819	BROX	7.66911
ENSG00000068878	PSME4	7.66067
ENSG00000167693	NXN	7.65956
ENSG00000107863	ARHGAP21	7.65253
ENSG00000170579	DLGAP1	7.64743
ENSG00000060718	COL11A1	7.64548
ENSG00000163945	UVSSA	7.6414
ENSG00000163517	HDAC11	7.6411
ENSG00000144445	KANSL1L	7.64013
ENSG00000112308	C6orf62	7.63652
ENSG00000073849	ST6GAL1	7.63642
ENSG00000175197	DDIT3	7.63442
ENSG00000156381	ANKRD9	7.6329
ENSG00000184384	MAML2	7.63194
ENSG00000178464	CTD-2192J16.15	7.61893
ENSG00000163683	SMIM14	7.59917
ENSG00000100325	ASCC2	7.59433
ENSG00000111581	NUP107	7.58924
ENSG00000177707	PVRL3	7.5868
ENSG00000104957	CCDC130	7.57793
ENSG00000197818	SLC9A8	7.57583
ENSG00000166128	RAB8B	7.57366
ENSG00000142534	RPS11	7.56969
ENSG00000275294	RP11-428O18.6	7.56684
ENSG00000120129	DUSP1	7.56615
ENSG00000131116	ZNF428	7.55858
ENSG00000145416	MARCH1	7.55367
ENSG00000099331	MYO9B	7.54993
ENSG00000137871	ZNF280D	7.54658
ENSG00000112902	SEMA5A	7.54626
ENSG00000111961	SASH1	7.54532
ENSG00000162670	BRINP3	7.54004
ENSG00000247627	MTND4P12	7.53244
ENSG00000204922	UQCC3	7.5308
ENSG00000087903	RFX2	7.52721
ENSG00000183864	TOB2	7.52009
ENSG00000100258	LMF2	7.51951
ENSG00000143977	SNRPG	7.51638
ENSG00000116954	RRAGC	7.5148
ENSG00000157851	DPYSL5	7.51091
ENSG00000156011	PSD3	7.50976
ENSG00000132329	RAMP1	7.5028
ENSG00000135905	DOCK10	7.49497
ENSG00000231365	RP11-418J17.1	7.49372
ENSG00000106780	MEGF9	7.49047
ENSG00000226786	RP1-167F1.2	7.4885
ENSG00000106772	PRUNE2	7.4769
ENSG00000104312	RIPK2	7.47312
ENSG00000130304	SLC27A1	7.46626
ENSG00000166441	RPL27A	7.46478
ENSG00000203506	RBMS3-AS2	7.46265
ENSG00000115524	SF3B1	7.45646
ENSG00000165185	KIAA1958	7.455
ENSG00000104979	C19orf53	7.4481
ENSG00000177700	POLR2L	7.44421
ENSG00000267100	ILF3-AS1	7.43446
ENSG00000179818	PCBP1-AS1	7.42892
ENSG00000147533	GOLGA7	7.41316
ENSG00000146757	ZNF92	7.40153
ENSG00000100083	GGA1	7.39515
ENSG00000164733	CTSB	7.3939
ENSG00000204764	RANBP17	7.39088
ENSG00000148123	RP11-35N6.1	7.38505
ENSG00000090520	DNAJB11	7.38114
ENSG00000115756	HPCAL1	7.37964
ENSG00000182685	BRICD5	7.37832
ENSG00000197061	HIST1H4C	7.36755
ENSG00000099204	ABLIM1	7.36735
ENSG00000124181	PLCG1	7.36378
ENSG00000111912	NCOA7	7.36322
ENSG00000181045	SLC26A11	7.34937
ENSG00000196646	ZNF136	7.34068
ENSG00000114166	KAT2B	7.33571
ENSG00000186480	INSIG1	7.33296
ENSG00000077312	SNRPA	7.33093
ENSG00000144867	SRPRB	7.32694
ENSG00000223653	RP11-131L23.1	7.32654
ENSG00000070413	DGCR2	7.3231
ENSG00000079215	SLC1A3	7.32241
ENSG00000156256	USP16	7.32195
ENSG00000100603	SNW1	7.30941
ENSG00000182919	C11orf54	7.30938
ENSG00000180104	EXOC3	7.30184
ENSG00000226688	ENTPD1-AS1	7.29566
ENSG00000118322	ATP10B	7.28724
ENSG00000159461	AMFR	7.28339
ENSG00000059145	UNKL	7.28306
ENSG00000132561	MATN2	7.28118
ENSG00000116871	MAP7D1	7.27599
ENSG00000130653	PNPLA7	7.27582
ENSG00000267322	SNHG22	7.27334
ENSG00000129521	EGLN3	7.26595
ENSG00000161526	SAP30BP	7.26077
ENSG00000197536	C5orf56	7.2571
ENSG00000125703	ATG4C	7.25206
ENSG00000123384	LRP1	7.25184
ENSG00000251488	RP11-404I7.2	7.24194
ENSG00000160584	SIK3	7.24066
ENSG00000226179	LINC00685	7.24044
ENSG00000096060	FKBP5	7.23838
ENSG00000141668	CBLN2	7.23563
ENSG00000215039	CD27-AS1	7.23237
ENSG00000109472	CPE	7.22709
ENSG00000129116	PALLD	7.22632
ENSG00000047849	MAP4	7.2223
ENSG00000234323	RP11-308N19.1	7.21559
ENSG00000185236	RAB11B	7.21326
ENSG00000180071	ANKRD18A	7.19272
ENSG00000107551	RASSF4	7.18431
ENSG00000114796	KLHL24	7.18247
ENSG00000061273	HDAC7	7.18064
ENSG00000139737	SLAIN1	7.17554
ENSG00000213598	RP11-112J1.1	7.16306
ENSG00000169213	RAB3B	7.16248
ENSG00000114353	GNAI2	7.16216
ENSG00000224271	RP11-191L9.4	7.15913
ENSG00000266028	SRGAP2	7.1584
ENSG00000196935	SRGAP1	7.14719
ENSG00000112309	B3GAT2	7.13786
ENSG00000196668	LINC00173	7.13386
ENSG00000113645	WWC1	7.12685
ENSG00000134294	SLC38A2	7.11659
ENSG00000162669	HFM1	7.10799
ENSG00000124160	NCOA5	7.10461
ENSG00000076513	ANKRD13A	7.09788
ENSG00000168283	BMI1	7.09475
ENSG00000106245	BUD31	7.08981
ENSG00000149273	RPS3	7.0844
ENSG00000112739	PRPF4B	7.07696
ENSG00000245534	RORA-AS1	7.0704
ENSG00000198964	SGMS1	7.06008
ENSG00000197558	SSPO	7.05898
ENSG00000178252	WDR6	7.05855
ENSG00000225972	MTND1P23	7.05591
ENSG00000097007	ABL1	7.05584
ENSG00000109265	KIAA1211	7.04593
ENSG00000118432	CNR1	7.04482
ENSG00000156831	NSMCE2	7.03955
ENSG00000112964	GHR	7.03818
ENSG00000048740	CELF2	7.03815
ENSG00000166333	ILK	7.03417
ENSG00000174720	LARP7	7.03048
ENSG00000089053	ANAPC5	7.03044
ENSG00000281120	RP5-1093G23.1	7.02835
ENSG00000151327	FAM177A1	7.02266
ENSG00000235043	TECRP1	7.02241
ENSG00000182272	B4GALNT4	7.01268
ENSG00000105968	H2AFV	7.01205
ENSG00000132780	NASP	7.00684
ENSG00000170275	CRTAP	7.00518
ENSG00000243449	C4orf48	6.99912
ENSG00000166704	ZNF606	6.99773
ENSG00000153944	MSI2	6.99696
ENSG00000226864	ATE1-AS1	6.99689
ENSG00000197360	ZNF98	6.99613
ENSG00000152818	UTRN	6.9946
ENSG00000142459	EVI5L	6.99405
ENSG00000164219	PGGT1B	6.98
ENSG00000157827	FMNL2	6.97399
ENSG00000250903	GMDS-AS1	6.96365
ENSG00000164961	KIAA0196	6.9635
ENSG00000230629	RPS23P8	6.96185
ENSG00000111879	FAM184A	6.96098
ENSG00000104960	PTOV1	6.96005
ENSG00000167306	MYO5B	6.95726
ENSG00000110721	CHKA	6.94855
ENSG00000166348	USP54	6.9406
ENSG00000134594	RAB33A	6.93322
ENSG00000249348	UGDH-AS1	6.92864
ENSG00000139218	SCAF11	6.92717
ENSG00000256453	DND1	6.92492
ENSG00000101745	ANKRD12	6.92476
ENSG00000154217	PITPNC1	6.9152
ENSG00000085982	USP40	6.90767
ENSG00000234456	MAGI2-AS3	6.90025
ENSG00000007255	TRAPPC6A	6.89873
ENSG00000182545	RNASE10	6.8959
ENSG00000077063	CTTNBP2	6.89358
ENSG00000139668	WDFY2	6.87989
ENSG00000275700	AATF	6.87976
ENSG00000158805	ZNF276	6.87757
ENSG00000130202	PVRL2	6.87752
ENSG00000101134	DOK5	6.87036
ENSG00000106344	RBM28	6.85867
ENSG00000001626	CFTR	6.85796
ENSG00000160948	VPS28	6.85108
ENSG00000135842	FAM129A	6.85045
ENSG00000162775	RBM15	6.84624
ENSG00000225377	NRSN2-AS1	6.84323
ENSG00000062598	ELMO2	6.84207
ENSG00000137573	SULF1	6.83637
ENSG00000197182	MIRLET7BHG	6.83335
ENSG00000125503	PPP1R12C	6.83333
ENSG00000243646	IL10RB	6.83088
ENSG00000170873	MTSS1	6.82018
ENSG00000085563	ABCB1	6.81645
ENSG00000123505	AMD1	6.81283
ENSG00000134146	DPH6	6.81134
ENSG00000105875	WDR91	6.80274
ENSG00000188153	COL4A5	6.80213
ENSG00000197081	IGF2R	6.80117
ENSG00000188243	COMMD6	6.79882
ENSG00000089280	FUS	6.79628
ENSG00000118620	ZNF430	6.79235
ENSG00000132958	TPTE2	6.78917
ENSG00000187135	VSTM2B	6.78119
ENSG00000111783	RFX4	6.78118
ENSG00000172428	MYEOV2	6.77877
ENSG00000167685	ZNF444	6.77311
ENSG00000100099	HPS4	6.77273
ENSG00000122257	RBBP6	6.77129
ENSG00000129968	ABHD17A	6.76618
ENSG00000236871	LINC00106	6.76278
ENSG00000258274	RP11-887P2.5	6.74854
ENSG00000274020	LINC01138	6.74786
ENSG00000108953	YWHAE	6.74593
ENSG00000130254	SAFB2	6.74501
ENSG00000234527	PCDH9-AS1	6.74467
ENSG00000089157	RPLP0	6.73313
ENSG00000167074	TEF	6.69914
ENSG00000150938	CRIM1	6.69748
ENSG00000266402	RP11-329L6.2	6.69126
ENSG00000143862	ARL8A	6.68862
ENSG00000140350	ANP32A	6.68797
ENSG00000184060	ADAP2	6.68373
ENSG00000265533	RP11-638L3.1	6.68014
ENSG00000183878	UTY	6.67808
ENSG00000174945	AMZ1	6.67758
ENSG00000250634	LINC01182	6.67742
ENSG00000167526	RPL13	6.677
ENSG00000141441	GAREM	6.67486
ENSG00000125977	EIF2S2	6.67103
ENSG00000204272	LINC01420	6.67049
ENSG00000171105	INSR	6.66387
ENSG00000132323	ILKAP	6.66373
ENSG00000078114	NEBL	6.64875
ENSG00000070018	LRP6	6.64225
ENSG00000148498	PARD3	6.63861
ENSG00000182774	RPS17	6.63335
ENSG00000182287	AP1S2	6.63059
ENSG00000169302	STK32A	6.62761
ENSG00000164124	TMEM144	6.62693
ENSG00000140612	SEC11A	6.62487
ENSG00000159202	UBE2Z	6.6193
ENSG00000187735	TCEA1	6.60767
ENSG00000174948	GPR149	6.60579
ENSG00000173077	DEC1	6.60508
ENSG00000109458	GAB1	6.59537
ENSG00000228214	LINC00693	6.59494
ENSG00000203943	SAMD13	6.59356
ENSG00000103184	SEC14L5	6.5917
ENSG00000166398	KIAA0355	6.58853
ENSG00000100280	AP1B1	6.58743
ENSG00000138668	HNRNPD	6.58338
ENSG00000169564	PCBP1	6.58309
ENSG00000132716	DCAF8	6.58146
ENSG00000231767	RP11-92K2.2	6.5797
ENSG00000197111	PCBP2	6.5784
ENSG00000170234	PWWP2A	6.57747
ENSG00000075461	CACNG4	6.57353
ENSG00000163576	EFHB	6.55986
ENSG00000155621	C9orf85	6.55699
ENSG00000182648	LINC01006	6.55406
ENSG00000151834	GABRA2	6.54815
ENSG00000171155	C1GALT1C1	6.54462
ENSG00000196456	ZNF775	6.53467
ENSG00000168575	SLC20A2	6.53019
ENSG00000080815	PSEN1	6.52701
ENSG00000185596	WASH3P	6.52316
ENSG00000254087	LYN	6.52255
ENSG00000151687	ANKAR	6.51618
ENSG00000065320	NTN1	6.51325
ENSG00000182796	TMEM198B	6.51214
ENSG00000151239	TWF1	6.51187
ENSG00000134247	PTGFRN	6.511
ENSG00000085832	EPS15	6.50917
ENSG00000182463	TSHZ2	6.50555
ENSG00000168564	CDKN2AIP	6.50248
ENSG00000071127	WDR1	6.4977
ENSG00000149292	TTC12	6.49247
ENSG00000161671	EMC10	6.48618
ENSG00000188803	SHISA6	6.4851
ENSG00000137776	SLTM	6.47597
ENSG00000115808	STRN	6.47533
ENSG00000271034	RP11-963H1.1	6.46704
ENSG00000145685	LHFPL2	6.46442
ENSG00000130826	DKC1	6.46298
ENSG00000125691	RPL23	6.45939
ENSG00000156273	BACH1	6.45907
ENSG00000147119	CHST7	6.45733
ENSG00000136807	CDK9	6.4571
ENSG00000131469	RPL27	6.45688
ENSG00000196275	GTF2IRD2	6.45157
ENSG00000188811	NHLRC3	6.44988
ENSG00000149806	FAU	6.44539
ENSG00000068323	TFE3	6.44469
ENSG00000197594	ENPP1	6.43755
ENSG00000104324	CPQ	6.4299
ENSG00000126709	IFI6	6.42979
ENSG00000198799	LRIG2	6.42728
ENSG00000161642	ZNF385A	6.42398
ENSG00000125534	PPDPF	6.41887
ENSG00000070404	FSTL3	6.41652
ENSG00000123610	TNFAIP6	6.41488
ENSG00000173145	NOC3L	6.41231
ENSG00000137413	TAF8	6.41098
ENSG00000132952	USPL1	6.40329
ENSG00000270011	ZNF559-ZNF177	6.40281
ENSG00000165934	CPSF2	6.39965
ENSG00000120616	EPC1	6.39714
ENSG00000162390	ACOT11	6.39672
ENSG00000177694	NAALADL2	6.38992
ENSG00000119720	NRDE2	6.38687
ENSG00000234062	RP11-308D16.2	6.37982
ENSG00000068784	SRBD1	6.3771
ENSG00000224505	AC002117.1	6.37514
ENSG00000073712	FERMT2	6.37502
ENSG00000152492	CCDC50	6.37068
ENSG00000167705	RILP	6.36383
ENSG00000227252	AC105760.2	6.36076
ENSG00000215158	RP11-1023L17.1	6.35149
ENSG00000010327	STAB1	6.34844
ENSG00000109911	ELP4	6.34353
ENSG00000167553	TUBA1C	6.3432
ENSG00000118263	KLF7	6.34009
ENSG00000129351	ILF3	6.33436
ENSG00000229656	RP11-462L8.1	6.33337
ENSG00000215375	MYL5	6.32894
ENSG00000107796	ACTA2	6.32554
ENSG00000124191	TOX2	6.32415
ENSG00000179364	PACS2	6.32412
ENSG00000063587	ZNF275	6.32405
ENSG00000168081	PNOC	6.321
ENSG00000204152	TIMM23B	6.31987
ENSG00000063177	RPL18	6.31681
ENSG00000107242	PIP5K1B	6.31313
ENSG00000070540	WIPI1	6.31189
ENSG00000276649	RP5-858L17.1	6.30959
ENSG00000168918	INPP5D	6.306
ENSG00000165288	BRWD3	6.30411
ENSG00000156875	HIAT1	6.29963
ENSG00000186073	C15orf41	6.29829
ENSG00000143079	CTTNBP2NL	6.29297
ENSG00000164118	CEP44	6.29144
ENSG00000227097	RPS28P7	6.29036
ENSG00000088280	ASAP3	6.28893
ENSG00000117360	PRPF3	6.28507
ENSG00000148399	DPH7	6.28316
ENSG00000189108	IL1RAPL2	6.28054
ENSG00000067177	PHKA1	6.27721
ENSG00000078269	SYNJ2	6.27472
ENSG00000177556	ATOX1	6.27466
ENSG00000166033	HTRA1	6.26393
ENSG00000263956	NBPF11	6.24704
ENSG00000161912	ADCY10P1	6.24458
ENSG00000135077	HAVCR2	6.24358
ENSG00000067141	NEO1	6.23543
ENSG00000140691	ARMC5	6.23534
ENSG00000140600	SH3GL3	6.22961
ENSG00000145431	PDGFC	6.22649
ENSG00000167642	SPINT2	6.21979
ENSG00000186283	TOR3A	6.21923
ENSG00000084453	SLCO1A2	6.21633
ENSG00000236383	LINC00854	6.21445
ENSG00000133619	KRBA1	6.20468
ENSG00000108523	RNF167	6.20186
ENSG00000234281	LANCL1-AS1	6.19808
ENSG00000257526	RP11-20E24.1	6.19143
ENSG00000085063	CD59	6.18931
ENSG00000132141	CCT6B	6.18812
ENSG00000278730	RP11-147L13.11	6.18769
ENSG00000154736	ADAMTS5	6.17987
ENSG00000171984	C20orf196	6.17726
ENSG00000116117	PARD3B	6.1763
ENSG00000148848	ADAM12	6.17571
ENSG00000253379	RP11-1102P16.1	6.1746
ENSG00000135924	DNAJB2	6.16891
ENSG00000109118	PHF12	6.16608
ENSG00000109956	B3GAT1	6.1649
ENSG00000169756	LIMS1	6.1629
ENSG00000129675	ARHGEF6	6.15906
ENSG00000240929	HIST2H2BB	6.15343
ENSG00000185736	ADARB2	6.14791
ENSG00000132475	H3F3B	6.14696
ENSG00000278996	CH507-513H4.1	6.14683
ENSG00000121486	TRMT1L	6.1464
ENSG00000273247	RP11-83A24.2	6.13809
ENSG00000162772	ATF3	6.13717
ENSG00000250979	RP11-656G20.1	6.13588
ENSG00000170242	USP47	6.13475
ENSG00000133313	CNDP2	6.13474
ENSG00000088387	DOCK9	6.13296
ENSG00000181090	EHMT1	6.13293
ENSG00000073921	PICALM	6.13026
ENSG00000132471	WBP2	6.1257
ENSG00000164659	KIAA1324L	6.12524
ENSG00000160305	DIP2A	6.12524
ENSG00000138738	PRDM5	6.12202
ENSG00000006607	FARP2	6.12201
ENSG00000100234	TIMP3	6.11839
ENSG00000031823	RANBP3	6.11658
ENSG00000141858	SAMD1	6.10955
ENSG00000269834	ZNF528-AS1	6.10903
ENSG00000203865	ATP1A1-AS1	6.10641
ENSG00000185896	LAMP1	6.10497
ENSG00000152422	XRCC4	6.10072
ENSG00000102189	EEA1	6.09945
ENSG00000114757	PEX5L	6.09843
ENSG00000140367	UBE2Q2	6.09648
ENSG00000138653	NDST4	6.0959
ENSG00000126861	OMG	6.09481
ENSG00000254469	RP11-849H4.2	6.08852
ENSG00000149646	CNBD2	6.08705
ENSG00000112715	VEGFA	6.08503
ENSG00000100380	ST13	6.08335
ENSG00000156304	SCAF4	6.07982
ENSG00000183666	GUSBP1	6.0789
ENSG00000106392	C1GALT1	6.07631
ENSG00000183283	DAZAP2	6.07437
ENSG00000148358	GPR107	6.07079
ENSG00000135315	CEP162	6.0705
ENSG00000166598	HSP90B1	6.06967
ENSG00000116691	MIIP	6.06109
ENSG00000247199	RP11-373N22.3	6.05953
ENSG00000245526	LINC00461	6.0591
ENSG00000237883	DGUOK-AS1	6.05611
ENSG00000243335	KCTD7	6.05022
ENSG00000148737	TCF7L2	6.04934
ENSG00000267659	LINC01482	6.04031
ENSG00000247970	RP11-543C4.1	6.02791
ENSG00000112851	ERBB2IP	6.0158
ENSG00000100241	SBF1	6.01434
ENSG00000053918	KCNQ1	6.01117
ENSG00000047230	CTPS2	6.00742
ENSG00000141905	NFIC	5.99943
ENSG00000114270	COL7A1	5.9952
ENSG00000228474	OST4	5.99487
ENSG00000172493	AFF1	5.99428
ENSG00000167635	ZNF146	5.99333
ENSG00000167191	GPRC5B	5.99285
ENSG00000276644	DACH1	5.99245
ENSG00000136280	CCM2	5.98929
ENSG00000197956	S100A6	5.98534
ENSG00000172732	MUS81	5.98444
ENSG00000134324	LPIN1	5.98102
ENSG00000162402	USP24	5.98036
ENSG00000185418	TARSL2	5.97569
ENSG00000174428	GTF2IRD2B	5.96725
ENSG00000166323	C11orf65	5.96214
ENSG00000137070	IL11RA	5.95786
ENSG00000185432	METTL7A	5.95597
ENSG00000001561	ENPP4	5.95067
ENSG00000103544	C16orf62	5.95044
ENSG00000128272	ATF4	5.94308
ENSG00000105258	POLR2I	5.94022
ENSG00000049192	ADAMTS6	5.94006
ENSG00000110436	SLC1A2	5.93997
ENSG00000130741	EIF2S3	5.93921
ENSG00000246067	RAB30-AS1	5.93886
ENSG00000149658	YTHDF1	5.93677
ENSG00000107317	PTGDS	5.93532
ENSG00000118507	AKAP7	5.93092
ENSG00000065809	FAM107B	5.93066
ENSG00000086062	B4GALT1	5.92694
ENSG00000179915	NRXN1	5.92025
ENSG00000137076	TLN1	5.91727
ENSG00000260729	RP11-106M3.2	5.91208
ENSG00000131626	PPFIA1	5.91164
ENSG00000138771	SHROOM3	5.9093
ENSG00000055211	GINM1	5.90701
ENSG00000158435	CNOT11	5.90614
ENSG00000166436	TRIM66	5.9053
ENSG00000236548	RNF217-AS1	5.90253
ENSG00000126457	PRMT1	5.89957
ENSG00000249916	CTD-2280E9.1	5.89694
ENSG00000178700	DHFRL1	5.88927
ENSG00000198837	DENND4B	5.88878
ENSG00000166478	ZNF143	5.88834
ENSG00000233639	LINC01158	5.88491
ENSG00000103852	TTC23	5.88387
ENSG00000073711	PPP2R3A	5.88306
ENSG00000107779	BMPR1A	5.88098
ENSG00000197410	DCHS2	5.8801
ENSG00000158467	AHCYL2	5.87933
ENSG00000153046	CDYL	5.87532
ENSG00000144566	RAB5A	5.87208
ENSG00000175611	LINC00476	5.87045
ENSG00000071655	MBD3	5.86695
ENSG00000106665	CLIP2	5.86317
ENSG00000145708	CRHBP	5.85997
ENSG00000154080	CHST9	5.85897
ENSG00000179950	PUF60	5.85601
ENSG00000154655	L3MBTL4	5.85539
ENSG00000103066	PLA2G15	5.85352
ENSG00000186812	ZNF397	5.85296
ENSG00000230333	AC004538.3	5.85079
ENSG00000178425	NT5DC1	5.85053
ENSG00000103197	TSC2	5.84243
ENSG00000108175	ZMIZ1	5.83786
ENSG00000068796	KIF2A	5.8298
ENSG00000167658	EEF2	5.82693
ENSG00000250220	RP11-692D12.1	5.82225
ENSG00000170802	FOXN2	5.82209
ENSG00000135049	AGTPBP1	5.81752
ENSG00000236819	LINC01563	5.81548
ENSG00000231889	TRAF3IP2-AS1	5.81073
ENSG00000101199	ARFGAP1	5.80561
ENSG00000060558	GNA15	5.80516
ENSG00000086544	ITPKC	5.79966
ENSG00000159200	RCAN1	5.79805
ENSG00000139438	FAM222A	5.7976
ENSG00000148541	FAM13C	5.79487
ENSG00000132846	ZBED3	5.7934
ENSG00000243444	PALM2	5.79041
ENSG00000147246	HTR2C	5.78959
ENSG00000128573	FOXP2	5.78878
ENSG00000176834	VSIG10	5.78741
ENSG00000130332	LSM7	5.78465
ENSG00000198363	ASPH	5.78347
ENSG00000270898	GPR75-ASB3	5.78162
ENSG00000150637	CD226	5.78124
ENSG00000125247	TMTC4	5.78062
ENSG00000100154	TTC28	5.7737
ENSG00000091317	CMTM6	5.77174
ENSG00000166432	ZMAT1	5.77123
ENSG00000125991	ERGIC3	5.76508
ENSG00000234492	RPL34-AS1	5.75946
ENSG00000059377	TBXAS1	5.75513
ENSG00000131871	VIMP	5.75345
ENSG00000162882	HAAO	5.75308
ENSG00000110274	CEP164	5.74809
ENSG00000203805	PPAPDC1A	5.74451
ENSG00000159216	RUNX1	5.74026
ENSG00000109667	SLC2A9	5.73946
ENSG00000196586	MYO6	5.73934
ENSG00000183840	GPR39	5.73574
ENSG00000185015	CA13	5.73569
ENSG00000225131	PSME2P2	5.73395
ENSG00000101464	PIGU	5.72823
ENSG00000134996	OSTF1	5.72808
ENSG00000254101	RP11-30J20.1	5.7198
ENSG00000145592	RPL37	5.71929
ENSG00000166794	PPIB	5.71408
ENSG00000057657	PRDM1	5.71357
ENSG00000165821	SALL2	5.71312
ENSG00000105329	TGFB1	5.71274
ENSG00000134376	CRB1	5.71184
ENSG00000171298	GAA	5.7099
ENSG00000232160	RAP2C-AS1	5.70823
ENSG00000130175	PRKCSH	5.70487
ENSG00000109320	NFKB1	5.70479
ENSG00000116473	RAP1A	5.70442
ENSG00000075223	SEMA3C	5.70032
ENSG00000171729	TMEM51	5.69921
ENSG00000135365	PHF21A	5.69437
ENSG00000140022	STON2	5.6916
ENSG00000105357	MYH14	5.69094
ENSG00000258999	RP11-114N19.3	5.69039
ENSG00000099785	MARCH2	5.69038
ENSG00000110651	CD81	5.68236
ENSG00000095906	NUBP2	5.67461
ENSG00000183891	TTC32	5.67264
ENSG00000141458	NPC1	5.66915
ENSG00000255968	RP11-513G19.1	5.66398
ENSG00000101938	CHRDL1	5.66352
ENSG00000113658	SMAD5	5.66176
ENSG00000163666	HESX1	5.66123
ENSG00000180776	ZDHHC20	5.66065
ENSG00000219507	FTH1P8	5.65948
ENSG00000142541	RPL13A	5.65782
ENSG00000187068	C3orf70	5.65547
ENSG00000105894	PTN	5.65398
ENSG00000162998	FRZB	5.64969
ENSG00000169814	BTD	5.64586
ENSG00000261455	LINC01003	5.64571
ENSG00000173992	CCS	5.64296
ENSG00000119523	ALG2	5.64092
ENSG00000104408	EIF3E	5.635
ENSG00000258824	CTD-2555O16.2	5.6344
ENSG00000141665	FBXO15	5.62821
ENSG00000175575	PAAF1	5.62821
ENSG00000142546	NOSIP	5.62355
ENSG00000179241	LDLRAD3	5.61807
ENSG00000177479	ARIH2	5.6179
ENSG00000230955	RP11-109P14.10	5.61785
ENSG00000106829	TLE4	5.61675
ENSG00000125351	UPF3B	5.61571
ENSG00000197892	KIF13B	5.61462
ENSG00000256069	A2MP1	5.61432
ENSG00000155115	GTF3C6	5.6123
ENSG00000135837	CEP350	5.60919
ENSG00000127720	METTL25	5.60787
ENSG00000067646	ZFY	5.6066
ENSG00000256618	MTRNR2L1	5.59759
ENSG00000170017	ALCAM	5.59562
ENSG00000136051	KIAA1033	5.59292
ENSG00000175130	MARCKSL1	5.59187
ENSG00000107521	HPS1	5.59038
ENSG00000011201	KAL1	5.58978
ENSG00000151812	SLC35F4	5.58646
ENSG00000140391	TSPAN3	5.58595
ENSG00000255650	FAM222A-AS1	5.58106
ENSG00000273118	AC079610.1	5.57609
ENSG00000108100	CCNY	5.57509
ENSG00000167280	ENGASE	5.57431
ENSG00000164086	DUSP7	5.57388
ENSG00000012983	MAP4K5	5.57137
ENSG00000188290	HES4	5.571
ENSG00000144848	ATG3	5.56993
ENSG00000232956	SNHG15	5.56772
ENSG00000124570	SERPINB6	5.55942
ENSG00000250699	AP000892.4	5.55567
ENSG00000227220	RP11-69I8.3	5.55111
ENSG00000160803	UBQLN4	5.549
ENSG00000119638	NEK9	5.54115
ENSG00000170142	UBE2E1	5.53928
ENSG00000125826	RBCK1	5.53767
ENSG00000119917	IFIT3	5.52871
ENSG00000134371	CDC73	5.52181
ENSG00000102119	EMD	5.5067
ENSG00000137965	IFI44	5.49709
ENSG00000168310	IRF2	5.49279
ENSG00000245910	SNHG6	5.48702
ENSG00000135404	CD63	5.48456
ENSG00000131044	TTLL9	5.48398
ENSG00000250061	RP11-541P9.3	5.48237
ENSG00000106689	LHX2	5.48229
ENSG00000168763	CNNM3	5.48007
ENSG00000177025	C19orf18	5.47496
ENSG00000175309	PHYKPL	5.47063
ENSG00000103168	TAF1C	5.46941
ENSG00000205336	GPR56	5.46233
ENSG00000054967	RELT	5.46156
ENSG00000241316	SUCLG2-AS1	5.46073
ENSG00000173805	HAP1	5.4587
ENSG00000166889	PATL1	5.45302
ENSG00000237422	RP11-305L7.3	5.45269
ENSG00000224411	HSP90AA2P	5.45245
ENSG00000262020	RP11-66H6.3	5.44992
ENSG00000184381	PLA2G6	5.4499
ENSG00000134308	YWHAQ	5.44653
ENSG00000267787	RP11-35G9.5	5.44579
ENSG00000117408	IPO13	5.44296
ENSG00000226237	RP11-276H19.1	5.43567
ENSG00000120907	ADRA1A	5.43364
ENSG00000131791	PRKAB2	5.43252
ENSG00000160888	IER2	5.42835
ENSG00000100399	CHADL	5.42529
ENSG00000213096	ZNF254	5.41621
ENSG00000129493	HEATR5A	5.41541
ENSG00000126821	SGPP1	5.40984
ENSG00000178585	CTNNBIP1	5.40504
ENSG00000244734	HBB	5.4042
ENSG00000164199	GPR98	5.40419
ENSG00000106078	COBL	5.40376
ENSG00000102870	ZNF629	5.40054
ENSG00000224114	RP11-343H5.4	5.39974
ENSG00000108465	CDK5RAP3	5.39592
ENSG00000103363	TCEB2	5.38811
ENSG00000277443	MARCKS	5.38734
ENSG00000231551	RP11-495P10.1	5.3861
ENSG00000170638	TRABD	5.38339
ENSG00000176771	NCKAP5	5.38313
ENSG00000205978	NYNRIN	5.38071
ENSG00000071575	TRIB2	5.38067
ENSG00000134245	WNT2B	5.38062
ENSG00000076924	XAB2	5.37958
ENSG00000114859	CLCN2	5.37316
ENSG00000095209	TMEM38B	5.37194
ENSG00000140575	IQGAP1	5.37154
ENSG00000118308	LRMP	5.3676
ENSG00000185477	GPRIN3	5.36167
ENSG00000162687	KCNT2	5.35965
ENSG00000236764	COX7A2P2	5.35395
ENSG00000148143	ZNF462	5.35135
ENSG00000197520	FAM177B	5.35006
ENSG00000115556	PLCD4	5.34746
ENSG00000117450	PRDX1	5.34596
ENSG00000101955	SRPX	5.34057
ENSG00000105866	SP4	5.34034
ENSG00000163126	ANKRD23	5.33902
ENSG00000185641	CTD-2287O16.1	5.33806
ENSG00000149930	TAOK2	5.33675
ENSG00000116209	TMEM59	5.33649
ENSG00000110911	SLC11A2	5.33511
ENSG00000228212	OFD1P17	5.33275
ENSG00000107611	CUBN	5.33009
ENSG00000024422	EHD2	5.32696
ENSG00000204291	COL15A1	5.32607
ENSG00000149182	ARFGAP2	5.31861
ENSG00000180209	MYLPF	5.31849
ENSG00000079819	EPB41L2	5.3123
ENSG00000095015	MAP3K1	5.3092
ENSG00000132405	TBC1D14	5.307
ENSG00000105088	OLFM2	5.29984
ENSG00000100068	LRP5L	5.29951
ENSG00000128534	LSM8	5.299
ENSG00000076928	ARHGEF1	5.29875
ENSG00000168938	PPIC	5.29671
ENSG00000106034	CPED1	5.28409
ENSG00000221909	FAM200A	5.2825
ENSG00000170759	KIF5B	5.28209
ENSG00000228624	RP3-399L15.3	5.27685
ENSG00000147421	HMBOX1	5.26816
ENSG00000228340	MIR646HG	5.26674
ENSG00000184343	SRPK3	5.26606
ENSG00000197375	SLC22A5	5.25848
ENSG00000223727	AC026188.1	5.25759
ENSG00000100319	ZMAT5	5.25669
ENSG00000277778	PGM5P2	5.25662
ENSG00000196517	SLC6A9	5.25635
ENSG00000162231	NXF1	5.2524
ENSG00000067560	RHOA	5.24965
ENSG00000083845	RPS5	5.24617
ENSG00000110075	PPP6R3	5.24463
ENSG00000141646	SMAD4	5.24455
ENSG00000140873	ADAMTS18	5.2443
ENSG00000061455	PRDM6	5.24246
ENSG00000132554	RGS22	5.24136
ENSG00000064225	ST3GAL6	5.23999
ENSG00000274605	RP11-12G12.7	5.23742
ENSG00000182601	HS3ST4	5.23626
ENSG00000110934	BIN2	5.23427
ENSG00000188725	SMIM15	5.23396
ENSG00000141639	MAPK4	5.23256
ENSG00000231646	FSIP2-AS1	5.23234
ENSG00000100100	PIK3IP1	5.22704
ENSG00000139793	MBNL2	5.22462
ENSG00000198056	PRIM1	5.22307
ENSG00000111199	TRPV4	5.2208
[truncated: 10,037 more rows]

## Sheet: IN-SST
Ensemble_id	Symbol	Score
ENSG00000231079	AC105402.4	100
ENSG00000157005	SST	89.8
ENSG00000128564	VGF	83.9503
ENSG00000204389	HSPA1A	81.766
ENSG00000236824	BCYRN1	80.5096
ENSG00000115268	RPS15	69.974
ENSG00000106211	HSPB1	65.6695
ENSG00000099622	CIRBP	64.4032
ENSG00000156273	BACH1	55.2265
ENSG00000087460	GNAS	55.1686
ENSG00000171867	PRNP	49.6037
ENSG00000115252	PDE1A	49.524
ENSG00000186231	KLHL32	48.6612
ENSG00000248527	MTATP6P1	47.9332
ENSG00000196090	PTPRT	47.6216
ENSG00000122786	CALD1	47.4505
ENSG00000143153	ATP1B1	46.723
ENSG00000156298	TSPAN7	45.7682
ENSG00000089220	PEBP1	45.5847
ENSG00000229807	XIST	45.4916
ENSG00000233762	AC007969.5	44.6787
ENSG00000108684	ASIC2	43.1857
ENSG00000214548	MEG3	42.9037
ENSG00000228696	ARL17B	42.5918
ENSG00000174473	GALNTL6	42.0399
ENSG00000168952	STXBP6	41.955
ENSG00000189337	KAZN	41.7825
ENSG00000155897	ADCY8	41.7372
ENSG00000113319	RASGRF2	41.4417
ENSG00000185053	SGCZ	40.6524
ENSG00000034510	TMSB10	39.926
ENSG00000152583	SPARCL1	39.6047
ENSG00000154162	CDH12	39.4354
ENSG00000080824	HSP90AA1	39.2168
ENSG00000183783	KCTD8	39.2064
ENSG00000009694	TENM1	38.8959
ENSG00000229989	MIR181A1HG	38.7327
ENSG00000165966	PDZRN4	38.3665
ENSG00000197756	RPL37A	37.8551
ENSG00000182050	MGAT4C	37.6009
ENSG00000257815	RP11-611E13.2	37.5571
ENSG00000262902	RP11-750B16.1	37.4631
ENSG00000089682	RBM41	37.087
ENSG00000197744	PTMAP2	36.7031
ENSG00000152208	GRID2	36.6916
ENSG00000105290	APLP1	36.6661
ENSG00000099783	HNRNPM	36.2566
ENSG00000166833	NAV2	36.2016
ENSG00000187098	MITF	36.1147
ENSG00000154654	NCAM2	35.5357
ENSG00000114857	NKTR	35.346
ENSG00000171223	JUNB	35.0584
ENSG00000211459	MT-RNR1	35.0154
ENSG00000169213	RAB3B	34.948
ENSG00000130522	JUND	34.9103
ENSG00000153707	PTPRD	34.8316
ENSG00000144339	TMEFF2	34.2743
ENSG00000223804	CH17-472G23.2	34.272
ENSG00000151322	NPAS3	34.2115
ENSG00000136002	ARHGEF4	34.0793
ENSG00000187514	PTMA	34.0445
ENSG00000163873	GRIK3	33.7932
ENSG00000184408	KCND2	33.7443
ENSG00000263327	TAPT1-AS1	33.6284
ENSG00000121440	PDZRN3	33.3306
ENSG00000184672	RALYL	33.2683
ENSG00000079805	DNM2	33.1937
ENSG00000169554	ZEB2	33.1569
ENSG00000137267	TUBB2A	33.1291
ENSG00000171189	GRIK1	33.0033
ENSG00000063177	RPL18	32.8241
ENSG00000048540	LMO3	32.7587
ENSG00000120549	KIAA1217	32.5659
ENSG00000198838	RYR3	32.4826
ENSG00000120885	CLU	32.2086
ENSG00000177058	SLC38A9	32.0919
ENSG00000221890	NPTXR	32.064
ENSG00000150625	GPM6A	31.9484
ENSG00000205542	TMSB4X	31.9054
ENSG00000169992	NLGN2	31.8729
ENSG00000168702	LRP1B	31.7535
ENSG00000198673	FAM19A2	31.6741
ENSG00000184226	PCDH9	31.6512
ENSG00000167552	TUBA1A	31.5185
ENSG00000034713	GABARAPL2	31.502
ENSG00000117632	STMN1	31.3585
ENSG00000136754	ABI1	31.1451
ENSG00000135049	AGTPBP1	30.9694
ENSG00000087074	PPP1R15A	30.7941
ENSG00000168772	CXXC4	30.6615
ENSG00000210082	MT-RNR2	30.5381
ENSG00000170315	UBB	30.5376
ENSG00000104833	TUBB4A	30.5341
ENSG00000132002	DNAJB1	30.5311
ENSG00000132155	RAF1	30.4905
ENSG00000176204	LRRTM4	30.3419
ENSG00000179104	TMTC2	30.1098
ENSG00000162545	CAMK2N1	29.9265
ENSG00000067715	SYT1	29.9106
ENSG00000148948	LRRC4C	29.6353
ENSG00000218175	AC016739.2	29.6349
ENSG00000198785	GRIN3A	29.6337
ENSG00000179915	NRXN1	29.6214
ENSG00000185008	ROBO2	29.5297
ENSG00000144455	SUMF1	29.5284
ENSG00000109255	NMU	29.3487
ENSG00000134376	CRB1	29.3436
ENSG00000204388	HSPA1B	29.2743
ENSG00000224078	SNHG14	29.1551
ENSG00000166598	HSP90B1	28.6692
ENSG00000232287	SLC6A1-AS1	28.4874
ENSG00000169760	NLGN1	28.2923
ENSG00000166165	CKB	28.1647
ENSG00000188580	NKAIN2	28.1447
ENSG00000104852	SNRNP70	28.1248
ENSG00000145730	PAM	28.097
ENSG00000266028	SRGAP2	27.9748
ENSG00000178568	ERBB4	27.9421
ENSG00000143924	EML4	27.93
ENSG00000188803	SHISA6	27.8905
ENSG00000244128	LINC01322	27.7501
ENSG00000240509	RPL34P18	27.7412
ENSG00000156508	EEF1A1	27.6922
ENSG00000039319	ZFYVE16	27.683
ENSG00000239268	RP11-384F7.2	27.5227
ENSG00000196531	NACA	27.4159
ENSG00000277363	SRCIN1	27.4107
ENSG00000244879	GABPB1-AS1	27.3534
ENSG00000149571	KIRREL3	27.2067
ENSG00000113100	CDH9	27.1803
ENSG00000157985	AGAP1	27.1637
ENSG00000188517	COL25A1	27.1625
ENSG00000164418	GRIK2	27.116
ENSG00000104112	SCG3	27.0204
ENSG00000183117	CSMD1	27.0196
ENSG00000072657	TRHDE	26.9553
ENSG00000140526	ABHD2	26.8718
ENSG00000160948	VPS28	26.8716
ENSG00000005108	THSD7A	26.8011
ENSG00000118946	PCDH17	26.7852
ENSG00000166006	KCNC2	26.7559
ENSG00000197746	PSAP	26.7204
ENSG00000242086	LINC00969	26.595
ENSG00000115392	FANCL	26.5239
ENSG00000155111	CDK19	26.4024
ENSG00000168843	FSTL5	26.173
ENSG00000081189	MEF2C	26.1704
ENSG00000180287	PLD5	26.142
ENSG00000114796	KLHL24	26.1199
ENSG00000214182	PTMAP5	26.0032
ENSG00000169851	PCDH7	25.9982
ENSG00000102189	EEA1	25.939
ENSG00000035862	TIMP2	25.9144
ENSG00000087086	FTL	25.7892
ENSG00000189056	RELN	25.6205
ENSG00000174482	LINGO2	25.5578
ENSG00000169855	ROBO1	25.5184
ENSG00000101445	PPP1R16B	25.5173
ENSG00000147027	TMEM47	25.4834
ENSG00000099139	PCSK5	25.4517
ENSG00000185774	KCNIP4	25.3388
ENSG00000129244	ATP1B2	25.3274
ENSG00000136750	GAD2	25.3177
ENSG00000188186	LAMTOR4	25.098
ENSG00000183023	SLC8A1	25.0768
ENSG00000156103	MMP16	25.0736
ENSG00000188641	DPYD	25.048
ENSG00000248079	DPH6-AS1	25.0302
ENSG00000108953	YWHAE	24.982
ENSG00000145349	CAMK2D	24.8562
ENSG00000237978	KCNMB2-AS1	24.7789
ENSG00000156299	TIAM1	24.7693
ENSG00000143947	RPS27A	24.7445
ENSG00000185760	KCNQ5	24.6773
ENSG00000142156	COL6A1	24.5508
ENSG00000165995	CACNB2	24.5471
ENSG00000066032	CTNNA2	24.5017
ENSG00000237491	RP11-206L10.9	24.4955
ENSG00000120616	EPC1	24.3192
ENSG00000147481	SNTG1	24.3137
ENSG00000118418	HMGN3	24.2505
ENSG00000151687	ANKAR	24.2203
ENSG00000169895	SYAP1	24.0752
ENSG00000128683	GAD1	24.0163
ENSG00000154217	PITPNC1	24.0142
ENSG00000145390	USP53	23.9907
ENSG00000171877	FRMD5	23.9789
ENSG00000162664	ZNF326	23.9177
ENSG00000170345	FOS	23.8884
ENSG00000123358	NR4A1	23.8854
ENSG00000170537	TMC7	23.86
ENSG00000146555	SDK1	23.8285
ENSG00000162244	RPL29	23.7478
ENSG00000152578	GRIA4	23.743
ENSG00000178573	MAF	23.7173
ENSG00000130226	DPP6	23.7122
ENSG00000249853	HS3ST5	23.6879
ENSG00000184588	PDE4B	23.6674
ENSG00000169062	UPF3A	23.5738
ENSG00000102290	PCDH11X	23.572
ENSG00000170776	AKAP13	23.5576
ENSG00000104888	SLC17A7	23.5506
ENSG00000186001	LRCH3	23.5239
ENSG00000187416	LHFPL3	23.5091
ENSG00000110693	SOX6	23.4947
ENSG00000129116	PALLD	23.4927
ENSG00000245532	NEAT1	23.448
ENSG00000197111	PCBP2	23.4297
ENSG00000130653	PNPLA7	23.3865
ENSG00000092421	SEMA6A	23.3761
ENSG00000111885	MAN1A1	23.3519
ENSG00000134352	IL6ST	23.3315
ENSG00000228222	AC074363.1	23.3281
ENSG00000174469	CNTNAP2	23.3138
ENSG00000150275	PCDH15	23.3051
ENSG00000127328	RAB3IP	23.2974
ENSG00000130066	SAT1	23.2842
ENSG00000151789	ZNF385D	23.2638
ENSG00000203907	OOEP	23.2148
ENSG00000165246	NLGN4Y	23.2003
ENSG00000154027	AK5	23.1675
ENSG00000144713	RPL32	23.1169
ENSG00000149177	PTPRJ	23.0656
ENSG00000100097	LGALS1	23.0024
ENSG00000114166	KAT2B	22.8738
ENSG00000138760	SCARB2	22.8086
ENSG00000137478	FCHSD2	22.73
ENSG00000167978	SRRM2	22.7244
ENSG00000188158	NHS	22.6483
ENSG00000232573	RPL3P4	22.6331
ENSG00000047410	TPR	22.5962
ENSG00000040731	CDH10	22.5797
ENSG00000196277	GRM7	22.5245
ENSG00000159110	IFNAR2	22.5115
ENSG00000133019	CHRM3	22.4474
ENSG00000140945	CDH13	22.4076
ENSG00000123159	GIPC1	22.3719
ENSG00000173267	SNCG	22.3352
ENSG00000242265	PEG10	22.3177
ENSG00000105372	RPS19	22.31
ENSG00000015592	STMN4	22.2692
ENSG00000177103	DSCAML1	22.2599
ENSG00000109323	MANBA	22.2278
ENSG00000123104	ITPR2	22.1942
ENSG00000161547	SRSF2	22.189
ENSG00000143878	RHOB	22.1798
ENSG00000136942	RPL35	22.1517
ENSG00000197927	C2orf27A	22.1406
ENSG00000184384	MAML2	22.1157
ENSG00000184304	PRKD1	21.9848
ENSG00000261609	GAN	21.9755
ENSG00000011405	PIK3C2A	21.9567
ENSG00000145012	LPP	21.9071
ENSG00000113269	RNF130	21.8916
ENSG00000149972	CNTN5	21.8873
ENSG00000148143	ZNF462	21.8764
ENSG00000172757	CFL1	21.8443
ENSG00000009413	REV3L	21.7779
ENSG00000281508	CDR1-AS	21.7473
ENSG00000100991	TRPC4AP	21.7434
ENSG00000127022	CANX	21.7317
ENSG00000187323	DCC	21.6778
ENSG00000125755	SYMPK	21.6711
ENSG00000152520	PAN3	21.637
ENSG00000123124	WWP1	21.5642
ENSG00000146677	AC004453.8	21.54
ENSG00000119778	ATAD2B	21.5252
ENSG00000134769	DTNA	21.4508
ENSG00000236383	LINC00854	21.44
ENSG00000128512	DOCK4	21.4252
ENSG00000072134	EPN2	21.4145
ENSG00000204681	GABBR1	21.3894
ENSG00000075711	DLG1	21.3727
ENSG00000271860	RP11-436D23.1	21.3605
ENSG00000173482	PTPRM	21.3337
ENSG00000163288	GABRB1	21.3038
ENSG00000144369	FAM171B	21.3033
ENSG00000172270	BSG	21.2859
ENSG00000225630	MTND2P28	21.2823
ENSG00000171298	GAA	21.2802
ENSG00000119906	FAM178A	21.2492
ENSG00000165973	NELL1	21.2466
ENSG00000236552	RPL13AP5	21.246
ENSG00000146938	NLGN4X	21.1717
ENSG00000123983	ACSL3	21.1587
ENSG00000138829	FBN2	21.0752
ENSG00000154864	PIEZO2	21.0644
ENSG00000230417	LINC00856	21.013
ENSG00000163630	SYNPR	20.9749
ENSG00000181195	PENK	20.9505
ENSG00000070759	TESK2	20.9324
ENSG00000132323	ILKAP	20.9226
ENSG00000108175	ZMIZ1	20.9102
ENSG00000101577	LPIN2	20.8835
ENSG00000148660	CAMK2G	20.8566
ENSG00000106400	ZNHIT1	20.8444
ENSG00000166710	B2M	20.8357
ENSG00000185504	C17orf70	20.8116
ENSG00000166444	ST5	20.7953
ENSG00000138593	SECISBP2L	20.7823
ENSG00000076685	NT5C2	20.7705
ENSG00000087258	GNAO1	20.7586
ENSG00000131469	RPL27	20.7535
ENSG00000081803	CADPS2	20.7155
ENSG00000177463	NR2C2	20.6874
ENSG00000110274	CEP164	20.6685
ENSG00000138326	RPS24	20.6286
ENSG00000169306	IL1RAPL1	20.5457
ENSG00000226752	PSMD5-AS1	20.525
ENSG00000105669	COPE	20.5044
ENSG00000145147	SLIT2	20.4697
ENSG00000005206	SPPL2B	20.4417
ENSG00000150991	UBC	20.4281
ENSG00000118181	RPS25	20.4112
ENSG00000134146	DPH6	20.4012
ENSG00000109452	INPP4B	20.3923
ENSG00000105499	PLA2G4C	20.3863
ENSG00000196104	SPOCK3	20.3861
ENSG00000152377	SPOCK1	20.3617
ENSG00000198846	TOX	20.3263
ENSG00000078549	ADCYAP1R1	20.3007
ENSG00000169756	LIMS1	20.2902
ENSG00000172943	PHF8	20.285
ENSG00000171408	PDE7B	20.2695
ENSG00000144619	CNTN4	20.2384
ENSG00000162702	ZNF281	20.1888
ENSG00000196782	MAML3	20.1763
ENSG00000066084	DIP2B	20.1532
ENSG00000072694	FCGR2B	20.1306
ENSG00000186153	WWOX	20.1108
ENSG00000004848	ARX	20.1035
ENSG00000161016	RPL8	19.9592
ENSG00000215386	MIR99AHG	19.9473
ENSG00000122042	UBL3	19.9097
ENSG00000079482	OPHN1	19.9025
ENSG00000162849	KIF26B	19.8881
ENSG00000229618	AC011288.2	19.864
ENSG00000088970	KIZ	19.8099
ENSG00000134371	CDC73	19.804
ENSG00000136560	TANK	19.6969
ENSG00000048052	HDAC9	19.6962
ENSG00000225968	ELFN1	19.681
ENSG00000102466	FGF14	19.6685
ENSG00000145934	TENM2	19.6286
ENSG00000198157	HMGN5	19.6239
ENSG00000122566	HNRNPA2B1	19.6151
ENSG00000227008	RP3-417G15.1	19.5815
ENSG00000046653	GPM6B	19.4932
ENSG00000175662	TOM1L2	19.4289
ENSG00000115525	ST3GAL5	19.4089
ENSG00000181722	ZBTB20	19.3706
ENSG00000164176	EDIL3	19.3348
ENSG00000226221	RPL26P19	19.2801
ENSG00000204152	TIMM23B	19.2664
ENSG00000233927	RPS28	19.2633
ENSG00000149273	RPS3	19.2478
ENSG00000257242	C12orf79	19.246
ENSG00000187094	CCK	19.2365
ENSG00000100664	EIF5	19.2262
ENSG00000136267	DGKB	19.1899
ENSG00000198034	RPS4X	19.1743
ENSG00000171681	ATF7IP	19.1717
ENSG00000243444	PALM2	19.1702
ENSG00000122585	NPY	19.1701
ENSG00000133106	EPSTI1	19.1606
ENSG00000119397	CNTRL	19.12
ENSG00000160584	SIK3	19.1132
ENSG00000183878	UTY	19.0797
ENSG00000121486	TRMT1L	19.076
ENSG00000107290	SETX	19.0681
ENSG00000125740	FOSB	19.0664
ENSG00000112339	HBS1L	19.023
ENSG00000179218	CALR	18.9968
ENSG00000175497	DPP10	18.973
ENSG00000152818	UTRN	18.8776
ENSG00000149925	ALDOA	18.8423
ENSG00000187957	DNER	18.8321
ENSG00000137766	UNC13C	18.799
ENSG00000050405	LIMA1	18.7881
ENSG00000107518	ATRNL1	18.766
ENSG00000113594	LIFR	18.7634
ENSG00000183036	PCP4	18.742
ENSG00000173406	DAB1	18.703
ENSG00000038219	BOD1L1	18.6953
ENSG00000106665	CLIP2	18.6681
ENSG00000100330	MTMR3	18.6672
ENSG00000172461	FUT9	18.6541
ENSG00000154380	ENAH	18.6463
ENSG00000150076	CCDC7	18.6281
ENSG00000167216	KATNAL2	18.6195
ENSG00000185532	PRKG1	18.5826
ENSG00000071082	RPL31	18.5604
ENSG00000140264	SERF2	18.5596
ENSG00000177600	RPLP2	18.5474
ENSG00000064393	HIPK2	18.532
ENSG00000154655	L3MBTL4	18.5141
ENSG00000133401	PDZD2	18.5028
ENSG00000183715	OPCML	18.4874
ENSG00000001561	ENPP4	18.4873
ENSG00000158545	ZC3H18	18.4687
ENSG00000130332	LSM7	18.4641
ENSG00000046651	OFD1	18.4443
ENSG00000164327	RICTOR	18.4226
ENSG00000117335	CD46	18.422
ENSG00000112514	CUTA	18.3445
ENSG00000048740	CELF2	18.3132
ENSG00000111678	C12orf57	18.3115
ENSG00000152601	MBNL1	18.2942
ENSG00000006128	TAC1	18.2579
ENSG00000144724	PTPRG	18.2447
ENSG00000162670	BRINP3	18.2317
ENSG00000213020	ZNF611	18.2183
ENSG00000080224	EPHA6	18.2161
ENSG00000047849	MAP4	18.2013
ENSG00000164796	CSMD3	18.1921
ENSG00000140403	DNAJA4	18.1765
ENSG00000165323	FAT3	18.1461
ENSG00000165115	KIF27	18.1436
ENSG00000147403	RPL10	18.1232
ENSG00000109654	TRIM2	18.0956
ENSG00000112531	QKI	18.0914
ENSG00000174891	RSRC1	18.0698
ENSG00000140575	IQGAP1	18.0477
ENSG00000002822	MAD1L1	18.0302
ENSG00000215158	RP11-1023L17.1	18.0301
ENSG00000154678	PDE1C	18.0236
ENSG00000228956	SATB1-AS1	17.9913
ENSG00000131116	ZNF428	17.9448
ENSG00000071626	DAZAP1	17.9266
ENSG00000235652	RP11-545I5.3	17.9238
ENSG00000107863	ARHGAP21	17.9177
ENSG00000183166	CALN1	17.9063
ENSG00000047648	ARHGAP6	17.9062
ENSG00000064651	SLC12A2	17.8987
ENSG00000112306	RPS12	17.8804
ENSG00000250588	IQCJ-SCHIP1	17.8783
ENSG00000156482	RPL30	17.8249
ENSG00000172456	FGGY	17.8148
ENSG00000242299	RP11-234A1.1	17.8051
ENSG00000085563	ABCB1	17.7856
ENSG00000170017	ALCAM	17.7737
ENSG00000227615	RP11-864N7.2	17.7735
ENSG00000118432	CNR1	17.7566
ENSG00000233215	AP000472.2	17.7222
ENSG00000186480	INSIG1	17.7196
ENSG00000183098	GPC6	17.6865
ENSG00000134982	APC	17.675
ENSG00000101745	ANKRD12	17.6744
ENSG00000237356	AL163953.3	17.6219
ENSG00000160953	MUM1	17.5571
ENSG00000111912	NCOA7	17.4872
ENSG00000137871	ZNF280D	17.436
ENSG00000196418	ZNF124	17.43
ENSG00000099797	TECR	17.3966
ENSG00000169592	INO80E	17.3838
ENSG00000166398	KIAA0355	17.3654
ENSG00000142937	RPS8	17.3547
ENSG00000101464	PIGU	17.346
ENSG00000169282	KCNAB1	17.3247
ENSG00000223727	AC026188.1	17.3172
ENSG00000226976	COX6A1P2	17.3151
ENSG00000135525	MAP7	17.3103
ENSG00000105193	RPS16	17.2969
ENSG00000156475	PPP2R2B	17.2844
ENSG00000156687	UNC5D	17.2804
ENSG00000079459	FDFT1	17.274
ENSG00000105404	RABAC1	17.2341
ENSG00000099715	PCDH11Y	17.1999
ENSG00000182141	ZNF708	17.1922
ENSG00000224631	RP11-51O6.1	17.162
ENSG00000018408	WWTR1	17.158
ENSG00000167191	GPRC5B	17.1454
ENSG00000263766	RP11-580I16.2	17.1356
ENSG00000114805	PLCH1	17.129
ENSG00000154310	TNIK	17.1083
ENSG00000112739	PRPF4B	17.0991
ENSG00000155886	SLC24A2	17.0973
ENSG00000133121	STARD13	17.0761
ENSG00000069667	RORA	17.0622
ENSG00000151136	BTBD11	17.0363
ENSG00000120008	WDR11	17.0317
ENSG00000242593	RP5-921G16.1	17.0202
ENSG00000186591	UBE2H	17.01
ENSG00000213598	RP11-112J1.1	17.002
ENSG00000108231	LGI1	16.9923
ENSG00000146373	RNF217	16.9801
ENSG00000223482	NUTM2A-AS1	16.961
ENSG00000228214	LINC00693	16.9595
ENSG00000145685	LHFPL2	16.953
ENSG00000132718	SYT11	16.9529
ENSG00000110958	PTGES3	16.9169
ENSG00000231160	KLF3-AS1	16.903
ENSG00000113273	ARSB	16.8796
ENSG00000149485	FADS1	16.8587
ENSG00000165084	C8orf34	16.8516
ENSG00000116473	RAP1A	16.8057
ENSG00000156831	NSMCE2	16.7883
ENSG00000139644	TMBIM6	16.7595
ENSG00000112308	C6orf62	16.7449
ENSG00000231764	DLX6-AS1	16.7435
ENSG00000225573	RPL35P5	16.7356
ENSG00000213741	RPS29	16.7267
ENSG00000116679	IVNS1ABP	16.6946
ENSG00000182348	ZNF804B	16.67
ENSG00000163320	CGGBP1	16.6655
ENSG00000137154	RPS6	16.6582
ENSG00000138653	NDST4	16.6298
ENSG00000085063	CD59	16.6279
ENSG00000081377	CDC14B	16.6257
ENSG00000129682	FGF13	16.6108
ENSG00000110422	HIPK3	16.6094
ENSG00000218208	RP11-367G18.2	16.607
ENSG00000113658	SMAD5	16.5939
ENSG00000174306	ZHX3	16.5771
ENSG00000125743	SNRPD2	16.5748
ENSG00000162585	C1orf86	16.5726
ENSG00000178764	ZHX2	16.5707
ENSG00000176978	DPP7	16.5683
ENSG00000166441	RPL27A	16.5421
ENSG00000172809	RPL38	16.4985
ENSG00000071537	SEL1L	16.4809
ENSG00000123636	BAZ2B	16.4785
ENSG00000174428	GTF2IRD2B	16.4474
ENSG00000125691	RPL23	16.4428
ENSG00000123416	TUBA1B	16.4368
ENSG00000187239	FNBP1	16.4287
ENSG00000122779	TRIM24	16.4173
ENSG00000116641	DOCK7	16.414
ENSG00000273294	C1QTNF3-AMACR	16.4071
ENSG00000147140	NONO	16.3695
ENSG00000108107	RPL28	16.3592
ENSG00000175575	PAAF1	16.3589
ENSG00000163166	IWS1	16.3562
ENSG00000184009	ACTG1	16.3487
ENSG00000144642	RBMS3	16.3396
ENSG00000168883	USP39	16.3249
ENSG00000259628	RP11-467H10.2	16.3175
ENSG00000114391	RPL24	16.3065
ENSG00000021645	NRXN3	16.282
ENSG00000105835	NAMPT	16.2444
ENSG00000244694	PTCHD4	16.2354
ENSG00000182968	SOX1	16.2085
ENSG00000152270	PDE3B	16.2084
ENSG00000103489	XYLT1	16.1905
ENSG00000130202	PVRL2	16.1826
ENSG00000225912	RP13-258O15.1	16.1727
ENSG00000148700	ADD3	16.1723
ENSG00000141959	PFKL	16.1362
ENSG00000152492	CCDC50	16.1288
ENSG00000107263	RAPGEF1	16.1122
ENSG00000267100	ILF3-AS1	16.1069
ENSG00000109220	CHIC2	16.0788
ENSG00000242808	SOX2-OT	16.0582
ENSG00000157103	SLC6A1	16.0565
ENSG00000122584	NXPH1	16.0227
ENSG00000103197	TSC2	16.0225
ENSG00000125534	PPDPF	15.9533
ENSG00000117519	CNN3	15.9329
ENSG00000148429	USP6NL	15.9227
ENSG00000156218	ADAMTSL3	15.9167
ENSG00000112972	HMGCS1	15.9085
ENSG00000145416	MARCH1	15.9009
ENSG00000198242	RPL23A	15.897
ENSG00000011465	DCN	15.8903
ENSG00000162191	UBXN1	15.8857
ENSG00000109265	KIAA1211	15.8813
ENSG00000018699	TTC27	15.8753
ENSG00000162174	ASRGL1	15.8525
ENSG00000196262	PPIA	15.8446
ENSG00000178980	SEPW1	15.8276
ENSG00000107223	EDF1	15.7963
ENSG00000163629	PTPN13	15.7841
ENSG00000269821	KCNQ1OT1	15.7703
ENSG00000259976	RP11-553L6.5	15.7534
ENSG00000227124	ZNF717	15.7352
ENSG00000008988	RPS20	15.7336
ENSG00000132669	RIN2	15.7015
ENSG00000113578	FGF1	15.6989
ENSG00000108773	KAT2A	15.6988
ENSG00000109971	HSPA8	15.685
ENSG00000253352	TUG1	15.6682
ENSG00000180182	MED14	15.6584
ENSG00000196369	SRGAP2B	15.6558
ENSG00000164627	KIF6	15.6512
ENSG00000197959	DNM3	15.6351
ENSG00000112137	PHACTR1	15.6341
ENSG00000146143	PRIM2	15.6281
ENSG00000139514	SLC7A1	15.6258
ENSG00000112851	ERBB2IP	15.6026
ENSG00000151466	SCLT1	15.5907
ENSG00000061273	HDAC7	15.5692
ENSG00000136295	TTYH3	15.5671
ENSG00000126804	ZBTB1	15.562
ENSG00000137941	TTLL7	15.562
ENSG00000145907	G3BP1	15.5514
ENSG00000176834	VSIG10	15.5448
ENSG00000182504	CEP97	15.5211
ENSG00000164929	BAALC	15.5179
ENSG00000154928	EPHB1	15.514
ENSG00000178162	FAR2P2	15.5053
ENSG00000074527	NTN4	15.5046
ENSG00000148248	SURF4	15.4916
ENSG00000142676	RPL11	15.4873
ENSG00000125944	HNRNPR	15.4642
ENSG00000099204	ABLIM1	15.4231
ENSG00000182732	RGS6	15.4059
ENSG00000088205	DDX18	15.3741
ENSG00000186468	RPS23	15.3494
ENSG00000090097	PCBP4	15.3175
ENSG00000181090	EHMT1	15.2782
ENSG00000087302	C14orf166	15.2762
ENSG00000188042	ARL4C	15.2749
ENSG00000140988	RPS2	15.2702
ENSG00000169727	GPS1	15.2597
ENSG00000159140	SON	15.2449
ENSG00000163257	DCAF16	15.2419
ENSG00000113396	SLC27A6	15.2266
ENSG00000144283	PKP4	15.2254
ENSG00000162032	SPSB3	15.2099
ENSG00000136156	ITM2B	15.2069
ENSG00000106803	SEC61B	15.1995
ENSG00000185352	HS6ST3	15.17
ENSG00000139910	NOVA1	15.1597
ENSG00000065717	TLE2	15.151
ENSG00000177694	NAALADL2	15.1128
ENSG00000132334	PTPRE	15.0875
ENSG00000178177	LCORL	15.0779
ENSG00000198948	MFAP3L	15.0766
ENSG00000206579	XKR4	15.0428
ENSG00000182774	RPS17	15.0424
ENSG00000118922	KLF12	14.9934
ENSG00000185737	NRG3	14.9872
ENSG00000154153	FAM134B	14.9851
ENSG00000241684	ADAMTS9-AS2	14.9531
ENSG00000169946	ZFPM2	14.914
ENSG00000198258	UBL5	14.8837
ENSG00000231500	RPS18	14.88
ENSG00000140319	SRP14	14.8695
ENSG00000183666	GUSBP1	14.8644
ENSG00000128989	ARPP19	14.8552
ENSG00000196357	ZNF565	14.8482
ENSG00000118985	ELL2	14.8389
ENSG00000137970	RPL7P9	14.8253
ENSG00000001461	NIPAL3	14.8209
ENSG00000182185	RAD51B	14.8158
ENSG00000187147	RNF220	14.8121
ENSG00000109790	KLHL5	14.8102
ENSG00000055609	KMT2C	14.8088
ENSG00000166268	MYRFL	14.8049
ENSG00000170915	PAQR8	14.8025
ENSG00000107372	ZFAND5	14.7983
ENSG00000026652	AGPAT4	14.7867
ENSG00000102158	MAGT1	14.7851
ENSG00000129933	MAU2	14.7122
ENSG00000083544	TDRD3	14.7038
ENSG00000108298	RPL19	14.6936
ENSG00000182771	GRID1	14.6422
ENSG00000023902	PLEKHO1	14.6193
ENSG00000229117	RPL41	14.6115
ENSG00000256248	RP11-123O10.4	14.5919
ENSG00000158863	FAM160B2	14.5648
ENSG00000189079	ARID2	14.5571
ENSG00000167526	RPL13	14.5523
ENSG00000164300	SERINC5	14.5484
ENSG00000074416	MGLL	14.5205
ENSG00000166033	HTRA1	14.5184
ENSG00000020577	SAMD4A	14.501
ENSG00000197980	LEKR1	14.4843
ENSG00000178585	CTNNBIP1	14.4745
ENSG00000148123	RP11-35N6.1	14.4721
ENSG00000130203	APOE	14.4688
ENSG00000048471	SNX29	14.4685
ENSG00000234420	ZNF37BP	14.4634
ENSG00000139289	PHLDA1	14.4588
ENSG00000257060	RP11-266O8.1	14.4522
ENSG00000175387	SMAD2	14.4511
ENSG00000237441	RGL2	14.4343
ENSG00000109472	CPE	14.4298
ENSG00000101463	SYNDIG1	14.4276
ENSG00000235597	LINC01102	14.4254
ENSG00000166263	STXBP4	14.4186
ENSG00000083067	TRPM3	14.3915
ENSG00000218336	TENM3	14.3734
ENSG00000089053	ANAPC5	14.3646
ENSG00000122482	ZNF644	14.3625
ENSG00000232346	SC22CB-1E7.1	14.3546
ENSG00000107742	SPOCK2	14.3405
ENSG00000257923	CUX1	14.3345
ENSG00000197971	MBP	14.3329
ENSG00000170873	MTSS1	14.3246
ENSG00000125970	RALY	14.2718
ENSG00000136717	BIN1	14.2679
ENSG00000112425	EPM2A	14.2596
ENSG00000187164	KIAA1598	14.2576
ENSG00000105726	ATP13A1	14.2563
ENSG00000147246	HTR2C	14.2365
ENSG00000227097	RPS28P7	14.2318
ENSG00000149806	FAU	14.2286
ENSG00000245526	LINC00461	14.219
ENSG00000156162	DPY19L4	14.218
ENSG00000198822	GRM3	14.2091
ENSG00000116871	MAP7D1	14.2036
ENSG00000243449	C4orf48	14.1739
ENSG00000197442	MAP3K5	14.1657
ENSG00000154529	CNTNAP3B	14.1547
ENSG00000152952	PLOD2	14.1533
ENSG00000120738	EGR1	14.1497
ENSG00000169045	HNRNPH1	14.1094
ENSG00000155052	CNTNAP5	14.0961
ENSG00000198839	ZNF277	14.0883
ENSG00000148219	ASTN2	14.0693
ENSG00000135090	TAOK3	14.0568
ENSG00000132970	WASF3	14.0494
ENSG00000177606	JUN	14.0423
ENSG00000104957	CCDC130	14.0323
ENSG00000178464	CTD-2192J16.15	14.0212
ENSG00000029534	ANK1	14.0045
ENSG00000183230	CTNNA3	13.9934
ENSG00000130287	NCAN	13.9922
ENSG00000006607	FARP2	13.9745
ENSG00000188647	PTAR1	13.9594
ENSG00000156011	PSD3	13.9353
ENSG00000120594	PLXDC2	13.8967
ENSG00000255823	MTRNR2L8	13.8644
ENSG00000122545	SEPT7	13.8591
ENSG00000196482	ESRRG	13.8515
ENSG00000179818	PCBP1-AS1	13.8309
ENSG00000107331	ABCA2	13.8304
ENSG00000170396	ZNF804A	13.8252
ENSG00000066382	MPPED2	13.8119
ENSG00000088387	DOCK9	13.7907
ENSG00000122026	RPL21	13.7897
ENSG00000196235	SUPT5H	13.7577
ENSG00000204628	GNB2L1	13.7467
ENSG00000056050	C4orf27	13.7399
ENSG00000132321	IQCA1	13.7087
ENSG00000139218	SCAF11	13.6766
ENSG00000159592	GPBP1L1	13.6713
ENSG00000156858	PRR14	13.671
ENSG00000167615	LENG8	13.6705
ENSG00000274422	LL22NC03-2H8.5	13.6519
ENSG00000138448	ITGAV	13.6398
ENSG00000032742	IFT88	13.6359
ENSG00000250903	GMDS-AS1	13.627
ENSG00000107798	LIPA	13.5949
ENSG00000205531	NAP1L4	13.5914
ENSG00000130449	ZSWIM6	13.5901
ENSG00000224411	HSP90AA2P	13.5324
ENSG00000153187	HNRNPU	13.5257
ENSG00000198795	ZNF521	13.5252
ENSG00000271904	CTC-498M16.4	13.518
ENSG00000187608	ISG15	13.5179
ENSG00000215256	DHRS4-AS1	13.5075
ENSG00000122547	EEPD1	13.5056
ENSG00000198597	ZNF536	13.4848
ENSG00000181744	C3orf58	13.4763
ENSG00000153956	CACNA2D1	13.4692
ENSG00000011114	BTBD7	13.4664
ENSG00000149089	APIP	13.4548
ENSG00000136861	CDK5RAP2	13.4446
ENSG00000080493	SLC4A4	13.4431
ENSG00000153930	ANKFN1	13.436
ENSG00000182132	KCNIP1	13.4316
ENSG00000159658	EFCAB14	13.4302
ENSG00000111962	UST	13.3955
ENSG00000173812	EIF1	13.3951
ENSG00000185052	SLC24A3	13.3946
ENSG00000166295	ANAPC16	13.3831
ENSG00000131773	KHDRBS3	13.3823
ENSG00000198121	LPAR1	13.3724
ENSG00000075539	FRYL	13.3572
ENSG00000139734	DIAPH3	13.354
ENSG00000173473	SMARCC1	13.3457
ENSG00000168081	PNOC	13.3435
ENSG00000168028	RPSA	13.3303
ENSG00000041515	MYO16	13.316
ENSG00000218426	RP11-475C16.1	13.3153
ENSG00000123119	NECAB1	13.3065
ENSG00000112414	GPR126	13.3035
ENSG00000182667	NTM	13.3031
ENSG00000230629	RPS23P8	13.2632
ENSG00000108518	PFN1	13.2383
ENSG00000182601	HS3ST4	13.2193
ENSG00000198467	TPM2	13.2154
ENSG00000166323	C11orf65	13.2144
ENSG00000224550	RP11-270C12.3	13.2111
ENSG00000079691	LRRC16A	13.2085
ENSG00000005075	POLR2J	13.2065
ENSG00000129351	ILF3	13.206
ENSG00000008294	SPAG9	13.187
ENSG00000149357	LAMTOR1	13.1772
ENSG00000182095	TNRC18	13.171
ENSG00000229267	AC072062.1	13.1401
ENSG00000142327	RNPEPL1	13.1327
ENSG00000166532	RIMKLB	13.1214
ENSG00000137818	RPLP1	13.1135
ENSG00000237973	RP5-857K21.6	13.1013
ENSG00000182919	C11orf54	13.0993
ENSG00000184014	DENND5A	13.094
ENSG00000145555	MYO10	13.0773
ENSG00000095574	IKZF5	13.0597
ENSG00000151572	ANO4	13.0596
ENSG00000118620	ZNF430	13.0457
ENSG00000185291	IL3RA	13.0353
ENSG00000151474	FRMD4A	13.0306
ENSG00000131016	AKAP12	13.0157
ENSG00000142546	NOSIP	13.0118
ENSG00000103888	CEMIP	12.9915
ENSG00000165288	BRWD3	12.9804
ENSG00000071054	MAP4K4	12.9795
ENSG00000100644	HIF1A	12.9727
ENSG00000159579	RSPRY1	12.9616
ENSG00000138311	ZNF365	12.9492
ENSG00000167306	MYO5B	12.9461
ENSG00000168769	TET2	12.9229
ENSG00000169762	TAPT1	12.9038
ENSG00000251488	RP11-404I7.2	12.9029
ENSG00000197321	SVIL	12.8893
ENSG00000091490	SEL1L3	12.8876
ENSG00000172053	QARS	12.8591
ENSG00000197892	KIF13B	12.8506
ENSG00000139915	MDGA2	12.8326
ENSG00000159200	RCAN1	12.8189
ENSG00000185222	WBP5	12.8178
ENSG00000105700	KXD1	12.815
ENSG00000128536	CDHR3	12.8106
ENSG00000206418	RAB12	12.8072
ENSG00000231767	RP11-92K2.2	12.8039
ENSG00000187398	LUZP2	12.7949
ENSG00000245293	RP11-286E11.1	12.7784
ENSG00000168610	STAT3	12.7689
ENSG00000162669	HFM1	12.7686
ENSG00000146648	EGFR	12.7511
ENSG00000067177	PHKA1	12.7509
ENSG00000155792	DEPTOR	12.7354
ENSG00000140262	TCF12	12.7307
ENSG00000112893	MAN2A1	12.728
ENSG00000165675	ENOX2	12.7005
ENSG00000151116	UEVLD	12.6854
ENSG00000168461	RAB31	12.6848
ENSG00000152894	PTPRK	12.6599
ENSG00000092841	MYL6	12.6525
ENSG00000134533	RERG	12.6226
ENSG00000120129	DUSP1	12.6044
ENSG00000227082	CH17-437K3.1	12.596
ENSG00000075618	FSCN1	12.5877
ENSG00000108465	CDK5RAP3	12.5723
ENSG00000172428	MYEOV2	12.5676
ENSG00000136111	TBC1D4	12.5649
ENSG00000181409	AATK	12.5613
ENSG00000196498	NCOR2	12.5609
ENSG00000114423	CBLB	12.5541
ENSG00000105968	H2AFV	12.5488
ENSG00000140391	TSPAN3	12.5442
ENSG00000129824	RPS4Y1	12.5414
ENSG00000169253	RP11-220D10.1	12.5336
ENSG00000175634	RPS6KB2	12.5136
ENSG00000112902	SEMA5A	12.504
ENSG00000238755	RP11-23D24.2	12.4556
ENSG00000160305	DIP2A	12.4536
ENSG00000071073	MGAT4A	12.4488
ENSG00000165502	RPL36AL	12.4304
ENSG00000115053	NCL	12.4115
ENSG00000126821	SGPP1	12.4006
ENSG00000251247	ZNF345	12.3958
ENSG00000132164	SLC6A11	12.3932
ENSG00000102580	DNAJC3	12.3783
ENSG00000183354	KIAA2026	12.3782
ENSG00000254420	RP11-452H21.1	12.3764
ENSG00000128656	CHN1	12.3641
ENSG00000225470	JPX	12.3573
ENSG00000131094	C1QL1	12.3408
ENSG00000074800	ENO1	12.3359
ENSG00000077063	CTTNBP2	12.3306
ENSG00000117569	PTBP2	12.3214
ENSG00000095637	SORBS1	12.3154
ENSG00000116675	DNAJC6	12.3045
ENSG00000118496	FBXO30	12.3043
ENSG00000152910	CNTNAP4	12.3008
ENSG00000170759	KIF5B	12.2972
ENSG00000171316	CHD7	12.2851
ENSG00000242071	RPL7AP6	12.2766
ENSG00000163605	PPP4R2	12.2528
ENSG00000204574	ABCF1	12.2493
ENSG00000174579	MSL2	12.2412
ENSG00000181350	LRRC75A	12.233
ENSG00000105829	BET1	12.2321
ENSG00000188730	VWC2	12.2189
ENSG00000100726	TELO2	12.2014
ENSG00000082781	ITGB5	12.2
ENSG00000114279	FGF12	12.1567
ENSG00000151692	RNF144A	12.1403
ENSG00000135916	ITM2C	12.1334
ENSG00000135924	DNAJB2	12.1262
ENSG00000174652	ZNF266	12.1138
ENSG00000110700	RPS13	12.1088
ENSG00000154845	PPP4R1	12.1027
ENSG00000130255	RPL36	12.071
ENSG00000113657	DPYSL3	12.0662
ENSG00000112182	BACH2	12.0405
ENSG00000089597	GANAB	12.0215
ENSG00000013441	CLK1	12.013
ENSG00000130706	ADRM1	12.0128
ENSG00000106459	NRF1	12.0098
ENSG00000109381	ELF2	11.9982
ENSG00000132329	RAMP1	11.9975
ENSG00000176248	ANAPC2	11.9947
ENSG00000266402	RP11-329L6.2	11.9727
ENSG00000237550	UBE2Q2P6	11.9673
ENSG00000218227	RP11-889L3.1	11.9521
ENSG00000147044	CASK	11.9416
ENSG00000179979	CRIPAK	11.9357
ENSG00000163602	RYBP	11.9262
ENSG00000107242	PIP5K1B	11.925
ENSG00000170836	PPM1D	11.8991
ENSG00000130338	TULP4	11.8931
ENSG00000101972	STAG2	11.8871
ENSG00000231878	SNRPFP1	11.8846
ENSG00000133142	TCEAL4	11.8758
ENSG00000215030	RPL13P12	11.8522
ENSG00000151065	DCP1B	11.8278
ENSG00000073921	PICALM	11.81
ENSG00000108654	DDX5	11.8098
ENSG00000123349	PFDN5	11.8091
ENSG00000151689	INPP1	11.801
ENSG00000241859	KALP	11.7944
ENSG00000165006	UBAP1	11.7903
ENSG00000033170	FUT8	11.7869
ENSG00000116044	NFE2L2	11.784
ENSG00000148200	NR6A1	11.778
ENSG00000143624	INTS3	11.763
ENSG00000171608	PIK3CD	11.7612
ENSG00000135404	CD63	11.7548
ENSG00000151617	EDNRA	11.7407
ENSG00000058668	ATP2B4	11.736
ENSG00000084733	RAB10	11.7146
ENSG00000101150	TPD52L2	11.7023
ENSG00000185475	TMEM179B	11.6922
ENSG00000211772	TRBC2	11.6839
ENSG00000144285	SCN1A	11.6729
ENSG00000077549	CAPZB	11.6638
ENSG00000011201	KAL1	11.6482
ENSG00000170624	SGCD	11.6471
ENSG00000182463	TSHZ2	11.6466
ENSG00000204387	C6orf48	11.6415
ENSG00000172086	KRCC1	11.6389
ENSG00000101871	MID1	11.6369
ENSG00000223803	RPS20P14	11.6351
ENSG00000197858	GPAA1	11.6346
ENSG00000103460	TOX3	11.6326
ENSG00000215301	DDX3X	11.6319
ENSG00000143862	ARL8A	11.6223
ENSG00000232104	RFX3-AS1	11.6198
ENSG00000110330	BIRC2	11.6182
ENSG00000164306	PRIMPOL	11.6069
ENSG00000123144	C19orf43	11.5989
ENSG00000170390	DCLK2	11.5761
ENSG00000140470	ADAMTS17	11.5673
ENSG00000099219	ERMP1	11.5575
ENSG00000125351	UPF3B	11.5534
ENSG00000165795	NDRG2	11.5381
ENSG00000078124	ACER3	11.5365
ENSG00000196132	MYT1	11.5052
ENSG00000176641	RNF152	11.4999
ENSG00000251201	TMED7-TICAM2	11.4965
ENSG00000181234	TMEM132C	11.4812
ENSG00000198860	TSEN15	11.4764
ENSG00000110436	SLC1A2	11.4679
ENSG00000165322	ARHGAP12	11.4586
ENSG00000139737	SLAIN1	11.4478
ENSG00000183060	LYSMD4	11.4412
ENSG00000175220	ARHGAP1	11.4311
ENSG00000187720	THSD4	11.4182
ENSG00000183066	WBP2NL	11.4126
ENSG00000144278	GALNT13	11.3938
ENSG00000110917	MLEC	11.3897
ENSG00000235904	RBMS3-AS3	11.3884
ENSG00000123610	TNFAIP6	11.3856
ENSG00000109846	CRYAB	11.3783
ENSG00000092020	PPP2R3C	11.3767
ENSG00000162390	ACOT11	11.3733
ENSG00000100852	ARHGAP5	11.3528
ENSG00000111276	CDKN1B	11.3363
ENSG00000145284	SCD5	11.331
ENSG00000196586	MYO6	11.3285
ENSG00000140396	NCOA2	11.3208
ENSG00000221978	CCNL2	11.3153
ENSG00000158169	FANCC	11.3126
ENSG00000188681	TEKT4P2	11.3086
ENSG00000179399	GPC5	11.3013
ENSG00000233184	RP11-421L21.3	11.29
ENSG00000075624	ACTB	11.2848
ENSG00000171444	MCC	11.274
ENSG00000027697	IFNGR1	11.2639
ENSG00000122507	BBS9	11.227
ENSG00000102221	JADE3	11.2237
ENSG00000018625	ATP1A2	11.2158
ENSG00000233971	RPS20P10	11.2131
ENSG00000228842	PCDH9-AS2	11.2035
ENSG00000233913	CTC-575D19.1	11.1883
ENSG00000203880	PCMTD2	11.1789
ENSG00000132635	PCED1A	11.1753
ENSG00000258405	ZNF578	11.1745
ENSG00000173821	RNF213	11.1621
ENSG00000145592	RPL37	11.1506
ENSG00000071242	RPS6KA2	11.1471
ENSG00000111961	SASH1	11.1397
ENSG00000080815	PSEN1	11.1374
ENSG00000176124	DLEU1	11.0899
ENSG00000107521	HPS1	11.0666
ENSG00000078269	SYNJ2	11.0656
ENSG00000129946	SHC2	11.0619
ENSG00000196376	SLC35F1	11.0549
ENSG00000204138	PHACTR4	11.0539
ENSG00000105088	OLFM2	11.0419
ENSG00000140859	KIFC3	11.0358
ENSG00000135077	HAVCR2	11.0351
ENSG00000105767	CADM4	11.0329
ENSG00000085514	PILRA	11.0221
ENSG00000196781	TLE1	11.0181
ENSG00000058866	DGKG	11.0163
ENSG00000232284	GNG12-AS1	11.0101
ENSG00000245864	CTC-467M3.1	11.0004
ENSG00000148655	C10orf11	10.9992
ENSG00000172466	ZNF24	10.9873
ENSG00000110075	PPP6R3	10.979
ENSG00000196660	SLC30A10	10.9675
ENSG00000133112	TPT1	10.9604
ENSG00000248309	MEF2C-AS1	10.9447
ENSG00000198382	UVRAG	10.9446
ENSG00000157168	NRG1	10.9393
ENSG00000133619	KRBA1	10.9316
ENSG00000165119	HNRNPK	10.9298
ENSG00000139132	FGD4	10.9212
ENSG00000116729	WLS	10.9155
ENSG00000079277	MKNK1	10.9119
ENSG00000160213	CSTB	10.9067
ENSG00000019485	PRDM11	10.9006
ENSG00000166794	PPIB	10.8886
ENSG00000116213	WRAP73	10.8577
ENSG00000162714	ZNF496	10.8545
ENSG00000168675	LDLRAD4	10.8514
ENSG00000157600	TMEM164	10.8465
ENSG00000167693	NXN	10.8449
ENSG00000132780	NASP	10.8427
ENSG00000175155	YPEL2	10.8215
ENSG00000250317	SMIM20	10.819
ENSG00000133056	PIK3C2B	10.8175
ENSG00000146828	SLC12A9	10.8088
ENSG00000168056	LTBP3	10.8047
ENSG00000165443	PHYHIPL	10.795
ENSG00000064999	ANKS1A	10.7895
ENSG00000226688	ENTPD1-AS1	10.7859
ENSG00000168309	FAM107A	10.7772
ENSG00000140479	PCSK6	10.7636
ENSG00000231999	FLJ27354	10.7591
ENSG00000185565	LSAMP	10.7414
ENSG00000137872	SEMA6D	10.7293
ENSG00000130254	SAFB2	10.7264
ENSG00000124749	COL21A1	10.7195
ENSG00000005812	FBXL3	10.7145
ENSG00000127152	BCL11B	10.7103
ENSG00000135506	OS9	10.7064
ENSG00000176463	SLCO3A1	10.7031
ENSG00000107362	ABHD17B	10.6973
ENSG00000154127	UBASH3B	10.6952
ENSG00000111581	NUP107	10.6922
ENSG00000164253	WDR41	10.6841
ENSG00000157637	SLC38A10	10.6692
ENSG00000198429	ZNF69	10.6588
ENSG00000141349	G6PC3	10.643
ENSG00000258199	RP11-977G19.5	10.6205
ENSG00000171943	SRGAP2C	10.6068
ENSG00000108669	CYTH1	10.6005
ENSG00000170802	FOXN2	10.596
ENSG00000171094	ALK	10.5843
ENSG00000162819	BROX	10.5759
ENSG00000090621	PABPC4	10.566
ENSG00000135837	CEP350	10.5531
ENSG00000104067	TJP1	10.5489
ENSG00000233654	AC093388.3	10.5232
ENSG00000120694	HSPH1	10.5221
ENSG00000197937	ZNF347	10.5207
ENSG00000255864	RP11-444D3.1	10.5199
ENSG00000072274	TFRC	10.5109
ENSG00000118007	STAG1	10.5097
ENSG00000198646	NCOA6	10.5081
ENSG00000180628	PCGF5	10.4961
ENSG00000137177	KIF13A	10.495
ENSG00000105810	CDK6	10.4879
ENSG00000158805	ZNF276	10.487
ENSG00000044115	CTNNA1	10.4813
ENSG00000044574	HSPA5	10.4774
ENSG00000225972	MTND1P23	10.461
ENSG00000162980	ARL5A	10.4309
ENSG00000187135	VSTM2B	10.4268
ENSG00000012660	ELOVL5	10.4248
ENSG00000280870	MIR325HG	10.419
ENSG00000094631	HDAC6	10.419
ENSG00000235903	CPB2-AS1	10.4166
ENSG00000155974	GRIP1	10.4107
ENSG00000131375	CAPN7	10.401
ENSG00000166863	TAC3	10.3981
ENSG00000138434	SSFA2	10.3952
ENSG00000104960	PTOV1	10.3941
ENSG00000273749	CYFIP1	10.3932
ENSG00000179242	CDH4	10.3893
ENSG00000226179	LINC00685	10.3807
ENSG00000178878	APOLD1	10.3805
ENSG00000129521	EGLN3	10.3579
ENSG00000105855	ITGB8	10.3521
ENSG00000164402	SEPT8	10.3483
ENSG00000132854	KANK4	10.3453
ENSG00000055208	TAB2	10.3419
ENSG00000132475	H3F3B	10.335
ENSG00000125977	EIF2S2	10.333
ENSG00000144815	NXPE3	10.3285
ENSG00000103544	C16orf62	10.31
ENSG00000143248	RGS5	10.2993
ENSG00000144227	NXPH2	10.2985
ENSG00000112576	CCND3	10.2959
ENSG00000111860	CEP85L	10.2948
ENSG00000067560	RHOA	10.279
ENSG00000186417	GLDN	10.262
ENSG00000257261	RP11-96H19.1	10.2554
ENSG00000100629	CEP128	10.2528
ENSG00000229127	AC007038.7	10.2493
ENSG00000198373	WWP2	10.2464
ENSG00000100883	SRP54	10.2429
ENSG00000125462	C1orf61	10.2285
ENSG00000204463	BAG6	10.2194
ENSG00000115365	LANCL1	10.2179
ENSG00000125826	RBCK1	10.2151
ENSG00000160293	VAV2	10.2102
ENSG00000156875	HIAT1	10.206
ENSG00000114268	PFKFB4	10.1999
ENSG00000149557	FEZ1	10.1953
ENSG00000162613	FUBP1	10.1897
ENSG00000068305	MEF2A	10.1803
ENSG00000196159	FAT4	10.1687
ENSG00000233937	CTC-338M12.4	10.1522
ENSG00000055211	GINM1	10.1438
ENSG00000185483	ROR1	10.1405
ENSG00000148399	DPH7	10.1401
ENSG00000149257	SERPINH1	10.1295
ENSG00000047634	SCML1	10.1199
ENSG00000198315	ZKSCAN8	10.1196
ENSG00000125844	RRBP1	10.1175
ENSG00000259462	CPEB1-AS1	10.1134
ENSG00000054611	TBC1D22A	10.1085
ENSG00000164683	HEY1	10.0943
ENSG00000117859	OSBPL9	10.0919
ENSG00000255090	MIR100HG	10.0726
ENSG00000171951	SCG2	10.0726
ENSG00000079215	SLC1A3	10.0563
ENSG00000168916	ZNF608	10.0469
ENSG00000163694	RBM47	10.0467
ENSG00000134686	PHC2	10.0466
ENSG00000165124	SVEP1	10.0399
ENSG00000180211	RP1-278E11.3	10.0216
ENSG00000138613	APH1B	10.0145
ENSG00000171368	TPPP	9.99714
ENSG00000198799	LRIG2	9.98729
ENSG00000072849	DERL2	9.9763
ENSG00000145781	COMMD10	9.97519
ENSG00000171587	DSCAM	9.97504
ENSG00000143641	GALNT2	9.97229
ENSG00000099785	MARCH2	9.96724
ENSG00000109458	GAB1	9.96588
ENSG00000065809	FAM107B	9.95971
ENSG00000234797	RPS3AP6	9.9565
ENSG00000115183	TANC1	9.94877
ENSG00000274265	CH17-189H20.1	9.94756
ENSG00000168003	SLC3A2	9.94382
ENSG00000164199	GPR98	9.9391
ENSG00000206120	EGFEM1P	9.93646
ENSG00000170889	RPS9	9.93458
ENSG00000175224	ATG13	9.93184
ENSG00000269707	RP11-13J10.1	9.92357
ENSG00000182272	B4GALNT4	9.91364
ENSG00000114541	FRMD4B	9.907
ENSG00000171617	ENC1	9.90284
ENSG00000010810	FYN	9.87853
ENSG00000100324	TAB1	9.87803
ENSG00000170949	ZNF160	9.86926
ENSG00000235297	FAUP1	9.86381
ENSG00000171456	ASXL1	9.86257
ENSG00000107902	LHPP	9.8575
ENSG00000120925	RNF170	9.85432
ENSG00000104859	CLASRP	9.85136
ENSG00000105738	SIPA1L3	9.84805
ENSG00000169432	SCN9A	9.84638
ENSG00000177853	ZNF518A	9.84241
ENSG00000197724	PHF2	9.84088
ENSG00000249348	UGDH-AS1	9.83743
ENSG00000177707	PVRL3	9.83308
ENSG00000242687	AC004893.11	9.82978
ENSG00000148516	ZEB1	9.8204
ENSG00000205765	C5orf51	9.81199
ENSG00000104626	ERI1	9.8096
ENSG00000139971	C14orf37	9.80002
ENSG00000267659	LINC01482	9.79457
ENSG00000066027	PPP2R5A	9.7944
ENSG00000088256	GNA11	9.79368
ENSG00000168066	SF1	9.79034
ENSG00000054654	SYNE2	9.78698
ENSG00000178950	GAK	9.78626
ENSG00000167645	YIF1B	9.76676
ENSG00000170677	SOCS6	9.7627
ENSG00000229702	RP1-274L7.1	9.73896
ENSG00000169696	ASPSCR1	9.73044
ENSG00000241007	SEPT7P6	9.7014
ENSG00000126861	OMG	9.70031
ENSG00000197461	PDGFA	9.69798
ENSG00000133226	SRRM1	9.69156
ENSG00000051108	HERPUD1	9.69075
ENSG00000148600	CDHR1	9.69054
ENSG00000105258	POLR2I	9.68964
ENSG00000224063	AC007319.1	9.68777
ENSG00000079387	SENP1	9.68299
ENSG00000253320	KB-1507C5.2	9.66996
ENSG00000079739	PGM1	9.66855
ENSG00000110799	VWF	9.66765
ENSG00000183621	ZNF438	9.66618
ENSG00000157483	MYO1E	9.66442
ENSG00000146592	CREB5	9.65935
ENSG00000101605	MYOM1	9.65346
ENSG00000181524	RPL24P4	9.64693
ENSG00000105254	TBCB	9.61284
ENSG00000258824	CTD-2555O16.2	9.60759
ENSG00000108239	TBC1D12	9.60636
ENSG00000134516	DOCK2	9.6063
ENSG00000258458	CTD-2555K7.2	9.601
ENSG00000164331	ANKRA2	9.59109
ENSG00000086544	ITPKC	9.58637
ENSG00000245573	BDNF-AS	9.58459
ENSG00000173706	HEG1	9.56393
ENSG00000175170	FAM182B	9.56113
ENSG00000078328	RBFOX1	9.55055
ENSG00000171634	BPTF	9.51871
ENSG00000180769	WDFY3-AS2	9.51206
ENSG00000185418	TARSL2	9.50743
ENSG00000250699	AP000892.4	9.48995
ENSG00000148498	PARD3	9.48341
ENSG00000152953	STK32B	9.48025
ENSG00000167470	MIDN	9.47987
ENSG00000197566	ZNF624	9.47711
ENSG00000137776	SLTM	9.47447
ENSG00000061936	SFSWAP	9.46211
ENSG00000121005	CRISPLD1	9.45288
ENSG00000078747	ITCH	9.45243
ENSG00000182175	RGMA	9.45
ENSG00000140367	UBE2Q2	9.44913
ENSG00000224081	LINC01057	9.4461
ENSG00000162512	SDC3	9.43373
ENSG00000179406	LINC00174	9.43201
ENSG00000177425	PAWR	9.4282
ENSG00000180389	ATP5EP2	9.42507
ENSG00000179455	MKRN3	9.41941
ENSG00000053254	FOXN3	9.41359
ENSG00000105329	TGFB1	9.41079
ENSG00000157827	FMNL2	9.40842
ENSG00000130175	PRKCSH	9.40677
ENSG00000120063	GNA13	9.40317
ENSG00000166128	RAB8B	9.40086
ENSG00000130024	PHF10	9.39419
ENSG00000152240	HAUS1	9.39326
ENSG00000108523	RNF167	9.39125
ENSG00000166333	ILK	9.37492
ENSG00000073060	SCARB1	9.36384
ENSG00000188732	FAM221A	9.3489
ENSG00000188559	RALGAPA2	9.34008
ENSG00000178896	EXOSC4	9.33372
ENSG00000241956	CTC-340A15.2	9.33301
ENSG00000205213	LGR4	9.33266
ENSG00000177556	ATOX1	9.32838
ENSG00000198933	TBKBP1	9.32536
ENSG00000184005	ST6GALNAC3	9.3139
ENSG00000119509	INVS	9.31277
ENSG00000134825	TMEM258	9.31255
ENSG00000156076	WIF1	9.30731
ENSG00000173960	UBXN2A	9.30466
ENSG00000166689	PLEKHA7	9.3039
ENSG00000228315	GUSBP11	9.29982
ENSG00000186298	PPP1CC	9.29408
ENSG00000179364	PACS2	9.28982
ENSG00000123560	PLP1	9.2786
ENSG00000123684	LPGAT1	9.27702
ENSG00000153046	CDYL	9.27288
ENSG00000108961	RANGRF	9.26974
ENSG00000167658	EEF2	9.26507
ENSG00000197622	CDC42SE1	9.26356
ENSG00000127054	CPSF3L	9.2607
ENSG00000247809	NR2F2-AS1	9.25812
ENSG00000046889	PREX2	9.25426
ENSG00000196756	SNHG17	9.24512
ENSG00000116266	STXBP3	9.24257
ENSG00000070413	DGCR2	9.23938
ENSG00000149932	TMEM219	9.23857
ENSG00000146122	DAAM2	9.23537
ENSG00000136527	TRA2B	9.23135
ENSG00000198740	ZNF652	9.21474
ENSG00000087250	MT3	9.20648
ENSG00000135821	GLUL	9.20355
ENSG00000134313	KIDINS220	9.20232
ENSG00000101751	POLI	9.19585
ENSG00000133104	SPG20	9.19365
ENSG00000135678	CPM	9.18824
ENSG00000175548	ALG10B	9.17903
ENSG00000139620	KANSL2	9.17684
ENSG00000245849	RAD51-AS1	9.17651
ENSG00000157851	DPYSL5	9.1728
ENSG00000030066	NUP160	9.1707
ENSG00000197958	RPL12	9.16895
ENSG00000185088	RPS27L	9.16393
ENSG00000100154	TTC28	9.16112
ENSG00000165164	CXorf22	9.15986
ENSG00000075131	TIPIN	9.15326
ENSG00000073417	PDE8A	9.14368
ENSG00000162631	NTNG1	9.13929
ENSG00000114353	GNAI2	9.13179
ENSG00000255580	AP000462.2	9.12577
ENSG00000170892	TSEN34	9.1179
ENSG00000070214	SLC44A1	9.11719
ENSG00000196440	ARMCX4	9.10812
ENSG00000156256	USP16	9.10055
ENSG00000106263	EIF3B	9.0985
ENSG00000197536	C5orf56	9.09249
ENSG00000248092	NNT-AS1	9.08849
ENSG00000100836	PABPN1	9.08586
ENSG00000137285	TUBB2B	9.07231
ENSG00000158106	RHPN1	9.07109
ENSG00000204356	NELFE	9.07054
ENSG00000236922	LINC01378	9.06213
ENSG00000124191	TOX2	9.04869
ENSG00000184677	ZBTB40	9.03835
ENSG00000181404	WASH1	9.0255
ENSG00000075429	CACNG5	9.02487
ENSG00000170430	MGMT	9.02176
ENSG00000184164	CRELD2	9.01233
ENSG00000173209	AHSA2	9.00949
ENSG00000249112	RP11-43D2.2	8.99942
ENSG00000160679	CHTOP	8.97917
ENSG00000104979	C19orf53	8.97888
ENSG00000229751	RP11-142M10.2	8.97206
ENSG00000060718	COL11A1	8.95427
ENSG00000132478	UNK	8.95415
ENSG00000155849	ELMO1	8.951
ENSG00000230189	GS1-124K5.2	8.94801
ENSG00000205581	HMGN1	8.9469
ENSG00000184743	ATL3	8.93299
ENSG00000100603	SNW1	8.92741
ENSG00000196218	RYR1	8.92655
ENSG00000106397	PLOD3	8.92215
ENSG00000089250	NOS1	8.92173
ENSG00000271199	RP13-216E22.5	8.91859
ENSG00000166225	FRS2	8.90792
ENSG00000151929	BAG3	8.89889
ENSG00000095015	MAP3K1	8.8988
ENSG00000168802	CHTF8	8.89877
ENSG00000100911	PSME2	8.89599
ENSG00000162687	KCNT2	8.88971
ENSG00000130304	SLC27A1	8.88503
ENSG00000213949	ITGA1	8.87841
ENSG00000145708	CRHBP	8.86093
ENSG00000097007	ABL1	8.85383
ENSG00000134259	NGF	8.85367
ENSG00000071553	ATP6AP1	8.84956
ENSG00000114480	GBE1	8.83879
ENSG00000136807	CDK9	8.83423
ENSG00000136280	CCM2	8.83113
ENSG00000162627	SNX7	8.83024
ENSG00000120699	EXOSC8	8.82654
ENSG00000257176	RP11-996F15.2	8.8209
ENSG00000030582	GRN	8.80057
ENSG00000134247	PTGFRN	8.79649
ENSG00000124406	ATP8A1	8.78725
ENSG00000271034	RP11-963H1.1	8.78249
ENSG00000138785	INTS12	8.77725
ENSG00000124160	NCOA5	8.7761
ENSG00000164548	TRA2A	8.7714
ENSG00000007062	PROM1	8.7691
ENSG00000158270	COLEC12	8.76077
ENSG00000185818	NAT8L	8.7557
ENSG00000170832	USP32	8.75151
ENSG00000110031	LPXN	8.75056
ENSG00000204394	VARS	8.74273
ENSG00000102043	MTMR8	8.73876
ENSG00000177700	POLR2L	8.73612
ENSG00000187079	TEAD1	8.7329
ENSG00000078114	NEBL	8.73134
ENSG00000100242	SUN2	8.72938
ENSG00000227392	HPN-AS1	8.7159
ENSG00000137845	ADAM10	8.71021
ENSG00000155465	SLC7A7	8.70409
ENSG00000141458	NPC1	8.69757
ENSG00000008513	ST3GAL1	8.69483
ENSG00000122783	C7orf49	8.69404
ENSG00000155621	C9orf85	8.69029
ENSG00000031823	RANBP3	8.68911
ENSG00000139679	LPAR6	8.68645
ENSG00000166086	JAM3	8.68612
ENSG00000170310	STX8	8.68113
ENSG00000106261	ZKSCAN1	8.67705
ENSG00000180822	PSMG4	8.67568
ENSG00000099385	BCL7C	8.6756
ENSG00000186073	C15orf41	8.66843
ENSG00000100380	ST13	8.65935
ENSG00000186352	ANKRD37	8.65203
ENSG00000148158	SNX30	8.6506
ENSG00000087274	ADD1	8.64904
ENSG00000052802	MSMO1	8.64266
ENSG00000068796	KIF2A	8.64241
ENSG00000184209	SNRNP35	8.64151
ENSG00000241127	YAE1D1	8.64135
ENSG00000146966	DENND2A	8.61805
ENSG00000257986	RP11-314P15.2	8.6162
ENSG00000258301	RP11-488C13.5	8.61185
ENSG00000169031	COL4A3	8.60573
ENSG00000163638	ADAMTS9	8.60549
ENSG00000173486	FKBP2	8.60018
ENSG00000227486	RP13-188A5.1	8.59448
ENSG00000131626	PPFIA1	8.59215
ENSG00000256661	A2ML1-AS1	8.59137
ENSG00000149218	ENDOD1	8.59069
ENSG00000229956	ZRANB2-AS2	8.58627
ENSG00000213293	CTD-2666L21.3	8.58377
ENSG00000236204	LINC01376	8.5777
ENSG00000073711	PPP2R3A	8.57727
ENSG00000142459	EVI5L	8.5727
ENSG00000112773	FAM46A	8.57159
ENSG00000233067	PTCHD1-AS	8.57073
ENSG00000105854	PON2	8.56652
ENSG00000100796	SMEK1	8.5653
ENSG00000148468	FAM171A1	8.56522
ENSG00000124151	NCOA3	8.5525
ENSG00000162909	CAPN2	8.54847
ENSG00000132003	ZSWIM4	8.54696
ENSG00000198252	STYX	8.51107
ENSG00000170293	CMTM8	8.50788
ENSG00000087884	AAMDC	8.50551
ENSG00000103363	TCEB2	8.48985
ENSG00000228212	OFD1P17	8.48751
ENSG00000232044	LINC01105	8.48733
ENSG00000159461	AMFR	8.48583
ENSG00000180879	SSR4	8.48274
ENSG00000152137	HSPB8	8.47595
ENSG00000106948	AKNA	8.47595
ENSG00000112200	ZNF451	8.4738
ENSG00000250979	RP11-656G20.1	8.47357
ENSG00000006831	ADIPOR2	8.46341
ENSG00000196705	ZNF431	8.44941
ENSG00000116560	SFPQ	8.43508
ENSG00000185641	CTD-2287O16.1	8.42987
ENSG00000062194	GPBP1	8.42689
ENSG00000170954	ZNF415	8.42478
ENSG00000077044	DGKD	8.42221
ENSG00000198625	MDM4	8.41805
ENSG00000188064	WNT7B	8.41414
ENSG00000170037	CNTROB	8.41339
ENSG00000106344	RBM28	8.4101
ENSG00000175215	CTDSP2	8.40649
ENSG00000139668	WDFY2	8.40583
ENSG00000170242	USP47	8.40029
ENSG00000113732	ATP6V0E1	8.39964
ENSG00000105443	CYTH2	8.3817
ENSG00000164751	PEX2	8.37106
ENSG00000129515	SNX6	8.3674
ENSG00000219507	FTH1P8	8.36714
ENSG00000275052	SMEK2	8.36623
ENSG00000084774	CAD	8.36519
ENSG00000105516	DBP	8.34651
ENSG00000169991	IFFO2	8.34431
ENSG00000080298	RFX3	8.3408
ENSG00000142541	RPL13A	8.3396
ENSG00000082438	COBLL1	8.33834
ENSG00000185896	LAMP1	8.33533
ENSG00000259865	RP11-488L18.10	8.32853
ENSG00000111783	RFX4	8.32744
ENSG00000198286	CARD11	8.32636
ENSG00000119508	NR4A3	8.32439
ENSG00000164022	AIMP1	8.32219
ENSG00000099875	MKNK2	8.31758
ENSG00000180263	FGD6	8.3055
ENSG00000224731	AC016716.2	8.30041
ENSG00000198496	NBR2	8.29888
ENSG00000100982	PCIF1	8.29591
ENSG00000162947	AC007364.1	8.29584
ENSG00000221983	UBA52	8.29572
ENSG00000154229	PRKCA	8.29077
ENSG00000184194	GPR173	8.29009
ENSG00000116209	TMEM59	8.28884
ENSG00000226210	WASH7P	8.28781
ENSG00000185834	RPL12P4	8.28701
ENSG00000100815	TRIP11	8.27982
ENSG00000186350	RXRA	8.27333
ENSG00000027075	PRKCH	8.26304
ENSG00000135679	MDM2	8.25543
ENSG00000123992	DNPEP	8.25253
ENSG00000164733	CTSB	8.24768
ENSG00000166262	FAM227B	8.24709
ENSG00000229119	CTB-63M22.1	8.24316
ENSG00000073849	ST6GAL1	8.24219
ENSG00000143368	SF3B4	8.24111
ENSG00000161642	ZNF385A	8.23432
ENSG00000196074	SYCP2	8.23231
ENSG00000175130	MARCKSL1	8.22654
ENSG00000131171	SH3BGRL	8.2234
ENSG00000127314	RAP1B	8.22231
ENSG00000132952	USPL1	8.21923
ENSG00000157426	AASDH	8.21799
ENSG00000068878	PSME4	8.20952
ENSG00000141424	SLC39A6	8.20704
ENSG00000156973	PDE6D	8.20304
ENSG00000071246	VASH1	8.20255
ENSG00000149532	CPSF7	8.19429
ENSG00000116117	PARD3B	8.1904
ENSG00000066322	ELOVL1	8.18631
ENSG00000122870	BICC1	8.18296
ENSG00000151834	GABRA2	8.18115
ENSG00000119969	HELLS	8.17851
ENSG00000219481	NBPF1	8.16227
ENSG00000183283	DAZAP2	8.16103
ENSG00000138771	SHROOM3	8.14108
ENSG00000134851	TMEM165	8.13712
ENSG00000102316	MAGED2	8.1213
ENSG00000128915	ICE2	8.11171
ENSG00000226608	FTLP3	8.11155
ENSG00000197818	SLC9A8	8.11115
ENSG00000231918	AC007682.1	8.1036
ENSG00000101542	CDH20	8.09447
ENSG00000185477	GPRIN3	8.09061
ENSG00000231871	IPO9-AS1	8.07645
ENSG00000166348	USP54	8.06539
ENSG00000111269	CREBL2	8.06519
ENSG00000076924	XAB2	8.05659
ENSG00000076067	RBMS2	8.05545
ENSG00000119729	RHOQ	8.05238
ENSG00000100225	FBXO7	8.04911
ENSG00000182168	UNC5C	8.04358
ENSG00000173992	CCS	8.04327
ENSG00000144802	NFKBIZ	8.04166
ENSG00000143315	PIGM	8.04106
ENSG00000154447	SH3RF1	8.0384
ENSG00000116668	SWT1	8.03228
ENSG00000112319	EYA4	8.02811
ENSG00000168036	CTNNB1	8.02735
ENSG00000204764	RANBP17	8.02442
ENSG00000115414	FN1	8.02028
ENSG00000264324	RP11-287D1.3	8.01715
ENSG00000206190	ATP10A	8.00492
ENSG00000117691	NENF	8.00262
ENSG00000253773	C8orf37-AS1	7.99598
ENSG00000168264	IRF2BP2	7.9953
ENSG00000182263	FIGN	7.99434
ENSG00000141503	MINK1	7.99216
ENSG00000234127	TRIM26	7.99071
ENSG00000122012	SV2C	7.98443
ENSG00000064102	ASUN	7.98242
ENSG00000203778	FAM229B	7.98096
ENSG00000196338	NLGN3	7.98055
ENSG00000262655	SPON1	7.98002
ENSG00000151693	ASAP2	7.97937
ENSG00000176293	ZNF135	7.97864
ENSG00000131584	ACAP3	7.97623
ENSG00000083168	KAT6A	7.97462
ENSG00000164946	FREM1	7.96819
ENSG00000099381	SETD1A	7.96741
ENSG00000116752	BCAS2	7.96692
ENSG00000234323	RP11-308N19.1	7.95877
ENSG00000149591	TAGLN	7.95755
ENSG00000166173	LARP6	7.95724
ENSG00000185942	NKAIN3	7.95532
ENSG00000078487	ZCWPW1	7.95488
ENSG00000100280	AP1B1	7.9518
ENSG00000183077	AFMID	7.94801
ENSG00000242814	RP11-436H11.1	7.9468
ENSG00000167635	ZNF146	7.94391
ENSG00000133742	CA1	7.94178
ENSG00000151461	UPF2	7.94088
ENSG00000132561	MATN2	7.93914
ENSG00000114439	BBX	7.93897
ENSG00000134248	LAMTOR5	7.93226
ENSG00000182986	ZNF320	7.93017
ENSG00000255389	C6orf3	7.92751
ENSG00000204220	PFDN6	7.91716
ENSG00000241549	GUSBP2	7.91652
ENSG00000182149	IST1	7.90502
ENSG00000168477	TNXB	7.89681
ENSG00000261326	LINC01355	7.88947
ENSG00000137497	NUMA1	7.88286
ENSG00000184985	SORCS2	7.88195
ENSG00000228474	OST4	7.88058
ENSG00000100364	KIAA0930	7.87795
ENSG00000255794	RMST	7.85371
ENSG00000111877	MCM9	7.85036
ENSG00000164303	ENPP6	7.83993
ENSG00000166979	EVA1C	7.83109
ENSG00000255284	AP006621.5	7.82108
ENSG00000123136	DDX39A	7.81411
ENSG00000164684	ZNF704	7.81107
ENSG00000169564	PCBP1	7.80526
ENSG00000171016	PYGO1	7.80494
ENSG00000180447	GAS1	7.79687
ENSG00000146576	C7orf26	7.7722
ENSG00000163584	RPL22L1	7.76657
ENSG00000224271	RP11-191L9.4	7.76649
ENSG00000119878	CRIPT	7.7622
ENSG00000118507	AKAP7	7.75277
ENSG00000130005	GAMT	7.74153
ENSG00000033327	GAB2	7.74041
ENSG00000172667	ZMAT3	7.73371
ENSG00000017427	IGF1	7.73295
ENSG00000104375	STK3	7.72775
ENSG00000141232	TOB1	7.71999
ENSG00000125877	ITPA	7.71815
ENSG00000099331	MYO9B	7.71795
ENSG00000080200	CRYBG3	7.71306
ENSG00000129422	MTUS1	7.71035
ENSG00000223501	VPS52	7.70953
ENSG00000101439	CST3	7.7086
ENSG00000176771	NCKAP5	7.70269
ENSG00000231607	DLEU2	7.70182
ENSG00000177303	CASKIN2	7.69973
ENSG00000258342	RP11-116N8.1	7.69453
ENSG00000122432	SPATA1	7.69279
ENSG00000008083	JARID2	7.68968
ENSG00000141449	GREB1L	7.68806
ENSG00000082996	RNF13	7.68245
ENSG00000275700	AATF	7.67531
ENSG00000221909	FAM200A	7.67102
ENSG00000247315	ZCCHC3	7.67042
ENSG00000231246	RP5-965F6.2	7.67033
ENSG00000144355	DLX1	7.65262
ENSG00000167202	TBC1D2B	7.6523
ENSG00000160216	AGPAT3	7.6517
ENSG00000100784	RPS6KA5	7.65124
ENSG00000226864	ATE1-AS1	7.65076
ENSG00000050820	BCAR1	7.64328
ENSG00000105519	CAPS	7.64061
ENSG00000172493	AFF1	7.64027
ENSG00000155545	MIER3	7.63613
ENSG00000180881	CAPS2	7.63553
ENSG00000115935	WIPF1	7.62854
ENSG00000122299	ZC3H7A	7.62786
ENSG00000198198	SZT2	7.62336
ENSG00000269293	ZSCAN16-AS1	7.61488
ENSG00000107099	DOCK8	7.61297
ENSG00000163960	UBXN7	7.60763
ENSG00000113712	CSNK1A1	7.60454
ENSG00000204344	STK19	7.60161
ENSG00000170681	MURC	7.59807
ENSG00000135535	CD164	7.5907
ENSG00000079999	KEAP1	7.58839
ENSG00000169087	HSPBAP1	7.58168
ENSG00000100220	RTCB	7.58028
ENSG00000130402	ACTN4	7.57978
ENSG00000177595	PIDD1	7.57964
ENSG00000213300	HNRNPA3P6	7.57742
ENSG00000120162	MOB3B	7.57731
ENSG00000169976	SF3B5	7.57684
ENSG00000104219	ZDHHC2	7.57364
ENSG00000184436	THAP7	7.56451
ENSG00000163377	FAM19A4	7.56059
ENSG00000159433	STARD9	7.55863
ENSG00000214612	RPS19P1	7.55692
ENSG00000114646	CSPG5	7.55561
ENSG00000143393	PI4KB	7.55499
ENSG00000138835	RGS3	7.55408
ENSG00000158467	AHCYL2	7.55268
ENSG00000275294	RP11-428O18.6	7.55165
ENSG00000106100	NOD1	7.55075
ENSG00000249464	LINC01091	7.54494
ENSG00000141753	IGFBP4	7.54334
ENSG00000149809	TM7SF2	7.53147
ENSG00000080189	SLC35C2	7.52725
ENSG00000170381	SEMA3E	7.52369
ENSG00000140600	SH3GL3	7.51872
ENSG00000065613	SLK	7.51497
ENSG00000185634	SHC4	7.50992
ENSG00000033867	SLC4A7	7.5078
ENSG00000143815	LBR	7.50414
ENSG00000271774	RP4-678D15.1	7.50198
ENSG00000204977	TRIM13	7.50167
ENSG00000108018	SORCS1	7.49906
ENSG00000147202	DIAPH2	7.49816
ENSG00000149090	PAMR1	7.49769
ENSG00000019144	PHLDB1	7.49449
ENSG00000280739	EIF1B-AS1	7.4944
ENSG00000250061	RP11-541P9.3	7.48599
ENSG00000049192	ADAMTS6	7.48357
ENSG00000183779	ZNF703	7.48043
ENSG00000189350	FAM179A	7.47955
ENSG00000141441	GAREM	7.47834
ENSG00000065526	SPEN	7.47584
ENSG00000225131	PSME2P2	7.47573
ENSG00000001629	ANKIB1	7.46806
ENSG00000231689	LINC01090	7.4659
ENSG00000237214	RP11-12M9.3	7.46445
ENSG00000177663	IL17RA	7.46177
ENSG00000117475	BLZF1	7.46135
ENSG00000080573	COL5A3	7.45567
ENSG00000197982	C1orf122	7.45033
ENSG00000154175	ABI3BP	7.44417
ENSG00000156232	WHAMM	7.41973
ENSG00000005238	FAM214B	7.41605
ENSG00000153140	CETN3	7.41438
ENSG00000136699	SMPD4	7.40877
ENSG00000243317	C7orf73	7.40733
ENSG00000106772	PRUNE2	7.40465
ENSG00000182541	LIMK2	7.40277
ENSG00000120868	APAF1	7.40274
ENSG00000101004	NINL	7.40268
ENSG00000236871	LINC00106	7.40245
ENSG00000106714	CNTNAP3	7.39775
ENSG00000165476	REEP3	7.39632
ENSG00000138468	SENP7	7.3866
ENSG00000147488	ST18	7.38593
ENSG00000140548	ZNF710	7.38584
ENSG00000263307	RP11-166B2.8	7.38506
ENSG00000108100	CCNY	7.3793
ENSG00000113532	ST8SIA4	7.37681
ENSG00000163945	UVSSA	7.37097
ENSG00000196924	FLNA	7.36861
ENSG00000130985	UBA1	7.3645
ENSG00000179134	SAMD4B	7.35767
ENSG00000134369	NAV1	7.34943
ENSG00000139793	MBNL2	7.34577
ENSG00000114745	GORASP1	7.34259
ENSG00000087495	PHACTR3	7.34167
ENSG00000143157	POGK	7.34136
ENSG00000165948	IFI27L1	7.3413
ENSG00000145794	MEGF10	7.33856
ENSG00000238000	RP11-274E7.2	7.33808
ENSG00000038945	MSR1	7.3351
ENSG00000173077	DEC1	7.33151
ENSG00000253535	RP11-624C23.1	7.32743
ENSG00000169689	STRA13	7.32701
ENSG00000108187	PBLD	7.31962
ENSG00000204954	C12orf73	7.3153
ENSG00000145780	FEM1C	7.31421
ENSG00000123505	AMD1	7.30742
ENSG00000183628	DGCR6	7.30492
ENSG00000142534	RPS11	7.2983
ENSG00000262943	ALOX12P2	7.29781
ENSG00000171161	ZNF672	7.29498
ENSG00000162944	RFTN2	7.29478
ENSG00000243964	RP11-16F15.1	7.29426
ENSG00000133195	SLC39A11	7.29129
ENSG00000105072	C19orf44	7.28813
ENSG00000176108	CHMP6	7.28787
ENSG00000101126	ADNP	7.28428
ENSG00000198879	SFMBT2	7.25347
ENSG00000182218	HHIPL1	7.25272
ENSG00000250220	RP11-692D12.1	7.24921
ENSG00000251513	CTD-2215E18.1	7.24516
ENSG00000145476	CYP4V2	7.24508
ENSG00000170579	DLGAP1	7.23893
ENSG00000118263	KLF7	7.23802
ENSG00000165494	PCF11	7.23702
ENSG00000229140	CCDC26	7.23664
ENSG00000132122	SPATA6	7.22679
ENSG00000164659	KIAA1324L	7.22579
ENSG00000224957	LINC01266	7.21947
ENSG00000170144	HNRNPA3	7.21759
ENSG00000083845	RPS5	7.21489
ENSG00000168906	MAT2A	7.21397
ENSG00000099977	DDT	7.21035
ENSG00000234684	SDCBP2-AS1	7.20739
ENSG00000117298	ECE1	7.20563
ENSG00000232712	KIZ-AS1	7.20539
ENSG00000116147	TNR	7.20527
ENSG00000250303	RP11-356J5.12	7.20335
ENSG00000116514	RNF19B	7.20051
ENSG00000237036	ZEB1-AS1	7.17837
ENSG00000132912	DCTN4	7.17707
ENSG00000271601	LIX1L	7.17166
ENSG00000159322	ADPGK	7.17146
ENSG00000172469	MANEA	7.16109
ENSG00000156500	FAM122C	7.1588
ENSG00000136436	CALCOCO2	7.15564
ENSG00000160908	ZNF394	7.15301
ENSG00000151623	NR3C2	7.15158
ENSG00000144229	THSD7B	7.14868
ENSG00000103227	LMF1	7.14666
ENSG00000172671	ZFAND4	7.13798
ENSG00000245910	SNHG6	7.13279
ENSG00000198133	TMEM229B	7.13203
ENSG00000177548	RABEP2	7.13076
ENSG00000185122	HSF1	7.12944
ENSG00000160972	PPP1R16A	7.11303
ENSG00000242247	ARFGAP3	7.11212
ENSG00000095209	TMEM38B	7.10339
ENSG00000241743	RP5-964N17.1	7.09837
ENSG00000169302	STK32A	7.09303
ENSG00000084207	GSTP1	7.09187
ENSG00000062650	WAPAL	7.08896
ENSG00000137936	BCAR3	7.08478
ENSG00000144504	ANKMY1	7.08436
ENSG00000165801	ARHGEF40	7.08314
ENSG00000115616	SLC9A2	7.08198
ENSG00000183018	SPNS2	7.07709
ENSG00000072422	RHOBTB1	7.06741
ENSG00000143507	DUSP10	7.06425
ENSG00000230091	TMEM254-AS1	7.0639
ENSG00000104043	ATP8B4	7.06237
ENSG00000229897	SEPT7P7	7.05871
ENSG00000196526	AFAP1	7.0568
ENSG00000152422	XRCC4	7.05143
ENSG00000196998	WDR45	7.04931
ENSG00000176046	NUPR1	7.04774
ENSG00000100299	ARSA	7.0458
ENSG00000123384	LRP1	7.039
ENSG00000173221	GLRX	7.03813
ENSG00000163285	GABRG1	7.03558
ENSG00000147862	NFIB	7.02531
ENSG00000109320	NFKB1	7.02373
ENSG00000105875	WDR91	7.02265
ENSG00000128602	SMO	7.0217
ENSG00000119669	IRF2BPL	7.00809
ENSG00000084072	PPIE	7.00583
ENSG00000176343	RPL37AP8	7.00438
ENSG00000223528	RP11-223P11.3	7.00321
ENSG00000223745	RP4-717I23.3	7.0032
ENSG00000107551	RASSF4	7.00226
ENSG00000182158	CREB3L2	6.98905
ENSG00000104824	HNRNPL	6.98746
ENSG00000246851	RP11-544A12.8	6.98731
ENSG00000116809	ZBTB17	6.98726
ENSG00000158315	RHBDL2	6.98614
ENSG00000182310	SPACA6P	6.98279
ENSG00000260927	RP11-459F6.3	6.98067
ENSG00000106829	TLE4	6.97936
ENSG00000165934	CPSF2	6.97794
ENSG00000123908	AGO2	6.97756
ENSG00000230580	AC021016.7	6.97451
ENSG00000166016	ABTB2	6.96439
ENSG00000196547	MAN2A2	6.95114
ENSG00000263400	TMEM220-AS1	6.94948
ENSG00000113583	C5orf15	6.94854
ENSG00000136098	NEK3	6.94838
ENSG00000196263	ZNF471	6.94225
ENSG00000092758	COL9A3	6.94164
ENSG00000172845	SP3	6.94146
ENSG00000165113	GKAP1	6.93988
ENSG00000131669	NINJ1	6.93795
ENSG00000154945	ANKRD40	6.93595
ENSG00000104447	TRPS1	6.93582
ENSG00000169122	FAM110B	6.93536
ENSG00000138182	KIF20B	6.93326
ENSG00000237676	RPL30P4	6.93184
ENSG00000172987	HPSE2	6.92614
ENSG00000062725	APPBP2	6.92573
ENSG00000127946	HIP1	6.92542
ENSG00000233639	LINC01158	6.92273
ENSG00000176658	MYO1D	6.9214
ENSG00000174799	CEP135	6.91831
ENSG00000110651	CD81	6.91482
ENSG00000135801	TAF5L	6.91398
ENSG00000070476	ZXDC	6.91028
ENSG00000185950	IRS2	6.90555
ENSG00000196646	ZNF136	6.904
ENSG00000147588	PMP2	6.90133
ENSG00000154727	GABPA	6.89023
ENSG00000152104	PTPN14	6.88254
ENSG00000100068	LRP5L	6.8815
ENSG00000106392	C1GALT1	6.87883
ENSG00000130821	SLC6A8	6.87056
ENSG00000150093	ITGB1	6.86897
ENSG00000156171	DRAM2	6.86699
ENSG00000196275	GTF2IRD2	6.86583
ENSG00000106415	GLCCI1	6.86222
ENSG00000132522	GPS2	6.85875
ENSG00000182985	CADM1	6.85672
ENSG00000259495	RP11-210M15.2	6.85085
ENSG00000228061	Z83001.1	6.84955
ENSG00000135905	DOCK10	6.8467
ENSG00000124193	SRSF6	6.84397
ENSG00000106009	BRAT1	6.84374
ENSG00000203650	LINC01285	6.84292
ENSG00000163660	CCNL1	6.83935
ENSG00000090520	DNAJB11	6.83716
ENSG00000158234	FAIM	6.83419
ENSG00000153823	PID1	6.82314
ENSG00000197563	PIGN	6.82115
ENSG00000249502	AC006160.5	6.8158
ENSG00000152348	ATG10	6.81406
ENSG00000116667	C1orf21	6.80428
ENSG00000072786	STK10	6.80359
ENSG00000132471	WBP2	6.80318
ENSG00000231969	AC144449.1	6.79874
ENSG00000163576	EFHB	6.79632
ENSG00000275023	MLLT6	6.79213
ENSG00000237668	RPS15AP38	6.78618
ENSG00000147251	DOCK11	6.78602
ENSG00000226243	RPL37AP1	6.78214
ENSG00000158201	ABHD3	6.76984
ENSG00000203666	EFCAB2	6.76754
ENSG00000163714	U2SURP	6.76583
ENSG00000129595	EPB41L4A	6.76571
ENSG00000214013	GANC	6.76486
ENSG00000155754	ALS2CR11	6.76413
ENSG00000182606	TRAK1	6.76267
ENSG00000102125	TAZ	6.75694
ENSG00000067646	ZFY	6.75371
ENSG00000073792	IGF2BP2	6.74576
ENSG00000167962	ZNF598	6.74355
ENSG00000148308	GTF3C5	6.74112
ENSG00000189108	IL1RAPL2	6.74104
ENSG00000226994	AC012593.1	6.73809
ENSG00000101333	PLCB4	6.72732
ENSG00000227036	LINC00511	6.72645
ENSG00000124786	SLC35B3	6.72582
ENSG00000119283	TRIM67	6.72059
ENSG00000134532	SOX5	6.72044
ENSG00000117362	APH1A	6.71638
ENSG00000121644	DESI2	6.71393
ENSG00000161091	MFSD12	6.71261
ENSG00000165406	MARCH8	6.70974
ENSG00000164305	CASP3	6.70676
ENSG00000227500	SCAMP4	6.70582
ENSG00000133624	ZNF767P	6.70428
ENSG00000169372	CRADD	6.7011
ENSG00000174705	SH3PXD2B	6.69704
ENSG00000198363	ASPH	6.69574
ENSG00000256771	ZNF253	6.6927
ENSG00000269026	AC003006.7	6.69208
ENSG00000102786	INTS6	6.68964
ENSG00000278996	CH507-513H4.1	6.68424
ENSG00000141452	C18orf8	6.6805
ENSG00000103066	PLA2G15	6.6804
ENSG00000164188	RANBP3L	6.66589
ENSG00000145431	PDGFC	6.66401
ENSG00000198963	RORB	6.66161
ENSG00000177239	MAN1B1	6.66117
ENSG00000205903	ZNF316	6.65963
ENSG00000087053	MTMR2	6.65692
ENSG00000088881	EBF4	6.6546
ENSG00000180667	YOD1	6.65015
ENSG00000143303	RRNAD1	6.64761
ENSG00000170260	ZNF212	6.64213
ENSG00000141569	TRIM65	6.64021
ENSG00000243335	KCTD7	6.63477
ENSG00000196562	SULF2	6.63441
ENSG00000122591	FAM126A	6.63011
ENSG00000100095	SEZ6L	6.62879
ENSG00000054983	GALC	6.62507
ENSG00000128692	EIF2S2P4	6.62115
ENSG00000228043	AC097721.2	6.61954
ENSG00000164344	KLKB1	6.61939
ENSG00000145375	SPATA5	6.61389
ENSG00000075420	FNDC3B	6.60666
ENSG00000231889	TRAF3IP2-AS1	6.60612
ENSG00000179292	TMEM151A	6.60534
ENSG00000182993	C12orf60	6.60487
ENSG00000204128	C2orf72	6.60426
ENSG00000152127	MGAT5	6.60392
ENSG00000103184	SEC14L5	6.59925
ENSG00000135365	PHF21A	6.59744
ENSG00000104408	EIF3E	6.59587
ENSG00000166938	DIS3L	6.5951
ENSG00000117713	ARID1A	6.5921
ENSG00000163131	CTSS	6.59167
ENSG00000186951	PPARA	6.59023
ENSG00000172081	MOB3A	6.58872
ENSG00000162086	ZNF75A	6.58747
ENSG00000104133	SPG11	6.58698
ENSG00000155850	SLC26A2	6.58385
ENSG00000214021	TTLL3	6.57464
ENSG00000101849	TBL1X	6.57447
ENSG00000114757	PEX5L	6.57203
ENSG00000119640	ACYP1	6.56768
ENSG00000216937	CCDC7	6.56691
ENSG00000228065	LINC01515	6.56539
ENSG00000169604	ANTXR1	6.56032
ENSG00000047365	ARAP2	6.55334
ENSG00000186283	TOR3A	6.55281
ENSG00000124251	TP53TG5	6.551
ENSG00000112280	COL9A1	6.54276
ENSG00000153885	KCTD15	6.54179
ENSG00000080839	RBL1	6.53363
ENSG00000122435	TRMT13	6.53273
ENSG00000103187	COTL1	6.53251
ENSG00000129255	MPDU1	6.51409
ENSG00000198756	COLGALT2	6.50981
ENSG00000131873	CHSY1	6.50807
ENSG00000142002	DPP9	6.50502
ENSG00000150361	KLHL1	6.50498
ENSG00000068650	ATP11A	6.50264
ENSG00000251003	ZFPM2-AS1	6.49488
ENSG00000170525	PFKFB3	6.49333
ENSG00000109775	UFSP2	6.48892
ENSG00000131408	NR1H2	6.48755
ENSG00000141858	SAMD1	6.48515
ENSG00000119950	MXI1	6.48148
ENSG00000124942	AHNAK	6.47799
ENSG00000152527	PLEKHH2	6.47798
ENSG00000134996	OSTF1	6.47739
ENSG00000187068	C3orf70	6.47446
[truncated: 10,037 more rows]

## Sheet: IN-SV2C
Ensemble_id	Symbol	Score
ENSG00000187094	CCK	100
ENSG00000236824	BCYRN1	61.128
ENSG00000214548	MEG3	53.5831
ENSG00000106211	HSPB1	51.7952
ENSG00000231079	AC105402.4	51.5227
ENSG00000171867	PRNP	49.8833
ENSG00000120694	HSPH1	49.5199
ENSG00000157404	KIT	48.1749
ENSG00000081189	MEF2C	46.4831
ENSG00000205542	TMSB4X	45.9895
ENSG00000204389	HSPA1A	44.9526
ENSG00000241684	ADAMTS9-AS2	42.4845
ENSG00000169554	ZEB2	42.463
ENSG00000143153	ATP1B1	41.7582
ENSG00000099622	CIRBP	41.6523
ENSG00000127152	BCL11B	40.2132
ENSG00000166268	MYRFL	40.1737
ENSG00000233762	AC007969.5	39.1289
ENSG00000184408	KCND2	38.8294
ENSG00000124406	ATP8A1	38.3707
ENSG00000173812	EIF1	38.0677
ENSG00000169855	ROBO1	36.9104
ENSG00000158258	CLSTN2	36.8905
ENSG00000034510	TMSB10	36.7687
ENSG00000164796	CSMD3	36.0931
ENSG00000178568	ERBB4	35.9591
ENSG00000232287	SLC6A1-AS1	35.8831
ENSG00000185736	ADARB2	35.8616
ENSG00000129244	ATP1B2	35.6384
ENSG00000248527	MTATP6P1	35.6292
ENSG00000262902	RP11-750B16.1	35.539
ENSG00000122786	CALD1	35.4403
ENSG00000188042	ARL4C	34.525
ENSG00000115268	RPS15	34.1749
ENSG00000184226	PCDH9	33.2322
ENSG00000151929	BAG3	32.9665
ENSG00000129682	FGF13	32.6058
ENSG00000136750	GAD2	32.467
ENSG00000174473	GALNTL6	32.4615
ENSG00000123983	ACSL3	32.126
ENSG00000149972	CNTN5	31.9674
ENSG00000164418	GRIK2	31.5959
ENSG00000117632	STMN1	31.3817
ENSG00000171951	SCG2	31.2958
ENSG00000224550	RP11-270C12.3	31.1624
ENSG00000132002	DNAJB1	31.1369
ENSG00000172270	BSG	31.127
ENSG00000099715	PCDH11Y	31.0071
ENSG00000223804	CH17-472G23.2	30.9659
ENSG00000067715	SYT1	30.9069
ENSG00000242808	SOX2-OT	30.8278
ENSG00000144339	TMEFF2	30.7178
ENSG00000044115	CTNNA1	30.6108
ENSG00000187164	KIAA1598	30.4413
ENSG00000185008	ROBO2	30.1445
ENSG00000147202	DIAPH2	29.9314
ENSG00000168843	FSTL5	29.9031
ENSG00000172757	CFL1	29.6914
ENSG00000108018	SORCS1	29.6476
ENSG00000080824	HSP90AA1	29.5599
ENSG00000166598	HSP90B1	29.4891
ENSG00000123119	NECAB1	29.3914
ENSG00000135597	REPS1	29.2471
ENSG00000182168	UNC5C	29.1004
ENSG00000112531	QKI	29.0655
ENSG00000127022	CANX	28.9347
ENSG00000144642	RBMS3	28.8367
ENSG00000237973	RP5-857K21.6	28.6939
ENSG00000140403	DNAJA4	28.282
ENSG00000242265	PEG10	28.2131
ENSG00000134146	DPH6	28.1577
ENSG00000145147	SLIT2	28.0642
ENSG00000152578	GRIA4	28.0473
ENSG00000150625	GPM6A	27.852
ENSG00000123094	RASSF8	27.7677
ENSG00000179915	NRXN1	27.7258
ENSG00000187957	DNER	27.6397
ENSG00000204388	HSPA1B	27.3689
ENSG00000149925	ALDOA	27.0674
ENSG00000113319	RASGRF2	27.0378
ENSG00000189337	KAZN	26.9091
ENSG00000140945	CDH13	26.8674
ENSG00000145012	LPP	26.6619
ENSG00000185565	LSAMP	26.6119
ENSG00000183117	CSMD1	26.5648
ENSG00000226752	PSMD5-AS1	26.5513
ENSG00000087086	FTL	26.5215
ENSG00000187514	PTMA	26.2776
ENSG00000189180	ZNF33A	26.2365
ENSG00000171223	JUNB	26.1415
ENSG00000087258	GNAO1	26.0609
ENSG00000071242	RPS6KA2	25.9293
ENSG00000161016	RPL8	25.8421
ENSG00000183715	OPCML	25.7909
ENSG00000154721	JAM2	25.7882
ENSG00000120885	CLU	25.6374
ENSG00000166006	KCNC2	25.4225
ENSG00000189108	IL1RAPL2	25.3971
ENSG00000166444	ST5	25.3063
ENSG00000157985	AGAP1	25.2483
ENSG00000168264	IRF2BP2	25.1583
ENSG00000140600	SH3GL3	25.0988
ENSG00000175497	DPP10	25.0867
ENSG00000144847	IGSF11	25.0293
ENSG00000118418	HMGN3	24.9379
ENSG00000184014	DENND5A	24.9369
ENSG00000104324	CPQ	24.9273
ENSG00000197756	RPL37A	24.7603
ENSG00000182985	CADM1	24.7578
ENSG00000114480	GBE1	24.7048
ENSG00000156298	TSPAN7	24.6459
ENSG00000146677	AC004453.8	24.6325
ENSG00000183023	SLC8A1	24.6045
ENSG00000211459	MT-RNR1	24.5994
ENSG00000104833	TUBB4A	24.5538
ENSG00000138741	TRPC3	24.5425
ENSG00000151623	NR3C2	24.5347
ENSG00000167978	SRRM2	24.3368
ENSG00000145824	CXCL14	24.3181
ENSG00000143947	RPS27A	24.2687
ENSG00000140319	SRP14	24.2676
ENSG00000179104	TMTC2	24.1202
ENSG00000236552	RPL13AP5	24.0622
ENSG00000172461	FUT9	24.0192
ENSG00000221890	NPTXR	23.873
ENSG00000062194	GPBP1	23.6684
ENSG00000147481	SNTG1	23.647
ENSG00000122584	NXPH1	23.6009
ENSG00000125351	UPF3B	23.5699
ENSG00000189056	RELN	23.5514
ENSG00000115524	SF3B1	23.5029
ENSG00000109452	INPP4B	23.4716
ENSG00000009694	TENM1	23.4698
ENSG00000171408	PDE7B	23.4479
ENSG00000182968	SOX1	23.4194
ENSG00000257103	LSM14A	23.4105
ENSG00000123124	WWP1	23.3537
ENSG00000197746	PSAP	23.3342
ENSG00000145681	HAPLN1	23.2661
ENSG00000124191	TOX2	23.2142
ENSG00000108684	ASIC2	23.2115
ENSG00000171634	BPTF	23.1877
ENSG00000162545	CAMK2N1	23.1866
ENSG00000244128	LINC01322	23.1791
ENSG00000061938	TNK2	23.1452
ENSG00000244879	GABPB1-AS1	23.0476
ENSG00000048052	HDAC9	22.9302
ENSG00000017427	IGF1	22.8815
ENSG00000117419	ERI3	22.8066
ENSG00000133401	PDZD2	22.7927
ENSG00000185760	KCNQ5	22.7562
ENSG00000151572	ANO4	22.7533
ENSG00000231764	DLX6-AS1	22.5706
ENSG00000197321	SVIL	22.563
ENSG00000173992	CCS	22.508
ENSG00000104852	SNRNP70	22.2577
ENSG00000004848	ARX	22.1538
ENSG00000134352	IL6ST	22.131
ENSG00000033327	GAB2	22.0859
ENSG00000183666	GUSBP1	21.9408
ENSG00000034713	GABARAPL2	21.838
ENSG00000118181	RPS25	21.833
ENSG00000144504	ANKMY1	21.7592
ENSG00000122482	ZNF644	21.7223
ENSG00000087460	GNAS	21.5424
ENSG00000127990	SGCE	21.5389
ENSG00000081377	CDC14B	21.5377
ENSG00000182601	HS3ST4	21.5276
ENSG00000178980	SEPW1	21.4643
ENSG00000188730	VWC2	21.425
ENSG00000120549	KIAA1217	21.3839
ENSG00000177853	ZNF518A	21.3447
ENSG00000151474	FRMD4A	21.3202
ENSG00000107779	BMPR1A	21.2605
ENSG00000185818	NAT8L	21.2322
ENSG00000177103	DSCAML1	21.2315
ENSG00000048740	CELF2	21.2208
ENSG00000148200	NR6A1	21.1739
ENSG00000162849	KIF26B	21.0628
ENSG00000109971	HSPA8	21.0088
ENSG00000146373	RNF217	20.8709
ENSG00000104888	SLC17A7	20.7895
ENSG00000155886	SLC24A2	20.789
ENSG00000180628	PCGF5	20.7834
ENSG00000174306	ZHX3	20.7833
ENSG00000176771	NCKAP5	20.7798
ENSG00000080298	RFX3	20.6776
ENSG00000182263	FIGN	20.5908
ENSG00000149571	KIRREL3	20.5899
ENSG00000166833	NAV2	20.5799
ENSG00000169851	PCDH7	20.4857
ENSG00000281508	CDR1-AS	20.3852
ENSG00000115525	ST3GAL5	20.3593
ENSG00000105290	APLP1	20.2955
ENSG00000135916	ITM2C	20.1278
ENSG00000227615	RP11-864N7.2	20.1159
ENSG00000232573	RPL3P4	20.113
ENSG00000108298	RPL19	20.0795
ENSG00000249853	HS3ST5	20.0699
ENSG00000049323	LTBP1	20.0528
ENSG00000127922	SHFM1	20.0361
ENSG00000228696	ARL17B	20.0331
ENSG00000144713	RPL32	20.0148
ENSG00000218208	RP11-367G18.2	20.013
ENSG00000157103	SLC6A1	19.934
ENSG00000107518	ATRNL1	19.8946
ENSG00000165246	NLGN4Y	19.8305
ENSG00000114391	RPL24	19.8292
ENSG00000134313	KIDINS220	19.7825
ENSG00000144278	GALNT13	19.7784
ENSG00000198363	ASPH	19.7734
ENSG00000256248	RP11-123O10.4	19.7357
ENSG00000111961	SASH1	19.7231
ENSG00000101542	CDH20	19.6679
ENSG00000224631	RP11-51O6.1	19.6488
ENSG00000147403	RPL10	19.5839
ENSG00000144369	FAM171B	19.5709
ENSG00000097007	ABL1	19.5466
ENSG00000111678	C12orf57	19.5386
ENSG00000181722	ZBTB20	19.434
ENSG00000171189	GRIK1	19.3703
ENSG00000078328	RBFOX1	19.3442
ENSG00000113645	WWC1	19.3019
ENSG00000152377	SPOCK1	19.2884
ENSG00000152583	SPARCL1	19.2753
ENSG00000177707	PVRL3	19.2737
ENSG00000135837	CEP350	19.2554
ENSG00000186153	WWOX	19.2229
ENSG00000115738	ID2	19.1198
ENSG00000244694	PTCHD4	19.1133
ENSG00000128683	GAD1	19.1033
ENSG00000101464	PIGU	19.0977
ENSG00000100997	ABHD12	19.0882
ENSG00000122042	UBL3	19.0848
ENSG00000075624	ACTB	19.0592
ENSG00000144285	SCN1A	19.0334
ENSG00000198242	RPL23A	19.0269
ENSG00000143919	CAMKMT	19.0257
ENSG00000198846	TOX	18.9573
ENSG00000188580	NKAIN2	18.8961
ENSG00000120738	EGR1	18.8945
ENSG00000163697	APBB2	18.8941
ENSG00000188803	SHISA6	18.8475
ENSG00000162174	ASRGL1	18.8424
ENSG00000133142	TCEAL4	18.7734
ENSG00000178950	GAK	18.7014
ENSG00000225630	MTND2P28	18.6738
ENSG00000131469	RPL27	18.6482
ENSG00000167552	TUBA1A	18.5623
ENSG00000174482	LINGO2	18.5535
ENSG00000197563	PIGN	18.5396
ENSG00000159216	RUNX1	18.5376
ENSG00000107331	ABCA2	18.5138
ENSG00000237491	RP11-206L10.9	18.4993
ENSG00000169760	NLGN1	18.497
ENSG00000149809	TM7SF2	18.4812
ENSG00000165443	PHYHIPL	18.4769
ENSG00000133742	CA1	18.4416
ENSG00000198830	HMGN2	18.4374
ENSG00000138434	SSFA2	18.4085
ENSG00000148948	LRRC4C	18.3994
ENSG00000186001	LRCH3	18.3499
ENSG00000187398	LUZP2	18.3243
ENSG00000130066	SAT1	18.3214
ENSG00000177694	NAALADL2	18.2905
ENSG00000250903	GMDS-AS1	18.286
ENSG00000142937	RPS8	18.2431
ENSG00000181234	TMEM132C	18.1611
ENSG00000226221	RPL26P19	18.1609
ENSG00000125746	EML2	18.1575
ENSG00000133019	CHRM3	18.1378
ENSG00000150361	KLHL1	18.0992
ENSG00000118946	PCDH17	18.096
ENSG00000185774	KCNIP4	18.0639
ENSG00000144619	CNTN4	18.0504
ENSG00000011405	PIK3C2A	18.0196
ENSG00000109265	KIAA1211	18.0124
ENSG00000109323	MANBA	17.9516
ENSG00000102786	INTS6	17.9475
ENSG00000170390	DCLK2	17.9346
ENSG00000159140	SON	17.9177
ENSG00000105993	DNAJB6	17.9131
ENSG00000146555	SDK1	17.9127
ENSG00000154127	UBASH3B	17.8818
ENSG00000273749	CYFIP1	17.8443
ENSG00000169045	HNRNPH1	17.8088
ENSG00000146938	NLGN4X	17.756
ENSG00000155052	CNTNAP5	17.7013
ENSG00000196357	ZNF565	17.6706
ENSG00000112081	SRSF3	17.6616
ENSG00000168610	STAT3	17.628
ENSG00000156508	EEF1A1	17.6124
ENSG00000122545	SEPT7	17.5746
ENSG00000239268	RP11-384F7.2	17.5698
ENSG00000137766	UNC13C	17.5513
ENSG00000163683	SMIM14	17.5244
ENSG00000153956	CACNA2D1	17.4909
ENSG00000006062	MAP3K14	17.4789
ENSG00000112306	RPS12	17.4777
ENSG00000112514	CUTA	17.4716
ENSG00000109320	NFKB1	17.4585
ENSG00000168916	ZNF608	17.4443
ENSG00000168066	SF1	17.4308
ENSG00000108100	CCNY	17.4256
ENSG00000105499	PLA2G4C	17.4052
ENSG00000135049	AGTPBP1	17.3462
ENSG00000148411	NACC2	17.3329
ENSG00000103197	TSC2	17.3219
ENSG00000198673	FAM19A2	17.3182
ENSG00000198756	COLGALT2	17.3138
ENSG00000162631	NTNG1	17.3019
ENSG00000243701	LINC00883	17.2771
ENSG00000182771	GRID1	17.2448
ENSG00000179218	CALR	17.2431
ENSG00000117707	PROX1	17.2242
ENSG00000133624	ZNF767P	17.1967
ENSG00000090520	DNAJB11	17.1805
ENSG00000119778	ATAD2B	17.1644
ENSG00000185532	PRKG1	17.1445
ENSG00000072786	STK10	17.1341
ENSG00000196104	SPOCK3	17.0998
ENSG00000127955	GNAI1	17.0975
ENSG00000186468	RPS23	17.0841
ENSG00000144455	SUMF1	17.0333
ENSG00000178573	MAF	17.0269
ENSG00000071054	MAP4K4	17.0196
ENSG00000105323	HNRNPUL1	17.0003
ENSG00000135905	DOCK10	16.9562
ENSG00000134533	RERG	16.9389
ENSG00000104067	TJP1	16.9266
ENSG00000104112	SCG3	16.9137
ENSG00000178464	CTD-2192J16.15	16.8848
ENSG00000128536	CDHR3	16.8563
ENSG00000162032	SPSB3	16.8397
ENSG00000170315	UBB	16.8394
ENSG00000164946	FREM1	16.833
ENSG00000101577	LPIN2	16.8325
ENSG00000130287	NCAN	16.83
ENSG00000031081	ARHGAP31	16.8141
ENSG00000104133	SPG11	16.7988
ENSG00000151687	ANKAR	16.7708
ENSG00000041515	MYO16	16.7545
ENSG00000063177	RPL18	16.7118
ENSG00000122591	FAM126A	16.7008
ENSG00000172809	RPL38	16.6941
ENSG00000068305	MEF2A	16.6763
ENSG00000116675	DNAJC6	16.6544
ENSG00000227115	RP11-267C16.1	16.6091
ENSG00000242299	RP11-234A1.1	16.6009
ENSG00000259481	RP11-39M21.1	16.5947
ENSG00000131116	ZNF428	16.5419
ENSG00000171310	CHST11	16.4381
ENSG00000230629	RPS23P8	16.4356
ENSG00000168906	MAT2A	16.4033
ENSG00000224411	HSP90AA2P	16.3967
ENSG00000224078	SNHG14	16.3916
ENSG00000154080	CHST9	16.3839
ENSG00000123636	BAZ2B	16.3823
ENSG00000227220	RP11-69I8.3	16.3789
ENSG00000187775	DNAH17	16.363
ENSG00000204681	GABBR1	16.3629
ENSG00000109654	TRIM2	16.3108
ENSG00000231767	RP11-92K2.2	16.3092
ENSG00000153823	PID1	16.3041
ENSG00000107863	ARHGAP21	16.2838
ENSG00000167216	KATNAL2	16.2821
ENSG00000154845	PPP4R1	16.216
ENSG00000197744	PTMAP2	16.1994
ENSG00000100883	SRP54	16.1895
ENSG00000154217	PITPNC1	16.188
ENSG00000159788	RGS12	16.1872
ENSG00000145416	MARCH1	16.1772
ENSG00000139915	MDGA2	16.1489
ENSG00000149084	HSD17B12	16.1287
ENSG00000169564	PCBP1	16.116
ENSG00000139910	NOVA1	16.076
ENSG00000196428	TSC22D2	16.0176
ENSG00000181090	EHMT1	16.0132
ENSG00000116117	PARD3B	16.0119
ENSG00000077044	DGKD	16.0093
ENSG00000139644	TMBIM6	16.0016
ENSG00000108654	DDX5	15.9712
ENSG00000214182	PTMAP5	15.9487
ENSG00000147862	NFIB	15.9444
ENSG00000100697	DICER1	15.921
ENSG00000157851	DPYSL5	15.9129
ENSG00000101333	PLCB4	15.9061
ENSG00000204469	PRRC2A	15.8896
ENSG00000114439	BBX	15.8852
ENSG00000023191	RNH1	15.8842
ENSG00000218175	AC016739.2	15.8768
ENSG00000163660	CCNL1	15.876
ENSG00000171016	PYGO1	15.8756
ENSG00000218227	RP11-889L3.1	15.8409
ENSG00000103227	LMF1	15.8356
ENSG00000148660	CAMK2G	15.835
ENSG00000156299	TIAM1	15.7787
ENSG00000095637	SORBS1	15.7739
ENSG00000119900	OGFRL1	15.7672
ENSG00000105372	RPS19	15.766
ENSG00000150938	CRIM1	15.7507
ENSG00000089597	GANAB	15.7242
ENSG00000126368	NR1D1	15.7219
ENSG00000225912	RP13-258O15.1	15.6953
ENSG00000138326	RPS24	15.6823
ENSG00000149806	FAU	15.6386
ENSG00000115756	HPCAL1	15.6252
ENSG00000123358	NR4A1	15.6211
ENSG00000091513	TF	15.5951
ENSG00000156218	ADAMTSL3	15.5928
ENSG00000144724	PTPRG	15.58
ENSG00000156482	RPL30	15.5477
ENSG00000198646	NCOA6	15.5375
ENSG00000182132	KCNIP1	15.5341
ENSG00000137818	RPLP1	15.5301
ENSG00000071553	ATP6AP1	15.4773
ENSG00000213020	ZNF611	15.448
ENSG00000114857	NKTR	15.4465
ENSG00000101134	DOK5	15.4358
ENSG00000130844	ZNF331	15.4239
ENSG00000171617	ENC1	15.3895
ENSG00000235904	RBMS3-AS3	15.3721
ENSG00000204138	PHACTR4	15.3716
ENSG00000229117	RPL41	15.3708
ENSG00000197776	KLHDC1	15.3515
ENSG00000170915	PAQR8	15.3442
ENSG00000188559	RALGAPA2	15.3338
ENSG00000079805	DNM2	15.3297
ENSG00000168772	CXXC4	15.3087
ENSG00000123416	TUBA1B	15.2708
ENSG00000125869	LAMP5	15.2699
ENSG00000153707	PTPRD	15.2432
ENSG00000231607	DLEU2	15.2003
ENSG00000213741	RPS29	15.1858
ENSG00000171877	FRMD5	15.1843
ENSG00000170873	MTSS1	15.1715
ENSG00000169895	SYAP1	15.1314
ENSG00000226976	COX6A1P2	15.1186
ENSG00000142676	RPL11	15.1063
ENSG00000176978	DPP7	15.0999
ENSG00000065717	TLE2	15.093
ENSG00000147571	CRH	15.0866
ENSG00000134769	DTNA	15.0726
ENSG00000223482	NUTM2A-AS1	15.0585
ENSG00000137478	FCHSD2	15.0201
ENSG00000105221	AKT2	15.0174
ENSG00000119509	INVS	15.0141
ENSG00000164106	SCRG1	15.0092
ENSG00000105738	SIPA1L3	15.0002
ENSG00000183783	KCTD8	14.9846
ENSG00000101463	SYNDIG1	14.9824
ENSG00000129351	ILF3	14.9688
ENSG00000183036	PCP4	14.9231
ENSG00000196660	SLC30A10	14.9191
ENSG00000128564	VGF	14.8843
ENSG00000101871	MID1	14.8841
ENSG00000132613	MTSS1L	14.8791
ENSG00000226688	ENTPD1-AS1	14.8709
ENSG00000240509	RPL34P18	14.8126
ENSG00000143977	SNRPG	14.8126
ENSG00000152208	GRID2	14.8114
ENSG00000129946	SHC2	14.7432
ENSG00000078549	ADCYAP1R1	14.7419
ENSG00000232346	SC22CB-1E7.1	14.7376
ENSG00000234545	FAM133B	14.7311
ENSG00000148219	ASTN2	14.7082
ENSG00000112137	PHACTR1	14.6809
ENSG00000187323	DCC	14.6804
ENSG00000167191	GPRC5B	14.6786
ENSG00000227008	RP3-417G15.1	14.6737
ENSG00000137154	RPS6	14.6432
ENSG00000170310	STX8	14.6192
ENSG00000229807	XIST	14.6076
ENSG00000104341	LAPTM4B	14.594
ENSG00000066027	PPP2R5A	14.59
ENSG00000183098	GPC6	14.5751
ENSG00000268043	NBPF12	14.5551
ENSG00000107372	ZFAND5	14.5501
ENSG00000047634	SCML1	14.5475
ENSG00000149357	LAMTOR1	14.5452
ENSG00000196586	MYO6	14.544
ENSG00000021645	NRXN3	14.5219
ENSG00000140988	RPS2	14.5151
ENSG00000018408	WWTR1	14.4971
ENSG00000166128	RAB8B	14.4943
ENSG00000135090	TAOK3	14.4598
ENSG00000131127	ZNF141	14.4583
ENSG00000160584	SIK3	14.4564
ENSG00000157005	SST	14.41
ENSG00000083857	FAT1	14.3745
ENSG00000008513	ST3GAL1	14.3605
ENSG00000196262	PPIA	14.3055
ENSG00000198785	GRIN3A	14.2856
ENSG00000071082	RPL31	14.2758
ENSG00000116752	BCAS2	14.2466
ENSG00000105404	RABAC1	14.2377
ENSG00000123104	ITPR2	14.1968
ENSG00000249252	RP11-665G4.1	14.1819
ENSG00000168702	LRP1B	14.1628
ENSG00000174628	IQCK	14.1606
ENSG00000166295	ANAPC16	14.114
ENSG00000262943	ALOX12P2	14.0994
ENSG00000121440	PDZRN3	14.0863
ENSG00000119688	ABCD4	14.0703
ENSG00000134532	SOX5	14.0472
ENSG00000197702	PARVA	14.0375
ENSG00000235297	FAUP1	14.0226
ENSG00000137970	RPL7P9	14.0149
ENSG00000120594	PLXDC2	14.0075
ENSG00000226471	CTA-292E10.6	14.0024
ENSG00000110700	RPS13	13.9605
ENSG00000174428	GTF2IRD2B	13.9578
ENSG00000141639	MAPK4	13.9513
ENSG00000141232	TOB1	13.9044
ENSG00000198034	RPS4X	13.8742
ENSG00000151789	ZNF385D	13.8723
ENSG00000099139	PCSK5	13.856
ENSG00000148516	ZEB1	13.8319
ENSG00000107317	PTGDS	13.8288
ENSG00000130522	JUND	13.8113
ENSG00000168575	SLC20A2	13.791
ENSG00000070214	SLC44A1	13.777
ENSG00000188811	NHLRC3	13.7721
ENSG00000109689	STIM2	13.7682
ENSG00000182667	NTM	13.7559
ENSG00000100991	TRPC4AP	13.7102
ENSG00000198198	SZT2	13.7042
ENSG00000183580	FBXL7	13.6876
ENSG00000227097	RPS28P7	13.6762
ENSG00000160948	VPS28	13.657
ENSG00000164659	KIAA1324L	13.6536
ENSG00000143924	EML4	13.6361
ENSG00000196975	ANXA4	13.5912
ENSG00000162244	RPL29	13.5589
ENSG00000152601	MBNL1	13.5573
ENSG00000254604	AP000487.6	13.5486
ENSG00000089280	FUS	13.5056
ENSG00000125462	C1orf61	13.494
ENSG00000173757	STAT5B	13.4855
ENSG00000075711	DLG1	13.4671
ENSG00000133639	BTG1	13.4621
ENSG00000241007	SEPT7P6	13.4565
ENSG00000196531	NACA	13.4563
ENSG00000127720	METTL25	13.4512
ENSG00000130254	SAFB2	13.4437
ENSG00000174456	C12orf76	13.4271
ENSG00000228214	LINC00693	13.4226
ENSG00000221978	CCNL2	13.4177
ENSG00000140153	WDR20	13.407
ENSG00000116641	DOCK7	13.398
ENSG00000225470	JPX	13.355
ENSG00000145934	TENM2	13.3335
ENSG00000106261	ZKSCAN1	13.3329
ENSG00000260729	RP11-106M3.2	13.3238
ENSG00000140332	TLE3	13.3176
ENSG00000125755	SYMPK	13.3034
ENSG00000157168	NRG1	13.2844
ENSG00000114279	FGF12	13.2804
ENSG00000167635	ZNF146	13.2781
ENSG00000235194	PPP1R3E	13.2729
ENSG00000123933	MXD4	13.2665
ENSG00000187135	VSTM2B	13.2634
ENSG00000166979	EVA1C	13.2473
ENSG00000106803	SEC61B	13.2457
ENSG00000137872	SEMA6D	13.2439
ENSG00000181450	ZNF678	13.2076
ENSG00000040731	CDH10	13.2016
ENSG00000054282	SDCCAG8	13.1888
ENSG00000187608	ISG15	13.1787
ENSG00000143079	CTTNBP2NL	13.1699
ENSG00000271601	LIX1L	13.1623
ENSG00000154380	ENAH	13.1522
ENSG00000163393	SLC22A15	13.1342
ENSG00000182463	TSHZ2	13.1284
ENSG00000163630	SYNPR	13.109
ENSG00000105357	MYH14	13.0928
ENSG00000198597	ZNF536	13.0888
ENSG00000170537	TMC7	13.0822
ENSG00000105329	TGFB1	13.08
ENSG00000123349	PFDN5	13.0756
ENSG00000180822	PSMG4	13.0716
ENSG00000232104	RFX3-AS1	13.0647
ENSG00000108773	KAT2A	13.0535
ENSG00000116704	SLC35D1	13.0516
ENSG00000169696	ASPSCR1	13.013
ENSG00000166710	B2M	13.0105
ENSG00000185352	HS6ST3	12.9863
ENSG00000138760	SCARB2	12.9761
ENSG00000125703	ATG4C	12.9677
ENSG00000109686	SH3D19	12.9612
ENSG00000154162	CDH12	12.9587
ENSG00000215301	DDX3X	12.9577
ENSG00000242071	RPL7AP6	12.9545
ENSG00000077943	ITGA8	12.941
ENSG00000146143	PRIM2	12.9396
ENSG00000161547	SRSF2	12.9381
ENSG00000103544	C16orf62	12.9313
ENSG00000152127	MGAT5	12.9303
ENSG00000274068	RP11-475E11.9	12.8934
ENSG00000104728	ARHGEF10	12.8543
ENSG00000177600	RPLP2	12.8379
ENSG00000008083	JARID2	12.8212
ENSG00000136002	ARHGEF4	12.8166
ENSG00000104375	STK3	12.7844
ENSG00000152270	PDE3B	12.7627
ENSG00000175662	TOM1L2	12.7593
ENSG00000159592	GPBP1L1	12.7536
ENSG00000130202	PVRL2	12.7517
ENSG00000203666	EFCAB2	12.7459
ENSG00000149273	RPS3	12.7354
ENSG00000128512	DOCK4	12.7258
ENSG00000100099	HPS4	12.7243
ENSG00000072694	FCGR2B	12.7177
ENSG00000116147	TNR	12.7157
ENSG00000001561	ENPP4	12.7093
ENSG00000116667	C1orf21	12.7064
ENSG00000144119	C1QL2	12.6875
ENSG00000132122	SPATA6	12.6807
ENSG00000206120	EGFEM1P	12.6799
ENSG00000084072	PPIE	12.6771
ENSG00000157426	AASDH	12.6612
ENSG00000225573	RPL35P5	12.652
ENSG00000050405	LIMA1	12.6514
ENSG00000130985	UBA1	12.6321
ENSG00000112902	SEMA5A	12.6287
ENSG00000146648	EGFR	12.6282
ENSG00000155849	ELMO1	12.6016
ENSG00000009413	REV3L	12.6015
ENSG00000245532	NEAT1	12.5979
ENSG00000071127	WDR1	12.597
ENSG00000160213	CSTB	12.5651
ENSG00000165185	KIAA1958	12.5621
ENSG00000026652	AGPAT4	12.5557
ENSG00000137449	CPEB2	12.55
ENSG00000154654	NCAM2	12.5433
ENSG00000188681	TEKT4P2	12.5302
ENSG00000074416	MGLL	12.4951
ENSG00000170144	HNRNPA3	12.494
ENSG00000233067	PTCHD1-AS	12.4871
ENSG00000228842	PCDH9-AS2	12.4849
ENSG00000231500	RPS18	12.4801
ENSG00000172671	ZFAND4	12.4594
ENSG00000114805	PLCH1	12.4575
ENSG00000107223	EDF1	12.455
ENSG00000089250	NOS1	12.4491
ENSG00000187239	FNBP1	12.4441
ENSG00000171681	ATF7IP	12.444
ENSG00000198157	HMGN5	12.4399
ENSG00000204764	RANBP17	12.425
ENSG00000162231	NXF1	12.4097
ENSG00000156687	UNC5D	12.3928
ENSG00000138468	SENP7	12.3813
ENSG00000172987	HPSE2	12.3811
ENSG00000111276	CDKN1B	12.3529
ENSG00000058866	DGKG	12.345
ENSG00000008441	NFIX	12.3413
ENSG00000197442	MAP3K5	12.3405
ENSG00000170624	SGCD	12.3341
ENSG00000166441	RPL27A	12.3316
ENSG00000242593	RP5-921G16.1	12.3187
ENSG00000171094	ALK	12.3171
ENSG00000163288	GABRB1	12.3012
ENSG00000122008	POLK	12.2855
ENSG00000165995	CACNB2	12.2794
ENSG00000169604	ANTXR1	12.2732
ENSG00000231871	IPO9-AS1	12.2654
ENSG00000185236	RAB11B	12.237
ENSG00000227124	ZNF717	12.1757
ENSG00000173267	SNCG	12.1736
ENSG00000160953	MUM1	12.1589
ENSG00000077063	CTTNBP2	12.1497
ENSG00000182050	MGAT4C	12.1483
ENSG00000046651	OFD1	12.1448
ENSG00000179134	SAMD4B	12.1427
ENSG00000158545	ZC3H18	12.1315
ENSG00000100324	TAB1	12.1093
ENSG00000149557	FEZ1	12.1076
ENSG00000166689	PLEKHA7	12.1006
ENSG00000170832	USP32	12.0707
ENSG00000229897	SEPT7P7	12.0675
ENSG00000101745	ANKRD12	12.0542
ENSG00000125691	RPL23	12.0385
ENSG00000113532	ST8SIA4	12.0378
ENSG00000156011	PSD3	12.0229
ENSG00000233797	UFL1-AS1	12.0226
ENSG00000197892	KIF13B	12.0206
ENSG00000105877	DNAH11	12.0194
ENSG00000105677	TMEM147	12.0171
ENSG00000072422	RHOBTB1	12.0162
ENSG00000181524	RPL24P4	12.0137
ENSG00000100852	ARHGAP5	11.9985
ENSG00000182774	RPS17	11.9969
ENSG00000145390	USP53	11.9947
ENSG00000229989	MIR181A1HG	11.9812
ENSG00000061936	SFSWAP	11.9753
ENSG00000170889	RPS9	11.9688
ENSG00000196090	PTPRT	11.9621
ENSG00000182836	PLCXD3	11.9249
ENSG00000116747	TROVE2	11.9159
ENSG00000167526	RPL13	11.9121
ENSG00000105254	TBCB	11.9025
ENSG00000108423	TUBD1	11.9021
ENSG00000008988	RPS20	11.9017
ENSG00000073417	PDE8A	11.8856
ENSG00000185950	IRS2	11.8479
ENSG00000006607	FARP2	11.8254
ENSG00000153944	MSI2	11.7931
ENSG00000179818	PCBP1-AS1	11.792
ENSG00000137573	SULF1	11.7868
ENSG00000261609	GAN	11.785
ENSG00000070759	TESK2	11.7795
ENSG00000210082	MT-RNR2	11.7774
ENSG00000175309	PHYKPL	11.7727
ENSG00000258458	CTD-2555K7.2	11.7725
ENSG00000132718	SYT11	11.7707
ENSG00000127328	RAB3IP	11.7688
ENSG00000165322	ARHGAP12	11.7637
ENSG00000179455	MKRN3	11.744
ENSG00000180287	PLD5	11.7429
ENSG00000233927	RPS28	11.7423
ENSG00000113658	SMAD5	11.7265
ENSG00000168028	RPSA	11.7229
ENSG00000248092	NNT-AS1	11.6989
ENSG00000138593	SECISBP2L	11.6947
ENSG00000139946	PELI2	11.6819
ENSG00000109846	CRYAB	11.6809
ENSG00000105193	RPS16	11.6804
ENSG00000010810	FYN	11.661
ENSG00000110422	HIPK3	11.6488
ENSG00000123560	PLP1	11.6384
ENSG00000136942	RPL35	11.6318
ENSG00000182628	SKA2	11.6234
ENSG00000150076	CCDC7	11.6203
ENSG00000237978	KCNMB2-AS1	11.6111
ENSG00000112308	C6orf62	11.6062
ENSG00000130449	ZSWIM6	11.5985
ENSG00000242086	LINC00969	11.5867
ENSG00000116729	WLS	11.5866
ENSG00000068650	ATP11A	11.5823
ENSG00000079819	EPB41L2	11.5809
ENSG00000012660	ELOVL5	11.5775
ENSG00000237214	RP11-12M9.3	11.5759
ENSG00000154975	CA10	11.567
ENSG00000146830	GIGYF1	11.5635
ENSG00000136717	BIN1	11.5622
ENSG00000182541	LIMK2	11.5544
ENSG00000257815	RP11-611E13.2	11.5341
ENSG00000162670	BRINP3	11.5043
ENSG00000136267	DGKB	11.5021
ENSG00000234797	RPS3AP6	11.4929
ENSG00000167766	ZNF83	11.4814
ENSG00000112964	GHR	11.4814
ENSG00000115295	CLIP4	11.4525
ENSG00000198258	UBL5	11.4456
ENSG00000154473	BUB3	11.4405
ENSG00000108469	RECQL5	11.4335
ENSG00000278932	bP-21264C1.2	11.4299
ENSG00000224020	MIR181A2HG	11.4229
ENSG00000187720	THSD4	11.4212
ENSG00000165502	RPL36AL	11.4097
ENSG00000149177	PTPRJ	11.4082
ENSG00000140526	ABHD2	11.407
ENSG00000152137	HSPB8	11.394
ENSG00000253535	RP11-624C23.1	11.3885
ENSG00000165934	CPSF2	11.3831
ENSG00000079482	OPHN1	11.3684
ENSG00000069667	RORA	11.3628
ENSG00000169062	UPF3A	11.3577
ENSG00000112715	VEGFA	11.354
ENSG00000140044	JDP2	11.3532
ENSG00000165119	HNRNPK	11.3475
ENSG00000164176	EDIL3	11.3217
ENSG00000145284	SCD5	11.3149
ENSG00000102290	PCDH11X	11.3136
ENSG00000069869	NEDD4	11.2666
ENSG00000267100	ILF3-AS1	11.2644
ENSG00000100796	SMEK1	11.2637
ENSG00000124151	NCOA3	11.2429
ENSG00000180389	ATP5EP2	11.2307
ENSG00000156273	BACH1	11.2172
ENSG00000169372	CRADD	11.2035
ENSG00000049192	ADAMTS6	11.1952
ENSG00000162086	ZNF75A	11.1848
ENSG00000176204	LRRTM4	11.1668
ENSG00000104885	DOT1L	11.1645
ENSG00000129521	EGLN3	11.1578
ENSG00000065615	CYB5R4	11.1573
ENSG00000112319	EYA4	11.1474
ENSG00000143458	GABPB2	11.1138
ENSG00000116678	LEPR	11.1132
ENSG00000102466	FGF14	11.1089
ENSG00000108107	RPL28	11.0717
ENSG00000218426	RP11-475C16.1	11.0571
ENSG00000239521	GATS	11.0532
ENSG00000113269	RNF130	11.0208
ENSG00000170962	PDGFD	11.0159
ENSG00000035862	TIMP2	11.0157
ENSG00000185551	NR2F2	11.0106
ENSG00000235665	LINC00298	11.0018
ENSG00000164327	RICTOR	10.9976
ENSG00000158865	SLC5A11	10.9897
ENSG00000110274	CEP164	10.9809
ENSG00000120008	WDR11	10.9803
ENSG00000184194	GPR173	10.9593
ENSG00000257923	CUX1	10.9567
ENSG00000274422	LL22NC03-2H8.5	10.9264
ENSG00000184984	CHRM5	10.9193
ENSG00000079739	PGM1	10.9032
ENSG00000073849	ST6GAL1	10.8981
ENSG00000106536	POU6F2	10.8845
ENSG00000132475	H3F3B	10.881
ENSG00000125743	SNRPD2	10.8619
ENSG00000049239	H6PD	10.8452
ENSG00000241956	CTC-340A15.2	10.8447
ENSG00000184009	ACTG1	10.8341
ENSG00000130255	RPL36	10.8336
ENSG00000088038	CNOT3	10.821
ENSG00000158315	RHBDL2	10.8191
ENSG00000099783	HNRNPM	10.8079
ENSG00000148655	C10orf11	10.8055
ENSG00000171365	CLCN5	10.8052
ENSG00000167380	ZNF226	10.8045
ENSG00000066084	DIP2B	10.7963
ENSG00000132471	WBP2	10.7876
ENSG00000185222	WBP5	10.7851
ENSG00000156831	NSMCE2	10.7776
ENSG00000126457	PRMT1	10.7558
ENSG00000168003	SLC3A2	10.7488
ENSG00000172943	PHF8	10.7481
ENSG00000160803	UBQLN4	10.7379
ENSG00000100918	REC8	10.7374
ENSG00000185504	C17orf70	10.7283
ENSG00000111907	TPD52L1	10.702
ENSG00000170234	PWWP2A	10.6992
ENSG00000165494	PCF11	10.6884
ENSG00000166398	KIAA0355	10.6865
ENSG00000168301	KCTD6	10.6839
ENSG00000112425	EPM2A	10.6777
ENSG00000116991	SIPA1L2	10.6772
ENSG00000132323	ILKAP	10.6766
ENSG00000237550	UBE2Q2P6	10.6724
ENSG00000134243	SORT1	10.6716
ENSG00000184672	RALYL	10.6564
ENSG00000203739	RP11-296O14.3	10.6514
ENSG00000125826	RBCK1	10.6505
ENSG00000129493	HEATR5A	10.6463
ENSG00000122566	HNRNPA2B1	10.6435
ENSG00000146535	GNA12	10.6241
ENSG00000134245	WNT2B	10.621
ENSG00000107263	RAPGEF1	10.6177
ENSG00000261008	LINC01572	10.6122
ENSG00000103363	TCEB2	10.6111
ENSG00000146966	DENND2A	10.6077
ENSG00000072415	MPP5	10.6037
ENSG00000172667	ZMAT3	10.5992
ENSG00000153162	BMP6	10.5981
ENSG00000115170	ACVR1	10.5945
ENSG00000096060	FKBP5	10.5743
ENSG00000196376	SLC35F1	10.5658
ENSG00000244055	AC007566.10	10.5455
ENSG00000276644	DACH1	10.5418
ENSG00000277443	MARCKS	10.5341
ENSG00000130024	PHF10	10.5341
ENSG00000184304	PRKD1	10.5249
ENSG00000116209	TMEM59	10.5245
ENSG00000230189	GS1-124K5.2	10.5237
ENSG00000163377	FAM19A4	10.5174
ENSG00000046889	PREX2	10.5169
ENSG00000130653	PNPLA7	10.5163
ENSG00000150991	UBC	10.5154
ENSG00000154229	PRKCA	10.5102
ENSG00000159461	AMFR	10.5092
ENSG00000275052	SMEK2	10.508
ENSG00000135919	SERPINE2	10.5057
ENSG00000095794	CREM	10.4992
ENSG00000088387	DOCK9	10.4926
ENSG00000148700	ADD3	10.4808
ENSG00000137177	KIF13A	10.476
ENSG00000182348	ZNF804B	10.474
ENSG00000173486	FKBP2	10.4575
ENSG00000177156	TALDO1	10.4513
ENSG00000237356	AL163953.3	10.4476
ENSG00000221983	UBA52	10.443
ENSG00000132669	RIN2	10.4372
ENSG00000100629	CEP128	10.4309
ENSG00000089041	P2RX7	10.4168
ENSG00000032742	IFT88	10.4148
ENSG00000135077	HAVCR2	10.4077
ENSG00000095574	IKZF5	10.4061
ENSG00000182095	TNRC18	10.3831
ENSG00000186073	C15orf41	10.3777
ENSG00000130702	LAMA5	10.3647
ENSG00000168675	LDLRAD4	10.355
ENSG00000092841	MYL6	10.3533
ENSG00000182872	RBM10	10.3366
ENSG00000049246	PER3	10.3252
ENSG00000106459	NRF1	10.3248
ENSG00000165006	UBAP1	10.2923
ENSG00000116560	SFPQ	10.2891
ENSG00000123505	AMD1	10.288
ENSG00000162980	ARL5A	10.2847
ENSG00000147459	DOCK5	10.2803
ENSG00000198382	UVRAG	10.2762
ENSG00000140396	NCOA2	10.2503
ENSG00000152689	RASGRP3	10.2502
ENSG00000119669	IRF2BPL	10.2421
ENSG00000151923	TIAL1	10.24
ENSG00000231459	LINC00032	10.2285
ENSG00000130396	MLLT4	10.2184
ENSG00000206503	HLA-A	10.2157
ENSG00000172428	MYEOV2	10.214
ENSG00000176533	GNG7	10.2131
ENSG00000118007	STAG1	10.2115
ENSG00000111186	WNT5B	10.2084
ENSG00000142541	RPL13A	10.1977
ENSG00000110880	CORO1C	10.184
ENSG00000254459	RP11-91P24.7	10.1725
ENSG00000180370	PAK2	10.1633
ENSG00000137269	LRRC1	10.1596
ENSG00000168010	ATG16L2	10.1552
ENSG00000146842	TMEM209	10.1501
ENSG00000168297	PXK	10.1461
ENSG00000125991	ERGIC3	10.1424
ENSG00000120437	ACAT2	10.1377
ENSG00000165675	ENOX2	10.1203
ENSG00000115896	PLCL1	10.1198
ENSG00000054611	TBC1D22A	10.1114
ENSG00000170293	CMTM8	10.1074
ENSG00000164344	KLKB1	10.0976
ENSG00000198911	SREBF2	10.0947
ENSG00000116497	S100PBP	10.0946
ENSG00000231889	TRAF3IP2-AS1	10.0905
ENSG00000196935	SRGAP1	10.0896
ENSG00000099204	ABLIM1	10.0787
ENSG00000130332	LSM7	10.0693
ENSG00000160305	DIP2A	10.0524
ENSG00000248309	MEF2C-AS1	10.037
ENSG00000255823	MTRNR2L8	9.99821
ENSG00000180182	MED14	9.99467
ENSG00000173041	ZNF680	9.99323
ENSG00000183230	CTNNA3	9.99219
ENSG00000117859	OSBPL9	9.97182
ENSG00000166025	AMOTL1	9.96837
ENSG00000092020	PPP2R3C	9.96719
ENSG00000237036	ZEB1-AS1	9.95599
ENSG00000142459	EVI5L	9.93867
ENSG00000196482	ESRRG	9.93849
ENSG00000080224	EPHA6	9.93161
ENSG00000197937	ZNF347	9.92643
ENSG00000068878	PSME4	9.92423
ENSG00000133392	MYH11	9.92262
ENSG00000257242	C12orf79	9.92232
ENSG00000172164	SNTB1	9.91636
ENSG00000147274	RBMX	9.91214
ENSG00000121653	MAPK8IP1	9.9053
ENSG00000160972	PPP1R16A	9.89186
ENSG00000116761	CTH	9.88731
ENSG00000237461	RP11-554F20.1	9.87907
ENSG00000131584	ACAP3	9.86971
ENSG00000145555	MYO10	9.86964
ENSG00000179796	LRRC3B	9.86376
ENSG00000149646	CNBD2	9.8581
ENSG00000140264	SERF2	9.85793
ENSG00000144136	SLC20A1	9.85785
ENSG00000277228	RP11-189B4.7	9.85508
ENSG00000274020	LINC01138	9.85237
ENSG00000162434	JAK1	9.84913
ENSG00000105516	DBP	9.84056
ENSG00000165181	C9orf84	9.83637
ENSG00000106780	MEGF9	9.82706
ENSG00000255090	MIR100HG	9.81096
ENSG00000198276	UCKL1	9.80127
ENSG00000154447	SH3RF1	9.79753
ENSG00000136527	TRA2B	9.79689
ENSG00000165084	C8orf34	9.79323
ENSG00000154832	CXXC1	9.78644
ENSG00000111912	NCOA7	9.7816
ENSG00000140548	ZNF710	9.77728
ENSG00000105968	H2AFV	9.74101
ENSG00000112773	FAM46A	9.73483
ENSG00000125676	THOC2	9.73123
ENSG00000185641	CTD-2287O16.1	9.7249
ENSG00000111962	UST	9.71858
ENSG00000066468	FGFR2	9.71062
ENSG00000136271	DDX56	9.70989
ENSG00000179603	GRM8	9.70507
ENSG00000042445	RETSAT	9.705
ENSG00000148737	TCF7L2	9.7025
ENSG00000163110	PDLIM5	9.70172
ENSG00000173482	PTPRM	9.69972
ENSG00000233639	LINC01158	9.69371
ENSG00000139083	ETV6	9.69051
ENSG00000066032	CTNNA2	9.68713
ENSG00000165632	TAF3	9.68409
ENSG00000243620	RP11-649A16.1	9.6696
ENSG00000171608	PIK3CD	9.66668
ENSG00000228624	RP3-399L15.3	9.65672
ENSG00000177410	ZFAS1	9.65411
ENSG00000083845	RPS5	9.64036
ENSG00000163602	RYBP	9.64009
ENSG00000227165	WDR11-AS1	9.63749
ENSG00000118515	SGK1	9.63738
ENSG00000137504	CREBZF	9.63267
ENSG00000131375	CAPN7	9.61007
ENSG00000101150	TPD52L2	9.60183
ENSG00000165895	ARHGAP42	9.59998
ENSG00000247199	RP11-373N22.3	9.59032
ENSG00000197085	NPSR1-AS1	9.589
ENSG00000013441	CLK1	9.58425
ENSG00000256824	RP11-21A7A.2	9.58028
ENSG00000163638	ADAMTS9	9.56707
ENSG00000148541	FAM13C	9.55412
ENSG00000154898	CCDC144CP	9.54845
ENSG00000155974	GRIP1	9.54445
ENSG00000255069	RP11-145O15.3	9.54404
ENSG00000236790	LINC00299	9.54294
ENSG00000064999	ANKS1A	9.54185
ENSG00000184500	PROS1	9.52283
ENSG00000167693	NXN	9.51627
ENSG00000132952	USPL1	9.49779
ENSG00000104408	EIF3E	9.49759
ENSG00000162924	REL	9.49462
ENSG00000164877	MICALL2	9.49228
ENSG00000173517	PEAK1	9.49101
ENSG00000055609	KMT2C	9.49065
ENSG00000196782	MAML3	9.48331
ENSG00000060718	COL11A1	9.47997
ENSG00000223745	RP4-717I23.3	9.47952
ENSG00000198799	LRIG2	9.47813
ENSG00000077585	GPR137B	9.47387
ENSG00000141905	NFIC	9.46258
ENSG00000124356	STAMBP	9.46203
ENSG00000011201	KAL1	9.45314
ENSG00000110651	CD81	9.44898
ENSG00000163344	PMVK	9.44828
ENSG00000264324	RP11-287D1.3	9.4478
ENSG00000067141	NEO1	9.44764
ENSG00000125977	EIF2S2	9.43932
ENSG00000089220	PEBP1	9.43493
ENSG00000065809	FAM107B	9.42834
ENSG00000184384	MAML2	9.42296
ENSG00000131626	PPFIA1	9.409
ENSG00000073060	SCARB1	9.40835
ENSG00000135424	ITGA7	9.40276
ENSG00000143753	DEGS1	9.39795
ENSG00000138829	FBN2	9.39763
ENSG00000158195	WASF2	9.39681
ENSG00000112339	HBS1L	9.39067
ENSG00000105856	HBP1	9.38647
ENSG00000100234	TIMP3	9.3834
ENSG00000162669	HFM1	9.37546
ENSG00000119699	TGFB3	9.3633
ENSG00000177700	POLR2L	9.35654
ENSG00000239665	RP11-295P9.3	9.35469
ENSG00000164300	SERINC5	9.34656
ENSG00000115128	SF3B6	9.34402
ENSG00000245910	SNHG6	9.33655
ENSG00000137857	DUOX1	9.31954
ENSG00000123684	LPGAT1	9.30699
ENSG00000136295	TTYH3	9.3068
ENSG00000115252	PDE1A	9.30511
ENSG00000259976	RP11-553L6.5	9.30139
ENSG00000103249	CLCN7	9.29889
ENSG00000111817	DSE	9.29427
ENSG00000085982	USP40	9.29324
ENSG00000120907	ADRA1A	9.27268
ENSG00000145592	RPL37	9.27062
ENSG00000232855	AF131217.1	9.26858
ENSG00000120158	RCL1	9.2674
ENSG00000184588	PDE4B	9.26143
ENSG00000116871	MAP7D1	9.26068
ENSG00000171444	MCC	9.25996
ENSG00000227036	LINC00511	9.24639
ENSG00000197959	DNM3	9.24004
ENSG00000156500	FAM122C	9.23969
ENSG00000257585	LINC00609	9.23117
ENSG00000148143	ZNF462	9.21966
ENSG00000154645	CHODL	9.21667
ENSG00000188158	NHS	9.21594
ENSG00000113578	FGF1	9.21521
ENSG00000204394	VARS	9.2123
ENSG00000228918	LINC01344	9.20312
ENSG00000166532	RIMKLB	9.20009
ENSG00000186231	KLHL32	9.19826
ENSG00000118496	FBXO30	9.19145
ENSG00000096746	HNRNPH3	9.18688
ENSG00000089157	RPLP0	9.18651
ENSG00000145730	PAM	9.17727
ENSG00000129824	RPS4Y1	9.17134
ENSG00000186480	INSIG1	9.17081
ENSG00000140575	IQGAP1	9.16482
ENSG00000231246	RP5-965F6.2	9.164
ENSG00000166794	PPIB	9.16271
ENSG00000185122	HSF1	9.16121
ENSG00000188243	COMMD6	9.15699
ENSG00000156049	GNA14	9.15255
ENSG00000143952	VPS54	9.1506
ENSG00000085832	EPS15	9.14776
ENSG00000204256	BRD2	9.13458
ENSG00000041988	THAP3	9.11716
ENSG00000100154	TTC28	9.11672
ENSG00000099797	TECR	9.11601
ENSG00000166348	USP54	9.11349
ENSG00000184787	UBE2G2	9.11043
ENSG00000044574	HSPA5	9.10609
ENSG00000156875	HIAT1	9.09467
ENSG00000029534	ANK1	9.09416
ENSG00000219507	FTH1P8	9.09319
ENSG00000169756	LIMS1	9.08596
ENSG00000169946	ZFPM2	9.08163
ENSG00000275023	MLLT6	9.07753
ENSG00000166173	LARP6	9.06752
ENSG00000250842	CTC-806A22.1	9.06123
ENSG00000189350	FAM179A	9.06061
ENSG00000173786	CNP	9.05799
ENSG00000134982	APC	9.05519
ENSG00000196369	SRGAP2B	9.05138
ENSG00000048342	CC2D2A	9.04986
ENSG00000203907	OOEP	9.03334
ENSG00000204574	ABCF1	9.01751
ENSG00000128656	CHN1	9.00472
ENSG00000113100	CDH9	9.00382
ENSG00000102271	KLHL4	9.00053
ENSG00000204525	HLA-C	8.99548
ENSG00000147408	CSGALNACT1	8.99545
ENSG00000115392	FANCL	8.99135
ENSG00000177025	C19orf18	8.9794
ENSG00000198690	FAN1	8.97297
ENSG00000140262	TCF12	8.97099
ENSG00000278610	RP11-455P21.3	8.9628
ENSG00000064393	HIPK2	8.95979
ENSG00000147535	PPAPDC1B	8.95716
ENSG00000128272	ATF4	8.95261
ENSG00000251504	LINC01099	8.94487
ENSG00000149182	ARFGAP2	8.94427
ENSG00000134294	SLC38A2	8.94206
ENSG00000111676	ATN1	8.93958
ENSG00000122783	C7orf49	8.93857
ENSG00000232284	GNG12-AS1	8.93507
ENSG00000174720	LARP7	8.91389
ENSG00000103460	TOX3	8.90583
ENSG00000086666	ZFAND6	8.90445
ENSG00000170581	STAT2	8.90033
ENSG00000179364	PACS2	8.89053
ENSG00000223797	ENTPD3-AS1	8.88822
ENSG00000003989	SLC7A2	8.86573
ENSG00000136297	MMD2	8.85694
ENSG00000135838	NPL	8.85485
ENSG00000171105	INSR	8.85264
ENSG00000230461	PROX1-AS1	8.85145
ENSG00000162402	USP24	8.84089
ENSG00000129084	PSMA1	8.82653
ENSG00000105464	GRIN2D	8.82129
ENSG00000085063	CD59	8.81045
ENSG00000185291	IL3RA	8.80288
ENSG00000158169	FANCC	8.79732
ENSG00000156973	PDE6D	8.79025
ENSG00000133112	TPT1	8.78191
ENSG00000108465	CDK5RAP3	8.78152
ENSG00000099385	BCL7C	8.78052
ENSG00000196498	NCOR2	8.77293
ENSG00000135205	CCDC146	8.76891
ENSG00000169926	KLF13	8.76105
ENSG00000228839	PIK3IP1-AS1	8.76102
ENSG00000165730	STOX1	8.75916
ENSG00000067113	PPAP2A	8.75847
ENSG00000153046	CDYL	8.75604
ENSG00000132970	WASF3	8.74874
ENSG00000005108	THSD7A	8.7421
ENSG00000177479	ARIH2	8.74186
ENSG00000136243	NUPL2	8.73775
ENSG00000108523	RNF167	8.73546
ENSG00000116962	NID1	8.73521
ENSG00000185942	NKAIN3	8.71605
ENSG00000187098	MITF	8.71272
ENSG00000124193	SRSF6	8.70032
ENSG00000005889	ZFX	8.69849
ENSG00000228222	AC074363.1	8.693
ENSG00000167977	KCTD5	8.68309
ENSG00000108582	CPD	8.68091
ENSG00000125844	RRBP1	8.67528
ENSG00000186522	SEPT10	8.67365
ENSG00000123143	PKN1	8.66379
ENSG00000186591	UBE2H	8.65943
ENSG00000101126	ADNP	8.6587
ENSG00000067646	ZFY	8.65537
ENSG00000156395	SORCS3	8.64612
ENSG00000144591	GMPPA	8.63355
ENSG00000171943	SRGAP2C	8.63286
ENSG00000120616	EPC1	8.63115
ENSG00000115365	LANCL1	8.62812
ENSG00000106772	PRUNE2	8.62336
ENSG00000182185	RAD51B	8.61479
ENSG00000204262	COL5A2	8.59688
ENSG00000158201	ABHD3	8.5908
ENSG00000156475	PPP2R2B	8.58895
ENSG00000130338	TULP4	8.58409
ENSG00000148123	RP11-35N6.1	8.56539
ENSG00000154655	L3MBTL4	8.55771
ENSG00000006128	TAC1	8.55453
ENSG00000197958	RPL12	8.54918
ENSG00000270898	GPR75-ASB3	8.53505
ENSG00000188177	ZC3H6	8.53384
ENSG00000104957	CCDC130	8.53253
ENSG00000173376	NDNF	8.52709
ENSG00000187416	LHFPL3	8.52697
ENSG00000135778	NTPCR	8.52472
ENSG00000241549	GUSBP2	8.52471
ENSG00000172380	GNG12	8.49999
ENSG00000074800	ENO1	8.49654
ENSG00000148498	PARD3	8.49544
ENSG00000110958	PTGES3	8.49533
ENSG00000153902	LGI4	8.49045
ENSG00000225972	MTND1P23	8.4892
ENSG00000114541	FRMD4B	8.48909
ENSG00000196781	TLE1	8.48703
ENSG00000108518	PFN1	8.46999
ENSG00000249637	CTC-329D1.2	8.46966
ENSG00000225377	NRSN2-AS1	8.45733
ENSG00000271774	RP4-678D15.1	8.45718
ENSG00000162599	NFIA	8.4541
ENSG00000231160	KLF3-AS1	8.45119
ENSG00000100376	FAM118A	8.45047
ENSG00000101439	CST3	8.44423
ENSG00000170275	CRTAP	8.44293
ENSG00000234420	ZNF37BP	8.44088
ENSG00000120868	APAF1	8.43854
ENSG00000171067	C11orf24	8.43079
ENSG00000129116	PALLD	8.41601
ENSG00000122026	RPL21	8.41544
ENSG00000107290	SETX	8.41024
ENSG00000075461	CACNG4	8.4053
ENSG00000196235	SUPT5H	8.39632
ENSG00000134248	LAMTOR5	8.38184
ENSG00000101849	TBL1X	8.37935
ENSG00000269821	KCNQ1OT1	8.37673
ENSG00000144355	DLX1	8.37526
ENSG00000077549	CAPZB	8.37344
ENSG00000163629	PTPN13	8.36414
ENSG00000188186	LAMTOR4	8.36343
ENSG00000048471	SNX29	8.35833
ENSG00000162390	ACOT11	8.35479
ENSG00000261833	RP11-58C22.1	8.34985
ENSG00000020577	SAMD4A	8.34284
ENSG00000139218	SCAF11	8.34127
ENSG00000119917	IFIT3	8.33587
ENSG00000224914	LINC00863	8.33456
ENSG00000006468	ETV1	8.33348
ENSG00000161048	NAPEPLD	8.33088
ENSG00000133195	SLC39A11	8.33003
ENSG00000163131	CTSS	8.32773
ENSG00000162687	KCNT2	8.32761
ENSG00000198964	SGMS1	8.32678
ENSG00000148248	SURF4	8.32649
ENSG00000186812	ZNF397	8.32161
ENSG00000101161	PRPF6	8.32118
ENSG00000104332	SFRP1	8.29716
ENSG00000187764	SEMA4D	8.29437
ENSG00000133226	SRRM1	8.28962
ENSG00000159658	EFCAB14	8.28822
ENSG00000072501	SMC1A	8.28553
ENSG00000118432	CNR1	8.28239
ENSG00000129562	DAD1	8.28168
ENSG00000123159	GIPC1	8.24367
ENSG00000057294	PKP2	8.23914
ENSG00000280927	CTBP1-AS	8.23811
ENSG00000038427	VCAN	8.2378
ENSG00000226608	FTLP3	8.23665
ENSG00000149089	APIP	8.22419
ENSG00000104267	CA2	8.21509
ENSG00000157600	TMEM164	8.20917
ENSG00000047365	ARAP2	8.19508
ENSG00000078246	TULP3	8.1913
ENSG00000120925	RNF170	8.18974
ENSG00000169714	CNBP	8.18784
ENSG00000147027	TMEM47	8.18342
ENSG00000168283	BMI1	8.17897
ENSG00000144227	NXPH2	8.17682
ENSG00000243449	C4orf48	8.17487
ENSG00000135828	RNASEL	8.16964
ENSG00000150093	ITGB1	8.16641
ENSG00000089053	ANAPC5	8.16548
ENSG00000173193	PARP14	8.15645
ENSG00000100813	ACIN1	8.15572
ENSG00000088205	DDX18	8.1441
ENSG00000064651	SLC12A2	8.14176
ENSG00000204152	TIMM23B	8.13755
ENSG00000167081	PBX3	8.13529
ENSG00000107798	LIPA	8.12699
ENSG00000237676	RPL30P4	8.12517
ENSG00000078747	ITCH	8.12485
ENSG00000164879	CA3	8.12144
ENSG00000145349	CAMK2D	8.11777
ENSG00000155792	DEPTOR	8.11724
ENSG00000106392	C1GALT1	8.1146
ENSG00000143315	PIGM	8.11386
ENSG00000182149	IST1	8.10929
ENSG00000158270	COLEC12	8.10715
ENSG00000152818	UTRN	8.10524
ENSG00000255397	AC022182.2	8.10419
ENSG00000183283	DAZAP2	8.1041
ENSG00000165124	SVEP1	8.1031
ENSG00000258561	RP11-72M17.1	8.09501
ENSG00000133104	SPG20	8.09047
ENSG00000169733	RFNG	8.09023
ENSG00000150540	HNMT	8.08752
ENSG00000170579	DLGAP1	8.08339
ENSG00000172977	KAT5	8.08292
ENSG00000082996	RNF13	8.07703
ENSG00000119906	FAM178A	8.07215
ENSG00000169122	FAM110B	8.05964
ENSG00000087302	C14orf166	8.05666
ENSG00000106415	GLCCI1	8.04886
ENSG00000140563	MCTP2	8.04855
ENSG00000246067	RAB30-AS1	8.04194
ENSG00000163166	IWS1	8.04039
ENSG00000152926	ZNF117	8.03198
ENSG00000269235	ZNF350-AS1	8.02913
ENSG00000135525	MAP7	8.02778
ENSG00000174844	DNAH12	8.02658
ENSG00000109956	B3GAT1	8.02053
ENSG00000141068	KSR1	8.01874
ENSG00000198520	C1orf228	8.01297
ENSG00000131778	CHD1L	8.01019
ENSG00000134825	TMEM258	8.00576
ENSG00000250802	ZBED3-AS1	7.99837
ENSG00000111203	ITFG2	7.99342
ENSG00000096872	IFT74	7.99308
ENSG00000182158	CREB3L2	7.98936
ENSG00000175575	PAAF1	7.98272
ENSG00000014123	UFL1	7.98169
ENSG00000108679	LGALS3BP	7.97785
ENSG00000162733	DDR2	7.97723
ENSG00000113811	SELK	7.97619
ENSG00000103653	CSK	7.97144
ENSG00000140750	ARHGAP17	7.96732
ENSG00000141449	GREB1L	7.96688
ENSG00000204685	STARD7-AS1	7.95066
ENSG00000100815	TRIP11	7.94215
ENSG00000168481	LGI3	7.93983
ENSG00000103066	PLA2G15	7.93971
ENSG00000100836	PABPN1	7.93573
ENSG00000179314	WSCD1	7.93326
ENSG00000178538	CA8	7.93237
ENSG00000119139	TJP2	7.93098
ENSG00000235652	RP11-545I5.3	7.92452
ENSG00000143442	POGZ	7.92401
ENSG00000135924	DNAJB2	7.91451
ENSG00000101445	PPP1R16B	7.90878
ENSG00000103196	CRISPLD2	7.90703
ENSG00000137285	TUBB2B	7.90476
ENSG00000267169	CTB-55O6.12	7.90232
ENSG00000185483	ROR1	7.89685
ENSG00000160294	MCM3AP	7.89429
ENSG00000225330	AF064860.5	7.8906
ENSG00000270792	RP11-103J8.1	7.88688
ENSG00000182732	RGS6	7.88597
ENSG00000142534	RPS11	7.88572
ENSG00000143641	GALNT2	7.88247
ENSG00000105258	POLR2I	7.87257
ENSG00000169282	KCNAB1	7.8672
ENSG00000065320	NTN1	7.86664
ENSG00000134369	NAV1	7.85326
ENSG00000008294	SPAG9	7.8532
ENSG00000149289	ZC3H12C	7.84136
ENSG00000245534	RORA-AS1	7.83256
ENSG00000135124	P2RX4	7.82873
ENSG00000070413	DGCR2	7.81894
ENSG00000129932	DOHH	7.79901
ENSG00000091490	SEL1L3	7.79678
ENSG00000259048	CTD-2058B24.2	7.78531
ENSG00000006118	TMEM132A	7.78339
ENSG00000151689	INPP1	7.78223
ENSG00000196440	ARMCX4	7.77182
ENSG00000173960	UBXN2A	7.76878
ENSG00000106344	RBM28	7.75723
ENSG00000164741	DLC1	7.7506
ENSG00000234715	CTB-107G13.1	7.74765
ENSG00000197081	IGF2R	7.74575
ENSG00000157483	MYO1E	7.73758
ENSG00000185737	NRG3	7.73724
ENSG00000122547	EEPD1	7.73308
ENSG00000132321	IQCA1	7.72669
ENSG00000160007	ARHGAP35	7.71497
ENSG00000110693	SOX6	7.71413
ENSG00000156304	SCAF4	7.71283
ENSG00000176658	MYO1D	7.70855
ENSG00000112182	BACH2	7.70667
ENSG00000166169	POLL	7.70571
ENSG00000103550	KNOP1	7.70479
ENSG00000134324	LPIN1	7.70478
ENSG00000166164	BRD7	7.7009
ENSG00000070018	LRP6	7.69717
ENSG00000197329	PELI1	7.69171
ENSG00000100711	ZFYVE21	7.68059
ENSG00000138756	BMP2K	7.67619
ENSG00000149403	GRIK4	7.67559
ENSG00000092421	SEMA6A	7.67547
ENSG00000070601	FRMPD1	7.67509
ENSG00000153885	KCTD15	7.67297
ENSG00000181938	GINS3	7.67273
ENSG00000165406	MARCH8	7.66994
ENSG00000156103	MMP16	7.66643
ENSG00000174469	CNTNAP2	7.66446
ENSG00000270011	ZNF559-ZNF177	7.66264
ENSG00000230580	AC021016.7	7.65444
ENSG00000118620	ZNF430	7.64584
ENSG00000134508	CABLES1	7.644
ENSG00000141458	NPC1	7.63052
ENSG00000174579	MSL2	7.62903
ENSG00000186350	RXRA	7.62851
ENSG00000214655	ZSWIM8	7.62364
ENSG00000130724	CHMP2A	7.61925
ENSG00000180211	RP1-278E11.3	7.61636
ENSG00000087074	PPP1R15A	7.61496
ENSG00000123136	DDX39A	7.60198
ENSG00000120451	SNX19	7.59265
ENSG00000158163	DZIP1L	7.58761
ENSG00000119004	CYP20A1	7.5832
ENSG00000182919	C11orf54	7.58193
ENSG00000181322	NME9	7.58026
ENSG00000130005	GAMT	7.57913
ENSG00000058673	ZC3H11A	7.57901
ENSG00000130787	HIP1R	7.57803
ENSG00000155629	PIK3AP1	7.57239
ENSG00000095906	NUBP2	7.56434
ENSG00000270629	NBPF14	7.55224
ENSG00000028116	VRK2	7.54812
ENSG00000177239	MAN1B1	7.54622
ENSG00000204628	GNB2L1	7.54371
ENSG00000250699	AP000892.4	7.54165
ENSG00000131475	VPS25	7.5311
ENSG00000249348	UGDH-AS1	7.52982
ENSG00000245832	RP11-179A16.1	7.52774
ENSG00000079277	MKNK1	7.51778
ENSG00000113732	ATP6V0E1	7.51674
ENSG00000143971	ETAA1	7.51537
ENSG00000070047	PHRF1	7.51214
ENSG00000163605	PPP4R2	7.50922
ENSG00000165802	NSMF	7.50349
ENSG00000111783	RFX4	7.49806
ENSG00000196924	FLNA	7.48751
ENSG00000162702	ZNF281	7.473
ENSG00000170852	KBTBD2	7.47259
ENSG00000116478	HDAC1	7.4676
ENSG00000075539	FRYL	7.46715
ENSG00000166987	MBD6	7.4667
ENSG00000272758	RP11-299J3.8	7.4663
ENSG00000152520	PAN3	7.45929
ENSG00000039319	ZFYVE16	7.45599
ENSG00000106009	BRAT1	7.45513
ENSG00000164684	ZNF704	7.45296
ENSG00000079263	SP140	7.44916
ENSG00000147421	HMBOX1	7.4465
ENSG00000166435	XRRA1	7.44648
ENSG00000047849	MAP4	7.43481
ENSG00000228474	OST4	7.43174
ENSG00000137161	CNPY3	7.4303
ENSG00000146802	TMEM168	7.43003
ENSG00000124126	PREX1	7.42039
ENSG00000230417	LINC00856	7.41961
ENSG00000110436	SLC1A2	7.41641
ENSG00000198742	SMURF1	7.41576
ENSG00000231689	LINC01090	7.41236
ENSG00000145741	BTF3	7.40339
ENSG00000103168	TAF1C	7.39861
ENSG00000163517	HDAC11	7.39403
ENSG00000099331	MYO9B	7.39101
ENSG00000196526	AFAP1	7.391
ENSG00000148848	ADAM12	7.39003
ENSG00000228589	SPCS2P4	7.38962
ENSG00000177595	PIDD1	7.38569
ENSG00000035928	RFC1	7.37648
ENSG00000007255	TRAPPC6A	7.37289
ENSG00000055208	TAB2	7.36783
ENSG00000153930	ANKFN1	7.35094
ENSG00000113369	ARRDC3	7.34919
ENSG00000157514	TSC22D3	7.34798
ENSG00000263766	RP11-580I16.2	7.34189
ENSG00000151327	FAM177A1	7.32792
ENSG00000143384	MCL1	7.32753
ENSG00000177119	ANO6	7.32634
ENSG00000113396	SLC27A6	7.32404
ENSG00000124160	NCOA5	7.31566
ENSG00000168209	DDIT4	7.31337
ENSG00000170430	MGMT	7.30767
ENSG00000138621	PPCDC	7.3053
ENSG00000137776	SLTM	7.29916
ENSG00000173406	DAB1	7.28747
ENSG00000117569	PTBP2	7.28116
ENSG00000253320	KB-1507C5.2	7.28096
ENSG00000169306	IL1RAPL1	7.27839
ENSG00000183579	ZNRF3	7.25671
ENSG00000130203	APOE	7.25352
ENSG00000154945	ANKRD40	7.25109
ENSG00000118762	PKD2	7.24963
ENSG00000104447	TRPS1	7.24897
ENSG00000173402	DAG1	7.24856
ENSG00000198715	GLMP	7.24596
ENSG00000236383	LINC00854	7.24535
ENSG00000109381	ELF2	7.24236
ENSG00000166889	PATL1	7.24024
ENSG00000183662	FAM19A1	7.23407
ENSG00000110031	LPXN	7.23293
ENSG00000196569	LAMA2	7.2292
ENSG00000027697	IFNGR1	7.22669
ENSG00000146556	WASH2P	7.22448
ENSG00000172053	QARS	7.22303
ENSG00000236869	RP11-944L7.4	7.22298
ENSG00000013523	ANGEL1	7.21983
ENSG00000134215	VAV3	7.21624
ENSG00000196218	RYR1	7.21465
ENSG00000181195	PENK	7.21403
ENSG00000180304	OAZ2	7.20899
ENSG00000251201	TMED7-TICAM2	7.20774
ENSG00000259673	IQCH-AS1	7.20751
ENSG00000114796	KLHL24	7.19881
ENSG00000087495	PHACTR3	7.19663
ENSG00000233806	LINC01237	7.19516
ENSG00000248445	SEMA6A-AS1	7.18824
ENSG00000151812	SLC35F4	7.18718
ENSG00000013297	CLDN11	7.18364
ENSG00000253773	C8orf37-AS1	7.18018
ENSG00000229127	AC007038.7	7.17159
ENSG00000186283	TOR3A	7.16678
ENSG00000053918	KCNQ1	7.16476
ENSG00000119508	NR4A3	7.16129
ENSG00000115461	IGFBP5	7.16104
ENSG00000114757	PEX5L	7.15585
ENSG00000113594	LIFR	7.1506
ENSG00000186417	GLDN	7.14602
ENSG00000136754	ABI1	7.14471
ENSG00000079435	LIPE	7.14232
ENSG00000103319	EEF2K	7.14051
ENSG00000181744	C3orf58	7.13887
ENSG00000124104	SNX21	7.13649
ENSG00000109790	KLHL5	7.13499
ENSG00000182087	TMEM259	7.13495
ENSG00000149639	SOGA1	7.1295
ENSG00000056487	PHF21B	7.12906
ENSG00000166225	FRS2	7.12637
ENSG00000146263	MMS22L	7.12268
ENSG00000159228	CBR1	7.11995
ENSG00000182141	ZNF708	7.11959
ENSG00000181513	ACBD4	7.11839
ENSG00000065526	SPEN	7.11768
ENSG00000140391	TSPAN3	7.11092
ENSG00000272333	KMT2B	7.10673
ENSG00000120162	MOB3B	7.10538
ENSG00000099977	DDT	7.10033
ENSG00000158467	AHCYL2	7.09305
ENSG00000067836	ROGDI	7.09007
ENSG00000124749	COL21A1	7.08719
ENSG00000176834	VSIG10	7.08702
ENSG00000165323	FAT3	7.08647
ENSG00000044459	CNTLN	7.08312
ENSG00000273247	RP11-83A24.2	7.08013
ENSG00000132780	NASP	7.07831
ENSG00000233184	RP11-421L21.3	7.07432
ENSG00000078114	NEBL	7.06785
ENSG00000048540	LMO3	7.06672
ENSG00000267419	CTC-559E9.6	7.06338
ENSG00000100364	KIAA0930	7.05485
ENSG00000250588	IQCJ-SCHIP1	7.0518
ENSG00000106069	CHN2	7.03888
ENSG00000177732	SOX12	7.03647
ENSG00000122257	RBBP6	7.03474
ENSG00000156232	WHAMM	7.03456
ENSG00000119950	MXI1	7.03139
ENSG00000168214	RBPJ	7.02849
ENSG00000251136	RP11-37B2.1	7.02833
ENSG00000103187	COTL1	7.02571
ENSG00000254101	RP11-30J20.1	7.01104
ENSG00000170802	FOXN2	7.01077
ENSG00000115415	STAT1	6.99927
ENSG00000248874	C5orf17	6.9985
ENSG00000230185	C9orf147	6.99619
ENSG00000023892	DEF6	6.99367
ENSG00000226210	WASH7P	6.9916
ENSG00000109472	CPE	6.98908
ENSG00000165410	CFL2	6.98082
ENSG00000122435	TRMT13	6.98022
ENSG00000223803	RPS20P14	6.97947
ENSG00000206579	XKR4	6.97795
ENSG00000146090	RASGEF1C	6.97523
ENSG00000115053	NCL	6.9734
ENSG00000198286	CARD11	6.96753
ENSG00000119397	CNTRL	6.9654
ENSG00000075420	FNDC3B	6.95984
ENSG00000072134	EPN2	6.95835
ENSG00000147526	TACC1	6.95406
ENSG00000117335	CD46	6.95081
ENSG00000099954	CECR2	6.942
ENSG00000124399	RP11-663P9.2	6.94002
ENSG00000250116	RP11-417F21.1	6.93508
ENSG00000130177	CDC16	6.92811
ENSG00000120306	CYSTM1	6.91896
ENSG00000264630	PRKCA-AS1	6.91667
ENSG00000152910	CNTNAP4	6.9096
ENSG00000166478	ZNF143	6.90665
ENSG00000117450	PRDX1	6.90293
ENSG00000139132	FGD4	6.90067
ENSG00000007520	TSR3	6.9
ENSG00000258199	RP11-977G19.5	6.89775
ENSG00000214013	GANC	6.8971
ENSG00000116266	STXBP3	6.89602
ENSG00000172572	PDE3A	6.89349
ENSG00000068796	KIF2A	6.88734
ENSG00000156531	PHF6	6.88575
ENSG00000225313	RP11-415J8.3	6.88226
ENSG00000162688	AGL	6.87728
ENSG00000123384	LRP1	6.87584
ENSG00000180776	ZDHHC20	6.87291
ENSG00000117899	MESDC2	6.87231
ENSG00000104671	DCTN6	6.87028
ENSG00000175029	CTBP2	6.86305
ENSG00000089682	RBM41	6.85929
ENSG00000121933	ADORA3	6.858
ENSG00000030582	GRN	6.85443
ENSG00000087274	ADD1	6.84682
ENSG00000111877	MCM9	6.84478
ENSG00000143878	RHOB	6.84473
ENSG00000053254	FOXN3	6.84018
ENSG00000196277	GRM7	6.83404
ENSG00000229119	CTB-63M22.1	6.83118
ENSG00000183111	ARHGEF37	6.83049
ENSG00000050820	BCAR1	6.82419
ENSG00000180879	SSR4	6.8158
ENSG00000224505	AC002117.1	6.81336
ENSG00000180104	EXOC3	6.80423
ENSG00000215386	MIR99AHG	6.80195
ENSG00000249112	RP11-43D2.2	6.79874
ENSG00000183060	LYSMD4	6.79824
ENSG00000054983	GALC	6.79446
ENSG00000127946	HIP1	6.79441
ENSG00000136802	LRRC8A	6.79412
ENSG00000273112	RP11-25K21.6	6.78175
ENSG00000115825	PRKD3	6.77956
ENSG00000264522	OTUD7B	6.77633
ENSG00000118985	ELL2	6.77448
ENSG00000225131	PSME2P2	6.77368
ENSG00000218336	TENM3	6.77033
ENSG00000258168	RP11-588H23.3	6.76959
ENSG00000175197	DDIT3	6.7623
ENSG00000169957	ZNF768	6.76166
ENSG00000160712	IL6R	6.75032
ENSG00000084207	GSTP1	6.74871
ENSG00000151136	BTBD11	6.7441
ENSG00000118705	RPN2	6.7428
ENSG00000205336	GPR56	6.73652
ENSG00000153140	CETN3	6.73599
ENSG00000196263	ZNF471	6.7314
ENSG00000171456	ASXL1	6.73041
ENSG00000165566	AMER2	6.72744
ENSG00000215067	ALOX12-AS1	6.72365
ENSG00000242814	RP11-436H11.1	6.72146
ENSG00000076321	KLHL20	6.71728
ENSG00000011028	MRC2	6.71255
ENSG00000150760	DOCK1	6.70691
ENSG00000072310	SREBF1	6.70686
ENSG00000152492	CCDC50	6.70216
ENSG00000120063	GNA13	6.69884
ENSG00000151693	ASAP2	6.69728
ENSG00000175548	ALG10B	6.68656
ENSG00000154727	GABPA	6.67346
ENSG00000258999	RP11-114N19.3	6.6727
ENSG00000100784	RPS6KA5	6.67216
ENSG00000129353	SLC44A2	6.67113
ENSG00000243964	RP11-16F15.1	6.66706
ENSG00000088826	SMOX	6.66161
ENSG00000047648	ARHGAP6	6.66115
ENSG00000171587	DSCAM	6.65754
ENSG00000176463	SLCO3A1	6.65261
ENSG00000269834	ZNF528-AS1	6.64577
ENSG00000134899	ERCC5	6.6436
ENSG00000203880	PCMTD2	6.63825
ENSG00000102316	MAGED2	6.63636
ENSG00000151461	UPF2	6.62798
ENSG00000171368	TPPP	6.623
ENSG00000137642	SORL1	6.61706
ENSG00000141503	MINK1	6.61621
ENSG00000164181	ELOVL7	6.60824
ENSG00000173727	CMB9-22P13.1	6.60765
ENSG00000130226	DPP6	6.60563
ENSG00000119638	NEK9	6.59813
ENSG00000233382	NKAPP1	6.59106
ENSG00000138336	TET1	6.58178
ENSG00000100330	MTMR3	6.57918
ENSG00000188725	SMIM15	6.57495
ENSG00000159147	DONSON	6.57253
ENSG00000177556	ATOX1	6.57002
ENSG00000259628	RP11-467H10.2	6.56364
ENSG00000003402	CFLAR	6.55464
ENSG00000196814	MVB12B	6.54848
ENSG00000233895	RP1-122P22.2	6.54203
ENSG00000102103	PQBP1	6.53887
ENSG00000197182	MIRLET7BHG	6.52903
ENSG00000164066	INTU	6.52782
ENSG00000118689	FOXO3	6.52488
ENSG00000122012	SV2C	6.52353
ENSG00000198792	TMEM184B	6.5235
ENSG00000039068	CDH1	6.52257
ENSG00000147121	KRBOX4	6.50997
ENSG00000135720	DYNC1LI2	6.50231
ENSG00000100083	GGA1	6.4975
ENSG00000271869	RP11-51J9.5	6.49554
ENSG00000230490	RP11-141M1.3	6.4924
ENSG00000109814	UGDH	6.48822
ENSG00000234527	PCDH9-AS1	6.48057
ENSG00000248079	DPH6-AS1	6.47869
ENSG00000142949	PTPRF	6.47564
ENSG00000234232	RP11-353N4.5	6.47504
ENSG00000071889	FAM3A	6.4685
ENSG00000145919	BOD1	6.4664
ENSG00000171984	C20orf196	6.46341
ENSG00000196275	GTF2IRD2	6.4529
ENSG00000182324	KCNJ14	6.44914
ENSG00000198551	ZNF627	6.44654
ENSG00000138653	NDST4	6.44401
ENSG00000168421	RHOH	6.43351
ENSG00000248405	PRR5-ARHGAP8	6.43314
ENSG00000110344	UBE4A	6.43114
ENSG00000011422	PLAUR	6.4274
ENSG00000124155	PIGT	6.4266
ENSG00000144802	NFKBIZ	6.42623
ENSG00000013375	PGM3	6.42503
ENSG00000124181	PLCG1	6.41399
ENSG00000079215	SLC1A3	6.41361
ENSG00000006652	IFRD1	6.39998
ENSG00000140497	SCAMP2	6.39984
ENSG00000160310	PRMT2	6.39941
ENSG00000251488	RP11-404I7.2	6.39537
ENSG00000147044	CASK	6.39508
ENSG00000071243	ING3	6.39217
ENSG00000204220	PFDN6	6.3904
ENSG00000163126	ANKRD23	6.38591
ENSG00000247809	NR2F2-AS1	6.38497
ENSG00000173991	TCAP	6.38477
ENSG00000147140	NONO	6.37969
ENSG00000012983	MAP4K5	6.37911
ENSG00000277363	SRCIN1	6.37848
ENSG00000135506	OS9	6.36366
ENSG00000188064	WNT7B	6.36201
ENSG00000127311	HELB	6.3582
ENSG00000185834	RPL12P4	6.35581
ENSG00000189058	APOD	6.35292
ENSG00000271447	MMP28	6.34934
ENSG00000197056	ZMYM1	6.34645
ENSG00000077312	SNRPA	6.34578
ENSG00000092969	TGFB2	6.34501
ENSG00000175155	YPEL2	6.34431
ENSG00000166432	ZMAT1	6.34392
ENSG00000227500	SCAMP4	6.34203
ENSG00000266028	SRGAP2	6.342
ENSG00000171206	TRIM8	6.34024
ENSG00000162441	LZIC	6.33854
ENSG00000196663	TECPR2	6.33646
ENSG00000107742	SPOCK2	6.33588
ENSG00000233514	RP11-570P14.1	6.32964
ENSG00000181790	BAI1	6.32882
ENSG00000124215	CDH26	6.32605
ENSG00000179523	EIF3J-AS1	6.32557
ENSG00000106018	VIPR2	6.32061
ENSG00000101544	ADNP2	6.31892
ENSG00000067177	PHKA1	6.31448
ENSG00000157916	RER1	6.31109
ENSG00000126821	SGPP1	6.31097
ENSG00000249502	AC006160.5	6.30969
ENSG00000137486	ARRB1	6.30778
ENSG00000164118	CEP44	6.30561
ENSG00000101400	SNTA1	6.30495
ENSG00000136250	AOAH	6.30219
ENSG00000141542	RAB40B	6.29913
ENSG00000183166	CALN1	6.29772
ENSG00000224063	AC007319.1	6.2968
ENSG00000166068	SPRED1	6.29204
ENSG00000030066	NUP160	6.29141
ENSG00000168056	LTBP3	6.2907
ENSG00000183621	ZNF438	6.27804
ENSG00000115459	ELMOD3	6.2767
ENSG00000126653	NSRP1	6.27404
ENSG00000105894	PTN	6.27102
ENSG00000132478	UNK	6.26468
ENSG00000255733	IFNG-AS1	6.26233
ENSG00000205696	ADARB2-AS1	6.25727
ENSG00000118257	NRP2	6.25231
ENSG00000155660	PDIA4	6.25088
ENSG00000100097	LGALS1	6.24806
ENSG00000182272	B4GALNT4	6.24802
ENSG00000263327	TAPT1-AS1	6.24553
ENSG00000188130	MAPK12	6.2455
ENSG00000132561	MATN2	6.24424
ENSG00000083223	ZCCHC6	6.23605
ENSG00000130741	EIF2S3	6.22685
ENSG00000224731	AC016716.2	6.22545
ENSG00000184144	CNTN2	6.22009
ENSG00000136111	TBC1D4	6.21983
ENSG00000169813	HNRNPF	6.21882
ENSG00000266282	UBL5P2	6.21692
ENSG00000249592	RP11-440L14.1	6.21633
ENSG00000121957	GPSM2	6.21421
ENSG00000197429	IPP	6.21069
ENSG00000126861	OMG	6.20977
ENSG00000059145	UNKL	6.20411
ENSG00000258380	RP11-33N16.2	6.20143
ENSG00000260793	RP5-882C2.2	6.19803
ENSG00000105655	ISYNA1	6.19626
ENSG00000161791	FMNL3	6.19515
ENSG00000205517	RGL3	6.19256
ENSG00000100994	PYGB	6.1897
ENSG00000238197	PAXBP1-AS1	6.18852
ENSG00000151692	RNF144A	6.18505
ENSG00000182504	CEP97	6.18081
ENSG00000205464	ATP6AP1L	6.17968
ENSG00000160789	LMNA	6.17595
ENSG00000005007	UPF1	6.17565
ENSG00000269696	AC007228.11	6.17174
ENSG00000133863	TEX15	6.1711
ENSG00000171840	NINJ2	6.17025
ENSG00000198133	TMEM229B	6.16935
ENSG00000177058	SLC38A9	6.16542
ENSG00000169621	APLF	6.16424
ENSG00000110756	HPS5	6.1569
ENSG00000132334	PTPRE	6.15606
ENSG00000100603	SNW1	6.15219
ENSG00000185052	SLC24A3	6.15075
ENSG00000101940	WDR13	6.13694
ENSG00000139971	C14orf37	6.13668
ENSG00000175854	SWI5	6.13593
ENSG00000073350	LLGL2	6.13446
ENSG00000162664	ZNF326	6.13387
ENSG00000142684	ZNF593	6.13356
ENSG00000182749	PAQR7	6.12844
ENSG00000254469	RP11-849H4.2	6.12733
ENSG00000010327	STAB1	6.12364
ENSG00000153179	RASSF3	6.12112
ENSG00000115827	DCAF17	6.11802
ENSG00000130158	DOCK6	6.1007
ENSG00000174945	AMZ1	6.09677
ENSG00000231646	FSIP2-AS1	6.09076
ENSG00000136383	ALPK3	6.09041
ENSG00000102393	GLA	6.08849
ENSG00000128534	LSM8	6.0878
ENSG00000185418	TARSL2	6.08617
ENSG00000183853	KIRREL	6.08559
ENSG00000242358	RPS21P4	6.08513
ENSG00000198604	BAZ1A	6.08493
ENSG00000115935	WIPF1	6.08447
ENSG00000272870	RP11-798M19.6	6.08443
ENSG00000245293	RP11-286E11.1	6.07524
ENSG00000028528	SNX1	6.07469
ENSG00000168036	CTNNB1	6.06409
ENSG00000179399	GPC5	6.06016
ENSG00000182359	KBTBD3	6.0573
ENSG00000120688	WBP4	6.05435
ENSG00000101605	MYOM1	6.05421
ENSG00000230955	RP11-109P14.10	6.05356
ENSG00000090097	PCBP4	6.04999
ENSG00000230084	RP4-613B23.1	6.04086
ENSG00000101751	POLI	6.04071
ENSG00000114745	GORASP1	6.03004
ENSG00000254281	KB-1507C5.4	6.02115
ENSG00000117480	FAAH	6.02064
ENSG00000162613	FUBP1	6.02054
ENSG00000188986	NELFB	6.02012
ENSG00000182175	RGMA	6.01716
ENSG00000198855	FICD	6.01706
ENSG00000220583	RPL35P2	6.00826
ENSG00000170142	UBE2E1	6.00582
ENSG00000187498	COL4A1	6.00547
ENSG00000142188	TMEM50B	6.00529
ENSG00000116473	RAP1A	5.99419
ENSG00000073711	PPP2R3A	5.99414
ENSG00000197594	ENPP1	5.99253
ENSG00000214194	LINC00998	5.98696
ENSG00000167685	ZNF444	5.98589
ENSG00000167118	URM1	5.98499
ENSG00000138182	KIF20B	5.98411
ENSG00000146757	ZNF92	5.98241
ENSG00000148341	SH3GLB2	5.98028
ENSG00000135404	CD63	5.97839
ENSG00000164306	PRIMPOL	5.97805
ENSG00000079459	FDFT1	5.9748
ENSG00000141349	G6PC3	5.97363
ENSG00000108953	YWHAE	5.97075
ENSG00000187715	KBTBD12	5.96398
ENSG00000170242	USP47	5.9622
ENSG00000247315	ZCCHC3	5.95368
ENSG00000111404	RERGL	5.95259
ENSG00000144468	RHBDD1	5.95036
ENSG00000084733	RAB10	5.94946
ENSG00000244405	ETV5	5.94127
ENSG00000235043	TECRP1	5.93674
ENSG00000149532	CPSF7	5.93512
ENSG00000164305	CASP3	5.93102
ENSG00000125107	CNOT1	5.93012
ENSG00000152990	GPR125	5.92775
ENSG00000165175	MID1IP1	5.9267
ENSG00000129933	MAU2	5.92489
ENSG00000038219	BOD1L1	5.92129
ENSG00000271576	RP11-486G15.2	5.91866
ENSG00000232044	LINC01105	5.91851
ENSG00000070476	ZXDC	5.91577
ENSG00000186395	KRT10	5.91402
ENSG00000150275	PCDH15	5.91197
ENSG00000140365	COMMD4	5.91056
ENSG00000136156	ITM2B	5.90976
ENSG00000255580	AP000462.2	5.90526
ENSG00000105443	CYTH2	5.90523
ENSG00000105669	COPE	5.89956
ENSG00000110721	CHKA	5.8995
ENSG00000157191	NECAP2	5.89694
ENSG00000169253	RP11-220D10.1	5.89458
ENSG00000186815	TPCN1	5.8917
ENSG00000219481	NBPF1	5.89088
ENSG00000141569	TRIM65	5.89072
ENSG00000135821	GLUL	5.88844
ENSG00000179292	TMEM151A	5.88838
ENSG00000245864	CTC-467M3.1	5.88507
ENSG00000123144	C19orf43	5.87943
ENSG00000180891	CUEDC1	5.8791
ENSG00000156795	WDYHV1	5.87779
ENSG00000139793	MBNL2	5.86459
ENSG00000167130	DOLPP1	5.86435
ENSG00000088448	ANKRD10	5.864
ENSG00000154027	AK5	5.86214
ENSG00000137710	RDX	5.86065
ENSG00000135801	TAF5L	5.85766
ENSG00000107902	LHPP	5.85656
ENSG00000224184	AC096559.1	5.85574
ENSG00000238755	RP11-23D24.2	5.85479
ENSG00000133121	STARD13	5.85471
ENSG00000107104	KANK1	5.85097
ENSG00000099381	SETD1A	5.84676
ENSG00000171621	SPSB1	5.83989
ENSG00000235162	C12orf75	5.83936
ENSG00000273294	C1QTNF3-AMACR	5.83708
ENSG00000262655	SPON1	5.83536
ENSG00000156860	FBRS	5.83404
ENSG00000101974	ATP11C	5.81939
ENSG00000159086	PAXBP1	5.81807
ENSG00000189077	TMEM120A	5.8081
ENSG00000128228	SDF2L1	5.80412
ENSG00000228929	RPS13P2	5.80119
ENSG00000092531	SNAP23	5.79362
ENSG00000198373	WWP2	5.79299
ENSG00000164733	CTSB	5.79269
ENSG00000165029	ABCA1	5.79198
ENSG00000229267	AC072062.1	5.79162
ENSG00000010361	FUZ	5.78349
ENSG00000116285	ERRFI1	5.78242
ENSG00000204272	LINC01420	5.78129
ENSG00000170348	TMED10	5.77892
ENSG00000078124	ACER3	5.77373
ENSG00000151491	EPS8	5.7714
ENSG00000157259	GATAD1	5.77044
ENSG00000255234	RP11-727A23.10	5.76459
ENSG00000100299	ARSA	5.75822
ENSG00000178764	ZHX2	5.75747
ENSG00000242247	ARFGAP3	5.75446
ENSG00000173821	RNF213	5.75082
ENSG00000135365	PHF21A	5.75011
ENSG00000170759	KIF5B	5.74917
ENSG00000068903	SIRT2	5.74873
ENSG00000172493	AFF1	5.74724
ENSG00000100095	SEZ6L	5.74225
ENSG00000215483	LINC00598	5.74177
ENSG00000198625	MDM4	5.73811
ENSG00000119922	IFIT2	5.72835
ENSG00000134748	PRPF38A	5.72662
ENSG00000213598	RP11-112J1.1	5.7252
ENSG00000144566	RAB5A	5.72397
ENSG00000196547	MAN2A2	5.72325
ENSG00000110330	BIRC2	5.7208
ENSG00000267581	CTC-559E9.4	5.70635
ENSG00000104979	C19orf53	5.70482
ENSG00000132329	RAMP1	5.70283
ENSG00000170017	ALCAM	5.69911
ENSG00000175215	CTDSP2	5.69624
ENSG00000071626	DAZAP1	5.68757
ENSG00000196576	PLXNB2	5.68306
ENSG00000138166	DUSP5	5.68142
ENSG00000180834	MAP6D1	5.68021
ENSG00000134824	FADS2	5.67988
ENSG00000256069	A2MP1	5.67779
ENSG00000115594	IL1R1	5.67699
ENSG00000266865	RP11-848P1.9	5.67291
ENSG00000162413	KLHL21	5.67077
ENSG00000106665	CLIP2	5.66946
ENSG00000130821	SLC6A8	5.66775
ENSG00000122779	TRIM24	5.66352
ENSG00000100219	XBP1	5.66205
ENSG00000237844	AC092684.1	5.64235
ENSG00000076716	GPC4	5.63973
ENSG00000175264	CHST1	5.63717
ENSG00000005206	SPPL2B	5.63644
ENSG00000178028	DMAP1	5.63479
ENSG00000265972	TXNIP	5.63247
ENSG00000183066	WBP2NL	5.63124
[truncated: 10,037 more rows]

## Sheet: IN-VIP
Ensemble_id	Symbol	Score
ENSG00000204389	HSPA1A	100
ENSG00000187094	CCK	89.9542
ENSG00000115268	RPS15	82.9748
ENSG00000214548	MEG3	74.8429
ENSG00000106211	HSPB1	71.8372
ENSG00000159788	RGS12	67.5173
ENSG00000233762	AC007969.5	65.7124
ENSG00000236824	BCYRN1	61.8629
ENSG00000231079	AC105402.4	57.513
ENSG00000162545	CAMK2N1	57.5047
ENSG00000120694	HSPH1	57.2164
ENSG00000169554	ZEB2	56.2944
ENSG00000099622	CIRBP	54.2673
ENSG00000040731	CDH10	51.6566
ENSG00000178568	ERBB4	49.6278
ENSG00000173812	EIF1	49.5358
ENSG00000087460	GNAS	49.2334
ENSG00000185736	ADARB2	49.0981
ENSG00000205542	TMSB4X	49.0125
ENSG00000143153	ATP1B1	48.9676
ENSG00000132002	DNAJB1	48.62
ENSG00000185565	LSAMP	48.3724
ENSG00000152601	MBNL1	47.8685
ENSG00000169760	NLGN1	47.5814
ENSG00000156508	EEF1A1	46.0555
ENSG00000164796	CSMD3	44.9051
ENSG00000104852	SNRNP70	44.7277
ENSG00000172461	FUT9	44.5357
ENSG00000146555	SDK1	43.1259
ENSG00000120885	CLU	42.8761
ENSG00000105404	RABAC1	42.8713
ENSG00000067715	SYT1	42.8039
ENSG00000115461	IGFBP5	42.5904
ENSG00000197756	RPL37A	42.3838
ENSG00000144339	TMEFF2	42.1968
ENSG00000127022	CANX	41.4576
ENSG00000144642	RBMS3	40.7865
ENSG00000166863	TAC3	39.5622
ENSG00000161016	RPL8	39.5468
ENSG00000150625	GPM6A	39.4963
ENSG00000174473	GALNTL6	39.2891
ENSG00000187514	PTMA	38.3447
ENSG00000164418	GRIK2	38.2765
ENSG00000166165	CKB	37.9023
ENSG00000148948	LRRC4C	37.7488
ENSG00000188042	ARL4C	37.7087
ENSG00000189337	KAZN	36.972
ENSG00000120738	EGR1	36.9622
ENSG00000151623	NR3C2	36.9248
ENSG00000204388	HSPA1B	36.4556
ENSG00000163288	GABRB1	36.1758
ENSG00000232287	SLC6A1-AS1	35.9238
ENSG00000224550	RP11-270C12.3	35.8155
ENSG00000112514	CUTA	35.8067
ENSG00000179915	NRXN1	35.7293
ENSG00000080224	EPHA6	34.9043
ENSG00000146469	VIP	34.8999
ENSG00000149925	ALDOA	34.7963
ENSG00000171867	PRNP	34.65
ENSG00000228696	ARL17B	34.6218
ENSG00000170345	FOS	34.5778
ENSG00000176204	LRRTM4	34.2437
ENSG00000197744	PTMAP2	33.9299
ENSG00000140403	DNAJA4	33.7807
ENSG00000044115	CTNNA1	33.6796
ENSG00000168843	FSTL5	33.5763
ENSG00000127922	SHFM1	33.3816
ENSG00000119950	MXI1	33.3411
ENSG00000174482	LINGO2	33.2247
ENSG00000153707	PTPRD	33.17
ENSG00000166006	KCNC2	32.9553
ENSG00000182985	CADM1	32.9327
ENSG00000168702	LRP1B	32.6671
ENSG00000063177	RPL18	32.6634
ENSG00000183023	SLC8A1	32.6225
ENSG00000081189	MEF2C	32.6193
ENSG00000089220	PEBP1	32.4144
ENSG00000078328	RBFOX1	32.2099
ENSG00000152578	GRIA4	31.9712
ENSG00000242086	LINC00969	31.779
ENSG00000151322	NPAS3	31.683
ENSG00000182263	FIGN	31.5812
ENSG00000139910	NOVA1	31.5446
ENSG00000110436	SLC1A2	31.4361
ENSG00000185008	ROBO2	31.3445
ENSG00000048740	CELF2	31.0704
ENSG00000156298	TSPAN7	30.9476
ENSG00000170315	UBB	30.8548
ENSG00000230629	RPS23P8	30.7756
ENSG00000117707	PROX1	30.7295
ENSG00000233639	LINC01158	30.657
ENSG00000151812	SLC35F4	30.6434
ENSG00000185774	KCNIP4	30.5257
ENSG00000147481	SNTG1	30.3542
ENSG00000034510	TMSB10	30.2795
ENSG00000248527	MTATP6P1	30.2602
ENSG00000034713	GABARAPL2	30.2146
ENSG00000147571	CRH	30.1427
ENSG00000163630	SYNPR	29.8931
ENSG00000148660	CAMK2G	29.8477
ENSG00000170396	ZNF804A	29.8162
ENSG00000080824	HSP90AA1	29.788
ENSG00000133019	CHRM3	29.7678
ENSG00000185551	NR2F2	29.7566
ENSG00000185760	KCNQ5	29.6531
ENSG00000164548	TRA2A	29.65
ENSG00000122786	CALD1	29.5578
ENSG00000171189	GRIK1	29.5435
ENSG00000239268	RP11-384F7.2	29.1242
ENSG00000108107	RPL28	29.1212
ENSG00000149972	CNTN5	28.8501
ENSG00000182050	MGAT4C	28.8317
ENSG00000148219	ASTN2	28.7992
ENSG00000157404	KIT	28.773
ENSG00000183117	CSMD1	28.7298
ENSG00000109452	INPP4B	28.6236
ENSG00000184408	KCND2	28.5928
ENSG00000129244	ATP1B2	28.5881
ENSG00000186001	LRCH3	28.0261
ENSG00000175130	MARCKSL1	28.0118
ENSG00000154654	NCAM2	27.9845
ENSG00000257923	CUX1	27.9003
ENSG00000123159	GIPC1	27.8169
ENSG00000105372	RPS19	27.5417
ENSG00000117632	STMN1	27.5173
ENSG00000223804	CH17-472G23.2	27.2478
ENSG00000145012	LPP	27.1722
ENSG00000244879	GABPB1-AS1	27.0495
ENSG00000210082	MT-RNR2	26.9295
ENSG00000146966	DENND2A	26.8803
ENSG00000118432	CNR1	26.8752
ENSG00000139644	TMBIM6	26.8564
ENSG00000169062	UPF3A	26.6441
ENSG00000149177	PTPRJ	26.6373
ENSG00000149273	RPS3	26.4656
ENSG00000017427	IGF1	26.4308
ENSG00000102466	FGF14	26.3316
ENSG00000187164	KIAA1598	26.3093
ENSG00000005108	THSD7A	26.2881
ENSG00000105738	SIPA1L3	26.287
ENSG00000160584	SIK3	26.2539
ENSG00000141449	GREB1L	26.1856
ENSG00000186468	RPS23	26.0721
ENSG00000179796	LRRC3B	26.0558
ENSG00000100852	ARHGAP5	26.0325
ENSG00000140575	IQGAP1	26.0318
ENSG00000144278	GALNT13	25.9221
ENSG00000131116	ZNF428	25.8323
ENSG00000172995	ARPP21	25.7688
ENSG00000137478	FCHSD2	25.6831
ENSG00000077943	ITGA8	25.6494
ENSG00000198673	FAM19A2	25.5859
ENSG00000144445	KANSL1L	25.5634
ENSG00000118946	PCDH17	25.4015
ENSG00000188580	NKAIN2	25.3339
ENSG00000150991	UBC	25.1984
ENSG00000259628	RP11-467H10.2	24.9517
ENSG00000116675	DNAJC6	24.9459
ENSG00000172809	RPL38	24.9028
ENSG00000114279	FGF12	24.8812
ENSG00000197959	DNM3	24.7976
ENSG00000145824	CXCL14	24.7537
ENSG00000147202	DIAPH2	24.7372
ENSG00000104888	SLC17A7	24.6099
ENSG00000165973	NELL1	24.5927
ENSG00000123358	NR4A1	24.5472
ENSG00000185737	NRG3	24.3989
ENSG00000047849	MAP4	24.3946
ENSG00000169282	KCNAB1	24.264
ENSG00000162434	JAK1	24.2001
ENSG00000165323	FAT3	24.1361
ENSG00000269821	KCNQ1OT1	24.1351
ENSG00000171877	FRMD5	24.0595
ENSG00000214182	PTMAP5	24.018
ENSG00000101150	TPD52L2	23.9628
ENSG00000182771	GRID1	23.9496
ENSG00000197321	SVIL	23.9307
ENSG00000160948	VPS28	23.9021
ENSG00000120549	KIAA1217	23.8219
ENSG00000242814	RP11-436H11.1	23.8164
ENSG00000132669	RIN2	23.7857
ENSG00000258199	RP11-977G19.5	23.7586
ENSG00000253352	TUG1	23.7181
ENSG00000237676	RPL30P4	23.6453
ENSG00000206120	EGFEM1P	23.4696
ENSG00000171105	INSR	23.4535
ENSG00000152208	GRID2	23.4282
ENSG00000183662	FAM19A1	23.323
ENSG00000184226	PCDH9	23.3033
ENSG00000140396	NCOA2	23.2829
ENSG00000151789	ZNF385D	23.2485
ENSG00000171681	ATF7IP	23.2364
ENSG00000107223	EDF1	23.1377
ENSG00000187957	DNER	23.0495
ENSG00000196104	SPOCK3	23.0458
ENSG00000125351	UPF3B	23.0453
ENSG00000168675	LDLRAD4	23.0428
ENSG00000035862	TIMP2	23.0138
ENSG00000073417	PDE8A	23.0059
ENSG00000125676	THOC2	22.8694
ENSG00000133401	PDZD2	22.8692
ENSG00000226221	RPL26P19	22.8305
ENSG00000240509	RPL34P18	22.7729
ENSG00000148516	ZEB1	22.6902
ENSG00000242808	SOX2-OT	22.6888
ENSG00000156475	PPP2R2B	22.687
ENSG00000244128	LINC01322	22.6811
ENSG00000173482	PTPRM	22.6614
ENSG00000189108	IL1RAPL2	22.6258
ENSG00000177600	RPLP2	22.6106
ENSG00000172270	BSG	22.5881
ENSG00000122042	UBL3	22.5782
ENSG00000196586	MYO6	22.4766
ENSG00000155886	SLC24A2	22.4481
ENSG00000145284	SCD5	22.4181
ENSG00000109971	HSPA8	22.3933
ENSG00000137267	TUBB2A	22.374
ENSG00000137872	SEMA6D	22.374
ENSG00000185352	HS6ST3	22.351
ENSG00000182732	RGS6	22.3221
ENSG00000112531	QKI	22.3171
ENSG00000130653	PNPLA7	22.3155
ENSG00000104833	TUBB4A	22.3062
ENSG00000114857	NKTR	22.2844
ENSG00000232573	RPL3P4	22.2514
ENSG00000101463	SYNDIG1	22.2116
ENSG00000171617	ENC1	22.1016
ENSG00000175497	DPP10	22.0394
ENSG00000154678	PDE1C	22.0172
ENSG00000182272	B4GALNT4	21.9902
ENSG00000236552	RPL13AP5	21.989
ENSG00000245832	RP11-179A16.1	21.9819
ENSG00000118181	RPS25	21.91
ENSG00000048471	SNX29	21.8456
ENSG00000185053	SGCZ	21.8281
ENSG00000100836	PABPN1	21.7549
ENSG00000218336	TENM3	21.7377
ENSG00000104957	CCDC130	21.712
ENSG00000170832	USP32	21.6676
ENSG00000139915	MDGA2	21.642
ENSG00000187323	DCC	21.569
ENSG00000087086	FTL	21.5183
ENSG00000231764	DLX6-AS1	21.4909
ENSG00000147403	RPL10	21.4827
ENSG00000085563	ABCB1	21.4537
ENSG00000167552	TUBA1A	21.4049
ENSG00000185052	SLC24A3	21.3994
ENSG00000122545	SEPT7	21.3227
ENSG00000196277	GRM7	21.2604
ENSG00000168309	FAM107A	21.2596
ENSG00000178980	SEPW1	21.2035
ENSG00000163697	APBB2	21.1642
ENSG00000122870	BICC1	21.141
ENSG00000143947	RPS27A	21.1255
ENSG00000111678	C12orf57	21.0683
ENSG00000170776	AKAP13	20.9979
ENSG00000225630	MTND2P28	20.9738
ENSG00000046653	GPM6B	20.8954
ENSG00000148700	ADD3	20.888
ENSG00000154217	PITPNC1	20.867
ENSG00000140319	SRP14	20.6595
ENSG00000112306	RPS12	20.6509
ENSG00000249853	HS3ST5	20.6162
ENSG00000009413	REV3L	20.6146
ENSG00000146648	EGFR	20.5857
ENSG00000148123	RP11-35N6.1	20.5842
ENSG00000159140	SON	20.55
ENSG00000169855	ROBO1	20.5372
ENSG00000146677	AC004453.8	20.4724
ENSG00000181409	AATK	20.4232
ENSG00000155052	CNTNAP5	20.385
ENSG00000178950	GAK	20.3741
ENSG00000177479	ARIH2	20.3388
ENSG00000147862	NFIB	20.3132
ENSG00000130522	JUND	20.3044
ENSG00000160305	DIP2A	20.1905
ENSG00000271860	RP11-436D23.1	20.1475
ENSG00000188803	SHISA6	20.0832
ENSG00000146938	NLGN4X	20.0784
ENSG00000136267	DGKB	20.0361
ENSG00000221890	NPTXR	19.9366
ENSG00000174453	VWC2L	19.9252
ENSG00000237978	KCNMB2-AS1	19.9083
ENSG00000089280	FUS	19.8567
ENSG00000142676	RPL11	19.8513
ENSG00000072736	NFATC3	19.8043
ENSG00000125743	SNRPD2	19.7194
ENSG00000099715	PCDH11Y	19.6642
ENSG00000113273	ARSB	19.6549
ENSG00000169851	PCDH7	19.6441
ENSG00000157985	AGAP1	19.6144
ENSG00000168906	MAT2A	19.587
ENSG00000134769	DTNA	19.5563
ENSG00000237461	RP11-554F20.1	19.4452
ENSG00000108684	ASIC2	19.4255
ENSG00000168028	RPSA	19.4134
ENSG00000089053	ANAPC5	19.4087
ENSG00000172667	ZMAT3	19.3508
ENSG00000117569	PTBP2	19.3424
ENSG00000061938	TNK2	19.3398
ENSG00000119900	OGFRL1	19.3015
ENSG00000104067	TJP1	19.23
ENSG00000162687	KCNT2	19.228
ENSG00000204387	C6orf48	19.1476
ENSG00000169306	IL1RAPL1	19.1232
ENSG00000184588	PDE4B	19.0956
ENSG00000198382	UVRAG	19.0699
ENSG00000105993	DNAJB6	18.9598
ENSG00000123416	TUBA1B	18.9137
ENSG00000177103	DSCAML1	18.9054
ENSG00000113319	RASGRF2	18.8983
ENSG00000100095	SEZ6L	18.8521
ENSG00000229807	XIST	18.8358
ENSG00000189056	RELN	18.7997
ENSG00000109265	KIAA1211	18.7976
ENSG00000123104	ITPR2	18.7826
ENSG00000155974	GRIP1	18.7813
ENSG00000116560	SFPQ	18.7793
ENSG00000087903	RFX2	18.749
ENSG00000101126	ADNP	18.7252
ENSG00000140945	CDH13	18.6916
ENSG00000182504	CEP97	18.6469
ENSG00000171951	SCG2	18.6448
ENSG00000227008	RP3-417G15.1	18.6199
ENSG00000254420	RP11-452H21.1	18.6122
ENSG00000144713	RPL32	18.571
ENSG00000129116	PALLD	18.5672
ENSG00000206560	ANKRD28	18.549
ENSG00000138326	RPS24	18.4849
ENSG00000204152	TIMM23B	18.4481
ENSG00000242299	RP11-234A1.1	18.4446
ENSG00000065717	TLE2	18.4349
ENSG00000168575	SLC20A2	18.4287
ENSG00000099204	ABLIM1	18.4239
ENSG00000215158	RP11-1023L17.1	18.4027
ENSG00000213741	RPS29	18.3925
ENSG00000100097	LGALS1	18.3014
ENSG00000197081	IGF2R	18.2586
ENSG00000174891	RSRC1	18.1874
ENSG00000054611	TBC1D22A	18.1465
ENSG00000099797	TECR	18.1414
ENSG00000183722	LHFP	18.1051
ENSG00000006607	FARP2	18.1016
ENSG00000012660	ELOVL5	18.0389
ENSG00000215386	MIR99AHG	18.033
ENSG00000091490	SEL1L3	18.0083
ENSG00000231767	RP11-92K2.2	17.998
ENSG00000164929	BAALC	17.9369
ENSG00000187239	FNBP1	17.9306
ENSG00000166348	USP54	17.8886
ENSG00000178464	CTD-2192J16.15	17.8748
ENSG00000188730	VWC2	17.8534
ENSG00000174469	CNTNAP2	17.8494
ENSG00000267100	ILF3-AS1	17.8334
ENSG00000048052	HDAC9	17.8225
ENSG00000128805	ARHGAP22	17.8098
ENSG00000161547	SRSF2	17.7825
ENSG00000163714	U2SURP	17.7757
ENSG00000273749	CYFIP1	17.752
ENSG00000135365	PHF21A	17.6988
ENSG00000172757	CFL1	17.6791
ENSG00000166295	ANAPC16	17.6422
ENSG00000137970	RPL7P9	17.6209
ENSG00000156103	MMP16	17.5991
ENSG00000197746	PSAP	17.5486
ENSG00000180304	OAZ2	17.5387
ENSG00000060718	COL11A1	17.5365
ENSG00000162174	ASRGL1	17.5308
ENSG00000071082	RPL31	17.5219
ENSG00000183166	CALN1	17.5147
ENSG00000134352	IL6ST	17.466
ENSG00000198838	RYR3	17.4579
ENSG00000186153	WWOX	17.4282
ENSG00000053254	FOXN3	17.4206
ENSG00000162631	NTNG1	17.4088
ENSG00000104112	SCG3	17.3928
ENSG00000157005	SST	17.3772
ENSG00000110721	CHKA	17.3666
ENSG00000142937	RPS8	17.3625
ENSG00000112308	C6orf62	17.3422
ENSG00000133112	TPT1	17.3352
ENSG00000105499	PLA2G4C	17.314
ENSG00000132718	SYT11	17.3047
ENSG00000127955	GNAI1	17.2951
ENSG00000132323	ILKAP	17.2894
ENSG00000160007	ARHGAP35	17.2879
ENSG00000164300	SERINC5	17.2335
ENSG00000118515	SGK1	17.2087
ENSG00000176533	GNG7	17.2041
ENSG00000188681	TEKT4P2	17.2002
ENSG00000187398	LUZP2	17.1993
ENSG00000049192	ADAMTS6	17.189
ENSG00000136750	GAD2	17.1664
ENSG00000104324	CPQ	17.1498
ENSG00000168264	IRF2BP2	17.127
ENSG00000109846	CRYAB	17.1232
ENSG00000203880	PCMTD2	17.123
ENSG00000154229	PRKCA	17.1119
ENSG00000145390	USP53	17.1047
ENSG00000140848	CPNE2	17.0955
ENSG00000105290	APLP1	17.0744
ENSG00000144369	FAM171B	17.0175
ENSG00000218208	RP11-367G18.2	16.9746
ENSG00000224631	RP11-51O6.1	16.9307
ENSG00000144455	SUMF1	16.9159
ENSG00000112137	PHACTR1	16.9
ENSG00000204681	GABBR1	16.876
ENSG00000149089	APIP	16.8325
ENSG00000187147	RNF220	16.8258
ENSG00000156482	RPL30	16.8201
ENSG00000196262	PPIA	16.815
ENSG00000182132	KCNIP1	16.7866
ENSG00000173452	TMEM196	16.7723
ENSG00000173992	CCS	16.7359
ENSG00000115365	LANCL1	16.7184
ENSG00000245910	SNHG6	16.6832
ENSG00000135525	MAP7	16.6773
ENSG00000103544	C16orf62	16.6739
ENSG00000079215	SLC1A3	16.635
ENSG00000130332	LSM7	16.5966
ENSG00000145147	SLIT2	16.5671
ENSG00000132780	NASP	16.5426
ENSG00000170889	RPS9	16.5422
ENSG00000124749	COL21A1	16.5348
ENSG00000185942	NKAIN3	16.5328
ENSG00000198785	GRIN3A	16.5263
ENSG00000149451	ADAM33	16.5238
ENSG00000087494	PTHLH	16.5005
ENSG00000187416	LHFPL3	16.4771
ENSG00000204922	UQCC3	16.4649
ENSG00000151474	FRMD4A	16.4391
ENSG00000076685	NT5C2	16.4388
ENSG00000243701	LINC00883	16.3813
ENSG00000080298	RFX3	16.3743
ENSG00000130226	DPP6	16.3738
ENSG00000226243	RPL37AP1	16.3735
ENSG00000133121	STARD13	16.3667
ENSG00000167615	LENG8	16.3556
ENSG00000247809	NR2F2-AS1	16.302
ENSG00000170017	ALCAM	16.2988
ENSG00000078747	ITCH	16.2934
ENSG00000124406	ATP8A1	16.2912
ENSG00000183715	OPCML	16.2695
ENSG00000198034	RPS4X	16.2597
ENSG00000169432	SCN9A	16.2315
ENSG00000149571	KIRREL3	16.2049
ENSG00000167191	GPRC5B	16.1897
ENSG00000178764	ZHX2	16.1804
ENSG00000116641	DOCK7	16.1701
ENSG00000173267	SNCG	16.1378
ENSG00000166833	NAV2	16.117
ENSG00000239665	RP11-295P9.3	16.1124
ENSG00000150722	PPP1R1C	16.0734
ENSG00000103528	SYT17	16.0331
ENSG00000137818	RPLP1	16.0219
ENSG00000245532	NEAT1	16.0161
ENSG00000166441	RPL27A	15.9005
ENSG00000152910	CNTNAP4	15.8761
ENSG00000198242	RPL23A	15.8744
ENSG00000131748	STARD3	15.8659
ENSG00000100280	AP1B1	15.846
ENSG00000180287	PLD5	15.8365
ENSG00000132334	PTPRE	15.8311
ENSG00000077549	CAPZB	15.8242
ENSG00000225912	RP13-258O15.1	15.783
ENSG00000181090	EHMT1	15.7736
ENSG00000173406	DAB1	15.7535
ENSG00000103363	TCEB2	15.7365
ENSG00000126457	PRMT1	15.7238
ENSG00000030066	NUP160	15.7184
ENSG00000167526	RPL13	15.7065
ENSG00000184014	DENND5A	15.6814
ENSG00000132478	UNK	15.6745
ENSG00000211459	MT-RNR1	15.6648
ENSG00000218227	RP11-889L3.1	15.6628
ENSG00000116752	BCAS2	15.6554
ENSG00000132640	BTBD3	15.6157
ENSG00000160321	ZNF208	15.6075
ENSG00000154162	CDH12	15.5929
ENSG00000119397	CNTRL	15.5922
ENSG00000242071	RPL7AP6	15.5836
ENSG00000230461	PROX1-AS1	15.5524
ENSG00000166598	HSP90B1	15.547
ENSG00000166033	HTRA1	15.5197
ENSG00000149257	SERPINH1	15.4429
ENSG00000183783	KCTD8	15.3765
ENSG00000223482	NUTM2A-AS1	15.3762
ENSG00000215030	RPL13P12	15.3754
ENSG00000136942	RPL35	15.3738
ENSG00000079805	DNM2	15.3574
ENSG00000171587	DSCAM	15.3133
ENSG00000069667	RORA	15.293
ENSG00000181722	ZBTB20	15.293
ENSG00000135090	TAOK3	15.2566
ENSG00000011405	PIK3C2A	15.2319
ENSG00000197956	S100A6	15.2204
ENSG00000107331	ABCA2	15.1896
ENSG00000039319	ZFYVE16	15.1838
ENSG00000109758	HGFAC	15.1825
ENSG00000180628	PCGF5	15.1768
ENSG00000259976	RP11-553L6.5	15.1702
ENSG00000183036	PCP4	15.1667
ENSG00000125691	RPL23	15.1634
ENSG00000256248	RP11-123O10.4	15.1177
ENSG00000132912	DCTN4	15.106
ENSG00000163166	IWS1	15.0893
ENSG00000118922	KLF12	15.0713
ENSG00000136527	TRA2B	15.0498
ENSG00000081377	CDC14B	15.0451
ENSG00000120903	CHRNA2	15.0384
ENSG00000198799	LRIG2	15.0312
ENSG00000154146	NRGN	15.0273
ENSG00000130066	SAT1	15.0264
ENSG00000175170	FAM182B	15.0077
ENSG00000104549	SQLE	14.9867
ENSG00000262943	ALOX12P2	14.9674
ENSG00000006652	IFRD1	14.9065
ENSG00000250588	IQCJ-SCHIP1	14.8932
ENSG00000105669	COPE	14.8865
ENSG00000131469	RPL27	14.8723
ENSG00000118418	HMGN3	14.8594
ENSG00000132329	RAMP1	14.8379
ENSG00000088280	ASAP3	14.8317
ENSG00000144619	CNTN4	14.8057
ENSG00000078114	NEBL	14.7889
ENSG00000079459	FDFT1	14.7717
ENSG00000137145	DENND4C	14.7236
ENSG00000121350	PYROXD1	14.7184
ENSG00000041515	MYO16	14.7123
ENSG00000168081	PNOC	14.7115
ENSG00000186998	EMID1	14.7037
ENSG00000163605	PPP4R2	14.6895
ENSG00000147251	DOCK11	14.689
ENSG00000183878	UTY	14.6656
ENSG00000099977	DDT	14.6642
ENSG00000159216	RUNX1	14.6467
ENSG00000144229	THSD7B	14.6422
ENSG00000108298	RPL19	14.6283
ENSG00000187051	RPS19BP1	14.626
ENSG00000232104	RFX3-AS1	14.6254
ENSG00000102290	PCDH11X	14.6149
ENSG00000120693	SMAD9	14.6094
ENSG00000114391	RPL24	14.6011
ENSG00000122584	NXPH1	14.5979
ENSG00000171316	CHD7	14.5971
ENSG00000130024	PHF10	14.5947
ENSG00000218175	AC016739.2	14.594
ENSG00000130475	FCHO1	14.5823
ENSG00000166979	EVA1C	14.567
ENSG00000228214	LINC00693	14.5549
ENSG00000179331	RAB39A	14.5473
ENSG00000178695	KCTD12	14.5103
ENSG00000169895	SYAP1	14.4767
ENSG00000114796	KLHL24	14.4754
ENSG00000228222	AC074363.1	14.4694
ENSG00000125124	BBS2	14.4685
ENSG00000152492	CCDC50	14.452
ENSG00000134146	DPH6	14.4456
ENSG00000072694	FCGR2B	14.4445
ENSG00000132522	GPS2	14.4415
ENSG00000110700	RPS13	14.3994
ENSG00000149311	ATM	14.3934
ENSG00000101004	NINL	14.3869
ENSG00000026652	AGPAT4	14.3849
ENSG00000213293	CTD-2666L21.3	14.3685
ENSG00000111642	CHD4	14.3656
ENSG00000111676	ATN1	14.354
ENSG00000127990	SGCE	14.3442
ENSG00000265533	RP11-638L3.1	14.3336
ENSG00000162244	RPL29	14.3327
ENSG00000151572	ANO4	14.3313
ENSG00000095319	NUP188	14.3278
ENSG00000164066	INTU	14.305
ENSG00000128683	GAD1	14.2783
ENSG00000154127	UBASH3B	14.2554
ENSG00000046651	OFD1	14.2359
ENSG00000262902	RP11-750B16.1	14.2314
ENSG00000044574	HSPA5	14.2212
ENSG00000123700	KCNJ2	14.2153
ENSG00000170234	PWWP2A	14.2152
ENSG00000075711	DLG1	14.2013
ENSG00000136002	ARHGEF4	14.1755
ENSG00000177853	ZNF518A	14.1742
ENSG00000118496	FBXO30	14.1502
ENSG00000184304	PRKD1	14.1369
ENSG00000198948	MFAP3L	14.1216
ENSG00000162849	KIF26B	14.1151
ENSG00000165966	PDZRN4	14.1001
ENSG00000101745	ANKRD12	14.0961
ENSG00000111912	NCOA7	14.0907
ENSG00000142541	RPL13A	14.0694
ENSG00000087074	PPP1R15A	14.065
ENSG00000168772	CXXC4	14.0462
ENSG00000137766	UNC13C	14.0458
ENSG00000141639	MAPK4	14.0361
ENSG00000151834	GABRA2	14.0138
ENSG00000187720	THSD4	13.9639
ENSG00000140264	SERF2	13.9631
ENSG00000156299	TIAM1	13.9543
ENSG00000049323	LTBP1	13.9485
ENSG00000114270	COL7A1	13.9471
ENSG00000101868	POLA1	13.8712
ENSG00000066084	DIP2B	13.8675
ENSG00000154781	CCDC174	13.8661
ENSG00000068903	SIRT2	13.8592
ENSG00000075618	FSCN1	13.8541
ENSG00000226976	COX6A1P2	13.8237
ENSG00000095637	SORBS1	13.8125
ENSG00000230189	GS1-124K5.2	13.8
ENSG00000273247	RP11-83A24.2	13.7671
ENSG00000174628	IQCK	13.7296
ENSG00000179242	CDH4	13.711
ENSG00000172572	PDE3A	13.7024
ENSG00000182087	TMEM259	13.7009
ENSG00000131584	ACAP3	13.6992
ENSG00000165119	HNRNPK	13.6973
ENSG00000233927	RPS28	13.6936
ENSG00000137266	SLC22A23	13.6859
ENSG00000168913	ENHO	13.6802
ENSG00000156531	PHF6	13.6767
ENSG00000105193	RPS16	13.6742
ENSG00000128512	DOCK4	13.6726
ENSG00000145741	BTF3	13.6521
ENSG00000164176	EDIL3	13.6407
ENSG00000170142	UBE2E1	13.6387
ENSG00000154027	AK5	13.6129
ENSG00000234797	RPS3AP6	13.602
ENSG00000149806	FAU	13.5987
ENSG00000227097	RPS28P7	13.5871
ENSG00000114541	FRMD4B	13.5857
ENSG00000115266	APC2	13.5847
ENSG00000241956	CTC-340A15.2	13.573
ENSG00000198597	ZNF536	13.5414
ENSG00000071054	MAP4K4	13.5382
ENSG00000154310	TNIK	13.5188
ENSG00000169660	HEXDC	13.5184
ENSG00000243964	RP11-16F15.1	13.489
ENSG00000172137	CALB2	13.4784
ENSG00000070214	SLC44A1	13.4772
ENSG00000187123	LYPD6	13.4672
ENSG00000173473	SMARCC1	13.4665
ENSG00000175575	PAAF1	13.4408
ENSG00000223797	ENTPD3-AS1	13.4395
ENSG00000172943	PHF8	13.4328
ENSG00000132613	MTSS1L	13.4304
ENSG00000184985	SORCS2	13.4212
ENSG00000169696	ASPSCR1	13.4137
ENSG00000135821	GLUL	13.4077
ENSG00000091513	TF	13.4074
ENSG00000196482	ESRRG	13.3948
ENSG00000162669	HFM1	13.3907
ENSG00000274422	LL22NC03-2H8.5	13.3792
ENSG00000113100	CDH9	13.3579
ENSG00000106665	CLIP2	13.3499
ENSG00000167645	YIF1B	13.3411
ENSG00000189180	ZNF33A	13.3362
ENSG00000186591	UBE2H	13.3324
ENSG00000231500	RPS18	13.2937
ENSG00000180182	MED14	13.2909
ENSG00000148200	NR6A1	13.2893
ENSG00000075624	ACTB	13.2734
ENSG00000110344	UBE4A	13.267
ENSG00000146477	SLC22A3	13.2517
ENSG00000079482	OPHN1	13.2477
ENSG00000133195	SLC39A11	13.2474
ENSG00000072134	EPN2	13.2468
ENSG00000115524	SF3B1	13.242
ENSG00000162086	ZNF75A	13.2417
ENSG00000110958	PTGES3	13.2333
ENSG00000123983	ACSL3	13.2286
ENSG00000226752	PSMD5-AS1	13.1816
ENSG00000123560	PLP1	13.1589
ENSG00000138193	PLCE1	13.1463
ENSG00000179104	TMTC2	13.141
ENSG00000237550	UBE2Q2P6	13.1402
ENSG00000109956	B3GAT1	13.1153
ENSG00000163638	ADAMTS9	13.0844
ENSG00000134324	LPIN1	13.0776
ENSG00000147027	TMEM47	13.0753
ENSG00000112081	SRSF3	13.0713
ENSG00000130254	SAFB2	13.0556
ENSG00000164877	MICALL2	13.0443
ENSG00000123124	WWP1	13.0257
ENSG00000021645	NRXN3	13.0156
ENSG00000223959	AFG3L1P	13.0141
ENSG00000228340	MIR646HG	13.0006
ENSG00000198911	SREBF2	12.9748
ENSG00000055208	TAB2	12.9662
ENSG00000152270	PDE3B	12.955
ENSG00000108465	CDK5RAP3	12.9424
ENSG00000234456	MAGI2-AS3	12.9412
ENSG00000227615	RP11-864N7.2	12.9332
ENSG00000232346	SC22CB-1E7.1	12.932
ENSG00000230333	AC004538.3	12.9278
ENSG00000100918	REC8	12.9089
ENSG00000196782	MAML3	12.8936
ENSG00000198740	ZNF652	12.8883
ENSG00000226179	LINC00685	12.8825
ENSG00000100360	IFT27	12.8721
ENSG00000184194	GPR173	12.8617
ENSG00000150093	ITGB1	12.8315
ENSG00000243449	C4orf48	12.8156
ENSG00000047617	ANO2	12.8054
ENSG00000197085	NPSR1-AS1	12.7971
ENSG00000130164	LDLR	12.7964
ENSG00000077063	CTTNBP2	12.7758
ENSG00000182774	RPS17	12.7751
ENSG00000280870	MIR325HG	12.7742
ENSG00000171634	BPTF	12.767
ENSG00000139292	LGR5	12.7616
ENSG00000163602	RYBP	12.7352
ENSG00000127946	HIP1	12.7229
ENSG00000138468	SENP7	12.7137
ENSG00000134222	PSRC1	12.7124
ENSG00000243444	PALM2	12.7093
ENSG00000136861	CDK5RAP2	12.7032
ENSG00000123349	PFDN5	12.6603
ENSG00000009830	POMT2	12.6563
ENSG00000108100	CCNY	12.6558
ENSG00000005206	SPPL2B	12.6453
ENSG00000171310	CHST11	12.6423
ENSG00000242593	RP5-921G16.1	12.6359
ENSG00000235043	TECRP1	12.6254
ENSG00000145592	RPL37	12.6243
ENSG00000152583	SPARCL1	12.622
ENSG00000111404	RERGL	12.6208
ENSG00000218426	RP11-475C16.1	12.5977
ENSG00000115525	ST3GAL5	12.5956
ENSG00000196781	TLE1	12.5883
ENSG00000115053	NCL	12.5842
ENSG00000100364	KIAA0930	12.5805
ENSG00000234127	TRIM26	12.5752
ENSG00000170759	KIF5B	12.5454
ENSG00000125755	SYMPK	12.5425
ENSG00000164733	CTSB	12.5183
ENSG00000173757	STAT5B	12.4942
ENSG00000107242	PIP5K1B	12.4832
ENSG00000165566	AMER2	12.4809
ENSG00000122566	HNRNPA2B1	12.4785
ENSG00000137154	RPS6	12.4658
ENSG00000070601	FRMPD1	12.4644
ENSG00000163960	UBXN7	12.4488
ENSG00000111203	ITFG2	12.4454
ENSG00000158258	CLSTN2	12.4397
ENSG00000129682	FGF13	12.4099
ENSG00000152377	SPOCK1	12.4053
ENSG00000080815	PSEN1	12.3596
ENSG00000224411	HSP90AA2P	12.355
ENSG00000125247	TMTC4	12.3541
ENSG00000089157	RPLP0	12.3505
ENSG00000277363	SRCIN1	12.3476
ENSG00000176124	DLEU1	12.3419
ENSG00000196357	ZNF565	12.2727
ENSG00000065809	FAM107B	12.2676
ENSG00000103197	TSC2	12.2502
ENSG00000229117	RPL41	12.2367
ENSG00000162909	CAPN2	12.2254
ENSG00000120158	RCL1	12.2239
ENSG00000125462	C1orf61	12.222
ENSG00000114480	GBE1	12.2108
ENSG00000152404	CWF19L2	12.2022
ENSG00000156687	UNC5D	12.1946
ENSG00000113657	DPYSL3	12.1788
ENSG00000095794	CREM	12.1757
ENSG00000116209	TMEM59	12.1757
ENSG00000104341	LAPTM4B	12.1732
ENSG00000106245	BUD31	12.1715
ENSG00000101333	PLCB4	12.1688
ENSG00000164402	SEPT8	12.154
ENSG00000135845	PIGC	12.1495
ENSG00000050405	LIMA1	12.1376
ENSG00000103449	SALL1	12.1296
ENSG00000153721	CNKSR3	12.1295
ENSG00000196531	NACA	12.1165
ENSG00000029534	ANK1	12.1028
ENSG00000174948	GPR149	12.0936
ENSG00000140836	ZFHX3	12.0873
ENSG00000225573	RPL35P5	12.0866
ENSG00000123684	LPGAT1	12.0767
ENSG00000140988	RPS2	12.0611
ENSG00000118689	FOXO3	12.0578
ENSG00000196159	FAT4	12.0484
ENSG00000124193	SRSF6	12.0364
ENSG00000120129	DUSP1	12.0325
ENSG00000149357	LAMTOR1	12.0317
ENSG00000131778	CHD1L	12.0308
ENSG00000177548	RABEP2	12.0179
ENSG00000138380	CARF	12.0175
ENSG00000257815	RP11-611E13.2	12.0159
ENSG00000150938	CRIM1	12.005
ENSG00000077585	GPR137B	12.0006
ENSG00000239521	GATS	11.9964
ENSG00000140548	ZNF710	11.9838
ENSG00000095209	TMEM38B	11.8849
ENSG00000111907	TPD52L1	11.8806
ENSG00000113578	FGF1	11.8392
ENSG00000169756	LIMS1	11.8358
ENSG00000185236	RAB11B	11.8355
ENSG00000083845	RPS5	11.7726
ENSG00000198830	HMGN2	11.7723
ENSG00000108018	SORCS1	11.7693
ENSG00000080573	COL5A3	11.7656
ENSG00000253320	KB-1507C5.2	11.7555
ENSG00000130821	SLC6A8	11.755
ENSG00000135829	DHX9	11.7495
ENSG00000075461	CACNG4	11.7427
ENSG00000103168	TAF1C	11.7185
ENSG00000143333	RGS16	11.7144
ENSG00000165246	NLGN4Y	11.6933
ENSG00000114757	PEX5L	11.6907
ENSG00000076067	RBMS2	11.6552
ENSG00000137642	SORL1	11.6528
ENSG00000015592	STMN4	11.6476
ENSG00000071242	RPS6KA2	11.6384
ENSG00000188517	COL25A1	11.6231
ENSG00000102024	PLS3	11.618
ENSG00000233067	PTCHD1-AS	11.6133
ENSG00000107562	CXCL12	11.6018
ENSG00000158467	AHCYL2	11.5722
ENSG00000270898	GPR75-ASB3	11.5722
ENSG00000171943	SRGAP2C	11.5595
ENSG00000177694	NAALADL2	11.5555
ENSG00000196428	TSC22D2	11.5465
ENSG00000154380	ENAH	11.5448
ENSG00000147140	NONO	11.5412
ENSG00000255234	RP11-727A23.10	11.513
ENSG00000237356	AL163953.3	11.5094
ENSG00000137936	BCAR3	11.4961
ENSG00000275443	RP11-759A24.3	11.4935
ENSG00000155621	C9orf85	11.4703
ENSG00000173960	UBXN2A	11.447
ENSG00000108175	ZMIZ1	11.447
ENSG00000145730	PAM	11.4448
ENSG00000182168	UNC5C	11.4353
ENSG00000089597	GANAB	11.4325
ENSG00000170310	STX8	11.4313
ENSG00000145934	TENM2	11.4297
ENSG00000109323	MANBA	11.4226
ENSG00000112425	EPM2A	11.4051
ENSG00000059145	UNKL	11.3955
ENSG00000152520	PAN3	11.3927
ENSG00000151687	ANKAR	11.3871
ENSG00000281508	CDR1-AS	11.384
ENSG00000135205	CCDC146	11.3835
ENSG00000106278	PTPRZ1	11.3528
ENSG00000235297	FAUP1	11.3243
ENSG00000100796	SMEK1	11.3144
ENSG00000196498	NCOR2	11.3135
ENSG00000155897	ADCY8	11.307
ENSG00000204138	PHACTR4	11.3026
ENSG00000058866	DGKG	11.2631
ENSG00000182348	ZNF804B	11.2407
ENSG00000182606	TRAK1	11.2317
ENSG00000099331	MYO9B	11.2242
ENSG00000226210	WASH7P	11.2175
ENSG00000271904	CTC-498M16.4	11.1991
ENSG00000180891	CUEDC1	11.1964
ENSG00000266402	RP11-329L6.2	11.1836
ENSG00000127483	HP1BP3	11.1772
ENSG00000084733	RAB10	11.1659
ENSG00000064652	SNX24	11.1631
ENSG00000137941	TTLL7	11.1581
ENSG00000179218	CALR	11.1572
ENSG00000156395	SORCS3	11.1504
ENSG00000064393	HIPK2	11.1343
ENSG00000119917	IFIT3	11.1314
ENSG00000159658	EFCAB14	11.1307
[truncated: 11,169 more rows]

## Sheet: L2_3
Ensemble_id	Symbol	Score
[truncated: 12,036 more rows]

## Sheet: L4
Ensemble_id	Symbol	Score
[truncated: 12,036 more rows]

[truncated: 8 more sheets: L5_6, L5_6-CC, Microglia, Neu-mat, Neu-NRGN-I, Neu-NRGN-II, Oligodendrocytes, OPC]
