# Supplementary material for: Cell Type-Specific Predictive Models Perform Prioritization of Genes and Gene Sets Associated With Autism
Source: Front Genet. 2021 Jan 15;11:628539. doi: 10.3389/fgene.2020.628539 (PMC7844401; doi:10.3389/fgene.2020.628539)
Supplement: Supplementary File 3 — The calculated gene importance in each cell type-specific predictive models built based on RFE genes. [file Table_3.XLSX]

## Sheet: AST-FB
Ensemble_id	Symbol	Score
ENSG00000175497	DPP10	100
ENSG00000205542	TMSB4X	85.8935
ENSG00000152583	SPARCL1	83.2189
ENSG00000185650	ZFP36L1	69.9414
ENSG00000184226	PCDH9	66.687
ENSG00000248527	MTATP6P1	64.6538
ENSG00000120694	HSPH1	63.9955
ENSG00000170345	FOS	61.3806
ENSG00000099622	CIRBP	60.7723
ENSG00000245832	RP11-179A16.1	60.613
ENSG00000101439	CST3	59.1025
ENSG00000134532	SOX5	58.3743
ENSG00000034510	TMSB10	57.8839
ENSG00000012660	ELOVL5	56.2195
ENSG00000107317	PTGDS	55.0891
ENSG00000236824	BCYRN1	54.1353
ENSG00000112531	QKI	54.0747
ENSG00000186815	TPCN1	53.8051
ENSG00000165795	NDRG2	53.0216
ENSG00000168702	LRP1B	52.9421
ENSG00000159140	SON	51.4872
ENSG00000106211	HSPB1	51.3405
ENSG00000148660	CAMK2G	50.3985
ENSG00000182985	CADM1	50.2593
ENSG00000134769	DTNA	50.2525
ENSG00000210082	MT-RNR2	49.0312
ENSG00000197921	HES5	47.9521
ENSG00000198822	GRM3	45.1538
ENSG00000080493	SLC4A4	45.1471
ENSG00000120885	CLU	44.1194
ENSG00000117525	F3	43.5546
ENSG00000163288	GABRB1	42.1465
ENSG00000114315	HES1	42.0341
ENSG00000178568	ERBB4	41.7479
ENSG00000162545	CAMK2N1	40.9154
ENSG00000080573	COL5A3	40.634
ENSG00000125398	SOX9	39.0194
ENSG00000117632	STMN1	38.1825
ENSG00000125743	SNRPD2	37.6095
ENSG00000125462	C1orf61	36.3633
ENSG00000140403	DNAJA4	35.8838
ENSG00000147274	RBMX	35.6618
ENSG00000132475	H3F3B	34.4254
ENSG00000187094	CCK	34.2048
ENSG00000145934	TENM2	33.1502
ENSG00000164741	DLC1	33.052
ENSG00000257585	LINC00609	32.9831
ENSG00000105993	DNAJB6	32.7011
ENSG00000167614	TTYH1	31.8858
ENSG00000168209	DDIT4	31.686
ENSG00000101542	CDH20	31.4168
ENSG00000136297	MMD2	31.0551
ENSG00000115268	RPS15	30.9761
ENSG00000118985	ELL2	30.7446
ENSG00000149257	SERPINH1	30.7347
ENSG00000156475	PPP2R2B	30.5676
ENSG00000046889	PREX2	29.5189
ENSG00000166165	CKB	29.4458
ENSG00000179399	GPC5	28.9525
ENSG00000100097	LGALS1	28.7293
ENSG00000262655	SPON1	28.6724
ENSG00000233762	AC007969.5	28.618
ENSG00000079215	SLC1A3	28.6021
ENSG00000089220	PEBP1	28.3151
ENSG00000172757	CFL1	28.0192
ENSG00000239268	RP11-384F7.2	27.7391
ENSG00000171634	BPTF	27.1078
ENSG00000223804	CH17-472G23.2	26.8792
ENSG00000185532	PRKG1	26.8439
ENSG00000183166	CALN1	26.6966
ENSG00000149925	ALDOA	26.643
ENSG00000221983	UBA52	26.2341
ENSG00000149806	FAU	26.1685
ENSG00000105290	APLP1	25.7244
ENSG00000245526	LINC00461	25.7228
ENSG00000140319	SRP14	25.6253
ENSG00000165802	NSMF	25.3036
ENSG00000176533	GNG7	25.0834
ENSG00000176204	LRRTM4	25.0181
ENSG00000130844	ZNF331	24.589
ENSG00000073417	PDE8A	24.0955
ENSG00000231079	AC105402.4	23.8795
ENSG00000048740	CELF2	23.8167
ENSG00000106459	NRF1	23.6863
ENSG00000211459	MT-RNR1	23.4432
ENSG00000198846	TOX	23.3432
ENSG00000144713	RPL32	23.1882
ENSG00000166432	ZMAT1	23.0225
ENSG00000164877	MICALL2	22.9789
ENSG00000109846	CRYAB	22.9411
ENSG00000184408	KCND2	22.8179
ENSG00000101150	TPD52L2	22.7403
ENSG00000152661	GJA1	22.6859
ENSG00000146592	CREB5	22.6134
ENSG00000109971	HSPA8	22.4068
ENSG00000151012	SLC7A11	22.2512
ENSG00000183098	GPC6	22.1199
ENSG00000052802	MSMO1	21.8764
ENSG00000162407	PPAP2B	21.6316
ENSG00000197744	PTMAP2	21.2928
ENSG00000197360	ZNF98	21.2079
ENSG00000101745	ANKRD12	21.071
ENSG00000160678	S100A1	21.0407
ENSG00000119938	PPP1R3C	20.9769
ENSG00000151322	NPAS3	20.8781
ENSG00000171885	AQP4	20.7373
ENSG00000187764	SEMA4D	20.7169
ENSG00000136002	ARHGEF4	20.7004
ENSG00000008294	SPAG9	20.3747
ENSG00000204574	ABCF1	20.3133
ENSG00000179915	NRXN1	20.0276
ENSG00000271860	RP11-436D23.1	20.0081
ENSG00000146677	AC004453.8	19.9619
ENSG00000232346	SC22CB-1E7.1	19.8687
ENSG00000152518	ZFP36L2	19.7128
ENSG00000165995	CACNB2	19.3371
ENSG00000136527	TRA2B	19.2224
ENSG00000255864	RP11-444D3.1	19.1889
ENSG00000008083	JARID2	19.1184
ENSG00000253944	RP11-156K13.1	19.0092
ENSG00000181722	ZBTB20	18.7991
ENSG00000182600	C2orf82	18.6681
ENSG00000124145	SDC4	18.6351
ENSG00000152208	GRID2	18.5658
ENSG00000157827	FMNL2	18.3377
ENSG00000089280	FUS	18.273
ENSG00000125148	MT2A	18.2586
ENSG00000137497	NUMA1	18.182
ENSG00000198963	RORB	18.1047
ENSG00000062194	GPBP1	18.0974
ENSG00000144724	PTPRG	18.0761
ENSG00000182667	NTM	18.0375
ENSG00000257923	CUX1	17.8603
ENSG00000154654	NCAM2	17.743
ENSG00000170315	UBB	17.6579
ENSG00000146122	DAAM2	17.5988
ENSG00000162390	ACOT11	17.2433
ENSG00000114698	PLSCR4	17.2192
ENSG00000197959	DNM3	17.169
ENSG00000110436	SLC1A2	17.1089
ENSG00000178252	WDR6	17.0553
ENSG00000128656	CHN1	16.6312
ENSG00000160953	MUM1	16.6026
ENSG00000204389	HSPA1A	16.4908
ENSG00000118181	RPS25	16.4439
ENSG00000162244	RPL29	15.952
ENSG00000182774	RPS17	15.8926
ENSG00000164124	TMEM144	15.7972
ENSG00000123636	BAZ2B	15.526
ENSG00000150625	GPM6A	15.3222
ENSG00000173517	PEAK1	15.3221
ENSG00000112182	BACH2	15.3046
ENSG00000122482	ZNF644	15.2576
ENSG00000259976	RP11-553L6.5	15.1033
ENSG00000235297	FAUP1	15.0369
ENSG00000227036	LINC00511	14.9661
ENSG00000100852	ARHGAP5	14.9258
ENSG00000130449	ZSWIM6	14.8688
ENSG00000138696	BMPR1B	14.5909
ENSG00000146005	PSD2	14.5743
ENSG00000113721	PDGFRB	14.5334
ENSG00000214402	LCNL1	14.5138
ENSG00000172201	ID4	14.3391
ENSG00000169851	PCDH7	14.0635
ENSG00000152601	MBNL1	13.7177
ENSG00000133112	TPT1	13.6547
ENSG00000033170	FUT8	13.5366
ENSG00000153707	PTPRD	13.4314
ENSG00000149090	PAMR1	13.3735
ENSG00000251372	LINC00499	13.3074
ENSG00000164199	GPR98	13.2947
ENSG00000083857	FAT1	13.2343
ENSG00000113645	WWC1	13.0868
ENSG00000122884	P4HA1	13.0517
ENSG00000143878	RHOB	12.973
ENSG00000183722	LHFP	12.8929
ENSG00000036549	ZZZ3	12.8839
ENSG00000104728	ARHGEF10	12.5661
ENSG00000071082	RPL31	12.2082
ENSG00000215386	MIR99AHG	12.121
ENSG00000182263	FIGN	11.8196
ENSG00000163629	PTPN13	11.6203
ENSG00000170370	EMX2	11.5671
ENSG00000182175	RGMA	11.1332
ENSG00000177728	KIAA0195	11.1311
ENSG00000131095	GFAP	10.7907
ENSG00000198948	MFAP3L	10.7012
ENSG00000204681	GABBR1	10.2642
ENSG00000183783	KCTD8	10.1833
ENSG00000046653	GPM6B	10.1815
ENSG00000058866	DGKG	8.97024
ENSG00000149177	PTPRJ	8.90017
ENSG00000172270	BSG	8.48872
ENSG00000146247	PHIP	8.00282
ENSG00000111860	CEP85L	7.43503
ENSG00000123104	ITPR2	7.20524
ENSG00000087086	FTL	6.69861
ENSG00000010810	FYN	5.78427
ENSG00000148498	PARD3	4.63901
ENSG00000067715	SYT1	0

## Sheet: AST-PP
Ensemble_id	Symbol	Score
ENSG00000107317	PTGDS	100
ENSG00000204389	HSPA1A	91.9178
ENSG00000083067	TRPM3	87.235
ENSG00000245832	RP11-179A16.1	83.5455
ENSG00000099622	CIRBP	83.0473
ENSG00000175497	DPP10	78.7679
ENSG00000080824	HSP90AA1	72.6241
ENSG00000106211	HSPB1	71.7524
ENSG00000087250	MT3	68.3247
ENSG00000231373	GNA14-AS1	65.5369
ENSG00000204388	HSPA1B	64.4468
ENSG00000120885	CLU	63.4593
ENSG00000152661	GJA1	60.942
ENSG00000136297	MMD2	59.1354
ENSG00000232287	SLC6A1-AS1	56.4156
ENSG00000236824	BCYRN1	55.9867
ENSG00000229807	XIST	55.5873
ENSG00000166833	NAV2	55.1739
ENSG00000183098	GPC6	54.6778
ENSG00000052802	MSMO1	53.822
ENSG00000248527	MTATP6P1	51.2923
ENSG00000115268	RPS15	50.5916
ENSG00000272865	RP11-561I11.4	50.4148
ENSG00000233762	AC007969.5	50.3055
ENSG00000171885	AQP4	50.2593
ENSG00000130203	APOE	50.0239
ENSG00000115738	ID2	49.7808
ENSG00000145934	TENM2	49.3142
ENSG00000176204	LRRTM4	48.6858
ENSG00000183166	CALN1	48.344
ENSG00000125462	C1orf61	48.2595
ENSG00000087086	FTL	47.9317
ENSG00000154274	C4orf19	46.6381
ENSG00000182985	CADM1	46.6379
ENSG00000101439	CST3	46.1692
ENSG00000124440	HIF3A	46.1385
ENSG00000156687	UNC5D	46.0939
ENSG00000163288	GABRB1	44.9097
ENSG00000180287	PLD5	44.8181
ENSG00000146122	DAAM2	44.5797
ENSG00000101542	CDH20	43.6741
ENSG00000066468	FGFR2	43.6033
ENSG00000020577	SAMD4A	43.4763
ENSG00000144749	LRIG1	42.5507
ENSG00000072274	TFRC	42.4334
ENSG00000170345	FOS	42.258
ENSG00000234377	RNF219-AS1	42.1552
ENSG00000187398	LUZP2	41.9253
ENSG00000134369	NAV1	41.7441
ENSG00000154229	PRKCA	41.0116
ENSG00000148660	CAMK2G	40.4677
ENSG00000166839	ANKDD1A	40.0763
ENSG00000205542	TMSB4X	39.673
ENSG00000187239	FNBP1	39.5211
ENSG00000248309	MEF2C-AS1	39.478
ENSG00000156049	GNA14	39.4236
ENSG00000148948	LRRC4C	39.4015
ENSG00000242086	LINC00969	39.2399
ENSG00000119508	NR4A3	38.7526
ENSG00000184408	KCND2	38.376
ENSG00000117632	STMN1	38.0489
ENSG00000269235	ZNF350-AS1	37.5601
ENSG00000089220	PEBP1	37.0885
ENSG00000182132	KCNIP1	36.7673
ENSG00000257585	LINC00609	36.7616
ENSG00000130449	ZSWIM6	35.9014
ENSG00000197360	ZNF98	35.4584
ENSG00000151474	FRMD4A	35.0323
ENSG00000164741	DLC1	34.9089
ENSG00000141469	SLC14A1	34.8501
ENSG00000152583	SPARCL1	34.8399
ENSG00000245532	NEAT1	34.6843
ENSG00000231871	IPO9-AS1	34.3591
ENSG00000134982	APC	34.3568
ENSG00000183117	CSMD1	34.2132
ENSG00000198838	RYR3	34.1186
ENSG00000112972	HMGCS1	33.821
ENSG00000179104	TMTC2	33.4478
ENSG00000151834	GABRA2	33.2161
ENSG00000196586	MYO6	33.1719
ENSG00000156011	PSD3	33.0558
ENSG00000152208	GRID2	33.0019
ENSG00000034510	TMSB10	32.9354
ENSG00000223804	CH17-472G23.2	32.9185
ENSG00000164089	ETNPPL	32.7557
ENSG00000228842	PCDH9-AS2	32.6487
ENSG00000128536	CDHR3	32.5656
ENSG00000183864	TOB2	32.4822
ENSG00000141441	GAREM	32.3336
ENSG00000080573	COL5A3	32.2578
ENSG00000125148	MT2A	32.0963
ENSG00000107372	ZFAND5	31.6831
ENSG00000182050	MGAT4C	31.4374
ENSG00000189058	APOD	31.3
ENSG00000153707	PTPRD	31.2274
ENSG00000214402	LCNL1	31.181
ENSG00000151012	SLC7A11	30.5266
ENSG00000165323	FAT3	30.2785
ENSG00000227036	LINC00511	30.0358
ENSG00000135821	GLUL	29.935
ENSG00000113721	PDGFRB	29.739
ENSG00000254604	AP000487.6	29.6233
ENSG00000184588	PDE4B	29.2321
ENSG00000159140	SON	28.9749
ENSG00000196704	AMZ2	28.9063
ENSG00000271860	RP11-436D23.1	28.8624
ENSG00000135063	FAM189A2	28.8576
ENSG00000185774	KCNIP4	28.6017
ENSG00000274441	CTD-2282P23.2	28.5607
ENSG00000048540	LMO3	28.5371
ENSG00000166925	TSC22D4	28.4541
ENSG00000104112	SCG3	28.4405
ENSG00000080224	EPHA6	28.4127
ENSG00000131095	GFAP	28.3567
ENSG00000198911	SREBF2	28.2815
ENSG00000004468	CD38	28.2071
ENSG00000153944	MSI2	28.1868
ENSG00000112137	PHACTR1	28.0292
ENSG00000164929	BAALC	27.9253
ENSG00000168702	LRP1B	27.9068
ENSG00000228696	ARL17B	27.4959
ENSG00000132002	DNAJB1	27.3343
ENSG00000172757	CFL1	27.2303
ENSG00000139083	ETV6	27.1619
ENSG00000021645	NRXN3	26.9646
ENSG00000231079	AC105402.4	26.964
ENSG00000123104	ITPR2	26.9326
ENSG00000041982	TNC	26.8956
ENSG00000152377	SPOCK1	26.7132
ENSG00000099251	HSD17B7P2	26.6684
ENSG00000168675	LDLRAD4	26.6597
ENSG00000095637	SORBS1	26.5494
ENSG00000130066	SAT1	26.492
ENSG00000170579	DLGAP1	26.4746
ENSG00000186153	WWOX	26.4428
ENSG00000048740	CELF2	26.4259
ENSG00000153234	NR4A2	26.3403
ENSG00000112182	BACH2	26.2692
ENSG00000074800	ENO1	26.2447
ENSG00000154529	CNTNAP3B	26.239
ENSG00000149084	HSD17B12	26.2117
ENSG00000135744	AGT	26.0193
ENSG00000166165	CKB	25.8588
ENSG00000187094	CCK	25.7437
ENSG00000141458	NPC1	25.6903
ENSG00000149403	GRIK4	25.4036
ENSG00000147324	MFHAS1	25.3698
ENSG00000134769	DTNA	25.3697
ENSG00000228214	LINC00693	25.3256
ENSG00000130226	DPP6	25.1018
ENSG00000226752	PSMD5-AS1	24.9609
ENSG00000003989	SLC7A2	24.9093
ENSG00000106278	PTPRZ1	24.877
ENSG00000109654	TRIM2	24.8409
ENSG00000185818	NAT8L	24.6992
ENSG00000071054	MAP4K4	24.6447
ENSG00000112902	SEMA5A	24.6404
ENSG00000103740	ACSBG1	24.4287
ENSG00000168843	FSTL5	24.3386
ENSG00000128512	DOCK4	24.3171
ENSG00000197442	MAP3K5	24.291
ENSG00000264630	PRKCA-AS1	24.2796
ENSG00000197921	HES5	24.0988
ENSG00000168077	SCARA3	24.0542
ENSG00000229267	AC072062.1	23.9028
ENSG00000185650	ZFP36L1	23.8587
ENSG00000120694	HSPH1	23.7205
ENSG00000134873	CLDN10	23.6613
ENSG00000134138	MEIS2	23.6528
ENSG00000249853	HS3ST5	23.6509
ENSG00000183580	FBXL7	23.6152
ENSG00000130522	JUND	23.5497
ENSG00000224081	LINC01057	23.4311
ENSG00000063177	RPL18	23.4192
ENSG00000147509	RGS20	23.3553
ENSG00000165092	ALDH1A1	23.3299
ENSG00000168952	STXBP6	23.1301
ENSG00000184384	MAML2	23.0624
ENSG00000149090	PAMR1	22.9333
ENSG00000104888	SLC17A7	22.9287
ENSG00000169760	NLGN1	22.9117
ENSG00000109472	CPE	22.8977
ENSG00000103528	SYT17	22.7646
ENSG00000034713	GABARAPL2	22.755
ENSG00000188559	RALGAPA2	22.5227
ENSG00000104728	ARHGEF10	22.3295
ENSG00000132321	IQCA1	22.3147
ENSG00000198822	GRM3	22.3138
ENSG00000205364	MT1M	22.275
ENSG00000108854	SMURF2	22.2071
ENSG00000140545	MFGE8	22.0608
ENSG00000274020	LINC01138	22.0295
ENSG00000182667	NTM	21.928
ENSG00000182263	FIGN	21.9213
ENSG00000255580	AP000462.2	21.8792
ENSG00000147274	RBMX	21.8265
ENSG00000130304	SLC27A1	21.7232
ENSG00000170390	DCLK2	21.626
ENSG00000170832	USP32	21.543
ENSG00000185532	PRKG1	21.4921
ENSG00000157985	AGAP1	21.4766
ENSG00000147421	HMBOX1	21.4566
ENSG00000142089	IFITM3	21.4376
ENSG00000179094	PER1	21.3889
ENSG00000181804	SLC9A9	21.2575
ENSG00000104375	STK3	21.1625
ENSG00000123384	LRP1	21.1395
ENSG00000148737	TCF7L2	20.9847
ENSG00000161016	RPL8	20.9475
ENSG00000184226	PCDH9	20.93
ENSG00000168003	SLC3A2	20.8009
ENSG00000132669	RIN2	20.737
ENSG00000134215	VAV3	20.7132
ENSG00000150867	PIP4K2A	20.7027
ENSG00000114805	PLCH1	20.6643
ENSG00000198963	RORB	20.6542
ENSG00000154310	TNIK	20.5646
ENSG00000120129	DUSP1	20.4826
ENSG00000169306	IL1RAPL1	20.4551
ENSG00000233639	LINC01158	20.3114
ENSG00000262943	ALOX12P2	20.252
ENSG00000138696	BMPR1B	20.2271
ENSG00000247081	BAALC-AS1	20.225
ENSG00000109846	CRYAB	20.2086
ENSG00000204681	GABBR1	20.0766
ENSG00000099139	PCSK5	20.0741
ENSG00000170776	AKAP13	19.8801
ENSG00000177694	NAALADL2	19.847
ENSG00000046889	PREX2	19.8092
ENSG00000138639	ARHGAP24	19.772
ENSG00000172461	FUT9	19.7675
ENSG00000176771	NCKAP5	19.6729
ENSG00000067715	SYT1	19.6399
ENSG00000134146	DPH6	19.5495
ENSG00000078328	RBFOX1	19.5397
ENSG00000185008	ROBO2	19.4176
ENSG00000087495	PHACTR3	19.4091
ENSG00000271383	NBPF19	19.3784
ENSG00000119938	PPP1R3C	19.1821
ENSG00000147588	PMP2	19.078
ENSG00000107104	KANK1	19.0374
ENSG00000175662	TOM1L2	19.0273
ENSG00000010810	FYN	18.9293
ENSG00000122756	CNTFR	18.8499
ENSG00000167470	MIDN	18.8003
ENSG00000188313	PLSCR1	18.7906
ENSG00000148498	PARD3	18.7227
ENSG00000169604	ANTXR1	18.7134
ENSG00000009413	REV3L	18.6841
ENSG00000152977	ZIC1	18.597
ENSG00000141639	MAPK4	18.5492
ENSG00000100330	MTMR3	18.5441
ENSG00000123358	NR4A1	18.4596
ENSG00000179399	GPC5	18.445
ENSG00000186231	KLHL32	18.4424
ENSG00000132475	H3F3B	18.407
ENSG00000231114	AC078842.4	18.3604
ENSG00000149089	APIP	18.3014
ENSG00000104447	TRPS1	18.2933
ENSG00000175170	FAM182B	18.254
ENSG00000225470	JPX	18.1967
ENSG00000111783	RFX4	18.1399
ENSG00000107779	BMPR1A	17.9932
ENSG00000145012	LPP	17.9336
ENSG00000105894	PTN	17.9249
ENSG00000248079	DPH6-AS1	17.8559
ENSG00000178252	WDR6	17.8487
ENSG00000122566	HNRNPA2B1	17.8222
ENSG00000173812	EIF1	17.7863
ENSG00000149925	ALDOA	17.7623
ENSG00000197410	DCHS2	17.7532
ENSG00000169756	LIMS1	17.7351
ENSG00000174628	IQCK	17.7349
ENSG00000105854	PON2	17.7309
ENSG00000227110	LMCD1-AS1	17.6672
ENSG00000223653	RP11-131L23.1	17.6581
ENSG00000130164	LDLR	17.6078
ENSG00000236790	LINC00299	17.5195
ENSG00000135090	TAOK3	17.5156
ENSG00000242808	SOX2-OT	17.475
ENSG00000157483	MYO1E	17.4402
ENSG00000131626	PPFIA1	17.43
ENSG00000072736	NFATC3	17.4124
ENSG00000145824	CXCL14	17.4037
ENSG00000174469	CNTNAP2	17.3831
ENSG00000105669	COPE	17.3345
ENSG00000150760	DOCK1	17.3331
ENSG00000133401	PDZD2	17.2526
ENSG00000179796	LRRC3B	17.2164
ENSG00000112576	CCND3	17.1628
ENSG00000219507	FTH1P8	17.0845
ENSG00000147408	CSGALNACT1	17.056
ENSG00000109099	PMP22	17.0552
ENSG00000196262	PPIA	16.9158
ENSG00000135540	NHSL1	16.8973
ENSG00000171867	PRNP	16.8713
ENSG00000164344	KLKB1	16.8543
ENSG00000237978	KCNMB2-AS1	16.8468
ENSG00000133195	SLC39A11	16.8228
ENSG00000146966	DENND2A	16.8007
ENSG00000137871	ZNF280D	16.7409
ENSG00000233067	PTCHD1-AS	16.6921
ENSG00000079459	FDFT1	16.6548
ENSG00000132196	HSD17B7	16.6534
ENSG00000133048	CHI3L1	16.5966
ENSG00000152601	MBNL1	16.5755
ENSG00000031081	ARHGAP31	16.4239
ENSG00000148180	GSN	16.4218
ENSG00000087076	HSD17B14	16.398
ENSG00000244879	GABPB1-AS1	16.3481
ENSG00000178950	GAK	16.3006
ENSG00000139132	FGD4	16.2973
ENSG00000214548	MEG3	16.2667
ENSG00000182168	UNC5C	16.1157
ENSG00000137285	TUBB2B	16.0979
ENSG00000257060	RP11-266O8.1	16.0319
ENSG00000250903	GMDS-AS1	15.9955
ENSG00000170525	PFKFB3	15.9951
ENSG00000210082	MT-RNR2	15.9005
ENSG00000120278	PLEKHG1	15.8973
ENSG00000173482	PTPRM	15.8938
ENSG00000279118	RP11-517I3.2	15.7859
ENSG00000141232	TOB1	15.7752
ENSG00000139910	NOVA1	15.6623
ENSG00000105088	OLFM2	15.642
ENSG00000061938	TNK2	15.6345
ENSG00000018625	ATP1A2	15.5627
ENSG00000183715	OPCML	15.5424
ENSG00000205336	GPR56	15.4924
ENSG00000100154	TTC28	15.301
ENSG00000264522	OTUD7B	15.2063
ENSG00000116117	PARD3B	14.9934
ENSG00000132164	SLC6A11	14.9845
ENSG00000136527	TRA2B	14.979
ENSG00000237973	RP5-857K21.6	14.9652
ENSG00000181826	RELL1	14.949
ENSG00000130287	NCAN	14.9262
ENSG00000142611	PRDM16	14.9245
ENSG00000154217	PITPNC1	14.914
ENSG00000257923	CUX1	14.8755
ENSG00000260664	AC004158.3	14.8571
ENSG00000100883	SRP54	14.8515
ENSG00000154721	JAM2	14.8481
ENSG00000165443	PHYHIPL	14.8166
ENSG00000122545	SEPT7	14.7508
ENSG00000228222	AC074363.1	14.7123
ENSG00000253944	RP11-156K13.1	14.7117
ENSG00000039319	ZFYVE16	14.6968
ENSG00000226688	ENTPD1-AS1	14.6937
ENSG00000099204	ABLIM1	14.6392
ENSG00000137713	PPP2R1B	14.6373
ENSG00000251136	RP11-37B2.1	14.6351
ENSG00000067141	NEO1	14.6312
ENSG00000152578	GRIA4	14.6143
ENSG00000109686	SH3D19	14.5962
ENSG00000091513	TF	14.5943
ENSG00000008083	JARID2	14.5665
ENSG00000197746	PSAP	14.5564
ENSG00000148143	ZNF462	14.5413
ENSG00000108107	RPL28	14.5144
ENSG00000074416	MGLL	14.4677
ENSG00000248429	RP11-597D13.9	14.4569
ENSG00000184009	ACTG1	14.4305
ENSG00000138685	FGF2	14.4174
ENSG00000259481	RP11-39M21.1	14.4005
ENSG00000112308	C6orf62	14.3631
ENSG00000115902	SLC1A4	14.3168
ENSG00000197965	MPZL1	14.2766
ENSG00000099860	GADD45B	14.263
ENSG00000111907	TPD52L1	14.2123
ENSG00000076685	NT5C2	14.2103
ENSG00000163285	GABRG1	14.1492
ENSG00000198948	MFAP3L	14.1015
ENSG00000132692	BCAN	14.0977
ENSG00000123983	ACSL3	14.0929
ENSG00000162174	ASRGL1	14.0873
ENSG00000132329	RAMP1	14.0462
ENSG00000116044	NFE2L2	14.0083
ENSG00000054611	TBC1D22A	13.9821
ENSG00000125398	SOX9	13.9722
ENSG00000120594	PLXDC2	13.9079
ENSG00000122870	BICC1	13.8763
ENSG00000197744	PTMAP2	13.845
ENSG00000152952	PLOD2	13.84
ENSG00000225972	MTND1P23	13.8316
ENSG00000226994	AC012593.1	13.8255
ENSG00000178764	ZHX2	13.8079
ENSG00000072952	MRVI1	13.7946
ENSG00000152270	PDE3B	13.7737
ENSG00000068078	FGFR3	13.7602
ENSG00000205531	NAP1L4	13.7509
ENSG00000177133	LINC00982	13.6879
ENSG00000124406	ATP8A1	13.6417
ENSG00000186480	INSIG1	13.6159
ENSG00000183783	KCTD8	13.5698
ENSG00000117519	CNN3	13.4953
ENSG00000148655	C10orf11	13.4312
ENSG00000187514	PTMA	13.4246
ENSG00000129521	EGLN3	13.4139
ENSG00000215244	RP11-563J2.2	13.4016
ENSG00000170271	FAXDC2	13.3944
ENSG00000117525	F3	13.3928
ENSG00000140945	CDH13	13.3893
ENSG00000116678	LEPR	13.2455
ENSG00000156076	WIF1	13.1265
ENSG00000230084	RP4-613B23.1	13.1167
ENSG00000178075	GRAMD1C	13.0839
ENSG00000104549	SQLE	13.0823
ENSG00000162840	MT2P1	13.0481
ENSG00000170370	EMX2	13.0227
ENSG00000137478	FCHSD2	13.0063
ENSG00000047849	MAP4	12.9716
ENSG00000141503	MINK1	12.8285
ENSG00000100991	TRPC4AP	12.7503
ENSG00000227227	AC017101.10	12.6763
ENSG00000140262	TCF12	12.6204
ENSG00000189337	KAZN	12.5945
ENSG00000058668	ATP2B4	12.5698
ENSG00000087258	GNAO1	12.5286
ENSG00000229989	MIR181A1HG	12.5276
ENSG00000185052	SLC24A3	12.5234
ENSG00000172728	FUT10	12.5002
ENSG00000081913	PHLPP1	12.4877
ENSG00000165995	CACNB2	12.4876
ENSG00000167552	TUBA1A	12.4801
ENSG00000128016	ZFP36	12.4694
ENSG00000145592	RPL37	12.4437
ENSG00000165795	NDRG2	12.4398
ENSG00000162545	CAMK2N1	12.4312
ENSG00000130413	STK33	12.3627
ENSG00000074047	GLI2	12.353
ENSG00000087274	ADD1	12.3245
ENSG00000049323	LTBP1	12.3054
ENSG00000261609	GAN	12.3044
ENSG00000245534	RORA-AS1	12.2922
ENSG00000184232	OAF	12.2879
ENSG00000173209	AHSA2	12.2853
ENSG00000071242	RPS6KA2	12.2833
ENSG00000077549	CAPZB	12.2809
ENSG00000251165	F11-AS1	12.2645
ENSG00000080493	SLC4A4	12.2415
ENSG00000089280	FUS	12.2115
ENSG00000203666	EFCAB2	12.1881
ENSG00000176834	VSIG10	12.1835
ENSG00000183722	LHFP	12.1767
ENSG00000005108	THSD7A	12.1554
ENSG00000124126	PREX1	12.1464
ENSG00000109452	INPP4B	12.146
ENSG00000167978	SRRM2	12.1273
ENSG00000196376	SLC35F1	12.1054
ENSG00000228548	ITPKB-AS1	12.0342
ENSG00000167772	ANGPTL4	11.9871
ENSG00000231246	RP5-965F6.2	11.9402
ENSG00000221932	HEPN1	11.936
ENSG00000108231	LGI1	11.8676
ENSG00000148700	ADD3	11.8657
ENSG00000147044	CASK	11.8469
ENSG00000233073	AC005009.2	11.8261
ENSG00000253320	KB-1507C5.2	11.8063
ENSG00000127946	HIP1	11.7957
ENSG00000107249	GLIS3	11.7676
ENSG00000184014	DENND5A	11.7655
ENSG00000157110	RBPMS	11.7468
ENSG00000110436	SLC1A2	11.7376
ENSG00000124145	SDC4	11.7213
ENSG00000236197	AC002429.5	11.7199
ENSG00000058866	DGKG	11.7076
ENSG00000143772	ITPKB	11.7068
ENSG00000173406	DAB1	11.6827
ENSG00000135926	TMBIM1	11.6573
ENSG00000044115	CTNNA1	11.6293
ENSG00000160584	SIK3	11.6012
ENSG00000138185	ENTPD1	11.5792
ENSG00000143442	POGZ	11.5717
ENSG00000181722	ZBTB20	11.5303
ENSG00000224505	AC002117.1	11.471
ENSG00000033327	GAB2	11.4545
ENSG00000182732	RGS6	11.426
ENSG00000182600	C2orf82	11.4012
ENSG00000101493	ZNF516	11.3947
ENSG00000182606	TRAK1	11.3778
ENSG00000239665	RP11-295P9.3	11.3685
ENSG00000079482	OPHN1	11.364
ENSG00000109381	ELF2	11.2774
ENSG00000176533	GNG7	11.2584
ENSG00000108100	CCNY	11.1864
ENSG00000198879	SFMBT2	11.1852
ENSG00000205213	LGR4	11.1496
ENSG00000099954	CECR2	11.1379
ENSG00000231889	TRAF3IP2-AS1	11.1348
ENSG00000129116	PALLD	11.1145
ENSG00000120437	ACAT2	11.112
ENSG00000186591	UBE2H	11.1103
ENSG00000256632	RP13-672B3.2	11.0889
ENSG00000166444	ST5	11.0697
ENSG00000047410	TPR	11.0571
ENSG00000142534	RPS11	11.0563
ENSG00000158315	RHBDL2	11.0525
ENSG00000126785	RHOJ	11.0497
ENSG00000135838	NPL	11.0467
ENSG00000121440	PDZRN3	11.045
ENSG00000146409	SLC18B1	11.0322
ENSG00000226608	FTLP3	11.03
ENSG00000140044	JDP2	10.9704
ENSG00000240509	RPL34P18	10.9691
ENSG00000079335	CDC14A	10.9677
ENSG00000120738	EGR1	10.9412
ENSG00000124193	SRSF6	10.9398
ENSG00000036549	ZZZ3	10.9235
ENSG00000123560	PLP1	10.9205
ENSG00000125144	MT1G	10.8261
ENSG00000223750	SIRPB3P	10.793
ENSG00000187147	RNF220	10.7879
ENSG00000196498	NCOR2	10.7641
ENSG00000138448	ITGAV	10.7558
ENSG00000101849	TBL1X	10.7373
ENSG00000107223	EDF1	10.7124
ENSG00000078246	TULP3	10.6786
ENSG00000174306	ZHX3	10.6725
ENSG00000197563	PIGN	10.6696
ENSG00000154928	EPHB1	10.6233
ENSG00000204138	PHACTR4	10.6232
ENSG00000163660	CCNL1	10.5876
ENSG00000137642	SORL1	10.5677
ENSG00000198242	RPL23A	10.5566
ENSG00000118689	FOXO3	10.5188
ENSG00000152990	GPR125	10.5184
ENSG00000160213	CSTB	10.5165
ENSG00000100097	LGALS1	10.4848
ENSG00000138336	TET1	10.4701
ENSG00000150907	FOXO1	10.4523
ENSG00000140464	PML	10.4369
ENSG00000234323	RP11-308N19.1	10.4285
ENSG00000011405	PIK3C2A	10.3862
ENSG00000150893	FREM2	10.3557
ENSG00000238755	RP11-23D24.2	10.3207
ENSG00000249740	OSMR-AS1	10.3022
ENSG00000150625	GPM6A	10.286
ENSG00000154146	NRGN	10.2794
ENSG00000108691	CCL2	10.2607
ENSG00000116729	WLS	10.2321
ENSG00000167992	VWCE	10.1994
ENSG00000146938	NLGN4X	10.1904
ENSG00000143919	CAMKMT	10.1892
ENSG00000181090	EHMT1	10.1575
ENSG00000113645	WWC1	10.1443
ENSG00000148541	FAM13C	10.1438
ENSG00000149557	FEZ1	10.0899
ENSG00000164199	GPR98	10.074
ENSG00000115380	EFEMP1	10.0728
ENSG00000164292	RHOBTB3	10.0698
ENSG00000125351	UPF3B	10.0639
ENSG00000085982	USP40	10.0493
ENSG00000149177	PTPRJ	10.031
ENSG00000070759	TESK2	9.99077
ENSG00000128578	STRIP2	9.98858
ENSG00000108175	ZMIZ1	9.98685
ENSG00000111728	ST8SIA1	9.94592
ENSG00000081189	MEF2C	9.9379
ENSG00000166710	B2M	9.91423
ENSG00000113916	BCL6	9.89912
ENSG00000273118	AC079610.1	9.8928
ENSG00000166432	ZMAT1	9.86062
ENSG00000171444	MCC	9.84635
ENSG00000160191	PDE9A	9.81922
ENSG00000134508	CABLES1	9.81572
ENSG00000069667	RORA	9.80984
ENSG00000178425	NT5DC1	9.80914
ENSG00000146247	PHIP	9.80788
ENSG00000026508	CD44	9.80764
ENSG00000055609	KMT2C	9.80345
ENSG00000233929	MT1XP1	9.79356
ENSG00000086544	ITPKC	9.74182
ENSG00000079819	EPB41L2	9.7276
ENSG00000138193	PLCE1	9.7267
ENSG00000177728	KIAA0195	9.71782
ENSG00000152404	CWF19L2	9.71047
ENSG00000162688	AGL	9.7099
ENSG00000197756	RPL37A	9.70591
ENSG00000137573	SULF1	9.67542
ENSG00000115414	FN1	9.6631
ENSG00000138593	SECISBP2L	9.62722
ENSG00000198363	ASPH	9.6218
ENSG00000235904	RBMS3-AS3	9.58135
ENSG00000099250	NRP1	9.57993
ENSG00000169372	CRADD	9.56237
ENSG00000136295	TTYH3	9.54893
ENSG00000164106	SCRG1	9.54255
ENSG00000113269	RNF130	9.53807
ENSG00000188580	NKAIN2	9.49433
ENSG00000106829	TLE4	9.48723
ENSG00000183878	UTY	9.45013
ENSG00000163406	SLC15A2	9.4104
ENSG00000151322	NPAS3	9.39168
ENSG00000171617	ENC1	9.38305
ENSG00000118985	ELL2	9.3671
ENSG00000112851	ERBB2IP	9.34961
ENSG00000010278	CD9	9.33901
ENSG00000117569	PTBP2	9.29382
ENSG00000185475	TMEM179B	9.284
ENSG00000172493	AFF1	9.27542
ENSG00000135678	CPM	9.2419
ENSG00000162390	ACOT11	9.23872
ENSG00000134324	LPIN1	9.23216
ENSG00000118181	RPS25	9.19888
ENSG00000167491	GATAD2A	9.18544
ENSG00000211459	MT-RNR1	9.12997
ENSG00000173926	MARCH3	9.08682
ENSG00000165478	HEPACAM	9.07908
ENSG00000158966	CACHD1	9.06699
ENSG00000240583	AQP1	9.0543
ENSG00000114698	PLSCR4	9.05102
ENSG00000177606	JUN	9.0456
ENSG00000158467	AHCYL2	9.04235
ENSG00000140470	ADAMTS17	9.04131
ENSG00000109501	WFS1	9.02241
ENSG00000111676	ATN1	9.01878
ENSG00000242593	RP5-921G16.1	9.01722
ENSG00000116132	PRRX1	9.01487
ENSG00000168610	STAT3	8.98328
ENSG00000234420	ZNF37BP	8.96793
ENSG00000204764	RANBP17	8.95194
ENSG00000139644	TMBIM6	8.94356
ENSG00000170381	SEMA3E	8.91744
ENSG00000206560	ANKRD28	8.91374
ENSG00000171634	BPTF	8.91112
ENSG00000099889	ARVCF	8.90635
ENSG00000168209	DDIT4	8.89336
ENSG00000079691	LRRC16A	8.8807
ENSG00000144724	PTPRG	8.87558
ENSG00000157103	SLC6A1	8.87168
ENSG00000115183	TANC1	8.8348
ENSG00000185483	ROR1	8.82792
ENSG00000136267	DGKB	8.8226
ENSG00000197182	MIRLET7BHG	8.81106
ENSG00000123636	BAZ2B	8.75467
ENSG00000143819	EPHX1	8.75448
ENSG00000119720	NRDE2	8.74088
ENSG00000160285	LSS	8.69779
ENSG00000168818	STX18	8.69183
ENSG00000182141	ZNF708	8.68449
ENSG00000146592	CREB5	8.67322
ENSG00000177600	RPLP2	8.65544
ENSG00000018408	WWTR1	8.63076
ENSG00000188803	SHISA6	8.62906
ENSG00000172987	HPSE2	8.62659
ENSG00000127922	SHFM1	8.60254
ENSG00000068650	ATP11A	8.59419
ENSG00000168066	SF1	8.57757
ENSG00000178568	ERBB4	8.5686
ENSG00000122884	P4HA1	8.56377
ENSG00000262655	SPON1	8.52553
ENSG00000106689	LHX2	8.52269
ENSG00000110721	CHKA	8.51611
ENSG00000075420	FNDC3B	8.51459
ENSG00000102189	EEA1	8.51445
ENSG00000140153	WDR20	8.50557
ENSG00000151065	DCP1B	8.49983
ENSG00000229847	EMX2OS	8.49429
ENSG00000242290	RP11-197K3.1	8.46575
ENSG00000144909	OSBPL11	8.46157
ENSG00000184985	SORCS2	8.45718
ENSG00000055208	TAB2	8.43616
ENSG00000204272	LINC01420	8.31124
ENSG00000182771	GRID1	8.24194
ENSG00000163110	PDLIM5	8.23213
ENSG00000237877	LINC01473	8.17133
ENSG00000135597	REPS1	8.1658
ENSG00000180776	ZDHHC20	8.15745
ENSG00000165029	ABCA1	8.14239
ENSG00000196935	SRGAP1	8.13295
ENSG00000103363	TCEB2	8.07912
ENSG00000147459	DOCK5	8.05829
ENSG00000129657	SEC14L1	8.05097
ENSG00000148468	FAM171A1	8.01404
ENSG00000263400	TMEM220-AS1	8.00989
ENSG00000196814	MVB12B	7.99224
ENSG00000224078	SNHG14	7.98579
ENSG00000198846	TOX	7.96138
ENSG00000138326	RPS24	7.90228
ENSG00000145781	COMMD10	7.89901
ENSG00000169715	MT1E	7.89774
ENSG00000084636	COL16A1	7.87799
ENSG00000187079	TEAD1	7.8364
ENSG00000162599	NFIA	7.83289
ENSG00000249240	AC069368.3	7.78644
ENSG00000197959	DNM3	7.77837
ENSG00000262902	RP11-750B16.1	7.74569
ENSG00000171148	TADA3	7.7054
ENSG00000109911	ELP4	7.69111
ENSG00000133142	TCEAL4	7.68777
ENSG00000204152	TIMM23B	7.67373
ENSG00000119688	ABCD4	7.65972
ENSG00000224731	AC016716.2	7.62842
ENSG00000168309	FAM107A	7.6278
ENSG00000114480	GBE1	7.61769
ENSG00000079805	DNM2	7.61069
ENSG00000111961	SASH1	7.5676
ENSG00000164219	PGGT1B	7.55729
ENSG00000166068	SPRED1	7.52965
ENSG00000156831	NSMCE2	7.52612
ENSG00000057608	GDI2	7.51331
ENSG00000066084	DIP2B	7.48879
ENSG00000100344	PNPLA3	7.47936
ENSG00000231252	RP11-436K8.1	7.47293
ENSG00000137033	IL33	7.45685
ENSG00000243415	RP11-274H2.2	7.45651
ENSG00000132122	SPATA6	7.37188
ENSG00000107863	ARHGAP21	7.33798
ENSG00000157005	SST	7.32826
ENSG00000140522	RLBP1	7.30531
ENSG00000148516	ZEB1	7.29931
ENSG00000162032	SPSB3	7.29243
ENSG00000127483	HP1BP3	7.2891
ENSG00000127990	SGCE	7.26821
ENSG00000144642	RBMS3	7.26152
ENSG00000237654	AP003025.2	7.23808
ENSG00000180628	PCGF5	7.23719
ENSG00000132842	AP3B1	7.23299
ENSG00000112739	PRPF4B	7.23051
ENSG00000164066	INTU	7.22888
ENSG00000107551	RASSF4	7.21125
ENSG00000183023	SLC8A1	7.21033
ENSG00000109458	GAB1	7.21024
ENSG00000257261	RP11-96H19.1	7.20017
ENSG00000170075	GPR37L1	7.19257
ENSG00000151693	ASAP2	7.18637
ENSG00000132471	WBP2	7.17207
ENSG00000075624	ACTB	7.14014
ENSG00000099256	PRTFDC1	7.1381
ENSG00000218175	AC016739.2	7.12626
ENSG00000251513	CTD-2215E18.1	7.10536
ENSG00000101680	LAMA1	7.08259
ENSG00000124104	SNX21	7.07591
ENSG00000173821	RNF213	7.06579
ENSG00000271869	RP11-51J9.5	7.0605
ENSG00000162849	KIF26B	7.05065
ENSG00000183662	FAM19A1	7.0403
ENSG00000167635	ZNF146	7.02674
ENSG00000117713	ARID1A	7.01281
ENSG00000139793	MBNL2	7.00386
ENSG00000139218	SCAF11	6.9904
ENSG00000170242	USP47	6.96856
ENSG00000271034	RP11-963H1.1	6.92488
ENSG00000147065	MSN	6.89821
ENSG00000140873	ADAMTS18	6.88677
ENSG00000026103	FAS	6.84362
ENSG00000215158	RP11-1023L17.1	6.84098
ENSG00000157827	FMNL2	6.78049
ENSG00000174945	AMZ1	6.76602
ENSG00000099783	HNRNPM	6.76239
ENSG00000154447	SH3RF1	6.75062
ENSG00000147202	DIAPH2	6.74952
ENSG00000188039	NWD1	6.72674
ENSG00000163453	IGFBP7	6.71193
ENSG00000196781	TLE1	6.68807
ENSG00000079215	SLC1A3	6.68761
ENSG00000112514	CUTA	6.65649
ENSG00000142002	DPP9	6.61394
ENSG00000129244	ATP1B2	6.5898
ENSG00000076108	BAZ2A	6.56815
ENSG00000250634	LINC01182	6.5609
ENSG00000259367	RP11-815J21.4	6.5579
ENSG00000148219	ASTN2	6.55162
ENSG00000103550	KNOP1	6.53194
ENSG00000166340	TPP1	6.52981
ENSG00000196277	GRM7	6.51086
ENSG00000263146	RP11-849I19.1	6.49731
ENSG00000154188	ANGPT1	6.47134
ENSG00000162191	UBXN1	6.46116
ENSG00000008513	ST3GAL1	6.45177
ENSG00000180914	OXTR	6.44795
ENSG00000164124	TMEM144	6.44733
ENSG00000160781	PAQR6	6.44539
ENSG00000161509	GRIN2C	6.43359
ENSG00000167191	GPRC5B	6.41159
ENSG00000119900	OGFRL1	6.40807
ENSG00000170348	TMED10	6.40376
ENSG00000164949	GEM	6.39752
ENSG00000087087	SRRT	6.39027
ENSG00000117318	ID3	6.37038
ENSG00000162086	ZNF75A	6.36442
ENSG00000048471	SNX29	6.35199
ENSG00000043093	DCUN1D1	6.34902
ENSG00000111860	CEP85L	6.34795
ENSG00000146677	AC004453.8	6.34463
ENSG00000170142	UBE2E1	6.32701
ENSG00000175264	CHST1	6.31858
ENSG00000232528	RP4-673D20.3	6.30386
ENSG00000139734	DIAPH3	6.29871
ENSG00000173473	SMARCC1	6.29155
ENSG00000064393	HIPK2	6.28631
ENSG00000140022	STON2	6.2668
ENSG00000088881	EBF4	6.24927
ENSG00000157600	TMEM164	6.22431
ENSG00000120519	SLC10A7	6.22342
ENSG00000133121	STARD13	6.20235
ENSG00000180822	PSMG4	6.18408
ENSG00000120306	CYSTM1	6.17134
ENSG00000225630	MTND2P28	6.15288
ENSG00000107331	ABCA2	6.14639
ENSG00000112306	RPS12	6.12263
ENSG00000103319	EEF2K	6.11264
ENSG00000271447	MMP28	6.10845
ENSG00000153976	HS3ST3A1	6.09743
ENSG00000100095	SEZ6L	6.08556
ENSG00000168916	ZNF608	6.07212
ENSG00000153046	CDYL	6.05981
ENSG00000147862	NFIB	6.05663
ENSG00000120907	ADRA1A	6.04155
ENSG00000196535	MYO18A	6.03026
ENSG00000104852	SNRNP70	6.01734
ENSG00000172572	PDE3A	6.00628
ENSG00000171310	CHST11	6.00218
ENSG00000104067	TJP1	6.00106
ENSG00000134371	CDC73	5.99219
ENSG00000134352	IL6ST	5.98937
ENSG00000154654	NCAM2	5.9726
ENSG00000181234	TMEM132C	5.97075
ENSG00000089597	GANAB	5.94645
ENSG00000214655	ZSWIM8	5.94211
ENSG00000166016	ABTB2	5.87553
ENSG00000109819	PPARGC1A	5.87514
ENSG00000260785	CASC17	5.8546
ENSG00000113578	FGF1	5.85387
ENSG00000177225	PDDC1	5.84315
ENSG00000144369	FAM171B	5.83193
ENSG00000013441	CLK1	5.791
ENSG00000137818	RPLP1	5.77977
ENSG00000276644	DACH1	5.75595
ENSG00000179603	GRM8	5.75224
ENSG00000044574	HSPA5	5.73998
ENSG00000214182	PTMAP5	5.7133
ENSG00000254087	LYN	5.70775
ENSG00000172201	ID4	5.6727
ENSG00000130988	RGN	5.65681
ENSG00000128656	CHN1	5.65005
ENSG00000135365	PHF21A	5.63342
ENSG00000135845	PIGC	5.63235
ENSG00000198646	NCOA6	5.62208
ENSG00000143603	KCNN3	5.60674
ENSG00000167118	URM1	5.6
ENSG00000164823	OSGIN2	5.59405
ENSG00000256463	SALL3	5.58344
ENSG00000135144	DTX1	5.57959
ENSG00000178538	CA8	5.56384
ENSG00000048052	HDAC9	5.55342
ENSG00000130332	LSM7	5.49587
ENSG00000105855	ITGB8	5.4751
ENSG00000100360	IFT27	5.45265
ENSG00000228624	RP3-399L15.3	5.43081
ENSG00000065534	MYLK	5.42123
ENSG00000006468	ETV1	5.40997
ENSG00000164877	MICALL2	5.39856
ENSG00000231607	DLEU2	5.37668
ENSG00000237742	RP11-624M8.1	5.37003
ENSG00000089472	HEPH	5.36976
ENSG00000134532	SOX5	5.3684
ENSG00000261404	AC009120.4	5.36632
ENSG00000244286	ITGB5-AS1	5.34873
ENSG00000166295	ANAPC16	5.34313
ENSG00000160953	MUM1	5.34218
ENSG00000225131	PSME2P2	5.33932
ENSG00000136205	TNS3	5.30371
ENSG00000164796	CSMD3	5.29011
ENSG00000130787	HIP1R	5.27908
ENSG00000116641	DOCK7	5.25532
ENSG00000187051	RPS19BP1	5.24884
ENSG00000143878	RHOB	5.24639
ENSG00000056487	PHF21B	5.24444
ENSG00000165566	AMER2	5.24247
ENSG00000234062	RP11-308D16.2	5.2294
ENSG00000213398	LCAT	5.22311
ENSG00000118946	PCDH17	5.20935
ENSG00000188916	FAM196A	5.19408
ENSG00000151491	EPS8	5.18342
ENSG00000109971	HSPA8	5.15376
ENSG00000126368	NR1D1	5.12943
ENSG00000130985	UBA1	5.12722
ENSG00000163755	HPS3	5.05973
ENSG00000033170	FUT8	5.04688
ENSG00000135916	ITM2C	5.03008
ENSG00000115556	PLCD4	5.01169
ENSG00000162733	DDR2	4.99158
ENSG00000123094	RASSF8	4.98486
ENSG00000250131	RP11-130F10.1	4.97418
ENSG00000075711	DLG1	4.97107
ENSG00000166033	HTRA1	4.97051
ENSG00000215030	RPL13P12	4.96785
ENSG00000258999	RP11-114N19.3	4.94999
ENSG00000227615	RP11-864N7.2	4.94986
ENSG00000215440	NPEPL1	4.9332
ENSG00000040731	CDH10	4.93203
ENSG00000139155	SLCO1C1	4.91915
ENSG00000156508	EEF1A1	4.90039
ENSG00000147027	TMEM47	4.90029
ENSG00000110080	ST3GAL4	4.87792
ENSG00000168906	MAT2A	4.84891
ENSG00000144713	RPL32	4.8344
ENSG00000125676	THOC2	4.81536
ENSG00000164574	GALNT10	4.81344
ENSG00000132718	SYT11	4.80098
ENSG00000188338	SLC38A3	4.7753
ENSG00000095794	CREM	4.75218
ENSG00000233184	RP11-421L21.3	4.73701
ENSG00000227008	RP3-417G15.1	4.69822
ENSG00000250938	RP11-679C8.2	4.69795
ENSG00000099840	IZUMO4	4.64429
ENSG00000081803	CADPS2	4.63896
ENSG00000103168	TAF1C	4.57856
ENSG00000182185	RAD51B	4.53513
ENSG00000066027	PPP2R5A	4.52936
ENSG00000196975	ANXA4	4.45106
ENSG00000198964	SGMS1	4.43867
ENSG00000103995	CEP152	4.43719
ENSG00000091409	ITGA6	4.40431
ENSG00000185737	NRG3	4.3937
ENSG00000259867	RP11-525K10.3	4.34323
ENSG00000213096	ZNF254	4.34034
ENSG00000138468	SENP7	4.3107
ENSG00000184787	UBE2G2	4.28223
ENSG00000164144	ARFIP1	4.27287
ENSG00000239268	RP11-384F7.2	4.24268
ENSG00000198795	ZNF521	4.22704
ENSG00000223803	RPS20P14	4.1939
ENSG00000141959	PFKL	4.19051
ENSG00000166441	RPL27A	4.18097
ENSG00000230839	RP5-968J1.1	4.12428
ENSG00000248489	CTD-2007H13.3	4.08116
ENSG00000139668	WDFY2	4.05713
ENSG00000153902	LGI4	4.05703
ENSG00000271904	CTC-498M16.4	4.04361
ENSG00000001629	ANKIB1	4.02551
ENSG00000118418	HMGN3	3.99217
ENSG00000145284	SCD5	3.98289
ENSG00000169855	ROBO1	3.96185
ENSG00000111879	FAM184A	3.91084
ENSG00000122642	FKBP9	3.87643
ENSG00000154380	ENAH	3.86098
ENSG00000146648	EGFR	3.79544
ENSG00000172428	MYEOV2	3.78338
ENSG00000106536	POU6F2	3.71465
ENSG00000066032	CTNNA2	3.70323
ENSG00000124782	RREB1	3.70044
ENSG00000073921	PICALM	3.67756
ENSG00000005893	LAMP2	3.66776
ENSG00000112531	QKI	3.66511
ENSG00000137267	TUBB2A	3.65598
ENSG00000196218	RYR1	3.63726
ENSG00000145794	MEGF10	3.60744
ENSG00000087266	SH3BP2	3.56941
ENSG00000081320	STK17B	3.53371
ENSG00000239521	GATS	3.52223
ENSG00000149292	TTC12	3.52114
ENSG00000114796	KLHL24	3.48375
ENSG00000169045	HNRNPH1	3.47908
ENSG00000151414	NEK7	3.47426
ENSG00000182175	RGMA	3.45562
ENSG00000150991	UBC	3.40285
ENSG00000130396	MLLT4	3.35638
ENSG00000089041	P2RX7	3.33866
ENSG00000008988	RPS20	3.32903
ENSG00000237764	RP11-3B12.2	3.32312
ENSG00000118922	KLF12	3.26764
ENSG00000171456	ASXL1	3.26715
ENSG00000116016	EPAS1	3.21633
ENSG00000110693	SOX6	3.19205
ENSG00000128989	ARPP19	3.16404
ENSG00000011114	BTBD7	3.13253
ENSG00000206503	HLA-A	3.08281
ENSG00000165119	HNRNPK	3.06848
ENSG00000108375	RNF43	2.94196
ENSG00000137872	SEMA6D	2.94186
ENSG00000186001	LRCH3	2.9064
ENSG00000073849	ST6GAL1	2.8775
ENSG00000106780	MEGF9	2.84382
ENSG00000140396	NCOA2	2.8326
ENSG00000215386	MIR99AHG	2.81142
ENSG00000164548	TRA2A	2.76848
ENSG00000159788	RGS12	2.76357
ENSG00000236383	LINC00854	2.71939
ENSG00000167614	TTYH1	2.681
ENSG00000124181	PLCG1	2.63402
ENSG00000114315	HES1	2.61662
ENSG00000012660	ELOVL5	2.51651
ENSG00000224957	LINC01266	2.49412
ENSG00000186350	RXRA	2.43111
ENSG00000100427	MLC1	2.38238
ENSG00000185432	METTL7A	2.21775
ENSG00000270898	GPR75-ASB3	2.19388
ENSG00000118292	C1orf54	2.18415
ENSG00000073417	PDE8A	1.69952
ENSG00000189180	ZNF33A	1.676
ENSG00000250588	IQCJ-SCHIP1	1.44237
ENSG00000164188	RANBP3L	1.26975
ENSG00000173517	PEAK1	1.1865
ENSG00000141314	RHBDL3	1.16366
ENSG00000196440	ARMCX4	1.04354
ENSG00000106714	CNTNAP3	0.87145
ENSG00000134376	CRB1	0

## Sheet: Endothelial
Ensemble_id	Symbol	Score
ENSG00000180229	HERC2P3	100
ENSG00000131016	AKAP12	66.428
ENSG00000205542	TMSB4X	53.7773
ENSG00000243620	RP11-649A16.1	42.3806
ENSG00000233927	RPS28	41.3493
ENSG00000164741	DLC1	41.1558
ENSG00000187094	CCK	40.7109
ENSG00000122507	BBS9	40.3003
ENSG00000100097	LGALS1	40.041
ENSG00000117632	STMN1	39.1214
ENSG00000089220	PEBP1	38.8655
ENSG00000138795	LEF1	38.2694
ENSG00000080824	HSP90AA1	37.0972
ENSG00000154217	PITPNC1	33.506
ENSG00000106211	HSPB1	32.3658
ENSG00000005108	THSD7A	32.0628
ENSG00000196569	LAMA2	31.4412
ENSG00000118985	ELL2	31.2098
ENSG00000018625	ATP1A2	31.1424
ENSG00000210082	MT-RNR2	30.7148
ENSG00000166165	CKB	30.6586
ENSG00000160584	SIK3	30.5122
ENSG00000128656	CHN1	30.3527
ENSG00000102755	FLT1	30.0979
ENSG00000185532	PRKG1	29.4328
ENSG00000132475	H3F3B	29.3226
ENSG00000118181	RPS25	29.1926
ENSG00000227097	RPS28P7	28.8247
ENSG00000084453	SLCO1A2	28.502
ENSG00000144724	PTPRG	28.2775
ENSG00000182492	BGN	28.0833
ENSG00000020577	SAMD4A	28.0237
ENSG00000095637	SORBS1	27.7249
ENSG00000167693	NXN	27.6417
ENSG00000236552	RPL13AP5	27.567
ENSG00000117394	SLC2A1	26.0786
ENSG00000099622	CIRBP	25.979
ENSG00000026025	VIM	25.2455
ENSG00000140264	SERF2	24.9568
ENSG00000179399	GPC5	24.1259
ENSG00000150991	UBC	23.782
ENSG00000218227	RP11-889L3.1	23.6979
ENSG00000151789	ZNF385D	23.525
ENSG00000034510	TMSB10	23.4059
ENSG00000130066	SAT1	22.8363
ENSG00000124570	SERPINB6	22.5831
ENSG00000069667	RORA	22.003
ENSG00000108298	RPL19	21.8933
ENSG00000115268	RPS15	21.7973
ENSG00000198822	GRM3	21.575
ENSG00000265972	TXNIP	21.5313
ENSG00000146122	DAAM2	21.4385
ENSG00000152894	PTPRK	21.2438
ENSG00000157483	MYO1E	21.1118
ENSG00000187514	PTMA	21.0708
ENSG00000067715	SYT1	21.0465
ENSG00000182168	UNC5C	20.8048
ENSG00000089280	FUS	20.6423
ENSG00000134313	KIDINS220	20.4671
ENSG00000127528	KLF2	20.2206
ENSG00000162599	NFIA	19.8149
ENSG00000158270	COLEC12	19.6228
ENSG00000112769	LAMA4	19.4963
ENSG00000144283	PKP4	19.1805
ENSG00000134531	EMP1	19.1317
ENSG00000082438	COBLL1	18.8654
ENSG00000143947	RPS27A	18.6516
ENSG00000157103	SLC6A1	18.5705
ENSG00000053747	LAMA3	18.4832
ENSG00000164035	EMCN	18.4699
ENSG00000140319	SRP14	18.4388
ENSG00000162545	CAMK2N1	18.1834
ENSG00000140836	ZFHX3	18.1243
ENSG00000078114	NEBL	18.0144
ENSG00000232287	SLC6A1-AS1	17.9909
ENSG00000169908	TM4SF1	17.9683
ENSG00000008083	JARID2	17.9539
ENSG00000078328	RBFOX1	17.8273
ENSG00000171408	PDE7B	17.5983
ENSG00000150907	FOXO1	17.5441
ENSG00000142089	IFITM3	17.537
ENSG00000175899	A2M	17.5026
ENSG00000075624	ACTB	17.4634
ENSG00000077942	FBLN1	17.4319
ENSG00000107263	RAPGEF1	17.314
ENSG00000204592	HLA-E	17.256
ENSG00000206503	HLA-A	17.2282
ENSG00000183783	KCTD8	16.9579
ENSG00000145555	MYO10	16.9025
ENSG00000137970	RPL7P9	16.8434
ENSG00000150938	CRIM1	16.818
ENSG00000066032	CTNNA2	16.8137
ENSG00000214548	MEG3	16.653
ENSG00000187498	COL4A1	16.4992
ENSG00000215386	MIR99AHG	16.4974
ENSG00000130396	MLLT4	16.4855
ENSG00000225630	MTND2P28	16.3565
ENSG00000183715	OPCML	16.355
ENSG00000011304	PTBP1	16.202
ENSG00000137154	RPS6	16.1537
ENSG00000197965	MPZL1	15.8812
ENSG00000188158	NHS	15.8657
ENSG00000085563	ABCB1	15.8298
ENSG00000129244	ATP1B2	15.7504
ENSG00000125772	GPCPD1	15.619
ENSG00000120129	DUSP1	15.5525
ENSG00000151491	EPS8	15.5397
ENSG00000147403	RPL10	15.4701
ENSG00000170776	AKAP13	15.3325
ENSG00000233762	AC007969.5	15.193
ENSG00000184113	CLDN5	15.0637
ENSG00000169715	MT1E	14.9533
ENSG00000197329	PELI1	14.9505
ENSG00000152583	SPARCL1	14.8989
ENSG00000245532	NEAT1	14.8431
ENSG00000101608	MYL12A	14.8281
ENSG00000129422	MTUS1	14.6426
ENSG00000154146	NRGN	14.5301
ENSG00000131386	GALNT15	14.5019
ENSG00000182774	RPS17	14.4792
ENSG00000171444	MCC	14.4063
ENSG00000117318	ID3	14.4046
ENSG00000111961	SASH1	14.3649
ENSG00000107104	KANK1	14.303
ENSG00000185650	ZFP36L1	14.2801
ENSG00000178464	CTD-2192J16.15	14.2397
ENSG00000178764	ZHX2	14.2063
ENSG00000110075	PPP6R3	14.1819
ENSG00000099783	HNRNPM	13.8532
ENSG00000087086	FTL	13.8512
ENSG00000247809	NR2F2-AS1	13.835
ENSG00000113721	PDGFRB	13.7671
ENSG00000232573	RPL3P4	13.7431
ENSG00000067560	RHOA	13.6263
ENSG00000213741	RPS29	13.5563
ENSG00000075420	FNDC3B	13.5369
ENSG00000179603	GRM8	13.4956
ENSG00000123358	NR4A1	13.3933
ENSG00000183023	SLC8A1	13.2205
ENSG00000100376	FAM118A	13.1916
ENSG00000169507	SLC38A11	13.181
ENSG00000170579	DLGAP1	13.0776
ENSG00000074181	NOTCH3	13.0713
ENSG00000183570	PCBP3	12.9943
ENSG00000166025	AMOTL1	12.9792
ENSG00000117713	ARID1A	12.681
ENSG00000054598	FOXC1	12.6242
ENSG00000130449	ZSWIM6	12.5591
ENSG00000116560	SFPQ	12.5452
ENSG00000177469	PTRF	12.4896
ENSG00000142937	RPS8	12.3502
ENSG00000148498	PARD3	12.3145
ENSG00000248527	MTATP6P1	12.2977
ENSG00000173267	SNCG	12.2746
ENSG00000071553	ATP6AP1	12.1701
ENSG00000107317	PTGDS	12.1628
ENSG00000077782	FGFR1	12.1115
ENSG00000164300	SERINC5	12.0744
ENSG00000123243	ITIH5	12.0508
ENSG00000109452	INPP4B	12.0332
ENSG00000181722	ZBTB20	12.0159
ENSG00000109472	CPE	11.8987
ENSG00000111859	NEDD9	11.8565
ENSG00000148180	GSN	11.8131
ENSG00000162244	RPL29	11.7388
ENSG00000114698	PLSCR4	11.6716
ENSG00000183722	LHFP	11.6568
ENSG00000144642	RBMS3	11.6427
ENSG00000166575	TMEM135	11.6324
ENSG00000070214	SLC44A1	11.5993
ENSG00000166710	B2M	11.4313
ENSG00000136942	RPL35	11.3826
ENSG00000116678	LEPR	11.3596
ENSG00000118922	KLF12	11.3086
ENSG00000077549	CAPZB	11.2387
ENSG00000144713	RPL32	11.2349
ENSG00000188511	C22orf34	11.1302
ENSG00000276644	DACH1	11.0809
ENSG00000110958	PTGES3	11.0538
ENSG00000151623	NR3C2	11.052
ENSG00000185896	LAMP1	10.9174
ENSG00000226221	RPL26P19	10.9142
ENSG00000163430	FSTL1	10.9029
ENSG00000130522	JUND	10.8981
ENSG00000064651	SLC12A2	10.7707
ENSG00000122566	HNRNPA2B1	10.7134
ENSG00000113712	CSNK1A1	10.6091
ENSG00000123560	PLP1	10.5961
ENSG00000151702	FLI1	10.595
ENSG00000137818	RPLP1	10.5216
ENSG00000148516	ZEB1	10.5032
ENSG00000116132	PRRX1	10.4991
ENSG00000242299	RP11-234A1.1	10.4572
ENSG00000135365	PHF21A	10.4108
ENSG00000188641	DPYD	10.4087
ENSG00000203907	OOEP	10.3444
ENSG00000106991	ENG	10.3016
ENSG00000105894	PTN	10.2417
ENSG00000171223	JUNB	10.194
ENSG00000137941	TTLL7	10.1432
ENSG00000008294	SPAG9	10.0991
ENSG00000130147	SH3BP4	10.0888
ENSG00000122786	CALD1	10.0729
ENSG00000120885	CLU	10.0695
ENSG00000197442	MAP3K5	10.0066
ENSG00000150625	GPM6A	9.94024
ENSG00000139132	FGD4	9.92963
ENSG00000109971	HSPA8	9.89161
ENSG00000170873	MTSS1	9.78975
ENSG00000150867	PIP4K2A	9.77057
ENSG00000167552	TUBA1A	9.75582
ENSG00000143878	RHOB	9.7453
ENSG00000044574	HSPA5	9.71301
ENSG00000183666	GUSBP1	9.67164
ENSG00000170315	UBB	9.66831
ENSG00000168575	SLC20A2	9.64692
ENSG00000109790	KLHL5	9.60842
ENSG00000241684	ADAMTS9-AS2	9.60704
ENSG00000125148	MT2A	9.6018
ENSG00000183878	UTY	9.57064
ENSG00000146677	AC004453.8	9.56524
ENSG00000167081	PBX3	9.46782
ENSG00000135272	MDFIC	9.40648
ENSG00000186468	RPS23	9.40324
ENSG00000213949	ITGA1	9.36749
ENSG00000152601	MBNL1	9.25853
ENSG00000033170	FUT8	9.21422
ENSG00000163638	ADAMTS9	9.20205
ENSG00000137962	ARHGAP29	9.20007
ENSG00000100906	NFKBIA	9.19817
ENSG00000187147	RNF220	9.14133
ENSG00000164330	EBF1	9.14016
ENSG00000198242	RPL23A	9.10719
ENSG00000027075	PRKCH	9.10593
ENSG00000115808	STRN	9.07513
ENSG00000128016	ZFP36	9.06612
ENSG00000143442	POGZ	8.98052
ENSG00000079215	SLC1A3	8.96664
ENSG00000125977	EIF2S2	8.94979
ENSG00000145012	LPP	8.9451
ENSG00000130844	ZNF331	8.86772
ENSG00000137267	TUBB2A	8.84128
ENSG00000178980	SEPW1	8.77316
ENSG00000103257	SLC7A5	8.69002
ENSG00000197756	RPL37A	8.68464
ENSG00000108654	DDX5	8.59669
ENSG00000075884	ARHGAP15	8.53707
ENSG00000185737	NRG3	8.5188
ENSG00000213853	EMP2	8.42566
ENSG00000173482	PTPRM	8.4055
ENSG00000228696	ARL17B	8.40518
ENSG00000156508	EEF1A1	8.39257
ENSG00000154734	ADAMTS1	8.35109
ENSG00000153707	PTPRD	8.24951
ENSG00000197321	SVIL	8.21265
ENSG00000204525	HLA-C	8.17723
ENSG00000174579	MSL2	8.15354
ENSG00000170345	FOS	8.15314
ENSG00000173812	EIF1	8.11158
ENSG00000068650	ATP11A	8.08361
ENSG00000104447	TRPS1	8.06417
ENSG00000180628	PCGF5	8.0067
ENSG00000185201	IFITM2	7.97743
ENSG00000236383	LINC00854	7.97504
ENSG00000184005	ST6GALNAC3	7.8878
ENSG00000141338	ABCA8	7.88453
ENSG00000046653	GPM6B	7.82009
ENSG00000090339	ICAM1	7.77802
ENSG00000092841	MYL6	7.73052
ENSG00000184009	ACTG1	7.71126
ENSG00000250588	IQCJ-SCHIP1	7.65422
ENSG00000145623	OSMR	7.63769
ENSG00000095794	CREM	7.56429
ENSG00000159461	AMFR	7.55637
ENSG00000229117	RPL41	7.5489
ENSG00000138741	TRPC3	7.54035
ENSG00000143919	CAMKMT	7.51491
ENSG00000170242	USP47	7.50516
ENSG00000151474	FRMD4A	7.4953
ENSG00000116679	IVNS1ABP	7.43915
ENSG00000197536	C5orf56	7.35915
ENSG00000168918	INPP5D	7.34636
ENSG00000111181	SLC6A12	7.33438
ENSG00000158195	WASF2	7.32103
ENSG00000047457	CP	7.2917
ENSG00000168899	VAMP5	7.248
ENSG00000108854	SMURF2	7.1689
ENSG00000196660	SLC30A10	7.15687
ENSG00000178568	ERBB4	7.15158
ENSG00000231365	RP11-418J17.1	7.15063
ENSG00000122545	SEPT7	7.1429
ENSG00000140526	ABHD2	7.1343
ENSG00000137497	NUMA1	7.06486
ENSG00000176658	MYO1D	7.0589
ENSG00000160801	PTH1R	7.05765
ENSG00000128849	CGNL1	7.04393
ENSG00000127314	RAP1B	7.04008
ENSG00000009413	REV3L	7.01077
ENSG00000106261	ZKSCAN1	7.00454
ENSG00000176046	NUPR1	6.90439
ENSG00000173918	C1QTNF1	6.89237
ENSG00000172037	LAMB2	6.86629
ENSG00000019582	CD74	6.85224
ENSG00000168883	USP39	6.84704
ENSG00000163110	PDLIM5	6.82042
ENSG00000163453	IGFBP7	6.7291
ENSG00000198795	ZNF521	6.7257
ENSG00000143248	RGS5	6.72332
ENSG00000114391	RPL24	6.64795
ENSG00000166979	EVA1C	6.64189
ENSG00000257103	LSM14A	6.50604
ENSG00000185551	NR2F2	6.46736
ENSG00000229989	MIR181A1HG	6.45347
ENSG00000197956	S100A6	6.43376
ENSG00000113916	BCL6	6.4062
ENSG00000164402	SEPT8	6.39469
ENSG00000118777	ABCG2	6.37429
ENSG00000166833	NAV2	6.31662
ENSG00000134294	SLC38A2	6.31596
ENSG00000087460	GNAS	6.30116
ENSG00000173821	RNF213	6.24415
ENSG00000196369	SRGAP2B	6.23944
ENSG00000108691	CCL2	6.21001
ENSG00000150760	DOCK1	6.20922
ENSG00000125257	ABCC4	6.18961
ENSG00000147065	MSN	6.18021
ENSG00000140988	RPS2	6.1174
ENSG00000166265	CYYR1	6.11723
ENSG00000269743	SLC25A53	6.09875
ENSG00000211459	MT-RNR1	6.07887
ENSG00000149591	TAGLN	6.06627
ENSG00000130158	DOCK6	6.0421
ENSG00000169372	CRADD	6.01966
ENSG00000105835	NAMPT	5.89897
ENSG00000027697	IFNGR1	5.88858
ENSG00000153721	CNKSR3	5.8728
ENSG00000185774	KCNIP4	5.86825
ENSG00000099998	GGT5	5.83911
ENSG00000168309	FAM107A	5.8235
ENSG00000169554	ZEB2	5.66329
ENSG00000196262	PPIA	5.66271
ENSG00000101276	SLC52A3	5.65808
ENSG00000106829	TLE4	5.65649
ENSG00000110436	SLC1A2	5.64945
ENSG00000162402	USP24	5.62064
ENSG00000105372	RPS19	5.6092
ENSG00000130429	ARPC1B	5.58679
ENSG00000119004	CYP20A1	5.58431
ENSG00000142173	COL6A2	5.57153
ENSG00000173638	SLC19A1	5.5639
ENSG00000165675	ENOX2	5.36241
ENSG00000064652	SNX24	5.34049
ENSG00000178878	APOLD1	5.33424
ENSG00000162687	KCNT2	5.28766
ENSG00000253853	GS1-57L11.1	5.28521
ENSG00000127920	GNG11	5.27585
ENSG00000115896	PLCL1	5.26977
ENSG00000118257	NRP2	5.25011
ENSG00000085871	MGST2	5.24219
ENSG00000138785	INTS12	5.19699
ENSG00000136826	KLF4	5.18377
ENSG00000186352	ANKRD37	5.14156
ENSG00000168066	SF1	5.13002
ENSG00000004399	PLXND1	5.07455
ENSG00000108622	ICAM2	5.02433
ENSG00000114423	CBLB	5.00882
ENSG00000258667	HIF1A-AS2	4.94133
ENSG00000136560	TANK	4.93669
ENSG00000120549	KIAA1217	4.93606
ENSG00000138119	MYOF	4.92277
ENSG00000125743	SNRPD2	4.86461
ENSG00000131116	ZNF428	4.81593
ENSG00000176641	RNF152	4.78318
ENSG00000169564	PCBP1	4.76996
ENSG00000064692	SNCAIP	4.69432
ENSG00000198034	RPS4X	4.69129
ENSG00000183036	PCP4	4.68598
ENSG00000100991	TRPC4AP	4.66239
ENSG00000085276	MECOM	4.61305
ENSG00000122862	SRGN	4.58217
ENSG00000163660	CCNL1	4.58095
ENSG00000130203	APOE	4.54445
ENSG00000153048	CARHSP1	4.53884
ENSG00000249669	MIR143HG	4.53415
ENSG00000196586	MYO6	4.53076
ENSG00000143153	ATP1B1	4.52985
ENSG00000111817	DSE	4.49706
ENSG00000136111	TBC1D4	4.4743
ENSG00000136267	DGKB	4.47051
ENSG00000120278	PLEKHG1	4.44493
ENSG00000204388	HSPA1B	4.42896
ENSG00000156475	PPP2R2B	4.41251
ENSG00000077238	IL4R	4.37668
ENSG00000182732	RGS6	4.36499
ENSG00000129538	RNASE1	4.35293
ENSG00000172270	BSG	4.32306
ENSG00000168818	STX18	4.26416
ENSG00000197744	PTMAP2	4.25695
ENSG00000149925	ALDOA	4.25249
ENSG00000108669	CYTH1	4.23223
ENSG00000130402	ACTN4	4.21435
ENSG00000142534	RPS11	4.19986
ENSG00000012660	ELOVL5	4.18391
ENSG00000156298	TSPAN7	4.16109
ENSG00000112902	SEMA5A	4.1257
ENSG00000148926	ADM	4.12307
ENSG00000182463	TSHZ2	4.04815
ENSG00000107223	EDF1	4.04443
ENSG00000154529	CNTNAP3B	4.00411
ENSG00000183580	FBXL7	3.96723
ENSG00000074527	NTN4	3.95284
ENSG00000221869	CEBPD	3.94538
ENSG00000100852	ARHGAP5	3.92888
ENSG00000186480	INSIG1	3.89358
ENSG00000198959	TGM2	3.8933
ENSG00000048540	LMO3	3.89035
ENSG00000177694	NAALADL2	3.81319
ENSG00000173193	PARP14	3.80956
ENSG00000224550	RP11-270C12.3	3.80711
ENSG00000164181	ELOVL7	3.7654
ENSG00000166598	HSP90B1	3.75045
ENSG00000146833	TRIM4	3.72931
ENSG00000171634	BPTF	3.7245
ENSG00000153187	HNRNPU	3.67387
ENSG00000110422	HIPK3	3.66394
ENSG00000145741	BTF3	3.61873
ENSG00000181234	TMEM132C	3.57674
ENSG00000162840	MT2P1	3.56183
ENSG00000174469	CNTNAP2	3.55739
ENSG00000135424	ITGA7	3.54873
ENSG00000069702	TGFBR3	3.51582
ENSG00000107796	ACTA2	3.49747
ENSG00000139289	PHLDA1	3.47962
ENSG00000169045	HNRNPH1	3.45755
ENSG00000113732	ATP6V0E1	3.45588
ENSG00000227082	CH17-437K3.1	3.41145
ENSG00000105556	MIER2	3.4058
ENSG00000121068	TBX2	3.40448
ENSG00000165476	REEP3	3.34749
ENSG00000078269	SYNJ2	3.25145
ENSG00000196159	FAT4	3.1966
ENSG00000067113	PPAP2A	3.07266
ENSG00000255864	RP11-444D3.1	3.04945
ENSG00000163479	SSR2	2.98076
ENSG00000120156	TEK	2.97558
ENSG00000128567	PODXL	2.96556
ENSG00000133401	PDZD2	2.95292
ENSG00000249797	CTD-3179P9.1	2.8936
ENSG00000156482	RPL30	2.88744
ENSG00000154856	APCDD1	2.88686
ENSG00000154330	PGM5	2.87632
ENSG00000137959	IFI44L	2.82437
ENSG00000128989	ARPP19	2.7559
ENSG00000120616	EPC1	2.74613
ENSG00000120889	TNFRSF10B	2.71583
ENSG00000008517	IL32	2.71251
ENSG00000011465	DCN	2.63252
ENSG00000168675	LDLRAD4	2.58094
ENSG00000184304	PRKD1	2.5657
ENSG00000157554	ERG	2.49663
ENSG00000134107	BHLHE40	2.48438
ENSG00000163513	TGFBR2	2.47392
ENSG00000057704	TMCC3	2.40423
ENSG00000230189	GS1-124K5.2	2.40401
ENSG00000184014	DENND5A	2.33543
ENSG00000133226	SRRM1	2.31981
ENSG00000091436	pk	2.31652
ENSG00000066027	PPP2R5A	2.29901
ENSG00000160888	IER2	2.20024
ENSG00000197563	PIGN	2.15577
ENSG00000187244	BCAM	2.15369
ENSG00000122644	ARL4A	2.07518
ENSG00000179218	CALR	2.03154
ENSG00000136527	TRA2B	1.92265
ENSG00000104529	EEF1D	1.90899
ENSG00000135917	SLC19A3	1.90886
ENSG00000116117	PARD3B	1.90275
ENSG00000198846	TOX	1.80857
ENSG00000154975	CA10	1.68898
ENSG00000172428	MYEOV2	1.67876
ENSG00000277443	MARCKS	1.6733
ENSG00000100784	RPS6KA5	1.65183
ENSG00000162591	MEGF6	1.61489
ENSG00000034713	GABARAPL2	1.60895
ENSG00000196126	HLA-DRB1	1.59609
ENSG00000047410	TPR	1.52599
ENSG00000174059	CD34	1.42147
ENSG00000177700	POLR2L	1.39377
ENSG00000069122	GPR116	1.30166
ENSG00000275443	RP11-759A24.3	1.24038
ENSG00000066382	MPPED2	1.22845
ENSG00000170759	KIF5B	1.16773
ENSG00000131097	HIGD1B	1.03941
ENSG00000133142	TCEAL4	0.731028
ENSG00000111962	UST	0.588074
ENSG00000108107	RPL28	0.561765
ENSG00000104979	C19orf53	0.475146
ENSG00000152558	TMEM123	0.253034
ENSG00000129595	EPB41L4A	0.1456
ENSG00000010810	FYN	0

## Sheet: IN-PV
Ensemble_id	Symbol	Score
ENSG00000231079	AC105402.4	100
ENSG00000248527	MTATP6P1	54.1323
ENSG00000106714	CNTNAP3	53.4847
ENSG00000099622	CIRBP	51.686
ENSG00000228696	ARL17B	48.5379
ENSG00000106211	HSPB1	46.3152
ENSG00000236824	BCYRN1	45.416
ENSG00000034713	GABARAPL2	42.7789
ENSG00000128564	VGF	42.0084
ENSG00000081189	MEF2C	41.5138
ENSG00000185774	KCNIP4	41.3038
ENSG00000214548	MEG3	40.6453
ENSG00000143153	ATP1B1	40.0336
ENSG00000168952	STXBP6	38.3716
ENSG00000152583	SPARCL1	38.1583
ENSG00000210082	MT-RNR2	37.4721
ENSG00000211459	MT-RNR1	37.3671
ENSG00000145934	TENM2	37.0469
ENSG00000140319	SRP14	36.2902
ENSG00000187094	CCK	36.2521
ENSG00000223804	CH17-472G23.2	34.8478
ENSG00000149972	CNTN5	33.7829
ENSG00000089220	PEBP1	33.5751
ENSG00000104852	SNRNP70	33.1591
ENSG00000225630	MTND2P28	31.4173
ENSG00000173812	EIF1	31.2713
ENSG00000087460	GNAS	30.7169
ENSG00000182836	PLCXD3	30.609
ENSG00000162849	KIF26B	30.4125
ENSG00000242086	LINC00969	29.4626
ENSG00000166165	CKB	29.405
ENSG00000165995	CACNB2	29.3618
ENSG00000262902	RP11-750B16.1	28.9284
ENSG00000162545	CAMK2N1	28.8385
ENSG00000189337	KAZN	28.4653
ENSG00000170315	UBB	28.3633
ENSG00000078747	ITCH	28.0381
ENSG00000231764	DLX6-AS1	27.9327
ENSG00000131773	KHDRBS3	27.8095
ENSG00000244879	GABPB1-AS1	27.4478
ENSG00000130066	SAT1	26.9294
ENSG00000145147	SLIT2	26.9138
ENSG00000237978	KCNMB2-AS1	26.7434
ENSG00000133401	PDZD2	26.7081
ENSG00000173267	SNCG	26.4981
ENSG00000156508	EEF1A1	26.4272
ENSG00000204389	HSPA1A	25.7998
ENSG00000205542	TMSB4X	25.7152
ENSG00000120885	CLU	25.5894
ENSG00000185008	ROBO2	25.1614
ENSG00000145012	LPP	24.8103
ENSG00000185352	HS6ST3	24.4487
ENSG00000176978	DPP7	24.2073
ENSG00000269821	KCNQ1OT1	24.1381
ENSG00000108018	SORCS1	23.8831
ENSG00000136750	GAD2	23.7732
ENSG00000181234	TMEM132C	23.6794
ENSG00000134352	IL6ST	23.6007
ENSG00000171867	PRNP	23.5756
ENSG00000110693	SOX6	23.5007
ENSG00000154162	CDH12	23.4293
ENSG00000152578	GRIA4	23.3061
ENSG00000154654	NCAM2	23.2727
ENSG00000103888	CEMIP	23.2497
ENSG00000182050	MGAT4C	23.2362
ENSG00000250588	IQCJ-SCHIP1	23.2291
ENSG00000137872	SEMA6D	23.2152
ENSG00000127022	CANX	23.1971
ENSG00000034510	TMSB10	22.8864
ENSG00000130226	DPP6	22.8577
ENSG00000185053	SGCZ	22.779
ENSG00000139644	TMBIM6	22.6142
ENSG00000115525	ST3GAL5	22.5194
ENSG00000274265	CH17-189H20.1	22.2874
ENSG00000087086	FTL	22.2459
ENSG00000169855	ROBO1	22.2076
ENSG00000104833	TUBB4A	22.1548
ENSG00000172757	CFL1	22.0676
ENSG00000113319	RASGRF2	22.0467
ENSG00000184226	PCDH9	22.0421
ENSG00000134215	VAV3	22.0055
ENSG00000187957	DNER	21.9235
ENSG00000169946	ZFPM2	21.7878
ENSG00000067715	SYT1	21.6234
ENSG00000156298	TSPAN7	21.5415
ENSG00000182348	ZNF804B	21.5071
ENSG00000164176	EDIL3	21.3634
ENSG00000117632	STMN1	21.1617
ENSG00000004848	ARX	21.0713
ENSG00000181804	SLC9A9	20.8337
ENSG00000108684	ASIC2	20.8209
ENSG00000187416	LHFPL3	20.5883
ENSG00000229807	XIST	20.5773
ENSG00000137267	TUBB2A	20.4926
ENSG00000100097	LGALS1	20.3261
ENSG00000184408	KCND2	20.3186
ENSG00000166006	KCNC2	20.2793
ENSG00000253535	RP11-624C23.1	20.2701
ENSG00000170537	TMC7	20.2156
ENSG00000255823	MTRNR2L8	20.0055
ENSG00000168843	FSTL5	19.9702
ENSG00000149925	ALDOA	19.9321
ENSG00000229989	MIR181A1HG	19.7793
ENSG00000105290	APLP1	19.766
ENSG00000104888	SLC17A7	19.7073
ENSG00000170396	ZNF804A	19.6812
ENSG00000156103	MMP16	19.5097
ENSG00000164418	GRIK2	19.4399
ENSG00000245532	NEAT1	19.4305
ENSG00000163960	UBXN7	19.3585
ENSG00000074657	ZNF532	19.3104
ENSG00000258199	RP11-977G19.5	19.2345
ENSG00000111678	C12orf57	18.9675
ENSG00000197756	RPL37A	18.6569
ENSG00000170345	FOS	18.6337
ENSG00000078549	ADCYAP1R1	18.5935
ENSG00000163377	FAM19A4	18.5825
ENSG00000169554	ZEB2	18.5621
ENSG00000127922	SHFM1	18.547
ENSG00000224550	RP11-270C12.3	18.2824
ENSG00000005108	THSD7A	18.0264
ENSG00000128683	GAD1	17.9053
ENSG00000119906	FAM178A	17.8848
ENSG00000168702	LRP1B	17.851
ENSG00000109971	HSPA8	17.833
ENSG00000183230	CTNNA3	17.7097
ENSG00000183715	OPCML	17.7085
ENSG00000185052	SLC24A3	17.5508
ENSG00000120694	HSPH1	17.3334
ENSG00000155897	ADCY8	17.2801
ENSG00000185818	NAT8L	17.2597
ENSG00000150625	GPM6A	17.1974
ENSG00000197776	KLHDC1	17.1278
ENSG00000149571	KIRREL3	16.9656
ENSG00000009694	TENM1	16.9244
ENSG00000101004	NINL	16.8087
ENSG00000168743	NPNT	16.793
ENSG00000070214	SLC44A1	16.7246
ENSG00000237973	RP5-857K21.6	16.7139
ENSG00000128512	DOCK4	16.7115
ENSG00000165119	HNRNPK	16.6873
ENSG00000232287	SLC6A1-AS1	16.6212
ENSG00000168769	TET2	16.5548
ENSG00000146247	PHIP	16.4501
ENSG00000182985	CADM1	16.3243
ENSG00000137145	DENND4C	16.2546
ENSG00000080824	HSP90AA1	16.1889
ENSG00000196104	SPOCK3	16.063
ENSG00000242071	RPL7AP6	16.0435
ENSG00000172987	HPSE2	15.8939
ENSG00000228842	PCDH9-AS2	15.8013
ENSG00000198157	HMGN5	15.7712
ENSG00000233927	RPS28	15.6796
ENSG00000242299	RP11-234A1.1	15.612
ENSG00000255864	RP11-444D3.1	15.5903
ENSG00000224078	SNHG14	15.4476
ENSG00000244128	LINC01322	15.3223
ENSG00000175662	TOM1L2	15.2814
ENSG00000095637	SORBS1	15.1524
ENSG00000242593	RP5-921G16.1	15.1363
ENSG00000122584	NXPH1	15.1258
ENSG00000145390	USP53	15.1254
ENSG00000183662	FAM19A1	15.0783
ENSG00000181744	C3orf58	15.0627
ENSG00000218336	TENM3	15.0569
ENSG00000167004	PDIA3	14.9299
ENSG00000124126	PREX1	14.9113
ENSG00000076321	KLHL20	14.9099
ENSG00000188730	VWC2	14.709
ENSG00000130522	JUND	14.6714
ENSG00000105372	RPS19	14.6581
ENSG00000180287	PLD5	14.639
ENSG00000109323	MANBA	14.6324
ENSG00000115268	RPS15	14.6309
ENSG00000129244	ATP1B2	14.6019
ENSG00000148660	CAMK2G	14.5622
ENSG00000196428	TSC22D2	14.5335
ENSG00000171223	JUNB	14.361
ENSG00000188042	ARL4C	14.3495
ENSG00000179603	GRM8	14.3008
ENSG00000142937	RPS8	14.2697
ENSG00000143947	RPS27A	14.2307
ENSG00000154678	PDE1C	14.225
ENSG00000150275	PCDH15	14.2218
ENSG00000164796	CSMD3	14.1499
ENSG00000157168	NRG1	14.1148
ENSG00000168297	PXK	14.0358
ENSG00000204138	PHACTR4	14.0343
ENSG00000184588	PDE4B	14.0248
ENSG00000064393	HIPK2	14.0244
ENSG00000135090	TAOK3	14.0178
ENSG00000144339	TMEFF2	13.9878
ENSG00000102786	INTS6	13.9807
ENSG00000151789	ZNF385D	13.9584
ENSG00000226221	RPL26P19	13.8785
ENSG00000154864	PIEZO2	13.8732
ENSG00000175497	DPP10	13.8488
ENSG00000109654	TRIM2	13.8009
ENSG00000168906	MAT2A	13.6308
ENSG00000186153	WWOX	13.615
ENSG00000182168	UNC5C	13.5523
ENSG00000133142	TCEAL4	13.5359
ENSG00000178568	ERBB4	13.4719
ENSG00000080224	EPHA6	13.4272
ENSG00000236552	RPL13AP5	13.3513
ENSG00000088448	ANKRD10	13.3076
ENSG00000113532	ST8SIA4	13.2869
ENSG00000071242	RPS6KA2	13.2792
ENSG00000182667	NTM	13.2782
ENSG00000078124	ACER3	13.2613
ENSG00000144285	SCN1A	13.2307
ENSG00000177595	PIDD1	13.1783
ENSG00000242265	PEG10	13.1428
ENSG00000147140	NONO	13.1328
ENSG00000115252	PDE1A	13.1186
ENSG00000165322	ARHGAP12	13.1099
ENSG00000157103	SLC6A1	13.0947
ENSG00000203666	EFCAB2	13.0572
ENSG00000196090	PTPRT	13.029
ENSG00000061938	TNK2	12.9422
ENSG00000187123	LYPD6	12.9345
ENSG00000162702	ZNF281	12.8888
ENSG00000169760	NLGN1	12.8845
ENSG00000140396	NCOA2	12.7521
ENSG00000120738	EGR1	12.7137
ENSG00000135829	DHX9	12.7083
ENSG00000107372	ZFAND5	12.6947
ENSG00000099783	HNRNPM	12.6448
ENSG00000065717	TLE2	12.6354
ENSG00000187514	PTMA	12.6145
ENSG00000149639	SOGA1	12.6095
ENSG00000146677	AC004453.8	12.6021
ENSG00000120549	KIAA1217	12.5465
ENSG00000138032	PPM1B	12.5394
ENSG00000118181	RPS25	12.5294
ENSG00000197746	PSAP	12.5116
ENSG00000104447	TRPS1	12.4885
ENSG00000154027	AK5	12.4697
ENSG00000164929	BAALC	12.4655
ENSG00000162032	SPSB3	12.4551
ENSG00000006128	TAC1	12.4312
ENSG00000112531	QKI	12.3909
ENSG00000171943	SRGAP2C	12.3557
ENSG00000152377	SPOCK1	12.3397
ENSG00000144619	CNTN4	12.2808
ENSG00000118762	PKD2	12.2651
ENSG00000127955	GNAI1	12.2609
ENSG00000184304	PRKD1	12.251
ENSG00000156076	WIF1	12.2199
ENSG00000123983	ACSL3	12.2192
ENSG00000254420	RP11-452H21.1	12.1196
ENSG00000213020	ZNF611	12.1121
ENSG00000170624	SGCD	12.0635
ENSG00000112137	PHACTR1	12.0269
ENSG00000157985	AGAP1	12.0192
ENSG00000173482	PTPRM	12.0134
ENSG00000144713	RPL32	12.0091
ENSG00000142676	RPL11	11.9626
ENSG00000090097	PCBP4	11.9585
ENSG00000079482	OPHN1	11.9407
ENSG00000091513	TF	11.896
ENSG00000259481	RP11-39M21.1	11.865
ENSG00000242808	SOX2-OT	11.8352
ENSG00000124406	ATP8A1	11.8244
ENSG00000145730	PAM	11.8172
ENSG00000103489	XYLT1	11.7364
ENSG00000168772	CXXC4	11.6758
ENSG00000166833	NAV2	11.65
ENSG00000151474	FRMD4A	11.6412
ENSG00000177600	RPLP2	11.5927
ENSG00000180530	NRIP1	11.5869
ENSG00000172461	FUT9	11.5255
ENSG00000172809	RPL38	11.4452
ENSG00000078328	RBFOX1	11.4278
ENSG00000122042	UBL3	11.385
ENSG00000233762	AC007969.5	11.2793
ENSG00000241549	GUSBP2	11.279
ENSG00000050405	LIMA1	11.2552
ENSG00000227110	LMCD1-AS1	11.252
ENSG00000232284	GNG12-AS1	11.2101
ENSG00000145375	SPATA5	11.1761
ENSG00000231689	LINC01090	11.1755
ENSG00000061936	SFSWAP	11.1669
ENSG00000165443	PHYHIPL	11.137
ENSG00000105404	RABAC1	11.1363
ENSG00000081377	CDC14B	11.1293
ENSG00000168675	LDLRAD4	11.12
ENSG00000151322	NPAS3	11.1131
ENSG00000197771	MCMBP	11.1079
ENSG00000183098	GPC6	11.1062
ENSG00000178980	SEPW1	11.0914
ENSG00000166268	MYRFL	11.0592
ENSG00000179218	CALR	10.943
ENSG00000198785	GRIN3A	10.9377
ENSG00000140470	ADAMTS17	10.9359
ENSG00000113811	SELK	10.9117
ENSG00000178573	MAF	10.9026
ENSG00000180628	PCGF5	10.8823
ENSG00000187398	LUZP2	10.83
ENSG00000170310	STX8	10.8259
ENSG00000251136	RP11-37B2.1	10.7924
ENSG00000161547	SRSF2	10.77
ENSG00000249637	CTC-329D1.2	10.7329
ENSG00000134369	NAV1	10.6653
ENSG00000164292	RHOBTB3	10.6503
ENSG00000183036	PCP4	10.6356
ENSG00000100362	PVALB	10.6116
ENSG00000144642	RBMS3	10.6065
ENSG00000196083	IL1RAP	10.5846
ENSG00000196357	ZNF565	10.5798
ENSG00000117335	CD46	10.5628
ENSG00000234127	TRIM26	10.5525
ENSG00000177103	DSCAML1	10.5455
ENSG00000185760	KCNQ5	10.5445
ENSG00000152208	GRID2	10.5396
ENSG00000102290	PCDH11X	10.5193
ENSG00000257815	RP11-611E13.2	10.5132
ENSG00000108773	KAT2A	10.4905
ENSG00000013441	CLK1	10.4534
ENSG00000198879	SFMBT2	10.4198
ENSG00000173821	RNF213	10.4081
ENSG00000163714	U2SURP	10.3851
ENSG00000228956	SATB1-AS1	10.3786
ENSG00000144455	SUMF1	10.3645
ENSG00000107518	ATRNL1	10.3276
ENSG00000125462	C1orf61	10.3239
ENSG00000185532	PRKG1	10.3119
ENSG00000148700	ADD3	10.277
ENSG00000164684	ZNF704	10.2617
ENSG00000071082	RPL31	10.2509
ENSG00000147324	MFHAS1	10.2396
ENSG00000108654	DDX5	10.1832
ENSG00000198846	TOX	10.1799
ENSG00000138760	SCARB2	10.1708
ENSG00000154229	PRKCA	10.0095
ENSG00000151414	NEK7	9.98939
ENSG00000077044	DGKD	9.97902
ENSG00000224063	AC007319.1	9.95454
ENSG00000107742	SPOCK2	9.95418
ENSG00000183166	CALN1	9.93786
ENSG00000167766	ZNF83	9.93764
ENSG00000172270	BSG	9.90465
ENSG00000143641	GALNT2	9.82542
ENSG00000170889	RPS9	9.82064
ENSG00000101126	ADNP	9.81586
ENSG00000240509	RPL34P18	9.78658
ENSG00000118418	HMGN3	9.78636
ENSG00000055609	KMT2C	9.75216
ENSG00000281508	CDR1-AS	9.727
ENSG00000241684	ADAMTS9-AS2	9.72685
ENSG00000274422	LL22NC03-2H8.5	9.71403
ENSG00000197959	DNM3	9.71066
ENSG00000174482	LINGO2	9.68935
ENSG00000188158	NHS	9.68758
ENSG00000147862	NFIB	9.68442
ENSG00000143952	VPS54	9.65419
ENSG00000096746	HNRNPH3	9.64927
ENSG00000123349	PFDN5	9.61002
ENSG00000196277	GRM7	9.58234
ENSG00000131016	AKAP12	9.55964
ENSG00000147202	DIAPH2	9.55932
ENSG00000183117	CSMD1	9.55414
ENSG00000075711	DLG1	9.54216
ENSG00000154127	UBASH3B	9.5338
ENSG00000174473	GALNTL6	9.53026
ENSG00000169282	KCNAB1	9.5291
ENSG00000232573	RPL3P4	9.50485
ENSG00000204388	HSPA1B	9.49744
ENSG00000173209	AHSA2	9.48756
ENSG00000111728	ST8SIA1	9.48508
ENSG00000118946	PCDH17	9.47542
ENSG00000133110	POSTN	9.45146
ENSG00000151136	BTBD11	9.44936
ENSG00000137154	RPS6	9.42471
ENSG00000139132	FGD4	9.41094
ENSG00000169851	PCDH7	9.39757
ENSG00000178177	LCORL	9.30919
ENSG00000112200	ZNF451	9.30706
ENSG00000198597	ZNF536	9.29116
ENSG00000166710	B2M	9.28771
ENSG00000140403	DNAJA4	9.275
ENSG00000188580	NKAIN2	9.25692
ENSG00000182732	RGS6	9.22931
ENSG00000135916	ITM2C	9.22895
ENSG00000149089	APIP	9.22069
ENSG00000116752	BCAS2	9.16692
ENSG00000203907	OOEP	9.15872
ENSG00000114391	RPL24	9.12614
ENSG00000155886	SLC24A2	9.09035
ENSG00000147403	RPL10	9.0687
ENSG00000156171	DRAM2	9.04425
ENSG00000228222	AC074363.1	9.02092
ENSG00000115183	TANC1	9.01556
ENSG00000140262	TCF12	9.01079
ENSG00000198646	NCOA6	9.0003
ENSG00000113269	RNF130	8.98726
ENSG00000175170	FAM182B	8.97999
ENSG00000231871	IPO9-AS1	8.97996
ENSG00000128805	ARHGAP22	8.96301
ENSG00000118515	SGK1	8.9535
ENSG00000139910	NOVA1	8.95264
ENSG00000159140	SON	8.91777
ENSG00000257923	CUX1	8.90504
ENSG00000167615	LENG8	8.90249
ENSG00000278932	bP-21264C1.2	8.90145
ENSG00000114480	GBE1	8.89279
ENSG00000153113	CAST	8.89121
ENSG00000204128	C2orf72	8.88919
ENSG00000249252	RP11-665G4.1	8.88246
ENSG00000178950	GAK	8.8455
ENSG00000134313	KIDINS220	8.84508
ENSG00000173473	SMARCC1	8.81786
ENSG00000226976	COX6A1P2	8.81776
ENSG00000071553	ATP6AP1	8.79034
ENSG00000101972	STAG2	8.78066
ENSG00000138434	SSFA2	8.76023
ENSG00000155111	CDK19	8.75479
ENSG00000147027	TMEM47	8.75367
ENSG00000072657	TRHDE	8.72338
ENSG00000184005	ST6GALNAC3	8.72318
ENSG00000196498	NCOR2	8.71851
ENSG00000146966	DENND2A	8.70353
ENSG00000126804	ZBTB1	8.69704
ENSG00000112893	MAN2A1	8.68947
ENSG00000069667	RORA	8.67823
ENSG00000054282	SDCCAG8	8.66568
ENSG00000149257	SERPINH1	8.63669
ENSG00000167552	TUBA1A	8.57123
ENSG00000172081	MOB3A	8.56215
ENSG00000153707	PTPRD	8.55905
ENSG00000174453	VWC2L	8.53923
ENSG00000171587	DSCAM	8.52112
ENSG00000115896	PLCL1	8.51803
ENSG00000099219	ERMP1	8.51644
ENSG00000156475	PPP2R2B	8.51312
ENSG00000110031	LPXN	8.49582
ENSG00000146555	SDK1	8.49107
ENSG00000010810	FYN	8.48543
ENSG00000218175	AC016739.2	8.48184
ENSG00000073417	PDE8A	8.4587
ENSG00000206503	HLA-A	8.45067
ENSG00000115295	CLIP4	8.43943
ENSG00000206579	XKR4	8.42771
ENSG00000133195	SLC39A11	8.4221
ENSG00000079805	DNM2	8.39729
ENSG00000166444	ST5	8.38375
ENSG00000146592	CREB5	8.37969
ENSG00000104043	ATP8B4	8.37408
ENSG00000116668	SWT1	8.37098
ENSG00000147481	SNTG1	8.34328
ENSG00000179455	MKRN3	8.3364
ENSG00000162512	SDC3	8.32158
ENSG00000011114	BTBD7	8.25805
ENSG00000077549	CAPZB	8.23485
ENSG00000108298	RPL19	8.2104
ENSG00000047634	SCML1	8.20448
ENSG00000116147	TNR	8.19695
ENSG00000044574	HSPA5	8.19212
ENSG00000243701	LINC00883	8.19024
ENSG00000041515	MYO16	8.18676
ENSG00000182149	IST1	8.18527
ENSG00000125743	SNRPD2	8.17796
ENSG00000248092	NNT-AS1	8.1537
ENSG00000179292	TMEM151A	8.15129
ENSG00000162244	RPL29	8.1397
ENSG00000143248	RGS5	8.12658
ENSG00000196531	NACA	8.11421
ENSG00000152601	MBNL1	8.11378
ENSG00000144369	FAM171B	8.09837
ENSG00000159086	PAXBP1	8.09631
ENSG00000118689	FOXO3	8.07946
ENSG00000105499	PLA2G4C	8.07495
ENSG00000135525	MAP7	8.05107
ENSG00000139915	MDGA2	8.02961
ENSG00000197329	PELI1	8.02338
ENSG00000196975	ANXA4	8.01645
ENSG00000145284	SCD5	8.00967
ENSG00000198795	ZNF521	7.9848
ENSG00000084733	RAB10	7.95884
ENSG00000071537	SEL1L	7.94876
ENSG00000103528	SYT17	7.91853
ENSG00000152910	CNTNAP4	7.91277
ENSG00000175928	LRRN1	7.90921
ENSG00000127152	BCL11B	7.89075
ENSG00000137449	CPEB2	7.88121
ENSG00000269293	ZSCAN16-AS1	7.87516
ENSG00000168036	CTNNB1	7.86957
ENSG00000114646	CSPG5	7.81286
ENSG00000239268	RP11-384F7.2	7.78034
ENSG00000225912	RP13-258O15.1	7.77877
ENSG00000148516	ZEB1	7.76855
ENSG00000168066	SF1	7.74962
ENSG00000099139	PCSK5	7.74579
ENSG00000103051	COG4	7.73017
ENSG00000122786	CALD1	7.70177
ENSG00000136158	SPRY2	7.69354
ENSG00000114541	FRMD4B	7.67962
ENSG00000171634	BPTF	7.67953
ENSG00000139289	PHLDA1	7.67293
ENSG00000152894	PTPRK	7.6721
ENSG00000129682	FGF13	7.63273
ENSG00000062725	APPBP2	7.62704
ENSG00000174306	ZHX3	7.60011
ENSG00000017427	IGF1	7.58867
ENSG00000100836	PABPN1	7.57284
ENSG00000165895	ARHGAP42	7.51962
ENSG00000127990	SGCE	7.51624
ENSG00000145476	CYP4V2	7.50597
ENSG00000173914	RBM4B	7.46403
ENSG00000085871	MGST2	7.45172
ENSG00000083067	TRPM3	7.44896
ENSG00000139278	GLIPR1	7.44791
ENSG00000132334	PTPRE	7.42142
ENSG00000137970	RPL7P9	7.3912
ENSG00000260658	RP11-368L12.1	7.34797
ENSG00000182087	TMEM259	7.33481
ENSG00000039319	ZFYVE16	7.33348
ENSG00000113100	CDH9	7.31831
ENSG00000130985	UBA1	7.3183
ENSG00000122557	HERPUD2	7.3142
ENSG00000180304	OAZ2	7.29246
ENSG00000137497	NUMA1	7.29176
ENSG00000087258	GNAO1	7.291
ENSG00000141232	TOB1	7.28781
ENSG00000164106	SCRG1	7.2801
ENSG00000092969	TGFB2	7.26991
ENSG00000152527	PLEKHH2	7.25547
ENSG00000109790	KLHL5	7.25079
ENSG00000137266	SLC22A23	7.24147
ENSG00000124813	RUNX2	7.22497
ENSG00000218208	RP11-367G18.2	7.21709
ENSG00000176533	GNG7	7.21526
ENSG00000124356	STAMBP	7.21051
ENSG00000275066	SYNRG	7.18832
ENSG00000264630	PRKCA-AS1	7.17576
ENSG00000040731	CDH10	7.16117
ENSG00000156687	UNC5D	7.15786
ENSG00000251675	CTC-458I2.2	7.15558
ENSG00000185950	IRS2	7.1538
ENSG00000120162	MOB3B	7.1529
ENSG00000055208	TAB2	7.15136
ENSG00000174469	CNTNAP2	7.14141
ENSG00000250241	RP11-9G1.3	7.13221
ENSG00000248309	MEF2C-AS1	7.1247
ENSG00000123104	ITPR2	7.12278
ENSG00000137642	SORL1	7.11821
ENSG00000183783	KCTD8	7.10377
ENSG00000163873	GRIK3	7.09833
ENSG00000138311	ZNF365	7.08441
ENSG00000173960	UBXN2A	7.06474
ENSG00000114439	BBX	7.06139
ENSG00000131094	C1QL1	7.02322
ENSG00000178538	CA8	7.02256
ENSG00000186231	KLHL32	7.02249
ENSG00000120306	CYSTM1	7.00483
ENSG00000058866	DGKG	7.00319
ENSG00000170832	USP32	6.99706
ENSG00000231918	AC007682.1	6.98887
ENSG00000147526	TACC1	6.97636
ENSG00000171368	TPPP	6.97491
ENSG00000089351	GRAMD1A	6.96519
ENSG00000044115	CTNNA1	6.96368
ENSG00000062650	WAPAL	6.95383
ENSG00000198382	UVRAG	6.93732
ENSG00000185565	LSAMP	6.92388
ENSG00000248079	DPH6-AS1	6.91774
ENSG00000155849	ELMO1	6.91251
ENSG00000112972	HMGCS1	6.90502
ENSG00000180229	HERC2P3	6.90041
ENSG00000029534	ANK1	6.87691
ENSG00000136870	ZNF189	6.8463
ENSG00000136267	DGKB	6.84465
ENSG00000101463	SYNDIG1	6.81876
ENSG00000148948	LRRC4C	6.80364
ENSG00000196262	PPIA	6.7982
ENSG00000101246	ARFRP1	6.78774
ENSG00000171222	SCAND1	6.78763
ENSG00000105993	DNAJB6	6.77724
ENSG00000144847	IGSF11	6.75904
ENSG00000198373	WWP2	6.75832
ENSG00000109846	CRYAB	6.75573
ENSG00000171604	CXXC5	6.74004
ENSG00000185122	HSF1	6.73296
ENSG00000155052	CNTNAP5	6.7105
ENSG00000156395	SORCS3	6.68427
ENSG00000125746	EML2	6.67972
ENSG00000182551	ADI1	6.67325
ENSG00000162613	FUBP1	6.6546
ENSG00000232104	RFX3-AS1	6.64915
ENSG00000104133	SPG11	6.64773
ENSG00000115902	SLC1A4	6.64538
ENSG00000082996	RNF13	6.61884
ENSG00000198242	RPL23A	6.61802
ENSG00000148411	NACC2	6.60973
ENSG00000186001	LRCH3	6.5939
ENSG00000187147	RNF220	6.58345
ENSG00000177606	JUN	6.57949
ENSG00000033327	GAB2	6.57151
ENSG00000054611	TBC1D22A	6.56803
ENSG00000158258	CLSTN2	6.56608
ENSG00000104626	ERI1	6.52713
ENSG00000227165	WDR11-AS1	6.51907
ENSG00000204103	MAFB	6.50333
ENSG00000132155	RAF1	6.49799
ENSG00000068903	SIRT2	6.47762
ENSG00000064692	SNCAIP	6.46406
ENSG00000168003	SLC3A2	6.44748
ENSG00000133639	BTG1	6.44031
ENSG00000171928	TVP23B	6.43849
ENSG00000162714	ZNF496	6.41296
ENSG00000173905	GOLIM4	6.40828
ENSG00000114805	PLCH1	6.40726
ENSG00000181704	YIPF6	6.36796
ENSG00000186591	UBE2H	6.35318
ENSG00000184672	RALYL	6.35117
ENSG00000253352	TUG1	6.34965
ENSG00000113578	FGF1	6.34387
ENSG00000104969	SGTA	6.32532
ENSG00000179299	NSUN7	6.3127
ENSG00000120594	PLXDC2	6.30904
ENSG00000205531	NAP1L4	6.304
ENSG00000165675	ENOX2	6.28826
ENSG00000134769	DTNA	6.28337
ENSG00000049246	PER3	6.27148
ENSG00000169660	HEXDC	6.24659
ENSG00000071054	MAP4K4	6.24604
ENSG00000129422	MTUS1	6.22527
ENSG00000161091	MFSD12	6.22126
ENSG00000179335	CLK3	6.2089
ENSG00000102125	TAZ	6.20483
ENSG00000154928	EPHB1	6.19544
ENSG00000166532	RIMKLB	6.19185
ENSG00000181524	RPL24P4	6.1901
ENSG00000163257	DCAF16	6.19007
ENSG00000101144	BMP7	6.18049
ENSG00000203993	ARRDC1-AS1	6.17607
ENSG00000232346	SC22CB-1E7.1	6.1757
ENSG00000170542	SERPINB9	6.17485
ENSG00000198673	FAM19A2	6.16363
ENSG00000105254	TBCB	6.16246
ENSG00000128989	ARPP19	6.15245
ENSG00000100852	ARHGAP5	6.14266
ENSG00000103319	EEF2K	6.13514
ENSG00000035862	TIMP2	6.11266
ENSG00000142156	COL6A1	6.106
ENSG00000236869	RP11-944L7.4	6.09013
ENSG00000115365	LANCL1	6.08762
ENSG00000103460	TOX3	6.08355
ENSG00000110958	PTGES3	6.07928
ENSG00000120278	PLEKHG1	6.05745
ENSG00000100220	RTCB	6.05117
ENSG00000165246	NLGN4Y	6.02825
ENSG00000177425	PAWR	6.02593
ENSG00000182095	TNRC18	6.00636
ENSG00000092841	MYL6	5.98992
ENSG00000168264	IRF2BP2	5.98731
ENSG00000127054	CPSF3L	5.98306
ENSG00000163660	CCNL1	5.95866
ENSG00000140859	KIFC3	5.92687
ENSG00000171206	TRIM8	5.92029
ENSG00000145349	CAMK2D	5.92006
ENSG00000139514	SLC7A1	5.91614
ENSG00000117480	FAAH	5.89511
ENSG00000256248	RP11-123O10.4	5.89404
ENSG00000154175	ABI3BP	5.87788
ENSG00000171951	SCG2	5.87042
ENSG00000163697	APBB2	5.84859
ENSG00000144724	PTPRG	5.84785
ENSG00000163131	CTSS	5.84773
ENSG00000122507	BBS9	5.83851
ENSG00000131584	ACAP3	5.81315
ENSG00000279877	RP11-420N3.3	5.80405
ENSG00000157005	SST	5.78945
ENSG00000179242	CDH4	5.78752
ENSG00000104112	SCG3	5.78358
ENSG00000111203	ITFG2	5.74848
ENSG00000132842	AP3B1	5.73292
ENSG00000119139	TJP2	5.70329
ENSG00000146090	RASGEF1C	5.7024
ENSG00000035928	RFC1	5.69753
ENSG00000116675	DNAJC6	5.69163
ENSG00000198034	RPS4X	5.68977
ENSG00000101347	SAMHD1	5.68738
ENSG00000140945	CDH13	5.67635
ENSG00000133226	SRRM1	5.67326
ENSG00000134851	TMEM165	5.61227
ENSG00000198258	UBL5	5.59906
ENSG00000111860	CEP85L	5.59767
ENSG00000171094	ALK	5.58801
ENSG00000172667	ZMAT3	5.58741
ENSG00000133121	STARD13	5.56395
ENSG00000108469	RECQL5	5.55762
ENSG00000135164	DMTF1	5.55016
ENSG00000102466	FGF14	5.54505
ENSG00000227615	RP11-864N7.2	5.54272
ENSG00000140265	ZSCAN29	5.54253
ENSG00000126368	NR1D1	5.54205
ENSG00000132510	KDM6B	5.5399
ENSG00000159147	DONSON	5.53538
ENSG00000116560	SFPQ	5.53454
ENSG00000116266	STXBP3	5.49348
ENSG00000170144	HNRNPA3	5.48784
ENSG00000257261	RP11-96H19.1	5.47106
ENSG00000198740	ZNF652	5.45981
ENSG00000182132	KCNIP1	5.44735
ENSG00000101542	CDH20	5.44471
ENSG00000132383	RPA1	5.4303
ENSG00000105193	RPS16	5.41859
ENSG00000179399	GPC5	5.40893
ENSG00000100364	KIAA0930	5.40807
ENSG00000147571	CRH	5.3934
ENSG00000237550	UBE2Q2P6	5.3871
ENSG00000132361	CLUH	5.37931
ENSG00000169031	COL4A3	5.34987
ENSG00000218227	RP11-889L3.1	5.33757
ENSG00000071626	DAZAP1	5.32179
ENSG00000180389	ATP5EP2	5.31314
ENSG00000001629	ANKIB1	5.30266
ENSG00000064651	SLC12A2	5.2972
ENSG00000234797	RPS3AP6	5.28394
ENSG00000137393	RNF144B	5.27737
ENSG00000107223	EDF1	5.27503
ENSG00000081803	CADPS2	5.27089
ENSG00000146938	NLGN4X	5.24872
ENSG00000046653	GPM6B	5.23142
ENSG00000087274	ADD1	5.22629
ENSG00000148200	NR6A1	5.20926
ENSG00000226752	PSMD5-AS1	5.19394
ENSG00000089597	GANAB	5.16396
ENSG00000257242	C12orf79	5.15777
ENSG00000104859	CLASRP	5.14832
ENSG00000145703	IQGAP2	5.14202
ENSG00000101150	TPD52L2	5.13483
ENSG00000143919	CAMKMT	5.13236
ENSG00000132002	DNAJB1	5.13015
ENSG00000113273	ARSB	5.12953
ENSG00000145555	MYO10	5.11225
ENSG00000145050	MANF	5.08582
ENSG00000197622	CDC42SE1	5.0835
ENSG00000176293	ZNF135	5.08332
ENSG00000085276	MECOM	5.07161
ENSG00000141380	SS18	5.0674
ENSG00000158092	NCK1	5.05246
ENSG00000128578	STRIP2	5.04674
ENSG00000248874	C5orf17	5.01244
ENSG00000149761	NUDT22	5.01098
ENSG00000234899	SOX9-AS1	5.00415
ENSG00000248489	CTD-2007H13.3	5.00097
ENSG00000187239	FNBP1	4.98717
ENSG00000140044	JDP2	4.97
ENSG00000171456	ASXL1	4.95591
ENSG00000227124	ZNF717	4.95243
ENSG00000089876	DHX32	4.95227
ENSG00000185737	NRG3	4.94776
ENSG00000174628	IQCK	4.94276
ENSG00000106278	PTPRZ1	4.92877
ENSG00000075420	FNDC3B	4.92801
ENSG00000153823	PID1	4.92025
ENSG00000249592	RP11-440L14.1	4.90971
ENSG00000112033	PPARD	4.90267
ENSG00000107331	ABCA2	4.89952
ENSG00000133624	ZNF767P	4.89377
ENSG00000181409	AATK	4.87456
ENSG00000111877	MCM9	4.87303
ENSG00000127946	HIP1	4.86573
ENSG00000026652	AGPAT4	4.86204
ENSG00000074527	NTN4	4.8541
ENSG00000128656	CHN1	4.84553
ENSG00000101493	ZNF516	4.84411
ENSG00000121211	MND1	4.83613
ENSG00000116641	DOCK7	4.83104
ENSG00000132522	GPS2	4.82311
ENSG00000164946	FREM1	4.81235
ENSG00000237491	RP11-206L10.9	4.80798
ENSG00000118007	STAG1	4.80318
ENSG00000162664	ZNF326	4.78314
ENSG00000249494	CTB-161M19.4	4.77431
ENSG00000261064	RP11-1000B6.3	4.766
ENSG00000156482	RPL30	4.74679
ENSG00000154310	TNIK	4.74324
ENSG00000125107	CNOT1	4.74054
ENSG00000171310	CHST11	4.72641
ENSG00000273749	CYFIP1	4.71164
ENSG00000163602	RYBP	4.69891
ENSG00000080298	RFX3	4.69846
ENSG00000171877	FRMD5	4.69357
ENSG00000132613	MTSS1L	4.69154
ENSG00000147044	CASK	4.6811
ENSG00000144229	THSD7B	4.66301
ENSG00000113712	CSNK1A1	4.65774
ENSG00000261008	LINC01572	4.65587
ENSG00000134186	PRPF38B	4.64897
ENSG00000008988	RPS20	4.64468
ENSG00000216937	CCDC7	4.62956
ENSG00000161016	RPL8	4.62443
ENSG00000154146	NRGN	4.62425
ENSG00000204569	PPP1R10	4.62096
ENSG00000124749	COL21A1	4.60671
ENSG00000196218	RYR1	4.57231
ENSG00000074800	ENO1	4.56206
ENSG00000167978	SRRM2	4.55874
ENSG00000235652	RP11-545I5.3	4.54696
ENSG00000165494	PCF11	4.54309
ENSG00000068305	MEF2A	4.53198
ENSG00000151929	BAG3	4.5313
ENSG00000101843	PSMD10	4.4827
ENSG00000273294	C1QTNF3-AMACR	4.48175
ENSG00000149311	ATM	4.48014
ENSG00000196482	ESRRG	4.47665
ENSG00000157483	MYO1E	4.45527
ENSG00000109819	PPARGC1A	4.44122
ENSG00000236922	LINC01378	4.42036
ENSG00000255090	MIR100HG	4.41369
ENSG00000215386	MIR99AHG	4.4129
ENSG00000198792	TMEM184B	4.40078
ENSG00000184009	ACTG1	4.38926
ENSG00000223797	ENTPD3-AS1	4.38671
ENSG00000147408	CSGALNACT1	4.38331
ENSG00000116729	WLS	4.38108
ENSG00000112769	LAMA4	4.37816
ENSG00000109689	STIM2	4.35697
ENSG00000169306	IL1RAPL1	4.35393
ENSG00000253693	CTC-535M15.2	4.3527
ENSG00000116678	LEPR	4.34731
ENSG00000144504	ANKMY1	4.3442
ENSG00000166002	SMCO4	4.33817
ENSG00000088205	DDX18	4.31926
ENSG00000206190	ATP10A	4.30953
ENSG00000130821	SLC6A8	4.30557
ENSG00000176887	SOX11	4.2994
ENSG00000189056	RELN	4.28736
ENSG00000012660	ELOVL5	4.28489
ENSG00000156299	TIAM1	4.28447
ENSG00000092020	PPP2R3C	4.27938
ENSG00000114857	NKTR	4.27831
ENSG00000137713	PPP2R1B	4.27553
ENSG00000171448	ZBTB26	4.24436
ENSG00000179104	TMTC2	4.22386
ENSG00000258553	RP11-16B13.1	4.1999
ENSG00000156218	ADAMTSL3	4.19655
ENSG00000182504	CEP97	4.18893
ENSG00000134686	PHC2	4.18799
ENSG00000213741	RPS29	4.17261
ENSG00000038219	BOD1L1	4.1657
ENSG00000080200	CRYBG3	4.15396
ENSG00000267419	CTC-559E9.6	4.13738
ENSG00000082438	COBLL1	4.13646
ENSG00000152990	GPR125	4.13624
ENSG00000125755	SYMPK	4.12602
ENSG00000008441	NFIX	4.08477
ENSG00000137575	SDCBP	4.07022
ENSG00000109686	SH3D19	4.05733
ENSG00000187164	KIAA1598	4.05622
ENSG00000196091	MYBPC1	4.03115
ENSG00000132912	DCTN4	4.028
ENSG00000170915	PAQR8	4.00449
ENSG00000107798	LIPA	4.00258
ENSG00000237676	RPL30P4	3.98275
ENSG00000185043	CIB1	3.96383
ENSG00000235297	FAUP1	3.93978
ENSG00000160953	MUM1	3.93599
ENSG00000165802	NSMF	3.93464
ENSG00000155974	GRIP1	3.93395
ENSG00000100095	SEZ6L	3.90775
ENSG00000149289	ZC3H12C	3.90665
ENSG00000231160	KLF3-AS1	3.90505
ENSG00000145781	COMMD10	3.89427
ENSG00000111596	CNOT2	3.89184
ENSG00000156049	GNA14	3.86612
ENSG00000111817	DSE	3.85499
ENSG00000164081	TEX264	3.84762
ENSG00000136156	ITM2B	3.84031
ENSG00000264324	RP11-287D1.3	3.83153
ENSG00000164741	DLC1	3.80193
ENSG00000187498	COL4A1	3.79766
ENSG00000100813	ACIN1	3.79287
ENSG00000087494	PTHLH	3.79202
ENSG00000009413	REV3L	3.78716
ENSG00000177706	FAM20C	3.787
ENSG00000227008	RP3-417G15.1	3.77278
ENSG00000163516	ANKZF1	3.74921
ENSG00000131375	CAPN7	3.74388
ENSG00000165966	PDZRN4	3.73683
ENSG00000152270	PDE3B	3.73584
ENSG00000204262	COL5A2	3.71738
ENSG00000176204	LRRTM4	3.69706
ENSG00000163288	GABRB1	3.68295
ENSG00000137478	FCHSD2	3.68066
ENSG00000151692	RNF144A	3.64537
ENSG00000169122	FAM110B	3.63732
ENSG00000255198	SNHG9	3.63498
ENSG00000177853	ZNF518A	3.6305
ENSG00000048342	CC2D2A	3.62696
ENSG00000144283	PKP4	3.62436
ENSG00000160293	VAV2	3.62233
ENSG00000169714	CNBP	3.61449
ENSG00000130024	PHF10	3.61224
ENSG00000136942	RPL35	3.61108
ENSG00000111266	DUSP16	3.59984
ENSG00000134532	SOX5	3.59836
ENSG00000046651	OFD1	3.59231
ENSG00000196526	AFAP1	3.58057
ENSG00000118785	SPP1	3.57064
ENSG00000146409	SLC18B1	3.57022
ENSG00000137269	LRRC1	3.56698
ENSG00000135414	GDF11	3.54443
ENSG00000182606	TRAK1	3.50516
ENSG00000132164	SLC6A11	3.49293
ENSG00000065615	CYB5R4	3.48164
ENSG00000079277	MKNK1	3.47131
ENSG00000087495	PHACTR3	3.45529
ENSG00000067113	PPAP2A	3.43323
ENSG00000244694	PTCHD4	3.3967
ENSG00000206120	EGFEM1P	3.39617
ENSG00000047410	TPR	3.34524
ENSG00000088970	KIZ	3.33555
ENSG00000163686	ABHD6	3.3002
ENSG00000183023	SLC8A1	3.29263
ENSG00000165632	TAF3	3.24645
ENSG00000182771	GRID1	3.19217
ENSG00000150076	CCDC7	3.18636
ENSG00000172845	SP3	3.18096
ENSG00000141449	GREB1L	3.14273
ENSG00000135845	PIGC	3.13857
ENSG00000148219	ASTN2	3.1157
ENSG00000206560	ANKRD28	3.11214
ENSG00000123636	BAZ2B	3.10309
ENSG00000152404	CWF19L2	3.08245
ENSG00000129657	SEC14L1	3.0783
ENSG00000197744	PTMAP2	3.07102
ENSG00000168028	RPSA	3.0383
ENSG00000280870	MIR325HG	3.02378
ENSG00000167491	GATAD2A	2.99718
ENSG00000223803	RPS20P14	2.98382
ENSG00000277363	SRCIN1	2.98288
ENSG00000152348	ATG10	2.97457
ENSG00000189079	ARID2	2.96213
ENSG00000227082	CH17-437K3.1	2.95428
ENSG00000196782	MAML3	2.93857
ENSG00000260260	SNHG19	2.92072
ENSG00000231925	TAPBP	2.91679
ENSG00000066468	FGFR2	2.89018
ENSG00000067836	ROGDI	2.8727
ENSG00000126653	NSRP1	2.82954
ENSG00000107731	UNC5B	2.81785
ENSG00000119509	INVS	2.81084
ENSG00000184014	DENND5A	2.81003
ENSG00000135679	MDM2	2.8085
ENSG00000109787	KLF3	2.78745
ENSG00000203739	RP11-296O14.3	2.76329
ENSG00000198742	SMURF1	2.76092
ENSG00000137710	RDX	2.74911
ENSG00000171444	MCC	2.74055
ENSG00000112339	HBS1L	2.72746
ENSG00000166689	PLEKHA7	2.7167
ENSG00000075624	ACTB	2.71435
ENSG00000173406	DAB1	2.70675
ENSG00000172456	FGGY	2.68205
ENSG00000143443	C1orf56	2.67394
ENSG00000136527	TRA2B	2.66853
ENSG00000120063	GNA13	2.65513
ENSG00000104341	LAPTM4B	2.64595
ENSG00000125944	HNRNPR	2.64397
ENSG00000165084	C8orf34	2.63114
ENSG00000261609	GAN	2.58152
ENSG00000154975	CA10	2.57326
ENSG00000159110	IFNAR2	2.54987
ENSG00000115866	DARS	2.51643
ENSG00000168214	RBPJ	2.51207
ENSG00000140750	ARHGAP17	2.50654
ENSG00000161011	SQSTM1	2.45576
ENSG00000103249	CLCN7	2.44398
ENSG00000149532	CPSF7	2.41707
ENSG00000144278	GALNT13	2.39908
ENSG00000154380	ENAH	2.39261
ENSG00000151623	NR3C2	2.35981
ENSG00000196376	SLC35F1	2.35693
ENSG00000106459	NRF1	2.34898
ENSG00000066032	CTNNA2	2.30179
ENSG00000129515	SNX6	2.28457
ENSG00000144468	RHBDD1	2.26609
ENSG00000116667	C1orf21	2.06707
ENSG00000083544	TDRD3	2.05444
ENSG00000048052	HDAC9	2.02561
ENSG00000204681	GABBR1	2.00966
ENSG00000123094	RASSF8	1.82934
ENSG00000121440	PDZRN3	1.81966
ENSG00000152952	PLOD2	1.77501
ENSG00000151572	ANO4	1.74621
ENSG00000138593	SECISBP2L	1.74305
ENSG00000187323	DCC	1.716
ENSG00000123416	TUBA1B	1.67134
ENSG00000117859	OSBPL9	1.67045
ENSG00000150093	ITGB1	1.59832
ENSG00000058673	ZC3H11A	1.47258
ENSG00000112182	BACH2	1.46135
ENSG00000119778	ATAD2B	1.33738
ENSG00000133104	SPG20	0.83999
ENSG00000132718	SYT11	0.551447
ENSG00000154529	CNTNAP3B	0

## Sheet: IN-SST
Ensemble_id	Symbol	Score
ENSG00000231079	AC105402.4	100
ENSG00000157005	SST	90.3634
ENSG00000236824	BCYRN1	82.3934
ENSG00000128564	VGF	79.3922
ENSG00000204389	HSPA1A	78.849
ENSG00000115268	RPS15	64.4927
ENSG00000106211	HSPB1	60.9921
ENSG00000099622	CIRBP	60.6927
ENSG00000087460	GNAS	51.7237
ENSG00000171867	PRNP	48.4693
ENSG00000115252	PDE1A	47.4873
ENSG00000122786	CALD1	45.8722
ENSG00000196090	PTPRT	45.7839
ENSG00000248527	MTATP6P1	45.533
ENSG00000156273	BACH1	45.3768
ENSG00000143153	ATP1B1	45.2677
ENSG00000156298	TSPAN7	44.6503
ENSG00000186231	KLHL32	43.0446
ENSG00000229807	XIST	41.6114
ENSG00000108684	ASIC2	39.8483
ENSG00000214548	MEG3	39.2471
ENSG00000089220	PEBP1	39.1096
ENSG00000113319	RASGRF2	38.5098
ENSG00000168952	STXBP6	38.3675
ENSG00000233762	AC007969.5	38.3508
ENSG00000174473	GALNTL6	38.3234
ENSG00000228696	ARL17B	37.9633
ENSG00000080824	HSP90AA1	37.8031
ENSG00000034510	TMSB10	37.3809
ENSG00000152583	SPARCL1	36.1303
ENSG00000155897	ADCY8	35.8028
ENSG00000154162	CDH12	34.8664
ENSG00000262902	RP11-750B16.1	34.5985
ENSG00000229989	MIR181A1HG	33.5857
ENSG00000166833	NAV2	33.3851
ENSG00000197756	RPL37A	33.2248
ENSG00000151322	NPAS3	33.2055
ENSG00000184226	PCDH9	33.0576
ENSG00000183783	KCTD8	32.435
ENSG00000189337	KAZN	32.1785
ENSG00000171223	JUNB	31.6844
ENSG00000187098	MITF	31.6241
ENSG00000114857	NKTR	31.6062
ENSG00000197744	PTMAP2	31.4392
ENSG00000089682	RBM41	31.3812
ENSG00000009694	TENM1	31.0336
ENSG00000099783	HNRNPM	30.8186
ENSG00000169213	RAB3B	30.6137
ENSG00000182050	MGAT4C	30.4363
ENSG00000136002	ARHGEF4	29.8812
ENSG00000105290	APLP1	29.7887
ENSG00000130522	JUND	29.7388
ENSG00000257815	RP11-611E13.2	29.7063
ENSG00000205542	TMSB4X	29.6912
ENSG00000165966	PDZRN4	29.2206
ENSG00000079805	DNM2	28.9603
ENSG00000152208	GRID2	28.5115
ENSG00000169554	ZEB2	28.2281
ENSG00000210082	MT-RNR2	28.0916
ENSG00000223804	CH17-472G23.2	27.8634
ENSG00000177058	SLC38A9	27.6997
ENSG00000211459	MT-RNR1	27.64
ENSG00000198838	RYR3	27.4692
ENSG00000144339	TMEFF2	27.2224
ENSG00000121440	PDZRN3	27.1918
ENSG00000171189	GRIK1	26.9658
ENSG00000063177	RPL18	26.9183
ENSG00000135049	AGTPBP1	26.6913
ENSG00000221890	NPTXR	26.6495
ENSG00000163873	GRIK3	26.5648
ENSG00000120549	KIAA1217	26.3127
ENSG00000162545	CAMK2N1	26.1451
ENSG00000232287	SLC6A1-AS1	26.0429
ENSG00000167552	TUBA1A	26.0119
ENSG00000168772	CXXC4	26.0108
ENSG00000132002	DNAJB1	25.9778
ENSG00000184408	KCND2	25.9446
ENSG00000034713	GABARAPL2	25.9253
ENSG00000169992	NLGN2	25.9006
ENSG00000187514	PTMA	25.5688
ENSG00000120885	CLU	25.5587
ENSG00000153707	PTPRD	25.4798
ENSG00000169851	PCDH7	25.4249
ENSG00000263327	TAPT1-AS1	25.1495
ENSG00000150625	GPM6A	25.1414
ENSG00000137267	TUBB2A	25.0099
ENSG00000132155	RAF1	24.9584
ENSG00000048540	LMO3	24.9567
ENSG00000136754	ABI1	24.7921
ENSG00000087074	PPP1R15A	24.776
ENSG00000185053	SGCZ	24.6606
ENSG00000104833	TUBB4A	24.4768
ENSG00000185008	ROBO2	24.4517
ENSG00000224078	SNHG14	24.3945
ENSG00000144455	SUMF1	23.9769
ENSG00000148948	LRRC4C	23.9254
ENSG00000176204	LRRTM4	23.8736
ENSG00000170315	UBB	23.6056
ENSG00000134376	CRB1	23.3965
ENSG00000157985	AGAP1	23.2004
ENSG00000067715	SYT1	23.1959
ENSG00000244879	GABPB1-AS1	23.1851
ENSG00000104852	SNRNP70	23.1612
ENSG00000183023	SLC8A1	23.0055
ENSG00000237978	KCNMB2-AS1	22.9497
ENSG00000204388	HSPA1B	22.939
ENSG00000166006	KCNC2	22.9044
ENSG00000109255	NMU	22.8759
ENSG00000197746	PSAP	22.7087
ENSG00000143924	EML4	22.6655
ENSG00000140526	ABHD2	22.5712
ENSG00000188803	SHISA6	22.5378
ENSG00000039319	ZFYVE16	22.5234
ENSG00000184672	RALYL	22.3963
ENSG00000166598	HSP90B1	22.3771
ENSG00000198673	FAM19A2	22.3149
ENSG00000179915	NRXN1	22.219
ENSG00000117632	STMN1	22.1866
ENSG00000188580	NKAIN2	22.1834
ENSG00000218175	AC016739.2	22.1802
ENSG00000154654	NCAM2	22.1173
ENSG00000188517	COL25A1	22.1001
ENSG00000178568	ERBB4	22.068
ENSG00000179104	TMTC2	21.9704
ENSG00000166165	CKB	21.9319
ENSG00000118946	PCDH17	21.8245
ENSG00000266028	SRGAP2	21.7474
ENSG00000169855	ROBO1	21.6677
ENSG00000180287	PLD5	21.6471
ENSG00000196531	NACA	21.4905
ENSG00000277363	SRCIN1	21.1977
ENSG00000154217	PITPNC1	21.0473
ENSG00000156508	EEF1A1	20.9376
ENSG00000160948	VPS28	20.8801
ENSG00000189056	RELN	20.8729
ENSG00000099139	PCSK5	20.8355
ENSG00000087086	FTL	20.808
ENSG00000168702	LRP1B	20.7192
ENSG00000102290	PCDH11X	20.5954
ENSG00000156299	TIAM1	20.5822
ENSG00000035862	TIMP2	20.4934
ENSG00000113100	CDH9	20.4402
ENSG00000214182	PTMAP5	20.3836
ENSG00000145730	PAM	20.2822
ENSG00000104112	SCG3	20.2517
ENSG00000143947	RPS27A	20.2474
ENSG00000244128	LINC01322	19.9693
ENSG00000174469	CNTNAP2	19.9598
ENSG00000183117	CSMD1	19.928
ENSG00000171877	FRMD5	19.913
ENSG00000170345	FOS	19.9121
ENSG00000239268	RP11-384F7.2	19.8671
ENSG00000102189	EEA1	19.8043
ENSG00000147027	TMEM47	19.8022
ENSG00000115392	FANCL	19.6959
ENSG00000129244	ATP1B2	19.5984
ENSG00000198785	GRIN3A	19.5062
ENSG00000149571	KIRREL3	19.407
ENSG00000240509	RPL34P18	19.3202
ENSG00000136750	GAD2	19.3029
ENSG00000142156	COL6A1	19.2652
ENSG00000156103	MMP16	19.1871
ENSG00000185760	KCNQ5	19.1688
ENSG00000081189	MEF2C	19.1351
ENSG00000170537	TMC7	19.1285
ENSG00000066032	CTNNA2	19.0966
ENSG00000137478	FCHSD2	19.012
ENSG00000165995	CACNB2	18.9564
ENSG00000150275	PCDH15	18.8911
ENSG00000128683	GAD1	18.8895
ENSG00000151789	ZNF385D	18.8876
ENSG00000169760	NLGN1	18.865
ENSG00000114796	KLHL24	18.7429
ENSG00000146555	SDK1	18.7078
ENSG00000186001	LRCH3	18.6706
ENSG00000237491	RP11-206L10.9	18.6498
ENSG00000169895	SYAP1	18.54
ENSG00000188186	LAMTOR4	18.4429
ENSG00000130653	PNPLA7	18.4428
ENSG00000242086	LINC00969	18.4231
ENSG00000145390	USP53	18.4095
ENSG00000104888	SLC17A7	18.3006
ENSG00000118418	HMGN3	18.2724
ENSG00000130226	DPP6	18.1785
ENSG00000133019	CHRM3	18.1602
ENSG00000149177	PTPRJ	18.1519
ENSG00000108953	YWHAE	18.1212
ENSG00000123358	NR4A1	18.0946
ENSG00000169062	UPF3A	18.0429
ENSG00000162244	RPL29	17.9979
ENSG00000178573	MAF	17.9964
ENSG00000162664	ZNF326	17.9576
ENSG00000188641	DPYD	17.9386
ENSG00000232573	RPL3P4	17.8875
ENSG00000101445	PPP1R16B	17.8785
ENSG00000151687	ANKAR	17.8255
ENSG00000245532	NEAT1	17.7991
ENSG00000170776	AKAP13	17.7919
ENSG00000177103	DSCAML1	17.7234
ENSG00000145012	LPP	17.6689
ENSG00000144713	RPL32	17.6514
ENSG00000130066	SAT1	17.6163
ENSG00000203907	OOEP	17.4989
ENSG00000155111	CDK19	17.4248
ENSG00000047410	TPR	17.4117
ENSG00000129116	PALLD	17.4079
ENSG00000196277	GRM7	17.39
ENSG00000134352	IL6ST	17.3832
ENSG00000248079	DPH6-AS1	17.3711
ENSG00000147481	SNTG1	17.3393
ENSG00000138760	SCARB2	17.3164
ENSG00000187323	DCC	17.2265
ENSG00000100097	LGALS1	17.1954
ENSG00000242265	PEG10	17.16
ENSG00000168843	FSTL5	17.1454
ENSG00000072657	TRHDE	17.0846
ENSG00000125755	SYMPK	17.0753
ENSG00000150991	UBC	17.0121
ENSG00000128512	DOCK4	16.98
ENSG00000145349	CAMK2D	16.9549
ENSG00000167978	SRRM2	16.9546
ENSG00000136942	RPL35	16.9132
ENSG00000149972	CNTN5	16.8385
ENSG00000236552	RPL13AP5	16.7786
ENSG00000114166	KAT2B	16.7329
ENSG00000149925	ALDOA	16.6117
ENSG00000188158	NHS	16.5929
ENSG00000148660	CAMK2G	16.57
ENSG00000159110	IFNAR2	16.5591
ENSG00000011405	PIK3C2A	16.5386
ENSG00000109323	MANBA	16.5062
ENSG00000127328	RAB3IP	16.4466
ENSG00000105372	RPS19	16.3965
ENSG00000164418	GRIK2	16.305
ENSG00000120616	EPC1	16.2939
ENSG00000005108	THSD7A	16.169
ENSG00000113269	RNF130	16.1537
ENSG00000123159	GIPC1	16.0844
ENSG00000185774	KCNIP4	16.0739
ENSG00000197111	PCBP2	16.0694
ENSG00000127022	CANX	16.0381
ENSG00000118181	RPS25	16.0309
ENSG00000092421	SEMA6A	16.028
ENSG00000228222	AC074363.1	15.988
ENSG00000174482	LINGO2	15.9836
ENSG00000152520	PAN3	15.9186
ENSG00000146677	AC004453.8	15.8318
ENSG00000197927	C2orf27A	15.7722
ENSG00000119778	ATAD2B	15.6827
ENSG00000152578	GRIA4	15.6731
ENSG00000154027	AK5	15.6267
ENSG00000070759	TESK2	15.624
ENSG00000161547	SRSF2	15.4817
ENSG00000137766	UNC13C	15.4487
ENSG00000225630	MTND2P28	15.4152
ENSG00000185504	C17orf70	15.3946
ENSG00000143878	RHOB	15.3675
ENSG00000226221	RPL26P19	15.3289
ENSG00000173267	SNCG	15.312
ENSG00000144369	FAM171B	15.266
ENSG00000075711	DLG1	15.242
ENSG00000015592	STMN4	15.2238
ENSG00000187416	LHFPL3	15.1682
ENSG00000138829	FBN2	15.1375
ENSG00000106400	ZNHIT1	15.1253
ENSG00000249853	HS3ST5	15.0975
ENSG00000186153	WWOX	15.071
ENSG00000119906	FAM178A	15.0607
ENSG00000196104	SPOCK3	14.9875
ENSG00000110274	CEP164	14.9844
ENSG00000160584	SIK3	14.9423
ENSG00000166444	ST5	14.9193
ENSG00000166710	B2M	14.8879
ENSG00000230417	LINC00856	14.8785
ENSG00000072134	EPN2	14.8345
ENSG00000171298	GAA	14.8138
ENSG00000169756	LIMS1	14.8023
ENSG00000138326	RPS24	14.7655
ENSG00000123124	WWP1	14.6668
ENSG00000105499	PLA2G4C	14.6591
ENSG00000236383	LINC00854	14.6208
ENSG00000226752	PSMD5-AS1	14.5849
ENSG00000123983	ACSL3	14.5132
ENSG00000123104	ITPR2	14.4511
ENSG00000162702	ZNF281	14.4455
ENSG00000184384	MAML2	14.4204
ENSG00000184588	PDE4B	14.4068
ENSG00000281508	CDR1-AS	14.3993
ENSG00000172270	BSG	14.3718
ENSG00000242299	RP11-234A1.1	14.3311
ENSG00000198034	RPS4X	14.3171
ENSG00000111885	MAN1A1	14.3147
ENSG00000148143	ZNF462	14.3082
ENSG00000181195	PENK	14.2899
ENSG00000172943	PHF8	14.2898
ENSG00000152377	SPOCK1	14.2831
ENSG00000162849	KIF26B	14.2752
ENSG00000175497	DPP10	14.2714
ENSG00000081803	CADPS2	14.2641
ENSG00000138593	SECISBP2L	14.2441
ENSG00000132323	ILKAP	14.24
ENSG00000005206	SPPL2B	14.227
ENSG00000145934	TENM2	14.1762
ENSG00000105669	COPE	14.1348
ENSG00000171408	PDE7B	14.1347
ENSG00000184304	PRKD1	14.1064
ENSG00000261609	GAN	13.9514
ENSG00000101577	LPIN2	13.903
ENSG00000204681	GABBR1	13.9011
ENSG00000163288	GABRB1	13.8914
ENSG00000040731	CDH10	13.879
ENSG00000134146	DPH6	13.8509
ENSG00000087258	GNAO1	13.8343
ENSG00000204152	TIMM23B	13.8048
ENSG00000109452	INPP4B	13.7849
ENSG00000071082	RPL31	13.7799
ENSG00000173482	PTPRM	13.7297
ENSG00000243444	PALM2	13.7096
ENSG00000196782	MAML3	13.67
ENSG00000006128	TAC1	13.6499
ENSG00000198157	HMGN5	13.5647
ENSG00000172757	CFL1	13.5558
ENSG00000080224	EPHA6	13.5434
ENSG00000177463	NR2C2	13.5396
ENSG00000131469	RPL27	13.5389
ENSG00000108175	ZMIZ1	13.5059
ENSG00000072694	FCGR2B	13.4768
ENSG00000134769	DTNA	13.4643
ENSG00000145147	SLIT2	13.4584
ENSG00000100991	TRPC4AP	13.4523
ENSG00000009413	REV3L	13.4318
ENSG00000271860	RP11-436D23.1	13.4042
ENSG00000227008	RP3-417G15.1	13.4001
ENSG00000146938	NLGN4X	13.3499
ENSG00000048740	CELF2	13.1734
ENSG00000163630	SYNPR	13.1698
ENSG00000165246	NLGN4Y	13.0935
ENSG00000225968	ELFN1	13.0916
ENSG00000167216	KATNAL2	13.0802
ENSG00000133106	EPSTI1	13.06
ENSG00000100664	EIF5	13.0462
ENSG00000164176	EDIL3	13.0461
ENSG00000169306	IL1RAPL1	13.005
ENSG00000233927	RPS28	13.0034
ENSG00000187957	DNER	13.0004
ENSG00000149273	RPS3	12.9392
ENSG00000133401	PDZD2	12.8703
ENSG00000224631	RP11-51O6.1	12.8098
ENSG00000134982	APC	12.8039
ENSG00000134371	CDC73	12.7996
ENSG00000161016	RPL8	12.7327
ENSG00000110693	SOX6	12.7293
ENSG00000118432	CNR1	12.7077
ENSG00000154864	PIEZO2	12.6919
ENSG00000147403	RPL10	12.6798
ENSG00000122042	UBL3	12.6501
ENSG00000183878	UTY	12.6275
ENSG00000229618	AC011288.2	12.586
ENSG00000004848	ARX	12.5745
ENSG00000185532	PRKG1	12.5621
ENSG00000050405	LIMA1	12.5368
ENSG00000078549	ADCYAP1R1	12.524
ENSG00000178980	SEPW1	12.5142
ENSG00000122566	HNRNPA2B1	12.5099
ENSG00000125740	FOSB	12.4985
ENSG00000215158	RP11-1023L17.1	12.4693
ENSG00000154678	PDE1C	12.4654
ENSG00000076685	NT5C2	12.4478
ENSG00000140575	IQGAP1	12.4136
ENSG00000166398	KIAA0355	12.385
ENSG00000237356	AL163953.3	12.2998
ENSG00000183166	CALN1	12.2813
ENSG00000119397	CNTRL	12.2341
ENSG00000140403	DNAJA4	12.226
ENSG00000121486	TRMT1L	12.2245
ENSG00000136267	DGKB	12.2021
ENSG00000227615	RP11-864N7.2	12.1698
ENSG00000085563	ABCB1	12.1148
ENSG00000102466	FGF14	12.1058
ENSG00000064651	SLC12A2	12.0024
ENSG00000046651	OFD1	11.9942
ENSG00000018408	WWTR1	11.9799
ENSG00000225573	RPL35P5	11.9691
ENSG00000183036	PCP4	11.9618
ENSG00000171681	ATF7IP	11.9487
ENSG00000002822	MAD1L1	11.8784
ENSG00000047849	MAP4	11.8642
ENSG00000152818	UTRN	11.788
ENSG00000154655	L3MBTL4	11.7747
ENSG00000213020	ZNF611	11.7727
ENSG00000235652	RP11-545I5.3	11.763
ENSG00000172456	FGGY	11.7429
ENSG00000112514	CUTA	11.7167
ENSG00000109654	TRIM2	11.7105
ENSG00000257242	C12orf79	11.7014
ENSG00000259628	RP11-467H10.2	11.688
ENSG00000156482	RPL30	11.6802
ENSG00000215386	MIR99AHG	11.6574
ENSG00000099204	ABLIM1	11.6536
ENSG00000107863	ARHGAP21	11.5809
ENSG00000231764	DLX6-AS1	11.5387
ENSG00000165323	FAT3	11.5295
ENSG00000198846	TOX	11.5182
ENSG00000046653	GPM6B	11.5155
ENSG00000165973	NELL1	11.4952
ENSG00000100330	MTMR3	11.4399
ENSG00000177600	RPLP2	11.4388
ENSG00000136560	TANK	11.4352
ENSG00000144619	CNTN4	11.4037
ENSG00000112339	HBS1L	11.3975
ENSG00000165115	KIF27	11.3353
ENSG00000079482	OPHN1	11.3298
ENSG00000099797	TECR	11.3257
ENSG00000183715	OPCML	11.3238
ENSG00000069667	RORA	11.3033
ENSG00000038219	BOD1L1	11.3016
ENSG00000071626	DAZAP1	11.2952
ENSG00000123416	TUBA1B	11.2862
ENSG00000130332	LSM7	11.2835
ENSG00000169592	INO80E	11.2582
ENSG00000131116	ZNF428	11.1999
ENSG00000064393	HIPK2	11.198
ENSG00000107290	SETX	11.1832
ENSG00000154380	ENAH	11.1812
ENSG00000146373	RNF217	11.1635
ENSG00000158545	ZC3H18	11.1566
ENSG00000117335	CD46	11.1304
ENSG00000111678	C12orf57	11.1051
ENSG00000196262	PPIA	11.1016
ENSG00000132718	SYT11	11.1009
ENSG00000112531	QKI	11.0729
ENSG00000225912	RP13-258O15.1	11.0662
ENSG00000112306	RPS12	11.051
ENSG00000174891	RSRC1	11.0051
ENSG00000223482	NUTM2A-AS1	11.0031
ENSG00000164327	RICTOR	11.0029
ENSG00000142937	RPS8	10.9986
ENSG00000001561	ENPP4	10.9944
ENSG00000115525	ST3GAL5	10.9373
ENSG00000152601	MBNL1	10.8967
ENSG00000223727	AC026188.1	10.8928
ENSG00000150076	CCDC7	10.8846
ENSG00000066084	DIP2B	10.8767
ENSG00000113594	LIFR	10.7993
ENSG00000175662	TOM1L2	10.7594
ENSG00000218208	RP11-367G18.2	10.7541
ENSG00000186480	INSIG1	10.7493
ENSG00000228214	LINC00693	10.7333
ENSG00000106665	CLIP2	10.7234
ENSG00000187239	FNBP1	10.7117
ENSG00000196418	ZNF124	10.7092
ENSG00000088970	KIZ	10.6876
ENSG00000231500	RPS18	10.685
ENSG00000179218	CALR	10.6849
ENSG00000110422	HIPK3	10.6832
ENSG00000160953	MUM1	10.6821
ENSG00000140264	SERF2	10.6589
ENSG00000113273	ARSB	10.6535
ENSG00000186591	UBE2H	10.6346
ENSG00000138653	NDST4	10.6286
ENSG00000047648	ARHGAP6	10.6012
ENSG00000120008	WDR11	10.548
ENSG00000133121	STARD13	10.5435
ENSG00000081377	CDC14B	10.5182
ENSG00000187094	CCK	10.4761
ENSG00000149485	FADS1	10.4553
ENSG00000175575	PAAF1	10.406
ENSG00000182141	ZNF708	10.3722
ENSG00000105404	RABAC1	10.328
ENSG00000112308	C6orf62	10.3204
ENSG00000107518	ATRNL1	10.3137
ENSG00000166441	RPL27A	10.2495
ENSG00000108231	LGI1	10.2465
ENSG00000144642	RBMS3	10.2328
ENSG00000156218	ADAMTSL3	10.2284
ENSG00000226976	COX6A1P2	10.2274
ENSG00000114391	RPL24	10.2252
ENSG00000172809	RPL38	10.2039
ENSG00000107263	RAPGEF1	10.1505
ENSG00000186468	RPS23	10.1423
ENSG00000142676	RPL11	10.1097
ENSG00000184009	ACTG1	10.1081
ENSG00000233215	AP000472.2	10.1049
ENSG00000111912	NCOA7	10.065
ENSG00000099715	PCDH11Y	10.0521
ENSG00000174428	GTF2IRD2B	10.0183
ENSG00000105193	RPS16	9.97656
ENSG00000122779	TRIM24	9.94532
ENSG00000112137	PHACTR1	9.92226
ENSG00000183098	GPC6	9.9052
ENSG00000125743	SNRPD2	9.89742
ENSG00000218336	TENM3	9.88664
ENSG00000182185	RAD51B	9.86655
ENSG00000250588	IQCJ-SCHIP1	9.86214
ENSG00000101745	ANKRD12	9.85694
ENSG00000163320	CGGBP1	9.85329
ENSG00000273294	C1QTNF3-AMACR	9.82612
ENSG00000125691	RPL23	9.82009
ENSG00000132669	RIN2	9.80917
ENSG00000162174	ASRGL1	9.79809
ENSG00000154928	EPHB1	9.77398
ENSG00000172461	FUT9	9.76901
ENSG00000146143	PRIM2	9.74649
ENSG00000152270	PDE3B	9.74078
ENSG00000176978	DPP7	9.73843
ENSG00000048052	HDAC9	9.70903
ENSG00000169946	ZFPM2	9.70118
ENSG00000157103	SLC6A1	9.69695
ENSG00000109265	KIAA1211	9.69527
ENSG00000137871	ZNF280D	9.67096
ENSG00000061273	HDAC7	9.64926
ENSG00000213741	RPS29	9.61726
ENSG00000118985	ELL2	9.59882
ENSG00000090097	PCBP4	9.591
ENSG00000228956	SATB1-AS1	9.57248
ENSG00000162585	C1orf86	9.56542
ENSG00000122585	NPY	9.53378
ENSG00000105835	NAMPT	9.53375
ENSG00000176834	VSIG10	9.52418
ENSG00000113658	SMAD5	9.51826
ENSG00000140945	CDH13	9.51353
ENSG00000079459	FDFT1	9.47553
ENSG00000085063	CD59	9.46479
ENSG00000147140	NONO	9.45528
ENSG00000242593	RP5-921G16.1	9.44005
ENSG00000181722	ZBTB20	9.43532
ENSG00000170017	ALCAM	9.43273
ENSG00000164796	CSMD3	9.41237
ENSG00000122545	SEPT7	9.4085
ENSG00000167191	GPRC5B	9.39201
ENSG00000263766	RP11-580I16.2	9.34325
ENSG00000227124	ZNF717	9.33574
ENSG00000154310	TNIK	9.3275
ENSG00000144724	PTPRG	9.31061
ENSG00000180182	MED14	9.30191
ENSG00000152492	CCDC50	9.26819
ENSG00000135525	MAP7	9.25528
ENSG00000151136	BTBD11	9.2512
ENSG00000163166	IWS1	9.25096
ENSG00000151466	SCLT1	9.2477
ENSG00000162670	BRINP3	9.20645
ENSG00000110958	PTGES3	9.20367
ENSG00000123636	BAZ2B	9.18004
ENSG00000145685	LHFPL2	9.14142
ENSG00000140319	SRP14	9.13281
ENSG00000213598	RP11-112J1.1	9.09664
ENSG00000141959	PFKL	9.07938
ENSG00000267100	ILF3-AS1	9.07607
ENSG00000137941	TTLL7	9.06494
ENSG00000018699	TTC27	9.06225
ENSG00000055609	KMT2C	9.04814
ENSG00000103197	TSC2	9.03532
ENSG00000130202	PVRL2	9.03081
ENSG00000243449	C4orf48	9.02952
ENSG00000065717	TLE2	9.011
ENSG00000162032	SPSB3	9.01041
ENSG00000198242	RPL23A	9.00109
ENSG00000137970	RPL7P9	9.00055
ENSG00000071537	SEL1L	8.9812
ENSG00000182771	GRID1	8.97986
ENSG00000182968	SOX1	8.95344
ENSG00000145907	G3BP1	8.94932
ENSG00000178764	ZHX2	8.92912
ENSG00000196482	ESRRG	8.91721
ENSG00000155886	SLC24A2	8.91135
ENSG00000139644	TMBIM6	8.90837
ENSG00000109971	HSPA8	8.90163
ENSG00000116641	DOCK7	8.88157
ENSG00000008988	RPS20	8.87207
ENSG00000169282	KCNAB1	8.87142
ENSG00000156831	NSMCE2	8.86158
ENSG00000162191	UBXN1	8.86072
ENSG00000148429	USP6NL	8.85431
ENSG00000117519	CNN3	8.84514
ENSG00000011465	DCN	8.84018
ENSG00000021645	NRXN3	8.83815
ENSG00000112739	PRPF4B	8.83084
ENSG00000197971	MBP	8.82667
ENSG00000188042	ARL4C	8.82266
ENSG00000159140	SON	8.8135
ENSG00000089053	ANAPC5	8.78745
ENSG00000128989	ARPP19	8.75972
ENSG00000181090	EHMT1	8.73803
ENSG00000026652	AGPAT4	8.73468
ENSG00000107223	EDF1	8.69409
ENSG00000148700	ADD3	8.68213
ENSG00000116473	RAP1A	8.65478
ENSG00000126804	ZBTB1	8.6509
ENSG00000106803	SEC61B	8.64398
ENSG00000129933	MAU2	8.62853
ENSG00000148248	SURF4	8.62047
ENSG00000169727	GPS1	8.61795
ENSG00000101464	PIGU	8.58921
ENSG00000087302	C14orf166	8.58727
ENSG00000227097	RPS28P7	8.58581
ENSG00000253352	TUG1	8.58525
ENSG00000178585	CTNNBIP1	8.56931
ENSG00000158863	FAM160B2	8.56841
ENSG00000196357	ZNF565	8.56708
ENSG00000145416	MARCH1	8.53442
ENSG00000257060	RP11-266O8.1	8.51055
ENSG00000137154	RPS6	8.49188
ENSG00000259976	RP11-553L6.5	8.4656
ENSG00000164627	KIF6	8.4336
ENSG00000135090	TAOK3	8.41338
ENSG00000156687	UNC5D	8.40508
ENSG00000104957	CCDC130	8.39424
ENSG00000113578	FGF1	8.37766
ENSG00000178162	FAR2P2	8.37266
ENSG00000129682	FGF13	8.36675
ENSG00000108107	RPL28	8.32401
ENSG00000154529	CNTNAP3B	8.28302
ENSG00000122584	NXPH1	8.27258
ENSG00000168883	USP39	8.25564
ENSG00000102158	MAGT1	8.2343
ENSG00000173406	DAB1	8.22615
ENSG00000182774	RPS17	8.22252
ENSG00000120738	EGR1	8.18437
ENSG00000164300	SERINC5	8.18403
ENSG00000108773	KAT2A	8.18339
ENSG00000139514	SLC7A1	8.14175
ENSG00000269821	KCNQ1OT1	8.13456
ENSG00000144283	PKP4	8.12338
ENSG00000116871	MAP7D1	8.11352
ENSG00000229117	RPL41	8.10851
ENSG00000132321	IQCA1	8.10636
ENSG00000166268	MYRFL	8.09166
ENSG00000113396	SLC27A6	8.08749
ENSG00000165084	C8orf34	8.08336
ENSG00000182348	ZNF804B	8.06442
ENSG00000173812	EIF1	8.05784
ENSG00000105726	ATP13A1	8.05264
ENSG00000048471	SNX29	8.04742
ENSG00000196369	SRGAP2B	8.04639
ENSG00000108298	RPL19	8.02418
ENSG00000140988	RPS2	8.00319
ENSG00000130203	APOE	7.96639
ENSG00000112972	HMGCS1	7.96521
ENSG00000178464	CTD-2192J16.15	7.95763
ENSG00000111962	UST	7.94469
ENSG00000198839	ZNF277	7.90892
ENSG00000197321	SVIL	7.89703
ENSG00000066382	MPPED2	7.89158
ENSG00000163257	DCAF16	7.86757
ENSG00000074527	NTN4	7.86581
ENSG00000175387	SMAD2	7.85173
ENSG00000116679	IVNS1ABP	7.83531
ENSG00000231767	RP11-92K2.2	7.83185
ENSG00000136717	BIN1	7.77349
ENSG00000256248	RP11-123O10.4	7.71614
ENSG00000109220	CHIC2	7.70272
ENSG00000103489	XYLT1	7.6953
ENSG00000032742	IFT88	7.68867
ENSG00000135916	ITM2C	7.68018
ENSG00000154153	FAM134B	7.66063
ENSG00000088205	DDX18	7.65277
ENSG00000167526	RPL13	7.6511
ENSG00000197980	LEKR1	7.64712
ENSG00000198258	UBL5	7.64572
ENSG00000109472	CPE	7.61864
ENSG00000241684	ADAMTS9-AS2	7.61733
ENSG00000179818	PCBP1-AS1	7.60322
ENSG00000006607	FARP2	7.59903
ENSG00000114805	PLCH1	7.48346
ENSG00000231160	KLF3-AS1	7.47278
ENSG00000244694	PTCHD4	7.46871
ENSG00000107742	SPOCK2	7.42484
ENSG00000237441	RGL2	7.42404
ENSG00000136156	ITM2B	7.41504
ENSG00000023902	PLEKHO1	7.37815
ENSG00000182504	CEP97	7.36647
ENSG00000232346	SC22CB-1E7.1	7.34259
ENSG00000177606	JUN	7.32097
ENSG00000163629	PTPN13	7.30898
ENSG00000184014	DENND5A	7.30465
ENSG00000075624	ACTB	7.2879
ENSG00000168081	PNOC	7.28424
ENSG00000242808	SOX2-OT	7.27213
ENSG00000166033	HTRA1	7.26724
ENSG00000029534	ANK1	7.24955
ENSG00000107372	ZFAND5	7.23143
ENSG00000125534	PPDPF	7.2159
ENSG00000136295	TTYH3	7.21424
ENSG00000122547	EEPD1	7.20337
ENSG00000170915	PAQR8	7.18368
ENSG00000156858	PRR14	7.15568
ENSG00000125944	HNRNPR	7.12481
ENSG00000245526	LINC00461	7.11567
ENSG00000020577	SAMD4A	7.0934
ENSG00000108654	DDX5	7.09087
ENSG00000131773	KHDRBS3	7.07977
ENSG00000112851	ERBB2IP	7.07877
ENSG00000120594	PLXDC2	7.06919
ENSG00000122026	RPL21	7.04585
ENSG00000235597	LINC01102	7.04405
ENSG00000128656	CHN1	7.00904
ENSG00000170873	MTSS1	6.9997
ENSG00000177694	NAALADL2	6.99864
ENSG00000174306	ZHX3	6.99396
ENSG00000156162	DPY19L4	6.94459
ENSG00000155052	CNTNAP5	6.93551
ENSG00000151116	UEVLD	6.93113
ENSG00000224550	RP11-270C12.3	6.9148
ENSG00000234420	ZNF37BP	6.91237
ENSG00000183666	GUSBP1	6.89901
ENSG00000033170	FUT8	6.89315
ENSG00000168610	STAT3	6.87981
ENSG00000153930	ANKFN1	6.87345
ENSG00000274422	LL22NC03-2H8.5	6.85195
ENSG00000198948	MFAP3L	6.85103
ENSG00000178177	LCORL	6.8161
ENSG00000198597	ZNF536	6.79789
ENSG00000228842	PCDH9-AS2	6.78838
ENSG00000125970	RALY	6.74497
ENSG00000188647	PTAR1	6.70785
ENSG00000230629	RPS23P8	6.70412
ENSG00000139289	PHLDA1	6.70302
ENSG00000074416	MGLL	6.69399
ENSG00000122482	ZNF644	6.69039
ENSG00000187147	RNF220	6.68021
ENSG00000165675	ENOX2	6.66987
ENSG00000083067	TRPM3	6.65374
ENSG00000130449	ZSWIM6	6.62562
ENSG00000149089	APIP	6.62018
ENSG00000169045	HNRNPH1	6.61964
ENSG00000107331	ABCA2	6.57821
ENSG00000075618	FSCN1	6.56493
ENSG00000001461	NIPAL3	6.54515
ENSG00000170390	DCLK2	6.53953
ENSG00000156011	PSD3	6.52304
ENSG00000166263	STXBP4	6.51758
ENSG00000138448	ITGAV	6.50681
ENSG00000167306	MYO5B	6.50469
ENSG00000167615	LENG8	6.50046
ENSG00000204628	GNB2L1	6.48325
ENSG00000185737	NRG3	6.46899
ENSG00000181744	C3orf58	6.46756
ENSG00000182095	TNRC18	6.46731
ENSG00000005075	POLR2J	6.4468
ENSG00000142327	RNPEPL1	6.44376
ENSG00000198822	GRM3	6.42813
ENSG00000164929	BAALC	6.41859
ENSG00000132970	WASF3	6.41339
ENSG00000107798	LIPA	6.40173
ENSG00000198795	ZNF521	6.38383
ENSG00000159658	EFCAB14	6.38122
ENSG00000152952	PLOD2	6.34619
ENSG00000271904	CTC-498M16.4	6.3353
ENSG00000182732	RGS6	6.3238
ENSG00000255823	MTRNR2L8	6.31955
ENSG00000079691	LRRC16A	6.31787
ENSG00000224411	HSP90AA2P	6.31028
ENSG00000187608	ISG15	6.3068
ENSG00000168028	RPSA	6.29944
ENSG00000146648	EGFR	6.29506
ENSG00000182919	C11orf54	6.29448
ENSG00000196235	SUPT5H	6.28772
ENSG00000105968	H2AFV	6.27553
ENSG00000136861	CDK5RAP2	6.26973
ENSG00000101463	SYNDIG1	6.26492
ENSG00000117569	PTBP2	6.25508
ENSG00000140470	ADAMTS17	6.25155
ENSG00000092841	MYL6	6.2127
ENSG00000082781	ITGB5	6.20635
ENSG00000139734	DIAPH3	6.20525
ENSG00000139910	NOVA1	6.17639
ENSG00000103888	CEMIP	6.17203
ENSG00000215256	DHRS4-AS1	6.15726
ENSG00000237973	RP5-857K21.6	6.15681
ENSG00000008294	SPAG9	6.1505
ENSG00000095574	IKZF5	6.1458
ENSG00000156475	PPP2R2B	6.14247
ENSG00000058866	DGKG	6.14219
ENSG00000218426	RP11-475C16.1	6.14202
ENSG00000175634	RPS6KB2	6.14177
ENSG00000149806	FAU	6.13956
ENSG00000257923	CUX1	6.13437
ENSG00000056050	C4orf27	6.10163
ENSG00000181409	AATK	6.09695
ENSG00000168461	RAB31	6.08926
ENSG00000123119	NECAB1	6.06967
ENSG00000109790	KLHL5	6.05434
ENSG00000148200	NR6A1	6.01992
ENSG00000198467	TPM2	6.00874
ENSG00000196498	NCOR2	5.9712
ENSG00000251488	RP11-404I7.2	5.96325
ENSG00000132164	SLC6A11	5.9342
ENSG00000100644	HIF1A	5.92268
ENSG00000120129	DUSP1	5.92204
ENSG00000137818	RPLP1	5.89146
ENSG00000116675	DNAJC6	5.87536
ENSG00000198121	LPAR1	5.86547
ENSG00000189079	ARID2	5.86492
ENSG00000113657	DPYSL3	5.85648
ENSG00000182601	HS3ST4	5.84837
ENSG00000235904	RBMS3-AS3	5.83511
ENSG00000013441	CLK1	5.83461
ENSG00000147246	HTR2C	5.82764
ENSG00000077549	CAPZB	5.8244
ENSG00000091490	SEL1L3	5.79434
ENSG00000185052	SLC24A3	5.77671
ENSG00000162669	HFM1	5.77351
ENSG00000095637	SORBS1	5.76835
ENSG00000083544	TDRD3	5.76114
ENSG00000165288	BRWD3	5.75717
ENSG00000166532	RIMKLB	5.75212
ENSG00000129351	ILF3	5.74576
ENSG00000136111	TBC1D4	5.74175
ENSG00000142546	NOSIP	5.72797
ENSG00000132334	PTPRE	5.72579
ENSG00000206418	RAB12	5.70264
ENSG00000170836	PPM1D	5.69951
ENSG00000185565	LSAMP	5.69338
ENSG00000160305	DIP2A	5.68722
ENSG00000166323	C11orf65	5.6661
ENSG00000130287	NCAN	5.65931
ENSG00000112425	EPM2A	5.65817
ENSG00000112414	GPR126	5.6228
ENSG00000172053	QARS	5.614
ENSG00000106459	NRF1	5.57628
ENSG00000153187	HNRNPU	5.53779
ENSG00000112893	MAN2A1	5.53236
ENSG00000171608	PIK3CD	5.5177
ENSG00000205531	NAP1L4	5.49606
ENSG00000088387	DOCK9	5.48413
ENSG00000080493	SLC4A4	5.43937
ENSG00000108518	PFN1	5.42906
ENSG00000185291	IL3RA	5.41582
ENSG00000166295	ANAPC16	5.40893
ENSG00000165006	UBAP1	5.37802
ENSG00000130255	RPL36	5.36014
ENSG00000159200	RCAN1	5.35582
ENSG00000185222	WBP5	5.35266
ENSG00000211772	TRBC2	5.31644
ENSG00000041515	MYO16	5.30987
ENSG00000174579	MSL2	5.2884
ENSG00000131016	AKAP12	5.27133
ENSG00000073921	PICALM	5.26592
ENSG00000105700	KXD1	5.25335
ENSG00000138311	ZNF365	5.25028
ENSG00000197959	DNM3	5.23058
ENSG00000183230	CTNNA3	5.22998
ENSG00000153956	CACNA2D1	5.22814
ENSG00000204574	ABCF1	5.21178
ENSG00000170396	ZNF804A	5.20705
ENSG00000187720	THSD4	5.15518
ENSG00000185352	HS6ST3	5.1543
ENSG00000232284	GNG12-AS1	5.15053
ENSG00000154845	PPP4R1	5.14976
ENSG00000118496	FBXO30	5.11148
ENSG00000140391	TSPAN3	5.10992
ENSG00000074800	ENO1	5.0833
ENSG00000118922	KLF12	5.07818
ENSG00000155792	DEPTOR	5.04754
ENSG00000172428	MYEOV2	5.04086
ENSG00000251247	ZNF345	5.0221
ENSG00000089597	GANAB	5.00891
ENSG00000132329	RAMP1	4.9963
ENSG00000159592	GPBP1L1	4.99311
ENSG00000168769	TET2	4.98918
ENSG00000131094	C1QL1	4.98374
ENSG00000011114	BTBD7	4.97682
ENSG00000149357	LAMTOR1	4.97404
ENSG00000078124	ACER3	4.95342
ENSG00000129824	RPS4Y1	4.9398
ENSG00000242071	RPL7AP6	4.91534
ENSG00000118620	ZNF430	4.91159
ENSG00000134533	RERG	4.89679
ENSG00000163602	RYBP	4.88037
ENSG00000187164	KIAA1598	4.86714
ENSG00000102580	DNAJC3	4.86522
ENSG00000250903	GMDS-AS1	4.8547
ENSG00000215030	RPL13P12	4.84632
ENSG00000079277	MKNK1	4.83491
ENSG00000071242	RPS6KA2	4.82706
ENSG00000114423	CBLB	4.82534
ENSG00000245293	RP11-286E11.1	4.77542
ENSG00000179242	CDH4	4.77182
ENSG00000197892	KIF13B	4.76869
ENSG00000071073	MGAT4A	4.70253
ENSG00000165502	RPL36AL	4.68458
ENSG00000148123	RP11-35N6.1	4.62883
ENSG00000084733	RAB10	4.61045
ENSG00000182132	KCNIP1	4.60169
ENSG00000101972	STAG2	4.60076
ENSG00000266402	RP11-329L6.2	4.59556
ENSG00000169762	TAPT1	4.55033
ENSG00000108465	CDK5RAP3	4.53825
ENSG00000112902	SEMA5A	4.52361
ENSG00000122507	BBS9	4.51542
ENSG00000116044	NFE2L2	4.46335
ENSG00000145555	MYO10	4.45694
ENSG00000173473	SMARCC1	4.4541
ENSG00000176248	ANAPC2	4.43833
ENSG00000071054	MAP4K4	4.43747
ENSG00000196586	MYO6	4.43257
ENSG00000139218	SCAF11	4.42137
ENSG00000110436	SLC1A2	4.38042
ENSG00000151572	ANO4	4.34614
ENSG00000125351	UPF3B	4.32793
ENSG00000075539	FRYL	4.31356
ENSG00000206579	XKR4	4.29916
ENSG00000221978	CCNL2	4.28471
ENSG00000183354	KIAA2026	4.28028
ENSG00000204138	PHACTR4	4.2725
ENSG00000151065	DCP1B	4.22229
ENSG00000139737	SLAIN1	4.21458
ENSG00000237550	UBE2Q2P6	4.1953
ENSG00000196376	SLC35F1	4.18961
ENSG00000165119	HNRNPK	4.18745
ENSG00000108669	CYTH1	4.1738
ENSG00000218227	RP11-889L3.1	4.15356
ENSG00000110075	PPP6R3	4.15335
ENSG00000175220	ARHGAP1	4.13352
ENSG00000170759	KIF5B	4.11782
ENSG00000144285	SCN1A	4.08876
ENSG00000080815	PSEN1	4.07291
ENSG00000126821	SGPP1	4.05343
ENSG00000197858	GPAA1	4.04744
ENSG00000044115	CTNNA1	4.03114
ENSG00000166863	TAC3	4.01897
ENSG00000170624	SGCD	3.9946
ENSG00000232104	RFX3-AS1	3.98563
ENSG00000183066	WBP2NL	3.98494
ENSG00000112182	BACH2	3.96686
ENSG00000163605	PPP4R2	3.93868
ENSG00000109846	CRYAB	3.85056
ENSG00000135924	DNAJB2	3.83033
ENSG00000225470	JPX	3.83026
ENSG00000152910	CNTNAP4	3.79005
ENSG00000198382	UVRAG	3.7013
ENSG00000104067	TJP1	3.66776
ENSG00000135404	CD63	3.64762
ENSG00000123349	PFDN5	3.63462
ENSG00000115053	NCL	3.63288
ENSG00000110330	BIRC2	3.63132
ENSG00000143862	ARL8A	3.62353
ENSG00000099219	ERMP1	3.57075
ENSG00000012660	ELOVL5	3.54644
ENSG00000116729	WLS	3.54525
ENSG00000223803	RPS20P14	3.54495
ENSG00000215301	DDX3X	3.51315
ENSG00000152894	PTPRK	3.50653
ENSG00000078747	ITCH	3.48306
ENSG00000227082	CH17-437K3.1	3.46665
ENSG00000123144	C19orf43	3.45739
ENSG00000197442	MAP3K5	3.4069
ENSG00000175155	YPEL2	3.39364
ENSG00000139132	FGD4	3.39144
ENSG00000165124	SVEP1	3.38543
ENSG00000165322	ARHGAP12	3.3746
ENSG00000147044	CASK	3.36268
ENSG00000188730	VWC2	3.32077
ENSG00000258199	RP11-977G19.5	3.30229
ENSG00000164402	SEPT8	3.26731
ENSG00000203880	PCMTD2	3.23033
ENSG00000140262	TCF12	3.21593
ENSG00000166794	PPIB	3.1372
ENSG00000133112	TPT1	3.11209
ENSG00000068305	MEF2A	3.10356
ENSG00000176463	SLCO3A1	3.10113
ENSG00000168056	LTBP3	3.07422
ENSG00000162390	ACOT11	3.02655
ENSG00000137177	KIF13A	3.00527
ENSG00000109381	ELF2	2.99104
ENSG00000058668	ATP2B4	2.89355
ENSG00000171634	BPTF	2.87845
ENSG00000157168	NRG1	2.85343
ENSG00000145592	RPL37	2.83075
ENSG00000274265	CH17-189H20.1	2.82419
ENSG00000073417	PDE8A	2.8163
ENSG00000137776	SLTM	2.75245
ENSG00000054611	TBC1D22A	2.74073
ENSG00000154127	UBASH3B	2.73993
ENSG00000165795	NDRG2	2.70878
ENSG00000061936	SFSWAP	2.67422
ENSG00000140396	NCOA2	2.67358
ENSG00000248309	MEF2C-AS1	2.61669
ENSG00000148219	ASTN2	2.60387
ENSG00000162613	FUBP1	2.59356
ENSG00000181234	TMEM132C	2.58343
ENSG00000127152	BCL11B	2.5457
ENSG00000171368	TPPP	2.5299
ENSG00000079215	SLC1A3	2.44379
ENSG00000101871	MID1	2.36484
ENSG00000133226	SRRM1	2.32673
ENSG00000188559	RALGAPA2	2.2755
ENSG00000144278	GALNT13	2.13139
ENSG00000111860	CEP85L	2.07274
ENSG00000171456	ASXL1	2.05841
ENSG00000143641	GALNT2	1.91567
ENSG00000255090	MIR100HG	1.80899
ENSG00000139915	MDGA2	1.77785
ENSG00000137872	SEMA6D	1.70336
ENSG00000119509	INVS	1.6024
ENSG00000105088	OLFM2	1.38734
ENSG00000114279	FGF12	0.926808
ENSG00000144227	NXPH2	0.597671
ENSG00000123684	LPGAT1	0.429715
ENSG00000179399	GPC5	0

## Sheet: IN-SV2C
Ensemble_id	Symbol	Score
ENSG00000187094	CCK	100
ENSG00000236824	BCYRN1	63.9009
ENSG00000231079	AC105402.4	58.4459
ENSG00000214548	MEG3	55.5882
ENSG00000106211	HSPB1	50.1689
ENSG00000171867	PRNP	49.157
ENSG00000120694	HSPH1	48.2385
ENSG00000205542	TMSB4X	47.391
ENSG00000204389	HSPA1A	46.173
ENSG00000157404	KIT	45.4721
ENSG00000166268	MYRFL	41.8686
ENSG00000127152	BCL11B	41.4561
ENSG00000081189	MEF2C	41.4218
ENSG00000034510	TMSB10	40.3413
ENSG00000143153	ATP1B1	40.0928
ENSG00000169554	ZEB2	39.805
ENSG00000232287	SLC6A1-AS1	39.6136
ENSG00000099622	CIRBP	39.3228
ENSG00000262902	RP11-750B16.1	38.7168
ENSG00000241684	ADAMTS9-AS2	37.3205
ENSG00000248527	MTATP6P1	37.1511
ENSG00000184408	KCND2	35.7104
ENSG00000233762	AC007969.5	35.317
ENSG00000173812	EIF1	35.315
ENSG00000164796	CSMD3	34.5683
ENSG00000124406	ATP8A1	33.9137
ENSG00000185736	ADARB2	33.6083
ENSG00000169855	ROBO1	33.5055
ENSG00000178568	ERBB4	33.4126
ENSG00000188042	ARL4C	33.3875
ENSG00000122786	CALD1	33.0344
ENSG00000174473	GALNTL6	32.5993
ENSG00000129682	FGF13	32.3167
ENSG00000158258	CLSTN2	31.9135
ENSG00000224550	RP11-270C12.3	31.7647
ENSG00000129244	ATP1B2	31.6435
ENSG00000184226	PCDH9	31.564
ENSG00000172270	BSG	30.9733
ENSG00000149972	CNTN5	30.741
ENSG00000117632	STMN1	30.6896
ENSG00000099715	PCDH11Y	30.0882
ENSG00000115268	RPS15	29.9886
ENSG00000123983	ACSL3	29.7527
ENSG00000237973	RP5-857K21.6	29.5335
ENSG00000136750	GAD2	29.4702
ENSG00000223804	CH17-472G23.2	29.3312
ENSG00000151929	BAG3	29.2978
ENSG00000164418	GRIK2	29.0162
ENSG00000187957	DNER	28.8439
ENSG00000242808	SOX2-OT	28.0774
ENSG00000147202	DIAPH2	28.0744
ENSG00000187164	KIAA1598	27.7038
ENSG00000182168	UNC5C	27.5315
ENSG00000149925	ALDOA	27.4831
ENSG00000185008	ROBO2	27.3702
ENSG00000132002	DNAJB1	27.3087
ENSG00000044115	CTNNA1	27.2456
ENSG00000145824	CXCL14	27.0125
ENSG00000113319	RASGRF2	26.7292
ENSG00000168843	FSTL5	26.6424
ENSG00000171951	SCG2	26.579
ENSG00000171223	JUNB	26.5736
ENSG00000067715	SYT1	26.5031
ENSG00000134146	DPH6	26.4148
ENSG00000080824	HSP90AA1	26.2705
ENSG00000112531	QKI	26.1251
ENSG00000108018	SORCS1	25.9856
ENSG00000144339	TMEFF2	25.973
ENSG00000123119	NECAB1	25.7247
ENSG00000152578	GRIA4	25.4431
ENSG00000145012	LPP	25.3432
ENSG00000143947	RPS27A	25.1715
ENSG00000118418	HMGN3	25.137
ENSG00000242265	PEG10	24.6893
ENSG00000087258	GNAO1	24.6265
ENSG00000127022	CANX	24.5666
ENSG00000226752	PSMD5-AS1	24.4781
ENSG00000123094	RASSF8	24.4477
ENSG00000140945	CDH13	23.966
ENSG00000144642	RBMS3	23.8635
ENSG00000187514	PTMA	23.7338
ENSG00000166598	HSP90B1	23.6948
ENSG00000175497	DPP10	23.556
ENSG00000168264	IRF2BP2	23.3021
ENSG00000221890	NPTXR	23.1695
ENSG00000179915	NRXN1	23.1482
ENSG00000157985	AGAP1	22.9542
ENSG00000172757	CFL1	22.8718
ENSG00000140319	SRP14	22.7223
ENSG00000171408	PDE7B	22.621
ENSG00000104852	SNRNP70	22.5956
ENSG00000150625	GPM6A	22.5935
ENSG00000189180	ZNF33A	22.4963
ENSG00000197756	RPL37A	22.4799
ENSG00000166006	KCNC2	22.4792
ENSG00000135597	REPS1	22.4663
ENSG00000140403	DNAJA4	22.3731
ENSG00000183117	CSMD1	22.3061
ENSG00000184014	DENND5A	22.1637
ENSG00000189337	KAZN	22.1279
ENSG00000133401	PDZD2	22.1201
ENSG00000183715	OPCML	22.0916
ENSG00000104324	CPQ	22.0266
ENSG00000166444	ST5	22.018
ENSG00000185565	LSAMP	21.932
ENSG00000033327	GAB2	21.9178
ENSG00000204388	HSPA1B	21.9166
ENSG00000114480	GBE1	21.8215
ENSG00000189108	IL1RAPL2	21.6871
ENSG00000145147	SLIT2	21.6795
ENSG00000154721	JAM2	21.4102
ENSG00000182968	SOX1	21.3848
ENSG00000104833	TUBB4A	21.3494
ENSG00000183023	SLC8A1	21.2801
ENSG00000109971	HSPA8	21.1489
ENSG00000104888	SLC17A7	21.0207
ENSG00000087086	FTL	20.9426
ENSG00000138741	TRPC3	20.9176
ENSG00000211459	MT-RNR1	20.851
ENSG00000228696	ARL17B	20.7501
ENSG00000122584	NXPH1	20.7234
ENSG00000144847	IGSF11	20.5703
ENSG00000125351	UPF3B	20.5456
ENSG00000244128	LINC01322	20.4425
ENSG00000161016	RPL8	20.2461
ENSG00000062194	GPBP1	20.1972
ENSG00000151623	NR3C2	20.1394
ENSG00000140600	SH3GL3	20.1157
ENSG00000173992	CCS	20.0712
ENSG00000147481	SNTG1	20.0095
ENSG00000167978	SRRM2	19.9958
ENSG00000134533	RERG	19.9803
ENSG00000118181	RPS25	19.9635
ENSG00000236552	RPL13AP5	19.9598
ENSG00000117419	ERI3	19.9039
ENSG00000156298	TSPAN7	19.6906
ENSG00000146677	AC004453.8	19.6904
ENSG00000123124	WWP1	19.6853
ENSG00000017427	IGF1	19.6521
ENSG00000115524	SF3B1	19.5921
ENSG00000166833	NAV2	19.4059
ENSG00000281508	CDR1-AS	19.3922
ENSG00000179104	TMTC2	19.183
ENSG00000108298	RPL19	19.1262
ENSG00000171634	BPTF	19.0975
ENSG00000080298	RFX3	19.0887
ENSG00000120885	CLU	19.0333
ENSG00000144713	RPL32	19.0067
ENSG00000048052	HDAC9	18.7662
ENSG00000071242	RPS6KA2	18.7221
ENSG00000004848	ARX	18.6392
ENSG00000151474	FRMD4A	18.5952
ENSG00000182985	CADM1	18.5859
ENSG00000127990	SGCE	18.5541
ENSG00000108684	ASIC2	18.4866
ENSG00000256248	RP11-123O10.4	18.4398
ENSG00000165246	NLGN4Y	18.294
ENSG00000257103	LSM14A	18.2681
ENSG00000197321	SVIL	18.2614
ENSG00000120549	KIAA1217	18.222
ENSG00000124191	TOX2	18.2117
ENSG00000174306	ZHX3	18.1116
ENSG00000177853	ZNF518A	18.0528
ENSG00000172461	FUT9	18.0379
ENSG00000232573	RPL3P4	18.0293
ENSG00000009694	TENM1	18.0182
ENSG00000224078	SNHG14	18.0038
ENSG00000178980	SEPW1	17.9884
ENSG00000114391	RPL24	17.9672
ENSG00000162545	CAMK2N1	17.7768
ENSG00000177103	DSCAML1	17.7753
ENSG00000227615	RP11-864N7.2	17.7279
ENSG00000131469	RPL27	17.7154
ENSG00000144504	ANKMY1	17.6912
ENSG00000061938	TNK2	17.6787
ENSG00000197746	PSAP	17.6745
ENSG00000134352	IL6ST	17.616
ENSG00000155886	SLC24A2	17.6158
ENSG00000144285	SCN1A	17.4401
ENSG00000244879	GABPB1-AS1	17.4136
ENSG00000105290	APLP1	17.35
ENSG00000182263	FIGN	17.3491
ENSG00000034713	GABARAPL2	17.334
ENSG00000109452	INPP4B	17.3295
ENSG00000081377	CDC14B	17.3058
ENSG00000152377	SPOCK1	17.2994
ENSG00000185774	KCNIP4	17.2959
ENSG00000111961	SASH1	17.266
ENSG00000185760	KCNQ5	17.2542
ENSG00000162849	KIF26B	17.2305
ENSG00000229807	XIST	17.1507
ENSG00000147403	RPL10	17.1072
ENSG00000078328	RBFOX1	17.1046
ENSG00000151572	ANO4	17.0399
ENSG00000122482	ZNF644	17.023
ENSG00000188580	NKAIN2	17.0198
ENSG00000145681	HAPLN1	16.9408
ENSG00000138434	SSFA2	16.9267
ENSG00000107779	BMPR1A	16.8638
ENSG00000100997	ABHD12	16.8219
ENSG00000181234	TMEM132C	16.8018
ENSG00000176771	NCKAP5	16.569
ENSG00000153956	CACNA2D1	16.5616
ENSG00000231764	DLX6-AS1	16.5607
ENSG00000048740	CELF2	16.4881
ENSG00000109265	KIAA1211	16.3732
ENSG00000186001	LRCH3	16.3435
ENSG00000182601	HS3ST4	16.3239
ENSG00000148200	NR6A1	16.3212
ENSG00000186153	WWOX	16.1377
ENSG00000249853	HS3ST5	16.0145
ENSG00000198830	HMGN2	15.9979
ENSG00000273749	CYFIP1	15.9749
ENSG00000152583	SPARCL1	15.9478
ENSG00000049323	LTBP1	15.9381
ENSG00000135837	CEP350	15.834
ENSG00000177707	PVRL3	15.7571
ENSG00000162174	ASRGL1	15.7458
ENSG00000150361	KLHL1	15.7396
ENSG00000187398	LUZP2	15.7024
ENSG00000180628	PCGF5	15.6454
ENSG00000198363	ASPH	15.6179
ENSG00000226221	RPL26P19	15.594
ENSG00000146373	RNF217	15.5412
ENSG00000135916	ITM2C	15.4511
ENSG00000149809	TM7SF2	15.4445
ENSG00000142937	RPS8	15.4415
ENSG00000112081	SRSF3	15.4392
ENSG00000167552	TUBA1A	15.4033
ENSG00000148411	NACC2	15.3235
ENSG00000133742	CA1	15.2801
ENSG00000113645	WWC1	15.2723
ENSG00000101464	PIGU	15.2554
ENSG00000144278	GALNT13	15.2423
ENSG00000127922	SHFM1	15.1425
ENSG00000111678	C12orf57	14.9824
ENSG00000224631	RP11-51O6.1	14.9293
ENSG00000159140	SON	14.8897
ENSG00000087460	GNAS	14.8838
ENSG00000244694	PTCHD4	14.868
ENSG00000170315	UBB	14.8359
ENSG00000115756	HPCAL1	14.8135
ENSG00000171189	GRIK1	14.7468
ENSG00000183666	GUSBP1	14.7322
ENSG00000144369	FAM171B	14.6765
ENSG00000149571	KIRREL3	14.6326
ENSG00000135905	DOCK10	14.6064
ENSG00000075624	ACTB	14.5447
ENSG00000112306	RPS12	14.5308
ENSG00000218208	RP11-367G18.2	14.4862
ENSG00000122042	UBL3	14.4338
ENSG00000197563	PIGN	14.4215
ENSG00000169045	HNRNPH1	14.4159
ENSG00000188730	VWC2	14.3851
ENSG00000198242	RPL23A	14.3541
ENSG00000188803	SHISA6	14.3249
ENSG00000171877	FRMD5	14.2718
ENSG00000097007	ABL1	14.263
ENSG00000196357	ZNF565	14.216
ENSG00000006062	MAP3K14	14.2101
ENSG00000181722	ZBTB20	14.202
ENSG00000168066	SF1	14.1853
ENSG00000143919	CAMKMT	14.1154
ENSG00000104067	TJP1	14.1086
ENSG00000107331	ABCA2	14.089
ENSG00000155052	CNTNAP5	14.0641
ENSG00000102786	INTS6	14.0387
ENSG00000095637	SORBS1	14.0256
ENSG00000239268	RP11-384F7.2	13.998
ENSG00000242299	RP11-234A1.1	13.9495
ENSG00000122545	SEPT7	13.8509
ENSG00000150938	CRIM1	13.8453
ENSG00000105323	HNRNPUL1	13.8436
ENSG00000011405	PIK3C2A	13.8194
ENSG00000112514	CUTA	13.8042
ENSG00000072786	STK10	13.7886
ENSG00000134313	KIDINS220	13.7875
ENSG00000159216	RUNX1	13.7718
ENSG00000197744	PTMAP2	13.7657
ENSG00000174482	LINGO2	13.7251
ENSG00000189056	RELN	13.6861
ENSG00000115525	ST3GAL5	13.6616
ENSG00000259481	RP11-39M21.1	13.659
ENSG00000146555	SDK1	13.653
ENSG00000130066	SAT1	13.6402
ENSG00000250903	GMDS-AS1	13.6177
ENSG00000120738	EGR1	13.4862
ENSG00000167526	RPL13	13.4847
ENSG00000089597	GANAB	13.4357
ENSG00000185818	NAT8L	13.4262
ENSG00000116117	PARD3B	13.4158
ENSG00000140988	RPS2	13.3884
ENSG00000144455	SUMF1	13.3749
ENSG00000104112	SCG3	13.3717
ENSG00000226976	COX6A1P2	13.2898
ENSG00000148948	LRRC4C	13.2709
ENSG00000133019	CHRM3	13.2623
ENSG00000147862	NFIB	13.1595
ENSG00000198756	COLGALT2	13.0607
ENSG00000071082	RPL31	13.0378
ENSG00000157103	SLC6A1	13.0238
ENSG00000101542	CDH20	12.9981
ENSG00000107372	ZFAND5	12.9525
ENSG00000138326	RPS24	12.9448
ENSG00000130522	JUND	12.9279
ENSG00000137766	UNC13C	12.8887
ENSG00000188559	RALGAPA2	12.8744
ENSG00000116675	DNAJC6	12.8319
ENSG00000165443	PHYHIPL	12.8301
ENSG00000187323	DCC	12.7755
ENSG00000187775	DNAH17	12.7742
ENSG00000229117	RPL41	12.7566
ENSG00000133142	TCEAL4	12.7411
ENSG00000105993	DNAJB6	12.7334
ENSG00000101134	DOK5	12.7139
ENSG00000198673	FAM19A2	12.67
ENSG00000151687	ANKAR	12.6432
ENSG00000109323	MANBA	12.6415
ENSG00000210082	MT-RNR2	12.6221
ENSG00000119509	INVS	12.6028
ENSG00000139915	MDGA2	12.5966
ENSG00000178950	GAK	12.5442
ENSG00000135049	AGTPBP1	12.5368
ENSG00000230629	RPS23P8	12.5333
ENSG00000041515	MYO16	12.5165
ENSG00000118946	PCDH17	12.5158
ENSG00000149806	FAU	12.4856
ENSG00000163697	APBB2	12.4081
ENSG00000225630	MTND2P28	12.4033
ENSG00000218227	RP11-889L3.1	12.3934
ENSG00000198846	TOX	12.3708
ENSG00000071054	MAP4K4	12.3305
ENSG00000169851	PCDH7	12.3195
ENSG00000143977	SNRPG	12.3112
ENSG00000144724	PTPRG	12.2947
ENSG00000119900	OGFRL1	12.2924
ENSG00000154217	PITPNC1	12.2815
ENSG00000227220	RP11-69I8.3	12.2594
ENSG00000079805	DNM2	12.2483
ENSG00000125746	EML2	12.242
ENSG00000227115	RP11-267C16.1	12.2314
ENSG00000126368	NR1D1	12.2223
ENSG00000196428	TSC22D2	12.2004
ENSG00000225470	JPX	12.1797
ENSG00000159788	RGS12	12.1742
ENSG00000178573	MAF	12.0986
ENSG00000149084	HSD17B12	12.0921
ENSG00000107518	ATRNL1	12.0841
ENSG00000144619	CNTN4	12.0828
ENSG00000123358	NR4A1	12.0495
ENSG00000105499	PLA2G4C	12.046
ENSG00000109320	NFKB1	12.0365
ENSG00000154845	PPP4R1	11.9938
ENSG00000163683	SMIM14	11.9846
ENSG00000068305	MEF2A	11.9684
ENSG00000167216	KATNAL2	11.9519
ENSG00000171617	ENC1	11.9343
ENSG00000168610	STAT3	11.9074
ENSG00000204469	PRRC2A	11.8859
ENSG00000127955	GNAI1	11.8733
ENSG00000104133	SPG11	11.8615
ENSG00000168906	MAT2A	11.7947
ENSG00000240509	RPL34P18	11.7784
ENSG00000186468	RPS23	11.7666
ENSG00000157005	SST	11.7253
ENSG00000115738	ID2	11.7219
ENSG00000103197	TSC2	11.7103
ENSG00000204138	PHACTR4	11.7015
ENSG00000063177	RPL18	11.6816
ENSG00000169760	NLGN1	11.6447
ENSG00000179218	CALR	11.6092
ENSG00000018408	WWTR1	11.5943
ENSG00000237491	RP11-206L10.9	11.5414
ENSG00000182771	GRID1	11.537
ENSG00000090520	DNAJB11	11.5364
ENSG00000100883	SRP54	11.533
ENSG00000122591	FAM126A	11.5318
ENSG00000171016	PYGO1	11.4387
ENSG00000107863	ARHGAP21	11.3992
ENSG00000101577	LPIN2	11.3783
ENSG00000148660	CAMK2G	11.3718
ENSG00000026652	AGPAT4	11.3626
ENSG00000146938	NLGN4X	11.3531
ENSG00000169564	PCBP1	11.351
ENSG00000134769	DTNA	11.3469
ENSG00000129351	ILF3	11.3465
ENSG00000137970	RPL7P9	11.3267
ENSG00000133624	ZNF767P	11.3024
ENSG00000235904	RBMS3-AS3	11.2273
ENSG00000137478	FCHSD2	11.2182
ENSG00000125462	C1orf61	11.1596
ENSG00000234545	FAM133B	11.1551
ENSG00000168916	ZNF608	11.1302
ENSG00000128536	CDHR3	11.1265
ENSG00000198034	RPS4X	11.1212
ENSG00000125869	LAMP5	11.1204
ENSG00000223482	NUTM2A-AS1	11.0759
ENSG00000224411	HSP90AA2P	11.0659
ENSG00000182132	KCNIP1	11.0498
ENSG00000213741	RPS29	11.0439
ENSG00000154127	UBASH3B	11.0416
ENSG00000181090	EHMT1	11.0243
ENSG00000162631	NTNG1	11.0195
ENSG00000160584	SIK3	10.9966
ENSG00000218175	AC016739.2	10.9957
ENSG00000172809	RPL38	10.957
ENSG00000131116	ZNF428	10.9439
ENSG00000135090	TAOK3	10.9428
ENSG00000183098	GPC6	10.928
ENSG00000156482	RPL30	10.9154
ENSG00000091513	TF	10.9138
ENSG00000243701	LINC00883	10.8928
ENSG00000196586	MYO6	10.8884
ENSG00000031081	ARHGAP31	10.8843
ENSG00000130287	NCAN	10.8746
ENSG00000145416	MARCH1	10.8636
ENSG00000101871	MID1	10.8578
ENSG00000153823	PID1	10.8456
ENSG00000156508	EEF1A1	10.8299
ENSG00000183783	KCTD8	10.8278
ENSG00000136002	ARHGEF4	10.786
ENSG00000197776	KLHDC1	10.7705
ENSG00000196660	SLC30A10	10.6983
ENSG00000177694	NAALADL2	10.6916
ENSG00000198646	NCOA6	10.6786
ENSG00000137154	RPS6	10.6561
ENSG00000119778	ATAD2B	10.634
ENSG00000105221	AKT2	10.6161
ENSG00000227008	RP3-417G15.1	10.5796
ENSG00000137818	RPLP1	10.5548
ENSG00000105738	SIPA1L3	10.5464
ENSG00000099139	PCSK5	10.5338
ENSG00000128683	GAD1	10.5281
ENSG00000103227	LMF1	10.4801
ENSG00000123349	PFDN5	10.4351
ENSG00000214182	PTMAP5	10.4336
ENSG00000262943	ALOX12P2	10.4146
ENSG00000170390	DCLK2	10.4084
ENSG00000109654	TRIM2	10.4065
ENSG00000117707	PROX1	10.4034
ENSG00000178464	CTD-2192J16.15	10.3996
ENSG00000100697	DICER1	10.3859
ENSG00000162032	SPSB3	10.3493
ENSG00000198785	GRIN3A	10.3327
ENSG00000171310	CHST11	10.296
ENSG00000129946	SHC2	10.2952
ENSG00000231607	DLEU2	10.2897
ENSG00000132613	MTSS1L	10.2777
ENSG00000071553	ATP6AP1	10.2353
ENSG00000109689	STIM2	10.2074
ENSG00000157851	DPYSL5	10.1942
ENSG00000130844	ZNF331	10.1827
ENSG00000142676	RPL11	10.1723
ENSG00000204681	GABBR1	10.1461
ENSG00000146143	PRIM2	10.1157
ENSG00000108100	CCNY	10.112
ENSG00000226688	ENTPD1-AS1	10.1099
ENSG00000170915	PAQR8	10.0783
ENSG00000047634	SCML1	10.048
ENSG00000196975	ANXA4	10.0456
ENSG00000162244	RPL29	9.96884
ENSG00000168772	CXXC4	9.90367
ENSG00000134532	SOX5	9.88648
ENSG00000164106	SCRG1	9.85383
ENSG00000231767	RP11-92K2.2	9.79107
ENSG00000225912	RP13-258O15.1	9.7607
ENSG00000179134	SAMD4B	9.72185
ENSG00000254604	AP000487.6	9.7119
ENSG00000125703	ATG4C	9.68125
ENSG00000170889	RPS9	9.67757
ENSG00000268043	NBPF12	9.65586
ENSG00000151789	ZNF385D	9.65191
ENSG00000156218	ADAMTSL3	9.63219
ENSG00000235297	FAUP1	9.62961
ENSG00000271601	LIX1L	9.62619
ENSG00000077044	DGKD	9.55854
ENSG00000139910	NOVA1	9.52434
ENSG00000104341	LAPTM4B	9.5198
ENSG00000141639	MAPK4	9.50633
ENSG00000023191	RNH1	9.50587
ENSG00000213020	ZNF611	9.45932
ENSG00000149273	RPS3	9.43783
ENSG00000105372	RPS19	9.43712
ENSG00000174628	IQCK	9.42746
ENSG00000174428	GTF2IRD2B	9.42464
ENSG00000170873	MTSS1	9.41206
ENSG00000177600	RPLP2	9.40251
ENSG00000133639	BTG1	9.39504
ENSG00000169895	SYAP1	9.35059
ENSG00000167635	ZNF146	9.3402
ENSG00000163660	CCNL1	9.31587
ENSG00000114857	NKTR	9.28926
ENSG00000110700	RPS13	9.23052
ENSG00000170310	STX8	9.22889
ENSG00000154162	CDH12	9.22117
ENSG00000078549	ADCYAP1R1	9.20848
ENSG00000203666	EFCAB2	9.19795
ENSG00000237214	RP11-12M9.3	9.18777
ENSG00000196531	NACA	9.17904
ENSG00000182667	NTM	9.13804
ENSG00000188811	NHLRC3	9.12455
ENSG00000101333	PLCB4	9.07482
ENSG00000119688	ABCD4	9.06318
ENSG00000215301	DDX3X	9.06048
ENSG00000156831	NSMCE2	9.03163
ENSG00000137449	CPEB2	9.01355
ENSG00000083857	FAT1	9.007
ENSG00000166979	EVA1C	9.00625
ENSG00000154080	CHST9	9.00242
ENSG00000089280	FUS	8.98564
ENSG00000155849	ELMO1	8.98049
ENSG00000139644	TMBIM6	8.9785
ENSG00000147571	CRH	8.95274
ENSG00000260729	RP11-106M3.2	8.94159
ENSG00000144119	C1QL2	8.91637
ENSG00000228842	PCDH9-AS2	8.87517
ENSG00000181450	ZNF678	8.85529
ENSG00000158545	ZC3H18	8.84891
ENSG00000152270	PDE3B	8.821
ENSG00000141232	TOB1	8.80551
ENSG00000127720	METTL25	8.78375
ENSG00000160948	VPS28	8.77351
ENSG00000180822	PSMG4	8.77224
ENSG00000131127	ZNF141	8.76844
ENSG00000077063	CTTNBP2	8.75331
ENSG00000164946	FREM1	8.73888
ENSG00000066027	PPP2R5A	8.715
ENSG00000227097	RPS28P7	8.68899
ENSG00000183580	FBXL7	8.68666
ENSG00000021645	NRXN3	8.68309
ENSG00000123636	BAZ2B	8.67618
ENSG00000242071	RPL7AP6	8.651
ENSG00000107317	PTGDS	8.63117
ENSG00000111907	TPD52L1	8.61155
ENSG00000105404	RABAC1	8.60675
ENSG00000170832	USP32	8.58184
ENSG00000249252	RP11-665G4.1	8.5761
ENSG00000156299	TIAM1	8.57478
ENSG00000187608	ISG15	8.56225
ENSG00000104728	ARHGEF10	8.55178
ENSG00000065717	TLE2	8.51812
ENSG00000128564	VGF	8.48161
ENSG00000108654	DDX5	8.47972
ENSG00000198198	SZT2	8.47477
ENSG00000012660	ELOVL5	8.47348
ENSG00000146648	EGFR	8.44797
ENSG00000232346	SC22CB-1E7.1	8.43393
ENSG00000242593	RP5-921G16.1	8.4023
ENSG00000245532	NEAT1	8.39061
ENSG00000176978	DPP7	8.36402
ENSG00000143924	EML4	8.33323
ENSG00000185950	IRS2	8.31908
ENSG00000130985	UBA1	8.2756
ENSG00000104375	STK3	8.25547
ENSG00000156011	PSD3	8.24215
ENSG00000153707	PTPRD	8.21762
ENSG00000170537	TMC7	8.21426
ENSG00000166128	RAB8B	8.21409
ENSG00000183036	PCP4	8.21279
ENSG00000161547	SRSF2	8.18977
ENSG00000130202	PVRL2	8.18975
ENSG00000008513	ST3GAL1	8.17891
ENSG00000116729	WLS	8.16682
ENSG00000058866	DGKG	8.16483
ENSG00000241007	SEPT7P6	8.13031
ENSG00000145934	TENM2	8.12282
ENSG00000196104	SPOCK3	8.07174
ENSG00000101463	SYNDIG1	8.06014
ENSG00000152208	GRID2	8.04537
ENSG00000137573	SULF1	8.04383
ENSG00000197892	KIF13B	8.03848
ENSG00000040731	CDH10	8.03604
ENSG00000169604	ANTXR1	8.01901
ENSG00000185532	PRKG1	8.00687
ENSG00000172987	HPSE2	7.99982
ENSG00000198157	HMGN5	7.99876
ENSG00000114805	PLCH1	7.99158
ENSG00000226471	CTA-292E10.6	7.9659
ENSG00000228214	LINC00693	7.96535
ENSG00000169372	CRADD	7.95524
ENSG00000123104	ITPR2	7.91041
ENSG00000166295	ANAPC16	7.90973
ENSG00000168575	SLC20A2	7.90145
ENSG00000102290	PCDH11X	7.89854
ENSG00000071127	WDR1	7.8798
ENSG00000136267	DGKB	7.87459
ENSG00000116752	BCAS2	7.84949
ENSG00000229897	SEPT7P7	7.8449
ENSG00000148516	ZEB1	7.82872
ENSG00000114439	BBX	7.79728
ENSG00000173757	STAT5B	7.79572
ENSG00000112425	EPM2A	7.79117
ENSG00000100991	TRPC4AP	7.76518
ENSG00000137872	SEMA6D	7.74066
ENSG00000075711	DLG1	7.73411
ENSG00000232104	RFX3-AS1	7.70498
ENSG00000110422	HIPK3	7.70004
ENSG00000231871	IPO9-AS1	7.67195
ENSG00000149357	LAMTOR1	7.66191
ENSG00000171681	ATF7IP	7.63407
ENSG00000174456	C12orf76	7.60021
ENSG00000182050	MGAT4C	7.59909
ENSG00000198258	UBL5	7.59632
ENSG00000116641	DOCK7	7.58551
ENSG00000112964	GHR	7.55378
ENSG00000001561	ENPP4	7.53077
ENSG00000108423	TUBD1	7.51642
ENSG00000112137	PHACTR1	7.50067
ENSG00000175309	PHYKPL	7.50051
ENSG00000143079	CTTNBP2NL	7.49222
ENSG00000164176	EDIL3	7.48617
ENSG00000122566	HNRNPA2B1	7.4743
ENSG00000197442	MAP3K5	7.45833
ENSG00000204764	RANBP17	7.45015
ENSG00000154380	ENAH	7.44811
ENSG00000175662	TOM1L2	7.4369
ENSG00000127328	RAB3IP	7.42113
ENSG00000203739	RP11-296O14.3	7.41432
ENSG00000105877	DNAH11	7.41009
ENSG00000105329	TGFB1	7.40618
ENSG00000274068	RP11-475E11.9	7.40543
ENSG00000167191	GPRC5B	7.38768
ENSG00000182774	RPS17	7.37992
ENSG00000009413	REV3L	7.3427
ENSG00000221978	CCNL2	7.33554
ENSG00000140332	TLE3	7.32504
ENSG00000006607	FARP2	7.32005
ENSG00000123416	TUBA1B	7.27801
ENSG00000146830	GIGYF1	7.27024
ENSG00000108773	KAT2A	7.26942
ENSG00000165322	ARHGAP12	7.25528
ENSG00000182463	TSHZ2	7.25505
ENSG00000164659	KIAA1324L	7.25141
ENSG00000105357	MYH14	7.25066
ENSG00000162670	BRINP3	7.24777
ENSG00000054282	SDCCAG8	7.22001
ENSG00000162231	NXF1	7.19579
ENSG00000231500	RPS18	7.1679
ENSG00000132122	SPATA6	7.16244
ENSG00000149557	FEZ1	7.15801
ENSG00000008988	RPS20	7.13241
ENSG00000179818	PCBP1-AS1	7.127
ENSG00000162980	ARL5A	7.11796
ENSG00000229989	MIR181A1HG	7.1128
ENSG00000168702	LRP1B	7.10492
ENSG00000225573	RPL35P5	7.10291
ENSG00000111276	CDKN1B	7.09812
ENSG00000157426	AASDH	7.07259
ENSG00000187135	VSTM2B	7.07082
ENSG00000123560	PLP1	7.05921
ENSG00000152601	MBNL1	7.04903
ENSG00000196262	PPIA	7.03658
ENSG00000116747	TROVE2	7.02881
ENSG00000095794	CREM	7.02788
ENSG00000233797	UFL1-AS1	7.02695
ENSG00000169696	ASPSCR1	7.0227
ENSG00000235194	PPP1R3E	7.00998
ENSG00000103544	C16orf62	6.97052
ENSG00000148219	ASTN2	6.9471
ENSG00000163393	SLC22A15	6.92953
ENSG00000116667	C1orf21	6.89651
ENSG00000185551	NR2F2	6.89417
ENSG00000070759	TESK2	6.89415
ENSG00000188681	TEKT4P2	6.88358
ENSG00000187720	THSD4	6.87607
ENSG00000128512	DOCK4	6.87108
ENSG00000159592	GPBP1L1	6.86119
ENSG00000114279	FGF12	6.83666
ENSG00000184194	GPR173	6.79818
ENSG00000077943	ITGA8	6.7934
ENSG00000109686	SH3D19	6.78507
ENSG00000166710	B2M	6.77588
ENSG00000140153	WDR20	6.75042
ENSG00000138760	SCARB2	6.7467
ENSG00000140044	JDP2	6.74182
ENSG00000046651	OFD1	6.7299
ENSG00000253535	RP11-624C23.1	6.70998
ENSG00000069869	NEDD4	6.70556
ENSG00000198597	ZNF536	6.70514
ENSG00000106803	SEC61B	6.70306
ENSG00000113532	ST8SIA4	6.69777
ENSG00000050405	LIMA1	6.68447
ENSG00000113658	SMAD5	6.68311
ENSG00000132323	ILKAP	6.67487
ENSG00000182541	LIMK2	6.67292
ENSG00000008083	JARID2	6.67059
ENSG00000145284	SCD5	6.66594
ENSG00000136942	RPL35	6.65667
ENSG00000116147	TNR	6.65625
ENSG00000149177	PTPRJ	6.63298
ENSG00000066032	CTNNA2	6.61622
ENSG00000267100	ILF3-AS1	6.58385
ENSG00000160953	MUM1	6.55248
ENSG00000125691	RPL23	6.54464
ENSG00000278932	bP-21264C1.2	6.52811
ENSG00000125743	SNRPD2	6.52255
ENSG00000170624	SGCD	6.5224
ENSG00000130449	ZSWIM6	6.50301
ENSG00000170234	PWWP2A	6.50121
ENSG00000132471	WBP2	6.5007
ENSG00000181524	RPL24P4	6.48248
ENSG00000079819	EPB41L2	6.47351
ENSG00000100852	ARHGAP5	6.41756
ENSG00000115896	PLCL1	6.41695
ENSG00000143458	GABPB2	6.41439
ENSG00000163288	GABRB1	6.39184
ENSG00000165502	RPL36AL	6.39102
ENSG00000130254	SAFB2	6.37565
ENSG00000145390	USP53	6.35554
ENSG00000239521	GATS	6.29715
ENSG00000008441	NFIX	6.28037
ENSG00000165494	PCF11	6.27674
ENSG00000116991	SIPA1L2	6.18268
ENSG00000159461	AMFR	6.17327
ENSG00000128656	CHN1	6.15534
ENSG00000184984	CHRM5	6.15408
ENSG00000112715	VEGFA	6.15349
ENSG00000107223	EDF1	6.13269
ENSG00000116678	LEPR	6.12691
ENSG00000160213	CSTB	6.11743
ENSG00000113269	RNF130	6.08342
ENSG00000049192	ADAMTS6	6.07261
ENSG00000166689	PLEKHA7	6.05994
ENSG00000072694	FCGR2B	6.04849
ENSG00000197702	PARVA	6.03026
ENSG00000073417	PDE8A	6.02713
ENSG00000237978	KCNMB2-AS1	6.02108
ENSG00000072422	RHOBTB1	6.01801
ENSG00000120594	PLXDC2	6.01745
ENSG00000112902	SEMA5A	5.99947
ENSG00000152127	MGAT5	5.99771
ENSG00000115295	CLIP4	5.99703
ENSG00000116704	SLC35D1	5.98579
ENSG00000129521	EGLN3	5.98448
ENSG00000170962	PDGFD	5.97908
ENSG00000170144	HNRNPA3	5.95349
ENSG00000106536	POU6F2	5.94091
ENSG00000108107	RPL28	5.92707
ENSG00000172671	ZFAND4	5.88318
ENSG00000168675	LDLRAD4	5.88271
ENSG00000120008	WDR11	5.85841
ENSG00000148655	C10orf11	5.85685
ENSG00000100324	TAB1	5.8481
ENSG00000124151	NCOA3	5.83653
ENSG00000234797	RPS3AP6	5.82994
ENSG00000121440	PDZRN3	5.81209
ENSG00000154975	CA10	5.81056
ENSG00000100099	HPS4	5.79628
ENSG00000233927	RPS28	5.78836
ENSG00000070214	SLC44A1	5.77878
ENSG00000168297	PXK	5.77835
ENSG00000154654	NCAM2	5.76338
ENSG00000258458	CTD-2555K7.2	5.76227
ENSG00000125755	SYMPK	5.74071
ENSG00000187239	FNBP1	5.73805
ENSG00000184672	RALYL	5.73106
ENSG00000084072	PPIE	5.65426
ENSG00000157168	NRG1	5.64032
ENSG00000101745	ANKRD12	5.63387
ENSG00000061936	SFSWAP	5.63317
ENSG00000074416	MGLL	5.62264
ENSG00000069667	RORA	5.62194
ENSG00000100629	CEP128	5.57106
ENSG00000165185	KIAA1958	5.56965
ENSG00000112319	EYA4	5.56649
ENSG00000106261	ZKSCAN1	5.54684
ENSG00000089250	NOS1	5.54275
ENSG00000182628	SKA2	5.53744
ENSG00000109846	CRYAB	5.52595
ENSG00000123933	MXD4	5.50004
ENSG00000140526	ABHD2	5.49519
ENSG00000065615	CYB5R4	5.49488
ENSG00000162086	ZNF75A	5.47319
ENSG00000166441	RPL27A	5.46521
ENSG00000104885	DOT1L	5.4567
ENSG00000150076	CCDC7	5.42396
ENSG00000165995	CACNB2	5.41685
ENSG00000154473	BUB3	5.41682
ENSG00000206120	EGFEM1P	5.41171
ENSG00000169062	UPF3A	5.36974
ENSG00000163630	SYNPR	5.36178
ENSG00000167766	ZNF83	5.3615
ENSG00000068650	ATP11A	5.34623
ENSG00000115170	ACVR1	5.33711
ENSG00000134243	SORT1	5.33315
ENSG00000146966	DENND2A	5.31493
ENSG00000054611	TBC1D22A	5.2866
ENSG00000105677	TMEM147	5.27578
ENSG00000136717	BIN1	5.24934
ENSG00000185236	RAB11B	5.22846
ENSG00000224020	MIR181A2HG	5.21615
ENSG00000122008	POLK	5.20824
ENSG00000237356	AL163953.3	5.18904
ENSG00000173267	SNCG	5.17658
ENSG00000107263	RAPGEF1	5.15971
ENSG00000168028	RPSA	5.10913
ENSG00000227124	ZNF717	5.09455
ENSG00000100796	SMEK1	5.0906
ENSG00000129493	HEATR5A	5.07297
ENSG00000102466	FGF14	5.06973
ENSG00000180370	PAK2	5.06125
ENSG00000153944	MSI2	5.04587
ENSG00000167380	ZNF226	5.03276
ENSG00000186073	C15orf41	5.03071
ENSG00000110274	CEP164	5.02134
ENSG00000275052	SMEK2	5.00566
ENSG00000176533	GNG7	4.99228
ENSG00000130653	PNPLA7	4.92878
ENSG00000241956	CTC-340A15.2	4.92263
ENSG00000126457	PRMT1	4.9216
ENSG00000032742	IFT88	4.87187
ENSG00000180389	ATP5EP2	4.80427
ENSG00000235665	LINC00298	4.79374
ENSG00000066084	DIP2B	4.78769
ENSG00000116560	SFPQ	4.76683
ENSG00000185352	HS6ST3	4.74932
ENSG00000132669	RIN2	4.72023
ENSG00000106459	NRF1	4.67554
ENSG00000108469	RECQL5	4.6072
ENSG00000138468	SENP7	4.59419
ENSG00000261008	LINC01572	4.56648
ENSG00000156273	BACH1	4.50943
ENSG00000261609	GAN	4.50904
ENSG00000146535	GNA12	4.4868
ENSG00000185222	WBP5	4.4627
ENSG00000196090	PTPRT	4.46189
ENSG00000137177	KIF13A	4.43244
ENSG00000233639	LINC01158	4.42052
ENSG00000105193	RPS16	4.4154
ENSG00000130396	MLLT4	4.37833
ENSG00000152137	HSPB8	4.3657
ENSG00000139946	PELI2	4.35363
ENSG00000049246	PER3	4.33878
ENSG00000172943	PHF8	4.32019
ENSG00000112308	C6orf62	4.30296
ENSG00000138593	SECISBP2L	4.25989
ENSG00000168003	SLC3A2	4.24642
ENSG00000165006	UBAP1	4.1915
ENSG00000162434	JAK1	4.13848
ENSG00000156687	UNC5D	4.13466
ENSG00000072415	MPP5	4.05346
ENSG00000117859	OSBPL9	4.04794
ENSG00000182836	PLCXD3	4.03879
ENSG00000165119	HNRNPK	4.01033
ENSG00000154229	PRKCA	4.00458
ENSG00000079739	PGM1	3.98839
ENSG00000105254	TBCB	3.98678
ENSG00000171094	ALK	3.98609
ENSG00000123505	AMD1	3.97623
ENSG00000073849	ST6GAL1	3.97543
ENSG00000160803	UBQLN4	3.94587
ENSG00000132718	SYT11	3.93825
ENSG00000099783	HNRNPM	3.90502
ENSG00000257923	CUX1	3.89919
ENSG00000176204	LRRTM4	3.89897
ENSG00000257815	RP11-611E13.2	3.86347
ENSG00000010810	FYN	3.85127
ENSG00000079482	OPHN1	3.80865
ENSG00000165934	CPSF2	3.79986
ENSG00000242086	LINC00969	3.78663
ENSG00000248092	NNT-AS1	3.72894
ENSG00000089041	P2RX7	3.72682
ENSG00000179455	MKRN3	3.71197
ENSG00000035862	TIMP2	3.69557
ENSG00000277443	MARCKS	3.67093
ENSG00000125826	RBCK1	3.60641
ENSG00000180287	PLD5	3.58697
ENSG00000148700	ADD3	3.54613
ENSG00000125676	THOC2	3.48712
ENSG00000233067	PTCHD1-AS	3.29609
ENSG00000133392	MYH11	3.27626
ENSG00000168301	KCTD6	3.16176
ENSG00000182872	RBM10	3.1428
ENSG00000166398	KIAA0355	3.11338
ENSG00000170293	CMTM8	3.08005
ENSG00000110880	CORO1C	3.06313
ENSG00000248309	MEF2C-AS1	2.9877
ENSG00000153162	BMP6	2.96057
ENSG00000111912	NCOA7	2.96014
ENSG00000068878	PSME4	2.95172
ENSG00000080224	EPHA6	2.94863
ENSG00000184304	PRKD1	2.75527
ENSG00000198382	UVRAG	2.67198
ENSG00000136527	TRA2B	2.66693
ENSG00000164327	RICTOR	2.65194
ENSG00000177156	TALDO1	2.5926
ENSG00000179796	LRRC3B	2.45064
ENSG00000173482	PTPRM	2.38958
ENSG00000164300	SERINC5	2.38772
ENSG00000179603	GRM8	2.38154
ENSG00000135919	SERPINE2	2.32915
ENSG00000184009	ACTG1	2.28076
ENSG00000182348	ZNF804B	2.24315
ENSG00000123684	LPGAT1	1.93757
ENSG00000173517	PEAK1	1.10167
ENSG00000185942	NKAIN3	0.718097
ENSG00000165084	C8orf34	0.556571
ENSG00000118515	SGK1	0.403089
ENSG00000196782	MAML3	0.156066
ENSG00000100154	TTC28	0

## Sheet: IN-VIP
Ensemble_id	Symbol	Score
ENSG00000204389	HSPA1A	100
ENSG00000187094	CCK	90.1019
ENSG00000115268	RPS15	86.9409
ENSG00000214548	MEG3	76.763
ENSG00000106211	HSPB1	70.4756
ENSG00000159788	RGS12	70.0633
ENSG00000233762	AC007969.5	66.1803
ENSG00000236824	BCYRN1	64.3635
ENSG00000231079	AC105402.4	62.6714
ENSG00000162545	CAMK2N1	55.1063
ENSG00000205542	TMSB4X	54.9401
ENSG00000120694	HSPH1	53.0036
ENSG00000169554	ZEB2	52.7192
ENSG00000099622	CIRBP	52.4369
ENSG00000173812	EIF1	49.2936
ENSG00000040731	CDH10	47.4677
ENSG00000178568	ERBB4	46.6387
ENSG00000185736	ADARB2	45.6636
ENSG00000143153	ATP1B1	45.3387
ENSG00000185565	LSAMP	45.276
ENSG00000152601	MBNL1	45.1828
ENSG00000132002	DNAJB1	44.1879
ENSG00000104852	SNRNP70	43.1345
ENSG00000105404	RABAC1	43.0976
ENSG00000067715	SYT1	43.0192
ENSG00000169760	NLGN1	41.8309
ENSG00000164796	CSMD3	40.6261
ENSG00000087460	GNAS	40.479
ENSG00000172461	FUT9	39.6738
ENSG00000189337	KAZN	39.5267
ENSG00000144339	TMEFF2	39.3547
ENSG00000161016	RPL8	39.1292
ENSG00000156508	EEF1A1	39.0654
ENSG00000146555	SDK1	38.6347
ENSG00000146469	VIP	38.3421
ENSG00000115461	IGFBP5	38.3162
ENSG00000144642	RBMS3	37.9083
ENSG00000150625	GPM6A	37.6226
ENSG00000232287	SLC6A1-AS1	37.371
ENSG00000187514	PTMA	37.0652
ENSG00000166165	CKB	36.9664
ENSG00000127022	CANX	36.9427
ENSG00000120885	CLU	36.9249
ENSG00000197756	RPL37A	36.7566
ENSG00000183023	SLC8A1	36.533
ENSG00000112514	CUTA	35.4201
ENSG00000224550	RP11-270C12.3	34.9764
ENSG00000164418	GRIK2	34.7191
ENSG00000188042	ARL4C	34.5704
ENSG00000166863	TAC3	34.4395
ENSG00000149925	ALDOA	34.2176
ENSG00000171867	PRNP	34.131
ENSG00000063177	RPL18	33.5079
ENSG00000148948	LRRC4C	33.221
ENSG00000120738	EGR1	33.0466
ENSG00000228696	ARL17B	32.6372
ENSG00000168843	FSTL5	32.3708
ENSG00000174473	GALNTL6	32.2817
ENSG00000044115	CTNNA1	32.2714
ENSG00000210082	MT-RNR2	32.2553
ENSG00000179915	NRXN1	31.9849
ENSG00000197744	PTMAP2	31.6193
ENSG00000204388	HSPA1B	31.2553
ENSG00000248527	MTATP6P1	30.9338
ENSG00000080224	EPHA6	30.8117
ENSG00000163288	GABRB1	30.665
ENSG00000078328	RBFOX1	30.6599
ENSG00000127922	SHFM1	30.5486
ENSG00000152578	GRIA4	30.4009
ENSG00000242086	LINC00969	30.377
ENSG00000119950	MXI1	30.3659
ENSG00000171189	GRIK1	30.111
ENSG00000034510	TMSB10	29.8343
ENSG00000151623	NR3C2	29.532
ENSG00000147571	CRH	29.5233
ENSG00000140403	DNAJA4	29.501
ENSG00000170345	FOS	29.063
ENSG00000174482	LINGO2	28.7332
ENSG00000149972	CNTN5	28.7252
ENSG00000182050	MGAT4C	28.5232
ENSG00000089220	PEBP1	28.1746
ENSG00000110436	SLC1A2	28.0378
ENSG00000034713	GABARAPL2	27.9485
ENSG00000081189	MEF2C	27.6498
ENSG00000148219	ASTN2	27.5125
ENSG00000185551	NR2F2	27.4116
ENSG00000170315	UBB	27.3836
ENSG00000160584	SIK3	27.3021
ENSG00000166006	KCNC2	27.2259
ENSG00000108107	RPL28	27.1489
ENSG00000122786	CALD1	27.0988
ENSG00000182985	CADM1	26.7483
ENSG00000233639	LINC01158	26.5912
ENSG00000139910	NOVA1	26.5497
ENSG00000105738	SIPA1L3	26.4327
ENSG00000120549	KIAA1217	26.3839
ENSG00000080824	HSP90AA1	26.0725
ENSG00000176204	LRRTM4	26.0298
ENSG00000148660	CAMK2G	26.0113
ENSG00000169062	UPF3A	25.9816
ENSG00000145824	CXCL14	25.6555
ENSG00000164548	TRA2A	25.5789
ENSG00000151812	SLC35F4	25.5036
ENSG00000182263	FIGN	25.4978
ENSG00000230629	RPS23P8	25.4777
ENSG00000117707	PROX1	25.3752
ENSG00000157404	KIT	25.3482
ENSG00000149177	PTPRJ	25.3253
ENSG00000185774	KCNIP4	25.2733
ENSG00000186001	LRCH3	25.0582
ENSG00000153707	PTPRD	24.9608
ENSG00000163630	SYNPR	24.7666
ENSG00000151322	NPAS3	24.7543
ENSG00000257923	CUX1	24.6641
ENSG00000168702	LRP1B	24.579
ENSG00000147481	SNTG1	24.5092
ENSG00000236552	RPL13AP5	24.4286
ENSG00000145012	LPP	24.309
ENSG00000048740	CELF2	24.2987
ENSG00000175130	MARCKSL1	24.2413
ENSG00000123159	GIPC1	24.0831
ENSG00000109452	INPP4B	24.0502
ENSG00000170396	ZNF804A	23.897
ENSG00000117632	STMN1	23.7047
ENSG00000146966	DENND2A	23.6805
ENSG00000244879	GABPB1-AS1	23.6666
ENSG00000005108	THSD7A	23.662
ENSG00000185760	KCNQ5	23.5147
ENSG00000156298	TSPAN7	23.5044
ENSG00000223804	CH17-472G23.2	23.3694
ENSG00000077943	ITGA8	23.3233
ENSG00000141449	GREB1L	23.0906
ENSG00000154217	PITPNC1	22.988
ENSG00000184408	KCND2	22.7768
ENSG00000226221	RPL26P19	22.5388
ENSG00000231764	DLX6-AS1	22.3391
ENSG00000147202	DIAPH2	22.3328
ENSG00000140575	IQGAP1	22.2368
ENSG00000150991	UBC	22.0419
ENSG00000239268	RP11-384F7.2	21.9537
ENSG00000242814	RP11-436H11.1	21.8839
ENSG00000197321	SVIL	21.7699
ENSG00000129244	ATP1B2	21.6115
ENSG00000137478	FCHSD2	21.596
ENSG00000144445	KANSL1L	21.5722
ENSG00000183117	CSMD1	21.5705
ENSG00000154654	NCAM2	21.5299
ENSG00000214182	PTMAP5	21.4826
ENSG00000104888	SLC17A7	21.3407
ENSG00000139644	TMBIM6	21.2927
ENSG00000118181	RPS25	21.2923
ENSG00000143947	RPS27A	21.1563
ENSG00000259628	RP11-467H10.2	21.0883
ENSG00000102466	FGF14	21.0653
ENSG00000187164	KIAA1598	21.056
ENSG00000177600	RPLP2	21.0092
ENSG00000187957	DNER	20.9459
ENSG00000198673	FAM19A2	20.9177
ENSG00000131116	ZNF428	20.9001
ENSG00000171877	FRMD5	20.8905
ENSG00000109971	HSPA8	20.8496
ENSG00000175497	DPP10	20.7544
ENSG00000185008	ROBO2	20.6942
ENSG00000133019	CHRM3	20.6777
ENSG00000162434	JAK1	20.6494
ENSG00000137267	TUBB2A	20.5952
ENSG00000171105	INSR	20.3727
ENSG00000101150	TPD52L2	20.2792
ENSG00000165973	NELL1	20.2251
ENSG00000118946	PCDH17	20.2237
ENSG00000165323	FAT3	20.187
ENSG00000269821	KCNQ1OT1	20.18
ENSG00000232573	RPL3P4	20.1666
ENSG00000107223	EDF1	20.1643
ENSG00000229807	XIST	20.0956
ENSG00000147403	RPL10	20.0812
ENSG00000017427	IGF1	20.0671
ENSG00000133401	PDZD2	20.0121
ENSG00000178980	SEPW1	19.9799
ENSG00000132669	RIN2	19.9285
ENSG00000146677	AC004453.8	19.9273
ENSG00000169282	KCNAB1	19.8755
ENSG00000258199	RP11-977G19.5	19.8358
ENSG00000100852	ARHGAP5	19.7601
ENSG00000118432	CNR1	19.7475
ENSG00000237978	KCNMB2-AS1	19.7044
ENSG00000149273	RPS3	19.6144
ENSG00000196104	SPOCK3	19.5869
ENSG00000047849	MAP4	19.5275
ENSG00000125351	UPF3B	19.5234
ENSG00000168675	LDLRAD4	19.5024
ENSG00000172995	ARPP21	19.4433
ENSG00000167552	TUBA1A	19.329
ENSG00000116675	DNAJC6	19.3266
ENSG00000073417	PDE8A	19.3042
ENSG00000179796	LRRC3B	19.2934
ENSG00000035862	TIMP2	19.2895
ENSG00000108684	ASIC2	18.9687
ENSG00000186468	RPS23	18.9338
ENSG00000105372	RPS19	18.8795
ENSG00000122042	UBL3	18.8372
ENSG00000253352	TUG1	18.8264
ENSG00000123358	NR4A1	18.7489
ENSG00000185052	SLC24A3	18.7378
ENSG00000140319	SRP14	18.7037
ENSG00000144278	GALNT13	18.7025
ENSG00000185053	SGCZ	18.6836
ENSG00000159140	SON	18.5992
ENSG00000171681	ATF7IP	18.5817
ENSG00000125676	THOC2	18.4854
ENSG00000130522	JUND	18.4796
ENSG00000160948	VPS28	18.3686
ENSG00000122870	BICC1	18.3594
ENSG00000145284	SCD5	18.2663
ENSG00000114857	NKTR	18.2209
ENSG00000244128	LINC01322	18.1727
ENSG00000188580	NKAIN2	18.0286
ENSG00000237676	RPL30P4	18.0184
ENSG00000151789	ZNF385D	18.0079
ENSG00000130653	PNPLA7	17.9936
ENSG00000171617	ENC1	17.9645
ENSG00000206120	EGFEM1P	17.957
ENSG00000101463	SYNDIG1	17.939
ENSG00000182771	GRID1	17.9219
ENSG00000104957	CCDC130	17.8728
ENSG00000170776	AKAP13	17.8724
ENSG00000111678	C12orf57	17.7542
ENSG00000242808	SOX2-OT	17.6878
ENSG00000197959	DNM3	17.6423
ENSG00000196586	MYO6	17.6202
ENSG00000048471	SNX29	17.4503
ENSG00000009413	REV3L	17.3928
ENSG00000085563	ABCB1	17.3693
ENSG00000087086	FTL	17.3273
ENSG00000173482	PTPRM	17.3134
ENSG00000177103	DSCAML1	17.3129
ENSG00000151474	FRMD4A	17.3011
ENSG00000160305	DIP2A	17.2182
ENSG00000183662	FAM19A1	17.1952
ENSG00000170832	USP32	17.1433
ENSG00000188803	SHISA6	17.1251
ENSG00000186153	WWOX	17.0924
ENSG00000140396	NCOA2	17.049
ENSG00000142937	RPS8	17.0211
ENSG00000156475	PPP2R2B	17.0072
ENSG00000178950	GAK	16.9082
ENSG00000104833	TUBB4A	16.9017
ENSG00000182272	B4GALNT4	16.8937
ENSG00000140945	CDH13	16.8829
ENSG00000182732	RGS6	16.8824
ENSG00000114279	FGF12	16.8542
ENSG00000172270	BSG	16.8126
ENSG00000211459	MT-RNR1	16.7935
ENSG00000225630	MTND2P28	16.7609
ENSG00000100836	PABPN1	16.7555
ENSG00000144713	RPL32	16.7472
ENSG00000185737	NRG3	16.679
ENSG00000112531	QKI	16.6225
ENSG00000113273	ARSB	16.6123
ENSG00000172809	RPL38	16.5358
ENSG00000130226	DPP6	16.517
ENSG00000189108	IL1RAPL2	16.4619
ENSG00000168309	FAM107A	16.4369
ENSG00000125743	SNRPD2	16.4287
ENSG00000099204	ABLIM1	16.3689
ENSG00000187323	DCC	16.3023
ENSG00000163697	APBB2	16.2708
ENSG00000245532	NEAT1	16.2381
ENSG00000148700	ADD3	16.0337
ENSG00000204387	C6orf48	15.9672
ENSG00000183166	CALN1	15.9254
ENSG00000187239	FNBP1	15.9215
ENSG00000116560	SFPQ	15.9185
ENSG00000245832	RP11-179A16.1	15.9111
ENSG00000196262	PPIA	15.9049
ENSG00000240509	RPL34P18	15.8828
ENSG00000242299	RP11-234A1.1	15.8711
ENSG00000182132	KCNIP1	15.8486
ENSG00000198382	UVRAG	15.8469
ENSG00000218208	RP11-367G18.2	15.8261
ENSG00000123416	TUBA1B	15.7982
ENSG00000089053	ANAPC5	15.7752
ENSG00000113319	RASGRF2	15.7255
ENSG00000072736	NFATC3	15.6251
ENSG00000157985	AGAP1	15.544
ENSG00000171951	SCG2	15.5151
ENSG00000177479	ARIH2	15.4696
ENSG00000181409	AATK	15.3652
ENSG00000184226	PCDH9	15.3626
ENSG00000237461	RP11-554F20.1	15.3581
ENSG00000099715	PCDH11Y	15.3057
ENSG00000249853	HS3ST5	15.2991
ENSG00000254420	RP11-452H21.1	15.2967
ENSG00000137872	SEMA6D	15.2448
ENSG00000061938	TNK2	15.218
ENSG00000137818	RPLP1	15.1995
ENSG00000176533	GNG7	15.1225
ENSG00000112306	RPS12	15.0844
ENSG00000148516	ZEB1	15.0698
ENSG00000155886	SLC24A2	14.9984
ENSG00000089280	FUS	14.8974
ENSG00000178464	CTD-2192J16.15	14.8861
ENSG00000046653	GPM6B	14.8721
ENSG00000185352	HS6ST3	14.853
ENSG00000006607	FARP2	14.8209
ENSG00000119900	OGFRL1	14.8159
ENSG00000100095	SEZ6L	14.7945
ENSG00000155052	CNTNAP5	14.7856
ENSG00000221890	NPTXR	14.7518
ENSG00000109265	KIAA1211	14.7218
ENSG00000218336	TENM3	14.6948
ENSG00000224631	RP11-51O6.1	14.6853
ENSG00000099797	TECR	14.6297
ENSG00000198838	RYR3	14.589
ENSG00000168575	SLC20A2	14.5802
ENSG00000154229	PRKCA	14.5787
ENSG00000152208	GRID2	14.5088
ENSG00000215158	RP11-1023L17.1	14.5026
ENSG00000148123	RP11-35N6.1	14.4999
ENSG00000172667	ZMAT3	14.4963
ENSG00000105993	DNAJB6	14.4798
ENSG00000147862	NFIB	14.4757
ENSG00000167526	RPL13	14.3885
ENSG00000087903	RFX2	14.3845
ENSG00000103544	C16orf62	14.3089
ENSG00000112137	PHACTR1	14.3064
ENSG00000225912	RP13-258O15.1	14.2781
ENSG00000118515	SGK1	14.2701
ENSG00000122545	SEPT7	14.1793
ENSG00000117569	PTBP2	14.1484
ENSG00000168906	MAT2A	14.144
ENSG00000174469	CNTNAP2	14.124
ENSG00000123104	ITPR2	14.0926
ENSG00000180304	OAZ2	14.0712
ENSG00000142676	RPL11	14.0578
ENSG00000012660	ELOVL5	14.0129
ENSG00000166348	USP54	13.995
ENSG00000188681	TEKT4P2	13.9779
ENSG00000165246	NLGN4Y	13.9695
ENSG00000267100	ILF3-AS1	13.9231
ENSG00000182504	CEP97	13.7958
ENSG00000162849	KIF26B	13.7742
ENSG00000218175	AC016739.2	13.7636
ENSG00000139915	MDGA2	13.7394
ENSG00000197081	IGF2R	13.6993
ENSG00000104324	CPQ	13.6951
ENSG00000100097	LGALS1	13.6775
ENSG00000105499	PLA2G4C	13.6603
ENSG00000095637	SORBS1	13.6536
ENSG00000206560	ANKRD28	13.6516
ENSG00000172757	CFL1	13.6401
ENSG00000145390	USP53	13.6206
ENSG00000053254	FOXN3	13.5426
ENSG00000271860	RP11-436D23.1	13.5038
ENSG00000164929	BAALC	13.4835
ENSG00000091490	SEL1L3	13.4447
ENSG00000101126	ADNP	13.4347
ENSG00000174891	RSRC1	13.4245
ENSG00000215030	RPL13P12	13.4042
ENSG00000163714	U2SURP	13.3704
ENSG00000162631	NTNG1	13.3604
ENSG00000133112	TPT1	13.3553
ENSG00000154678	PDE1C	13.3519
ENSG00000104067	TJP1	13.2881
ENSG00000183036	PCP4	13.2674
ENSG00000146648	EGFR	13.2354
ENSG00000162174	ASRGL1	13.2226
ENSG00000204152	TIMM23B	13.2042
ENSG00000198242	RPL23A	13.1652
ENSG00000168264	IRF2BP2	13.1316
ENSG00000138326	RPS24	13.1232
ENSG00000087494	PTHLH	13.0946
ENSG00000128805	ARHGAP22	13.0901
ENSG00000166295	ANAPC16	13.0473
ENSG00000273749	CYFIP1	13.0438
ENSG00000146938	NLGN4X	13.0189
ENSG00000144455	SUMF1	13.0154
ENSG00000280870	MIR325HG	13.0117
ENSG00000054611	TBC1D22A	13.0091
ENSG00000247809	NR2F2-AS1	12.9783
ENSG00000136267	DGKB	12.9653
ENSG00000245910	SNHG6	12.9597
ENSG00000048052	HDAC9	12.9223
ENSG00000132323	ILKAP	12.9021
ENSG00000196277	GRM7	12.8312
ENSG00000155974	GRIP1	12.8311
ENSG00000049192	ADAMTS6	12.8117
ENSG00000136750	GAD2	12.7357
ENSG00000161547	SRSF2	12.6811
ENSG00000129116	PALLD	12.6569
ENSG00000183722	LHFP	12.6292
ENSG00000115365	LANCL1	12.569
ENSG00000078747	ITCH	12.5628
ENSG00000162244	RPL29	12.5469
ENSG00000187398	LUZP2	12.5158
ENSG00000065717	TLE2	12.493
ENSG00000203880	PCMTD2	12.4674
ENSG00000112308	C6orf62	12.4326
ENSG00000198597	ZNF536	12.4179
ENSG00000154146	NRGN	12.3969
ENSG00000113100	CDH9	12.3831
ENSG00000060718	COL11A1	12.3615
ENSG00000250588	IQCJ-SCHIP1	12.3369
ENSG00000227097	RPS28P7	12.3184
ENSG00000204922	UQCC3	12.3177
ENSG00000119397	CNTRL	12.2661
ENSG00000231767	RP11-92K2.2	12.2509
ENSG00000081377	CDC14B	12.244
ENSG00000160007	ARHGAP35	12.2367
ENSG00000132334	PTPRE	12.2234
ENSG00000223482	NUTM2A-AS1	12.2053
ENSG00000213741	RPS29	12.1737
ENSG00000173452	TMEM196	12.1231
ENSG00000168028	RPSA	12.1229
ENSG00000197746	PSAP	12.0363
ENSG00000189056	RELN	12.0295
ENSG00000149089	APIP	12.0275
ENSG00000170889	RPS9	12.0224
ENSG00000178764	ZHX2	12.0182
ENSG00000133121	STARD13	12.0051
ENSG00000169432	SCN9A	11.9505
ENSG00000135365	PHF21A	11.9336
ENSG00000183878	UTY	11.9212
ENSG00000066084	DIP2B	11.9003
ENSG00000144619	CNTN4	11.8694
ENSG00000149806	FAU	11.8568
ENSG00000198034	RPS4X	11.8031
ENSG00000150722	PPP1R1C	11.7966
ENSG00000109846	CRYAB	11.7935
ENSG00000184588	PDE4B	11.7784
ENSG00000156103	MMP16	11.7689
ENSG00000079215	SLC1A3	11.7532
ENSG00000173992	CCS	11.676
ENSG00000071082	RPL31	11.6346
ENSG00000173267	SNCG	11.6171
ENSG00000144229	THSD7B	11.5527
ENSG00000110721	CHKA	11.521
ENSG00000227008	RP3-417G15.1	11.4957
ENSG00000166833	NAV2	11.4845
ENSG00000174453	VWC2L	11.4713
ENSG00000157005	SST	11.4662
ENSG00000137970	RPL7P9	11.4333
ENSG00000120903	CHRNA2	11.4303
ENSG00000144369	FAM171B	11.3127
ENSG00000100280	AP1B1	11.3094
ENSG00000169306	IL1RAPL1	11.2933
ENSG00000164300	SERINC5	11.2808
ENSG00000130332	LSM7	11.279
ENSG00000140848	CPNE2	11.2543
ENSG00000162687	KCNT2	11.2251
ENSG00000079805	DNM2	11.2203
ENSG00000118418	HMGN3	11.2035
ENSG00000149571	KIRREL3	11.2003
ENSG00000166033	HTRA1	11.1974
ENSG00000108298	RPL19	11.1794
ENSG00000135090	TAOK3	11.1711
ENSG00000131748	STARD3	11.1419
ENSG00000126457	PRMT1	11.1134
ENSG00000171634	BPTF	11.0999
ENSG00000187147	RNF220	11.0963
ENSG00000239665	RP11-295P9.3	11.0781
ENSG00000127955	GNAI1	11.0762
ENSG00000167191	GPRC5B	11.0223
ENSG00000181722	ZBTB20	11.0222
ENSG00000134352	IL6ST	10.9627
ENSG00000149451	ADAM33	10.9606
ENSG00000243701	LINC00883	10.9429
ENSG00000136942	RPL35	10.877
ENSG00000144724	PTPRG	10.8668
ENSG00000198785	GRIN3A	10.8103
ENSG00000011405	PIK3C2A	10.7923
ENSG00000151572	ANO4	10.7826
ENSG00000039319	ZFYVE16	10.7735
ENSG00000160321	ZNF208	10.7675
ENSG00000180287	PLD5	10.7507
ENSG00000132780	NASP	10.7395
ENSG00000124749	COL21A1	10.7195
ENSG00000103528	SYT17	10.7184
ENSG00000166441	RPL27A	10.6951
ENSG00000181090	EHMT1	10.6449
ENSG00000114391	RPL24	10.6159
ENSG00000116641	DOCK7	10.614
ENSG00000226976	COX6A1P2	10.6117
ENSG00000188730	VWC2	10.5379
ENSG00000076685	NT5C2	10.5298
ENSG00000077549	CAPZB	10.4979
ENSG00000149311	ATM	10.4943
ENSG00000122584	NXPH1	10.4686
ENSG00000218426	RP11-475C16.1	10.4159
ENSG00000103363	TCEB2	10.387
ENSG00000134769	DTNA	10.3787
ENSG00000105669	COPE	10.3692
ENSG00000183783	KCTD8	10.3153
ENSG00000187416	LHFPL3	10.3075
ENSG00000079459	FDFT1	10.3042
ENSG00000128512	DOCK4	10.2892
ENSG00000186591	UBE2H	10.2838
ENSG00000197956	S100A6	10.229
ENSG00000185942	NKAIN3	10.2245
ENSG00000100364	KIAA0930	10.2078
ENSG00000145741	BTF3	10.196
ENSG00000088280	ASAP3	10.1951
ENSG00000030066	NUP160	10.1939
ENSG00000132912	DCTN4	10.1828
ENSG00000132329	RAMP1	10.1629
ENSG00000132478	UNK	10.1564
ENSG00000163166	IWS1	10.1455
ENSG00000169851	PCDH7	10.1255
ENSG00000166979	EVA1C	10.1083
ENSG00000213293	CTD-2666L21.3	10.0491
ENSG00000168081	PNOC	10.0176
ENSG00000006652	IFRD1	9.99789
ENSG00000156299	TIAM1	9.99757
ENSG00000104112	SCG3	9.97125
ENSG00000167615	LENG8	9.96651
ENSG00000075624	ACTB	9.95059
ENSG00000196531	NACA	9.94621
ENSG00000130066	SAT1	9.9452
ENSG00000226243	RPL37AP1	9.94203
ENSG00000218227	RP11-889L3.1	9.93995
ENSG00000140264	SERF2	9.93608
ENSG00000106665	CLIP2	9.91518
ENSG00000127946	HIP1	9.89428
ENSG00000184014	DENND5A	9.87392
ENSG00000227615	RP11-864N7.2	9.85748
ENSG00000072134	EPN2	9.81262
ENSG00000204681	GABBR1	9.7917
ENSG00000104549	SQLE	9.78989
ENSG00000105290	APLP1	9.78165
ENSG00000171316	CHD7	9.7739
ENSG00000109758	HGFAC	9.76909
ENSG00000152492	CCDC50	9.73781
ENSG00000156482	RPL30	9.72806
ENSG00000147251	DOCK11	9.72689
ENSG00000159216	RUNX1	9.72395
ENSG00000107331	ABCA2	9.72303
ENSG00000186998	EMID1	9.71232
ENSG00000111676	ATN1	9.6741
ENSG00000135525	MAP7	9.67195
ENSG00000137145	DENND4C	9.67014
ENSG00000131469	RPL27	9.65437
ENSG00000075618	FSCN1	9.63451
ENSG00000170017	ALCAM	9.62481
ENSG00000154162	CDH12	9.6201
ENSG00000154127	UBASH3B	9.59448
ENSG00000026652	AGPAT4	9.55008
ENSG00000095319	NUP188	9.5184
ENSG00000198799	LRIG2	9.46946
ENSG00000130475	FCHO1	9.46529
ENSG00000164176	EDIL3	9.4426
ENSG00000158258	CLSTN2	9.43826
ENSG00000177853	ZNF518A	9.41765
ENSG00000141639	MAPK4	9.41661
ENSG00000187720	THSD4	9.41446
ENSG00000044574	HSPA5	9.41416
ENSG00000187051	RPS19BP1	9.35766
ENSG00000274422	LL22NC03-2H8.5	9.32882
ENSG00000256248	RP11-123O10.4	9.32792
ENSG00000125124	BBS2	9.32206
ENSG00000078114	NEBL	9.29813
ENSG00000262943	ALOX12P2	9.28135
ENSG00000273247	RP11-83A24.2	9.26239
ENSG00000116752	BCAS2	9.24619
ENSG00000149257	SERPINH1	9.23443
ENSG00000265533	RP11-638L3.1	9.21684
ENSG00000145147	SLIT2	9.20961
ENSG00000102290	PCDH11X	9.194
ENSG00000124406	ATP8A1	9.19234
ENSG00000229117	RPL41	9.17677
ENSG00000101868	POLA1	9.15012
ENSG00000164066	INTU	9.13659
ENSG00000230189	GS1-124K5.2	9.10423
ENSG00000231500	RPS18	9.09552
ENSG00000166598	HSP90B1	9.09311
ENSG00000099977	DDT	9.08836
ENSG00000121350	PYROXD1	9.0729
ENSG00000198948	MFAP3L	9.05876
ENSG00000262902	RP11-750B16.1	9.02864
ENSG00000179331	RAB39A	9.02536
ENSG00000175170	FAM182B	8.97903
ENSG00000242071	RPL7AP6	8.96799
ENSG00000132522	GPS2	8.95423
ENSG00000130024	PHF10	8.93689
ENSG00000173473	SMARCC1	8.9354
ENSG00000137266	SLC22A23	8.91259
ENSG00000232104	RFX3-AS1	8.87053
ENSG00000137154	RPS6	8.84919
ENSG00000230461	PROX1-AS1	8.84881
ENSG00000163605	PPP4R2	8.81442
ENSG00000259976	RP11-553L6.5	8.80464
ENSG00000173406	DAB1	8.79499
ENSG00000152910	CNTNAP4	8.7714
ENSG00000171310	CHST11	8.76952
ENSG00000132640	BTBD3	8.74254
ENSG00000223797	ENTPD3-AS1	8.71958
ENSG00000172137	CALB2	8.71923
ENSG00000168772	CXXC4	8.71373
ENSG00000169855	ROBO1	8.71044
ENSG00000148200	NR6A1	8.69833
ENSG00000101004	NINL	8.65933
ENSG00000169895	SYAP1	8.65134
ENSG00000049323	LTBP1	8.64636
ENSG00000068903	SIRT2	8.62937
ENSG00000136002	ARHGEF4	8.6267
ENSG00000123349	PFDN5	8.61417
ENSG00000241956	CTC-340A15.2	8.59729
ENSG00000125462	C1orf61	8.586
ENSG00000071242	RPS6KA2	8.55508
ENSG00000146477	SLC22A3	8.53488
ENSG00000127990	SGCE	8.51636
ENSG00000123700	KCNJ2	8.51404
ENSG00000110700	RPS13	8.50368
ENSG00000128683	GAD1	8.50001
ENSG00000168913	ENHO	8.49397
ENSG00000123560	PLP1	8.46865
ENSG00000133195	SLC39A11	8.43727
ENSG00000180628	PCGF5	8.42263
ENSG00000243449	C4orf48	8.42086
ENSG00000125691	RPL23	8.40367
ENSG00000198740	ZNF652	8.38771
ENSG00000182087	TMEM259	8.3771
ENSG00000223959	AFG3L1P	8.3138
ENSG00000170142	UBE2E1	8.31304
ENSG00000114270	COL7A1	8.30787
ENSG00000091513	TF	8.30688
ENSG00000041515	MYO16	8.30683
ENSG00000136527	TRA2B	8.27786
ENSG00000154781	CCDC174	8.27776
ENSG00000122566	HNRNPA2B1	8.27045
ENSG00000080298	RFX3	8.26857
ENSG00000156531	PHF6	8.21382
ENSG00000233927	RPS28	8.20973
ENSG00000072694	FCGR2B	8.2012
ENSG00000029534	ANK1	8.18959
ENSG00000196482	ESRRG	8.18819
ENSG00000197085	NPSR1-AS1	8.14819
ENSG00000196782	MAML3	8.14351
ENSG00000235043	TECRP1	8.14195
ENSG00000120907	ADRA1A	8.11101
ENSG00000172943	PHF8	8.10855
ENSG00000132718	SYT11	8.10794
ENSG00000080815	PSEN1	8.09319
ENSG00000184194	GPR173	8.08673
ENSG00000174628	IQCK	8.08472
ENSG00000169696	ASPSCR1	8.07259
ENSG00000123124	WWP1	8.06095
ENSG00000134324	LPIN1	8.0596
ENSG00000183715	OPCML	8.03867
ENSG00000175575	PAAF1	8.01092
ENSG00000234797	RPS3AP6	8.00939
ENSG00000047617	ANO2	8.00354
ENSG00000069667	RORA	8.00086
ENSG00000120693	SMAD9	7.99441
ENSG00000170234	PWWP2A	7.98638
ENSG00000198911	SREBF2	7.9678
ENSG00000118496	FBXO30	7.96243
ENSG00000071054	MAP4K4	7.9326
ENSG00000138193	PLCE1	7.91032
ENSG00000079482	OPHN1	7.90148
ENSG00000226752	PSMD5-AS1	7.88846
ENSG00000198830	HMGN2	7.87459
ENSG00000171587	DSCAM	7.8729
ENSG00000152583	SPARCL1	7.86601
ENSG00000046651	OFD1	7.85823
ENSG00000239521	GATS	7.84684
ENSG00000196357	ZNF565	7.82893
ENSG00000111912	NCOA7	7.82722
ENSG00000182774	RPS17	7.8241
ENSG00000101745	ANKRD12	7.82306
ENSG00000114541	FRMD4B	7.79958
ENSG00000169660	HEXDC	7.79817
ENSG00000173960	UBXN2A	7.77945
ENSG00000147027	TMEM47	7.77181
ENSG00000174948	GPR149	7.76316
ENSG00000243444	PALM2	7.76195
ENSG00000176124	DLEU1	7.75605
ENSG00000114480	GBE1	7.75175
ENSG00000204138	PHACTR4	7.75097
ENSG00000178695	KCTD12	7.72652
ENSG00000108465	CDK5RAP3	7.72406
ENSG00000111642	CHD4	7.68526
ENSG00000115266	APC2	7.65114
ENSG00000132613	MTSS1L	7.64063
ENSG00000228222	AC074363.1	7.63937
ENSG00000228214	LINC00693	7.61705
ENSG00000167645	YIF1B	7.61568
ENSG00000215386	MIR99AHG	7.60439
ENSG00000112081	SRSF3	7.60093
ENSG00000134222	PSRC1	7.59446
ENSG00000162669	HFM1	7.56302
ENSG00000234456	MAGI2-AS3	7.56126
ENSG00000111404	RERGL	7.54767
ENSG00000179104	TMTC2	7.54491
ENSG00000154310	TNIK	7.53615
ENSG00000135845	PIGC	7.52712
ENSG00000184985	SORCS2	7.5141
ENSG00000130164	LDLR	7.50799
ENSG00000135821	GLUL	7.50304
ENSG00000134146	DPH6	7.48565
ENSG00000109472	CPE	7.48548
ENSG00000228340	MIR646HG	7.48418
ENSG00000171943	SRGAP2C	7.48168
ENSG00000156687	UNC5D	7.45781
ENSG00000100918	REC8	7.45065
ENSG00000114757	PEX5L	7.45049
ENSG00000169756	LIMS1	7.39142
ENSG00000165966	PDZRN4	7.38985
ENSG00000105193	RPS16	7.38769
ENSG00000226179	LINC00685	7.3874
ENSG00000180182	MED14	7.36977
ENSG00000009830	POMT2	7.36402
ENSG00000225573	RPL35P5	7.34792
ENSG00000125247	TMTC4	7.33883
ENSG00000189180	ZNF33A	7.33653
ENSG00000164877	MICALL2	7.32205
ENSG00000087074	PPP1R15A	7.31641
ENSG00000275443	RP11-759A24.3	7.31318
ENSG00000232346	SC22CB-1E7.1	7.27737
ENSG00000138380	CARF	7.2217
ENSG00000110958	PTGES3	7.21284
ENSG00000224411	HSP90AA2P	7.20602
ENSG00000125755	SYMPK	7.17861
ENSG00000106245	BUD31	7.17216
ENSG00000138468	SENP7	7.12922
ENSG00000163638	ADAMTS9	7.12402
ENSG00000179242	CDH4	7.11637
ENSG00000108100	CCNY	7.11128
ENSG00000120158	RCL1	7.1096
ENSG00000153956	CACNA2D1	7.08225
ENSG00000070601	FRMPD1	7.08056
ENSG00000162086	ZNF75A	7.06972
ENSG00000070214	SLC44A1	7.05395
ENSG00000170310	STX8	7.04819
ENSG00000100360	IFT27	7.04586
ENSG00000277363	SRCIN1	7.04083
ENSG00000062194	GPBP1	7.03936
ENSG00000015592	STMN4	7.03024
ENSG00000115524	SF3B1	6.95179
ENSG00000177694	NAALADL2	6.93756
ENSG00000188517	COL25A1	6.92195
ENSG00000110344	UBE4A	6.91644
ENSG00000233067	PTCHD1-AS	6.91141
ENSG00000108654	DDX5	6.90582
ENSG00000118922	KLF12	6.90309
ENSG00000109956	B3GAT1	6.88389
ENSG00000115053	NCL	6.88331
ENSG00000142541	RPL13A	6.88324
ENSG00000196781	TLE1	6.88058
ENSG00000077063	CTTNBP2	6.86297
ENSG00000151834	GABRA2	6.84801
ENSG00000153721	CNKSR3	6.82261
ENSG00000055208	TAB2	6.82075
ENSG00000230333	AC004538.3	6.78319
ENSG00000163960	UBXN7	6.76626
ENSG00000165119	HNRNPK	6.74383
ENSG00000152377	SPOCK1	6.73354
ENSG00000139292	LGR5	6.71849
ENSG00000111907	TPD52L1	6.71748
ENSG00000149357	LAMTOR1	6.70415
ENSG00000120129	DUSP1	6.69458
ENSG00000160953	MUM1	6.68997
ENSG00000129682	FGF13	6.68906
ENSG00000173757	STAT5B	6.67604
ENSG00000234127	TRIM26	6.67376
ENSG00000099331	MYO9B	6.66654
ENSG00000177548	RABEP2	6.6601
ENSG00000235297	FAUP1	6.65468
ENSG00000077585	GPR137B	6.64473
ENSG00000095209	TMEM38B	6.63984
ENSG00000162909	CAPN2	6.63906
ENSG00000131584	ACAP3	6.6351
ENSG00000140836	ZFHX3	6.61569
ENSG00000130254	SAFB2	6.61282
ENSG00000111203	ITFG2	6.60912
ENSG00000136861	CDK5RAP2	6.58977
ENSG00000152270	PDE3B	6.56717
ENSG00000101333	PLCB4	6.56658
ENSG00000095794	CREM	6.54989
ENSG00000083845	RPS5	6.54261
ENSG00000005206	SPPL2B	6.53076
ENSG00000107242	PIP5K1B	6.51676
ENSG00000075711	DLG1	6.50967
ENSG00000131778	CHD1L	6.47142
ENSG00000164733	CTSB	6.4498
ENSG00000065809	FAM107B	6.4345
ENSG00000150093	ITGB1	6.41372
ENSG00000118007	STAG1	6.40001
ENSG00000104341	LAPTM4B	6.39033
ENSG00000113578	FGF1	6.36219
ENSG00000187123	LYPD6	6.34594
ENSG00000092841	MYL6	6.33923
ENSG00000135597	REPS1	6.3275
ENSG00000130821	SLC6A8	6.32357
ENSG00000146373	RNF217	6.26796
ENSG00000114796	KLHL24	6.26217
ENSG00000137766	UNC13C	6.25012
ENSG00000143333	RGS16	6.24487
ENSG00000237356	AL163953.3	6.24436
ENSG00000165566	AMER2	6.24111
ENSG00000132475	H3F3B	6.2404
ENSG00000103197	TSC2	6.20426
ENSG00000135205	CCDC146	6.17763
ENSG00000154027	AK5	6.15984
ENSG00000185236	RAB11B	6.15705
ENSG00000137941	TTLL7	6.14529
ENSG00000184304	PRKD1	6.11305
ENSG00000050405	LIMA1	6.10423
ENSG00000155621	C9orf85	6.09953
ENSG00000182836	PLCXD3	6.06181
ENSG00000140548	ZNF710	6.0151
ENSG00000255234	RP11-727A23.10	6.00013
ENSG00000106261	ZKSCAN1	5.99501
ENSG00000253320	KB-1507C5.2	5.9892
ENSG00000123983	ACSL3	5.9835
ENSG00000170759	KIF5B	5.96201
ENSG00000182606	TRAK1	5.92001
ENSG00000164402	SEPT8	5.9111
ENSG00000106278	PTPRZ1	5.89105
ENSG00000080573	COL5A3	5.87758
ENSG00000109323	MANBA	5.84934
ENSG00000151461	UPF2	5.84852
ENSG00000058866	DGKG	5.76516
ENSG00000113657	DPYSL3	5.76044
ENSG00000076067	RBMS2	5.74041
ENSG00000172572	PDE3A	5.73426
ENSG00000103168	TAF1C	5.71667
ENSG00000163602	RYBP	5.68299
ENSG00000075461	CACNG4	5.66804
ENSG00000108175	ZMIZ1	5.63766
ENSG00000124193	SRSF6	5.62508
ENSG00000112425	EPM2A	5.60939
ENSG00000170390	DCLK2	5.6024
ENSG00000115252	PDE1A	5.58808
ENSG00000107562	CXCL12	5.58565
ENSG00000108669	CYTH1	5.55495
ENSG00000281508	CDR1-AS	5.55106
ENSG00000247199	RP11-373N22.3	5.53037
ENSG00000243964	RP11-16F15.1	5.51219
ENSG00000155897	ADCY8	5.50574
ENSG00000120437	ACAT2	5.49248
ENSG00000084733	RAB10	5.47346
ENSG00000250220	RP11-692D12.1	5.4474
ENSG00000100099	HPS4	5.42796
ENSG00000137936	BCAR3	5.41905
ENSG00000158467	AHCYL2	5.41875
ENSG00000237550	UBE2Q2P6	5.40505
ENSG00000249348	UGDH-AS1	5.3805
ENSG00000059145	UNKL	5.37966
ENSG00000054282	SDCCAG8	5.35372
ENSG00000102024	PLS3	5.33794
ENSG00000196428	TSC22D2	5.32244
ENSG00000046889	PREX2	5.30056
ENSG00000107290	SETX	5.29749
ENSG00000178028	DMAP1	5.29672
ENSG00000180891	CUEDC1	5.27193
ENSG00000104133	SPG11	5.24976
ENSG00000130255	RPL36	5.2412
ENSG00000231918	AC007682.1	5.19971
ENSG00000228842	PCDH9-AS2	5.19937
ENSG00000100796	SMEK1	5.19681
ENSG00000106772	PRUNE2	5.18327
ENSG00000159256	MORC3	5.15037
ENSG00000167992	VWCE	5.14266
ENSG00000271904	CTC-498M16.4	5.13482
ENSG00000152520	PAN3	5.08777
ENSG00000135829	DHX9	5.08235
ENSG00000196159	FAT4	5.07375
ENSG00000213598	RP11-112J1.1	5.058
ENSG00000103449	SALL1	5.05676
ENSG00000132199	ENOSF1	5.05263
ENSG00000137285	TUBB2B	5.02026
ENSG00000253642	RP11-317N12.1	5.00733
ENSG00000159658	EFCAB14	5.00433
ENSG00000182095	TNRC18	4.97166
ENSG00000185641	CTD-2287O16.1	4.96735
ENSG00000103460	TOX3	4.96617
ENSG00000188186	LAMTOR4	4.94605
ENSG00000103319	EEF2K	4.94404
ENSG00000104969	SGTA	4.94378
ENSG00000113658	SMAD5	4.9353
ENSG00000116209	TMEM59	4.93386
ENSG00000181524	RPL24P4	4.9127
ENSG00000242593	RP5-921G16.1	4.9126
ENSG00000188342	GTF2F2	4.89857
ENSG00000136205	TNS3	4.89805
ENSG00000148498	PARD3	4.89588
ENSG00000127483	HP1BP3	4.88878
ENSG00000151687	ANKAR	4.87903
ENSG00000102316	MAGED2	4.87843
ENSG00000118985	ELL2	4.86376
ENSG00000107372	ZFAND5	4.86312
ENSG00000123684	LPGAT1	4.84893
ENSG00000227115	RP11-267C16.1	4.81302
ENSG00000147140	NONO	4.81264
ENSG00000118689	FOXO3	4.81229
ENSG00000266028	SRGAP2	4.7915
ENSG00000266402	RP11-329L6.2	4.78906
ENSG00000183230	CTNNA3	4.76542
ENSG00000089597	GANAB	4.71652
ENSG00000115525	ST3GAL5	4.71399
ENSG00000150938	CRIM1	4.71058
ENSG00000162980	ARL5A	4.70171
ENSG00000204356	NELFE	4.69827
ENSG00000149084	HSD17B12	4.69463
ENSG00000089157	RPLP0	4.68894
ENSG00000085514	PILRA	4.66975
ENSG00000097007	ABL1	4.66328
ENSG00000167004	PDIA3	4.64874
ENSG00000179364	PACS2	4.64275
ENSG00000124151	NCOA3	4.62606
ENSG00000164741	DLC1	4.60758
ENSG00000186522	SEPT10	4.58679
ENSG00000198732	SMOC1	4.57092
ENSG00000225470	JPX	4.53764
ENSG00000120306	CYSTM1	4.52187
ENSG00000162032	SPSB3	4.50041
ENSG00000137642	SORL1	4.48163
ENSG00000109790	KLHL5	4.41606
ENSG00000058668	ATP2B4	4.37255
ENSG00000068878	PSME4	4.33616
ENSG00000163660	CCNL1	4.32144
ENSG00000160293	VAV2	4.29131
ENSG00000135905	DOCK10	4.28403
ENSG00000257815	RP11-611E13.2	4.27342
ENSG00000107263	RAPGEF1	4.24088
ENSG00000179218	CALR	4.23175
ENSG00000171368	TPPP	4.2156
ENSG00000177700	POLR2L	4.17265
ENSG00000122299	ZC3H7A	4.1266
ENSG00000175662	TOM1L2	4.12602
ENSG00000227110	LMCD1-AS1	4.10238
ENSG00000130985	UBA1	4.09543
ENSG00000135924	DNAJB2	4.05902
ENSG00000185950	IRS2	4.05187
ENSG00000155111	CDK19	4.03013
ENSG00000133226	SRRM1	4.01703
ENSG00000162390	ACOT11	4.00137
ENSG00000145592	RPL37	3.97417
ENSG00000165084	C8orf34	3.96838
ENSG00000108018	SORCS1	3.96307
ENSG00000154380	ENAH	3.94815
ENSG00000105677	TMEM147	3.92843
ENSG00000151929	BAG3	3.92269
ENSG00000072182	ASIC4	3.90827
ENSG00000142534	RPS11	3.89729
ENSG00000064652	SNX24	3.86448
ENSG00000203907	OOEP	3.85509
ENSG00000061936	SFSWAP	3.80449
ENSG00000138653	NDST4	3.78849
ENSG00000175029	CTBP2	3.76615
ENSG00000198520	C1orf228	3.76179
ENSG00000071127	WDR1	3.69681
ENSG00000182168	UNC5C	3.69645
ENSG00000129824	RPS4Y1	3.68086
ENSG00000064393	HIPK2	3.68007
ENSG00000270898	GPR75-ASB3	3.66089
ENSG00000121957	GPSM2	3.6442
ENSG00000119778	ATAD2B	3.6246
ENSG00000132952	USPL1	3.62102
ENSG00000232611	RP11-1114A5.4	3.60012
ENSG00000129521	EGLN3	3.58265
ENSG00000197818	SLC9A8	3.55907
ENSG00000053747	LAMA3	3.36751
ENSG00000214612	RPS19P1	3.29418
ENSG00000168916	ZNF608	3.26567
ENSG00000183570	PCBP3	3.2564
ENSG00000224897	POT1-AS1	3.23136
ENSG00000182348	ZNF804B	3.21878
ENSG00000144847	IGSF11	3.21529
ENSG00000179455	MKRN3	3.13485
ENSG00000254604	AP000487.6	3.05232
ENSG00000129351	ILF3	2.97655
ENSG00000107742	SPOCK2	2.95821
ENSG00000156395	SORCS3	2.948
ENSG00000158201	ABHD3	2.94269
ENSG00000117691	NENF	2.93499
ENSG00000128656	CHN1	2.92447
ENSG00000184672	RALYL	2.88036
ENSG00000021645	NRXN3	2.86241
ENSG00000162670	BRINP3	2.83633
ENSG00000166689	PLEKHA7	2.83405
ENSG00000234965	SHISA8	2.81784
ENSG00000170624	SGCD	2.74583
ENSG00000122547	EEPD1	2.73087
ENSG00000148143	ZNF462	2.68425
ENSG00000145730	PAM	2.66085
ENSG00000248309	MEF2C-AS1	2.64074
ENSG00000101577	LPIN2	2.57552
ENSG00000084636	COL16A1	2.5002
ENSG00000115896	PLCL1	2.47156
ENSG00000162599	NFIA	2.42305
ENSG00000262877	RP11-1055B8.4	2.40344
ENSG00000101542	CDH20	2.35688
ENSG00000228929	RPS13P2	2.3543
ENSG00000104408	EIF3E	2.19525
ENSG00000145781	COMMD10	1.7313
ENSG00000134532	SOX5	1.61296
ENSG00000244694	PTCHD4	1.41054
ENSG00000165322	ARHGAP12	1.06964
ENSG00000154175	ABI3BP	0

## Sheet: L2_3
Ensemble_id	Symbol	Score
ENSG00000236824	BCYRN1	100
ENSG00000187094	CCK	63.8335
ENSG00000174469	CNTNAP2	55.4136
ENSG00000214548	MEG3	49.9316
ENSG00000162545	CAMK2N1	49.0584
ENSG00000174473	GALNTL6	45.0878
ENSG00000106211	HSPB1	42.5669
ENSG00000104888	SLC17A7	42.012
ENSG00000229618	AC011288.2	41.8427
ENSG00000182050	MGAT4C	41.5356
ENSG00000248527	MTATP6P1	41.2192
ENSG00000115268	RPS15	41.1444
ENSG00000150625	GPM6A	39.6149
ENSG00000221890	NPTXR	39.2969
ENSG00000099622	CIRBP	39.0316
ENSG00000233762	AC007969.5	37.9975
ENSG00000236922	LINC01378	37.8121
ENSG00000162670	BRINP3	37.2138
ENSG00000229807	XIST	35.9303
ENSG00000034510	TMSB10	35.502
ENSG00000089220	PEBP1	34.6564
ENSG00000233067	PTCHD1-AS	34.3158
ENSG00000171867	PRNP	31.4562
ENSG00000173812	EIF1	31.0907
ENSG00000205542	TMSB4X	30.0166
ENSG00000164796	CSMD3	29.8277
ENSG00000149972	CNTN5	29.661
ENSG00000171617	ENC1	29.4853
ENSG00000271860	RP11-436D23.1	29.0982
ENSG00000179915	NRXN1	28.998
ENSG00000231689	LINC01090	28.7515
ENSG00000104833	TUBB4A	28.425
ENSG00000154146	NRGN	28.346
ENSG00000183117	CSMD1	28.2976
ENSG00000240509	RPL34P18	28.097
ENSG00000172757	CFL1	27.8882
ENSG00000161016	RPL8	26.7928
ENSG00000104852	SNRNP70	26.5537
ENSG00000185352	HS6ST3	25.8615
ENSG00000166165	CKB	25.8107
ENSG00000257986	RP11-314P15.2	25.5861
ENSG00000165246	NLGN4Y	25.2131
ENSG00000145416	MARCH1	24.4103
ENSG00000169760	NLGN1	24.0121
ENSG00000178980	SEPW1	23.8178
ENSG00000131773	KHDRBS3	23.8126
ENSG00000204764	RANBP17	23.6486
ENSG00000218336	TENM3	23.5839
ENSG00000210082	MT-RNR2	23.1568
ENSG00000080298	RFX3	23.0216
ENSG00000156687	UNC5D	22.7202
ENSG00000034713	GABARAPL2	22.599
ENSG00000226221	RPL26P19	22.5876
ENSG00000143947	RPS27A	22.3342
ENSG00000122012	SV2C	22.1333
ENSG00000184408	KCND2	21.8804
ENSG00000144619	CNTN4	21.4584
ENSG00000163288	GABRB1	21.3923
ENSG00000153956	CACNA2D1	21.3301
ENSG00000189337	KAZN	21.228
ENSG00000182985	CADM1	21.0883
ENSG00000123119	NECAB1	21.0779
ENSG00000117632	STMN1	21.027
ENSG00000154162	CDH12	20.5294
ENSG00000204389	HSPA1A	20.5213
ENSG00000099715	PCDH11Y	20.4229
ENSG00000048740	CELF2	20.3931
ENSG00000168675	LDLRAD4	20.1605
ENSG00000180389	ATP5EP2	20.1124
ENSG00000228340	MIR646HG	19.7007
ENSG00000128989	ARPP19	19.6055
ENSG00000167526	RPL13	19.6016
ENSG00000232573	RPL3P4	19.5296
ENSG00000155849	ELMO1	19.4483
ENSG00000198673	FAM19A2	19.2616
ENSG00000183098	GPC6	18.9631
ENSG00000149571	KIRREL3	18.7118
ENSG00000164176	EDIL3	18.6667
ENSG00000231079	AC105402.4	18.6526
ENSG00000109971	HSPA8	18.4467
ENSG00000153707	PTPRD	18.3983
ENSG00000156395	SORCS3	18.3057
ENSG00000257815	RP11-611E13.2	18.1131
ENSG00000114857	NKTR	18.0637
ENSG00000130522	JUND	18.0373
ENSG00000133195	SLC39A11	18.0339
ENSG00000087460	GNAS	17.9581
ENSG00000196277	GRM7	17.9343
ENSG00000137154	RPS6	17.8635
ENSG00000157827	FMNL2	17.7548
ENSG00000198838	RYR3	17.7304
ENSG00000150275	PCDH15	17.7174
ENSG00000137267	TUBB2A	17.7068
ENSG00000228842	PCDH9-AS2	17.6372
ENSG00000236552	RPL13AP5	17.6269
ENSG00000118432	CNR1	17.5152
ENSG00000131584	ACAP3	17.4952
ENSG00000215386	MIR99AHG	17.4347
ENSG00000122786	CALD1	17.1729
ENSG00000048540	LMO3	17.1529
ENSG00000152601	MBNL1	17.0341
ENSG00000152894	PTPRK	16.9964
ENSG00000170396	ZNF804A	16.9659
ENSG00000140319	SRP14	16.9424
ENSG00000157168	NRG1	16.8677
ENSG00000149925	ALDOA	16.861
ENSG00000226179	LINC00685	16.8408
ENSG00000077549	CAPZB	16.8355
ENSG00000168843	FSTL5	16.8121
ENSG00000152208	GRID2	16.7496
ENSG00000167552	TUBA1A	16.7435
ENSG00000184672	RALYL	16.6772
ENSG00000144713	RPL32	16.5754
ENSG00000185737	NRG3	16.5734
ENSG00000152578	GRIA4	16.5092
ENSG00000021645	NRXN3	16.4314
ENSG00000274422	LL22NC03-2H8.5	16.3922
ENSG00000143153	ATP1B1	16.381
ENSG00000244879	GABPB1-AS1	16.3719
ENSG00000184226	PCDH9	16.1862
ENSG00000080224	EPHA6	16.1479
ENSG00000242299	RP11-234A1.1	16.1378
ENSG00000187514	PTMA	16.1247
ENSG00000185008	ROBO2	16.0379
ENSG00000084636	COL16A1	15.9872
ENSG00000248079	DPH6-AS1	15.6163
ENSG00000159140	SON	15.4248
ENSG00000156475	PPP2R2B	15.3836
ENSG00000146677	AC004453.8	15.3505
ENSG00000171604	CXXC5	15.3292
ENSG00000103197	TSC2	15.2314
ENSG00000067715	SYT1	15.1953
ENSG00000128512	DOCK4	15.1177
ENSG00000106536	POU6F2	15.0778
ENSG00000178568	ERBB4	15.0402
ENSG00000169851	PCDH7	15.0095
ENSG00000176204	LRRTM4	14.9898
ENSG00000087250	MT3	14.9403
ENSG00000242086	LINC00969	14.7504
ENSG00000174482	LINGO2	14.7077
ENSG00000177600	RPLP2	14.6788
ENSG00000158106	RHPN1	14.6048
ENSG00000156103	MMP16	14.5578
ENSG00000215030	RPL13P12	14.5217
ENSG00000144369	FAM171B	14.427
ENSG00000160321	ZNF208	14.2853
ENSG00000063177	RPL18	14.1447
ENSG00000188580	NKAIN2	14.0702
ENSG00000255794	RMST	14.0529
ENSG00000159788	RGS12	14.0517
ENSG00000103489	XYLT1	14.0319
ENSG00000218208	RP11-367G18.2	13.9998
ENSG00000168702	LRP1B	13.8097
ENSG00000144339	TMEFF2	13.7896
ENSG00000182732	RGS6	13.7587
ENSG00000225912	RP13-258O15.1	13.7334
ENSG00000154229	PRKCA	13.6076
ENSG00000070759	TESK2	13.5913
ENSG00000115461	IGFBP5	13.5709
ENSG00000166006	KCNC2	13.567
ENSG00000087258	GNAO1	13.5177
ENSG00000187135	VSTM2B	13.4238
ENSG00000155886	SLC24A2	13.4186
ENSG00000160584	SIK3	13.4029
ENSG00000144283	PKP4	13.3898
ENSG00000224550	RP11-270C12.3	13.3534
ENSG00000145349	CAMK2D	13.3144
ENSG00000196376	SLC35F1	13.3005
ENSG00000188681	TEKT4P2	13.2816
ENSG00000154654	NCAM2	13.1939
ENSG00000058668	ATP2B4	13.102
ENSG00000080824	HSP90AA1	13.0998
ENSG00000262902	RP11-750B16.1	12.9866
ENSG00000145147	SLIT2	12.9546
ENSG00000165323	FAT3	12.7846
ENSG00000171368	TPPP	12.6627
ENSG00000254101	RP11-30J20.1	12.6233
ENSG00000134222	PSRC1	12.5455
ENSG00000147481	SNTG1	12.3193
ENSG00000223804	CH17-472G23.2	12.3045
ENSG00000156298	TSPAN7	12.2898
ENSG00000106665	CLIP2	12.2884
ENSG00000170315	UBB	12.2274
ENSG00000169554	ZEB2	12.1905
ENSG00000079805	DNM2	12.1549
ENSG00000165995	CACNB2	12.1505
ENSG00000128656	CHN1	12.1441
ENSG00000148948	LRRC4C	12.1334
ENSG00000173267	SNCG	12.1247
ENSG00000114279	FGF12	12.119
ENSG00000137872	SEMA6D	12.1144
ENSG00000153823	PID1	12.0914
ENSG00000187323	DCC	12.0817
ENSG00000047365	ARAP2	12.0502
ENSG00000176658	MYO1D	11.9784
ENSG00000095637	SORBS1	11.9767
ENSG00000089280	FUS	11.9708
ENSG00000188641	DPYD	11.9304
ENSG00000183230	CTNNA3	11.8736
ENSG00000162599	NFIA	11.7748
ENSG00000185053	SGCZ	11.7289
ENSG00000083067	TRPM3	11.6765
ENSG00000104447	TRPS1	11.6626
ENSG00000133019	CHRM3	11.6159
ENSG00000152583	SPARCL1	11.6095
ENSG00000225630	MTND2P28	11.5836
ENSG00000131016	AKAP12	11.5593
ENSG00000105404	RABAC1	11.5449
ENSG00000140945	CDH13	11.5022
ENSG00000197756	RPL37A	11.4878
ENSG00000151623	NR3C2	11.4824
ENSG00000134369	NAV1	11.4747
ENSG00000271383	NBPF19	11.4053
ENSG00000231500	RPS18	11.3852
ENSG00000107249	GLIS3	11.3287
ENSG00000118922	KLF12	11.2974
ENSG00000165966	PDZRN4	11.2936
ENSG00000223482	NUTM2A-AS1	11.277
ENSG00000225573	RPL35P5	11.2445
ENSG00000116675	DNAJC6	11.2328
ENSG00000233639	LINC01158	11.2088
ENSG00000147862	NFIB	11.1844
ENSG00000105499	PLA2G4C	11.1615
ENSG00000185950	IRS2	11.1213
ENSG00000185760	KCNQ5	11.1016
ENSG00000169946	ZFPM2	11.0029
ENSG00000068305	MEF2A	10.9597
ENSG00000151322	NPAS3	10.9572
ENSG00000148200	NR6A1	10.9342
ENSG00000130844	ZNF331	10.9187
ENSG00000224631	RP11-51O6.1	10.8777
ENSG00000198034	RPS4X	10.8544
ENSG00000171634	BPTF	10.8348
ENSG00000248309	MEF2C-AS1	10.8139
ENSG00000167978	SRRM2	10.8105
ENSG00000145592	RPL37	10.7436
ENSG00000115252	PDE1A	10.6727
ENSG00000151474	FRMD4A	10.6456
ENSG00000146555	SDK1	10.6166
ENSG00000108654	DDX5	10.583
ENSG00000187051	RPS19BP1	10.5019
ENSG00000218175	AC016739.2	10.4474
ENSG00000196498	NCOR2	10.441
ENSG00000060718	COL11A1	10.3615
ENSG00000102786	INTS6	10.3023
ENSG00000170390	DCLK2	10.2811
ENSG00000169282	KCNAB1	10.2544
ENSG00000223930	RP11-33A14.1	10.2537
ENSG00000127946	HIP1	10.2516
ENSG00000130066	SAT1	10.239
ENSG00000131116	ZNF428	10.2228
ENSG00000169306	IL1RAPL1	10.2159
ENSG00000139910	NOVA1	10.1349
ENSG00000171189	GRIK1	10.1342
ENSG00000142937	RPS8	10.1252
ENSG00000219507	FTH1P8	10.0743
ENSG00000177103	DSCAML1	10.0688
ENSG00000183878	UTY	10.0679
ENSG00000005108	THSD7A	10.0631
ENSG00000177707	PVRL3	10.0519
ENSG00000118181	RPS25	10.0506
ENSG00000165566	AMER2	9.99628
ENSG00000258199	RP11-977G19.5	9.97183
ENSG00000163697	APBB2	9.95592
ENSG00000154898	CCDC144CP	9.90369
ENSG00000228696	ARL17B	9.85413
ENSG00000133112	TPT1	9.828
ENSG00000182771	GRID1	9.73879
ENSG00000213598	RP11-112J1.1	9.73617
ENSG00000176533	GNG7	9.67248
ENSG00000105290	APLP1	9.64965
ENSG00000118418	HMGN3	9.64584
ENSG00000116752	BCAS2	9.61018
ENSG00000170832	USP32	9.55179
ENSG00000112514	CUTA	9.54546
ENSG00000150991	UBC	9.50696
ENSG00000178950	GAK	9.40158
ENSG00000196357	ZNF565	9.3514
ENSG00000085563	ABCB1	9.34185
ENSG00000204388	HSPA1B	9.33567
ENSG00000137970	RPL7P9	9.33172
ENSG00000211459	MT-RNR1	9.2552
ENSG00000170889	RPS9	9.22063
ENSG00000108107	RPL28	9.18603
ENSG00000242593	RP5-921G16.1	9.18211
ENSG00000166833	NAV2	9.08109
ENSG00000071082	RPL31	9.03992
ENSG00000100234	TIMP3	9.02026
ENSG00000165802	NSMF	9.00825
ENSG00000197321	SVIL	9.00757
ENSG00000196569	LAMA2	9.00289
ENSG00000148219	ASTN2	8.92175
ENSG00000115896	PLCL1	8.90004
ENSG00000279877	RP11-420N3.3	8.87834
ENSG00000224271	RP11-191L9.4	8.87189
ENSG00000166689	PLEKHA7	8.84585
ENSG00000181790	BAI1	8.84406
ENSG00000147403	RPL10	8.80996
ENSG00000149806	FAU	8.77878
ENSG00000120694	HSPH1	8.75412
ENSG00000174628	IQCK	8.74961
ENSG00000015592	STMN4	8.72085
ENSG00000234527	PCDH9-AS1	8.71083
ENSG00000104859	CLASRP	8.65447
ENSG00000157985	AGAP1	8.63121
ENSG00000276644	DACH1	8.61728
ENSG00000179292	TMEM151A	8.58359
ENSG00000138771	SHROOM3	8.57264
ENSG00000138696	BMPR1B	8.55781
ENSG00000125351	UPF3B	8.55027
ENSG00000142676	RPL11	8.5169
ENSG00000171951	SCG2	8.50804
ENSG00000105372	RPS19	8.48265
ENSG00000153902	LGI4	8.47878
ENSG00000175170	FAM182B	8.44003
ENSG00000197744	PTMAP2	8.43227
ENSG00000113100	CDH9	8.42037
ENSG00000100097	LGALS1	8.37955
ENSG00000102271	KLHL4	8.37095
ENSG00000137818	RPLP1	8.34255
ENSG00000108298	RPL19	8.3334
ENSG00000237978	KCNMB2-AS1	8.32927
ENSG00000165084	C8orf34	8.30408
ENSG00000244128	LINC01322	8.2999
ENSG00000087086	FTL	8.27501
ENSG00000196586	MYO6	8.27369
ENSG00000182168	UNC5C	8.16549
ENSG00000136942	RPL35	8.16365
ENSG00000151834	GABRA2	8.14335
ENSG00000148541	FAM13C	8.11826
ENSG00000198242	RPL23A	8.09385
ENSG00000183783	KCTD8	8.0752
ENSG00000159216	RUNX1	8.01838
ENSG00000262943	ALOX12P2	8.01673
ENSG00000170017	ALCAM	8.01375
ENSG00000183662	FAM19A1	7.94481
ENSG00000228222	AC074363.1	7.9242
ENSG00000196975	ANXA4	7.84248
ENSG00000146592	CREB5	7.8328
ENSG00000170776	AKAP13	7.83264
ENSG00000133226	SRRM1	7.81606
ENSG00000141380	SS18	7.79497
ENSG00000149084	HSD17B12	7.784
ENSG00000206560	ANKRD28	7.78149
ENSG00000185565	LSAMP	7.76785
ENSG00000250588	IQCJ-SCHIP1	7.74931
ENSG00000250137	RP11-380P13.1	7.73763
ENSG00000183036	PCP4	7.69994
ENSG00000120885	CLU	7.69054
ENSG00000231607	DLEU2	7.62554
ENSG00000155052	CNTNAP5	7.60835
ENSG00000179364	PACS2	7.60616
ENSG00000125534	PPDPF	7.60488
ENSG00000146938	NLGN4X	7.59208
ENSG00000140264	SERF2	7.58058
ENSG00000040731	CDH10	7.57593
ENSG00000156508	EEF1A1	7.5534
ENSG00000139644	TMBIM6	7.53866
ENSG00000108018	SORCS1	7.49786
ENSG00000065534	MYLK	7.48608
ENSG00000153113	CAST	7.45692
ENSG00000046653	GPM6B	7.41123
ENSG00000172461	FUT9	7.37956
ENSG00000198822	GRM3	7.37666
ENSG00000144724	PTPRG	7.37527
ENSG00000033867	SLC4A7	7.37515
ENSG00000130653	PNPLA7	7.35655
ENSG00000171223	JUNB	7.35585
ENSG00000241956	CTC-340A15.2	7.35266
ENSG00000145730	PAM	7.34922
ENSG00000135916	ITM2C	7.34826
ENSG00000197746	PSAP	7.34794
ENSG00000091513	TF	7.34222
ENSG00000012660	ELOVL5	7.29808
ENSG00000123560	PLP1	7.27186
ENSG00000008988	RPS20	7.26463
ENSG00000260658	RP11-368L12.1	7.20856
ENSG00000112972	HMGCS1	7.20279
ENSG00000114391	RPL24	7.20195
ENSG00000162849	KIF26B	7.17634
ENSG00000006652	IFRD1	7.16723
ENSG00000011405	PIK3C2A	7.16422
ENSG00000136267	DGKB	7.16191
ENSG00000227615	RP11-864N7.2	7.14629
ENSG00000231767	RP11-92K2.2	7.09461
ENSG00000198948	MFAP3L	7.01558
ENSG00000103227	LMF1	6.93086
ENSG00000204262	COL5A2	6.92979
ENSG00000108773	KAT2A	6.91496
ENSG00000026652	AGPAT4	6.90588
ENSG00000099139	PCSK5	6.90004
ENSG00000164418	GRIK2	6.87891
ENSG00000145390	USP53	6.86844
ENSG00000149403	GRIK4	6.86109
ENSG00000188906	LRRK2	6.85815
ENSG00000230189	GS1-124K5.2	6.82833
ENSG00000165973	NELL1	6.81475
ENSG00000227008	RP3-417G15.1	6.79108
ENSG00000253693	CTC-535M15.2	6.7702
ENSG00000075624	ACTB	6.7669
ENSG00000196531	NACA	6.76037
ENSG00000122042	UBL3	6.73051
ENSG00000196782	MAML3	6.66423
ENSG00000196262	PPIA	6.66401
ENSG00000196090	PTPRT	6.6638
ENSG00000103363	TCEB2	6.64643
ENSG00000127483	HP1BP3	6.6177
ENSG00000141668	CBLN2	6.57971
ENSG00000130985	UBA1	6.5764
ENSG00000120549	KIAA1217	6.53095
ENSG00000237214	RP11-12M9.3	6.51053
ENSG00000108465	CDK5RAP3	6.44336
ENSG00000213741	RPS29	6.3912
ENSG00000116667	C1orf21	6.38013
ENSG00000113578	FGF1	6.31435
ENSG00000048471	SNX29	6.31411
ENSG00000146966	DENND2A	6.30714
ENSG00000144455	SUMF1	6.24934
ENSG00000164300	SERINC5	6.21884
ENSG00000231871	IPO9-AS1	6.20168
ENSG00000107223	EDF1	6.19299
ENSG00000130332	LSM7	6.1908
ENSG00000173821	RNF213	6.1507
ENSG00000123349	PFDN5	6.14805
ENSG00000197442	MAP3K5	6.06228
ENSG00000179603	GRM8	6.01979
ENSG00000183715	OPCML	6.00318
ENSG00000100095	SEZ6L	5.99787
ENSG00000104133	SPG11	5.98455
ENSG00000226976	COX6A1P2	5.96379
ENSG00000103460	TOX3	5.9552
ENSG00000253535	RP11-624C23.1	5.94568
ENSG00000263327	TAPT1-AS1	5.93256
ENSG00000186231	KLHL32	5.9267
ENSG00000131469	RPL27	5.92642
ENSG00000100154	TTC28	5.91152
ENSG00000172809	RPL38	5.88815
ENSG00000107372	ZFAND5	5.88738
ENSG00000162191	UBXN1	5.8864
ENSG00000215158	RP11-1023L17.1	5.88086
ENSG00000169564	PCBP1	5.85805
ENSG00000255864	RP11-444D3.1	5.79167
ENSG00000072274	TFRC	5.78625
ENSG00000115525	ST3GAL5	5.78378
ENSG00000120594	PLXDC2	5.78105
ENSG00000173406	DAB1	5.77977
ENSG00000105855	ITGB8	5.7726
ENSG00000197956	S100A6	5.75432
ENSG00000197959	DNM3	5.74653
ENSG00000277363	SRCIN1	5.72246
ENSG00000122545	SEPT7	5.70853
ENSG00000237676	RPL30P4	5.70005
ENSG00000109819	PPARGC1A	5.69202
ENSG00000123144	C19orf43	5.65836
ENSG00000174456	C12orf76	5.65736
ENSG00000111817	DSE	5.65007
ENSG00000267100	ILF3-AS1	5.63392
ENSG00000198756	COLGALT2	5.63274
ENSG00000130203	APOE	5.60334
ENSG00000184588	PDE4B	5.59912
ENSG00000173452	TMEM196	5.59858
ENSG00000128805	ARHGAP22	5.57911
ENSG00000145012	LPP	5.56592
ENSG00000123384	LRP1	5.56173
ENSG00000163630	SYNPR	5.54081
ENSG00000149257	SERPINH1	5.50968
ENSG00000161547	SRSF2	5.50178
ENSG00000048052	HDAC9	5.49209
ENSG00000186153	WWOX	5.45499
ENSG00000108175	ZMIZ1	5.42787
ENSG00000159110	IFNAR2	5.42348
ENSG00000132122	SPATA6	5.41499
ENSG00000266028	SRGAP2	5.40616
ENSG00000277443	MARCKS	5.40471
ENSG00000239268	RP11-384F7.2	5.40294
ENSG00000099250	NRP1	5.4008
ENSG00000114757	PEX5L	5.39383
ENSG00000077063	CTTNBP2	5.37687
ENSG00000061938	TNK2	5.34494
ENSG00000160948	VPS28	5.33259
ENSG00000166068	SPRED1	5.3119
ENSG00000175662	TOM1L2	5.27216
ENSG00000187239	FNBP1	5.26964
ENSG00000155974	GRIP1	5.26236
ENSG00000134138	MEIS2	5.26126
ENSG00000168575	SLC20A2	5.26044
ENSG00000120738	EGR1	5.2517
ENSG00000054611	TBC1D22A	5.24569
ENSG00000253853	GS1-57L11.1	5.21538
ENSG00000081377	CDC14B	5.21518
ENSG00000158258	CLSTN2	5.21162
ENSG00000162631	NTNG1	5.1867
ENSG00000255580	AP000462.2	5.16763
ENSG00000104957	CCDC130	5.14478
ENSG00000156011	PSD3	5.14157
ENSG00000101745	ANKRD12	5.12764
ENSG00000239665	RP11-295P9.3	5.1076
ENSG00000138326	RPS24	5.10758
ENSG00000114439	BBX	5.10196
ENSG00000237356	AL163953.3	5.09913
ENSG00000114805	PLCH1	5.09221
ENSG00000118946	PCDH17	5.06919
ENSG00000136002	ARHGEF4	5.06849
ENSG00000198792	TMEM184B	5.06789
ENSG00000218426	RP11-475C16.1	5.05853
ENSG00000068878	PSME4	5.05669
ENSG00000119509	INVS	5.04793
ENSG00000250125	RP11-707A18.1	5.00119
ENSG00000139915	MDGA2	4.99206
ENSG00000122566	HNRNPA2B1	4.97123
ENSG00000147027	TMEM47	4.94673
ENSG00000175497	DPP10	4.94226
ENSG00000164434	FABP7	4.89636
ENSG00000124406	ATP8A1	4.88003
ENSG00000218227	RP11-889L3.1	4.87645
ENSG00000171681	ATF7IP	4.8631
ENSG00000116147	TNR	4.85777
ENSG00000081803	CADPS2	4.84945
ENSG00000188130	MAPK12	4.79094
ENSG00000163602	RYBP	4.78795
ENSG00000055208	TAB2	4.77425
ENSG00000151572	ANO4	4.77072
ENSG00000169895	SYAP1	4.77003
ENSG00000233937	CTC-338M12.4	4.76615
ENSG00000135049	AGTPBP1	4.73886
ENSG00000166441	RPL27A	4.73138
ENSG00000123416	TUBA1B	4.70225
ENSG00000226752	PSMD5-AS1	4.68162
ENSG00000123358	NR4A1	4.68062
ENSG00000162244	RPL29	4.67264
ENSG00000145781	COMMD10	4.666
ENSG00000189108	IL1RAPL2	4.66549
ENSG00000224957	LINC01266	4.64431
ENSG00000137766	UNC13C	4.62645
ENSG00000171587	DSCAM	4.61931
ENSG00000131748	STARD3	4.59563
ENSG00000018408	WWTR1	4.59083
ENSG00000133401	PDZD2	4.55742
ENSG00000172667	ZMAT3	4.55371
ENSG00000239521	GATS	4.5531
ENSG00000121440	PDZRN3	4.52167
ENSG00000215440	NPEPL1	4.50218
ENSG00000132323	ILKAP	4.47375
ENSG00000164877	MICALL2	4.4733
ENSG00000132718	SYT11	4.46708
ENSG00000124749	COL21A1	4.45294
ENSG00000105193	RPS16	4.43648
ENSG00000135090	TAOK3	4.43243
ENSG00000099954	CECR2	4.38928
ENSG00000141639	MAPK4	4.36126
ENSG00000187398	LUZP2	4.33885
ENSG00000125740	FOSB	4.31539
ENSG00000133142	TCEAL4	4.30454
ENSG00000183023	SLC8A1	4.2949
ENSG00000141542	RAB40B	4.29458
ENSG00000100836	PABPN1	4.28959
ENSG00000182463	TSHZ2	4.2584
ENSG00000243449	C4orf48	4.25769
ENSG00000106078	COBL	4.22622
ENSG00000149273	RPS3	4.21921
ENSG00000069667	RORA	4.18587
ENSG00000110436	SLC1A2	4.16337
ENSG00000230629	RPS23P8	4.15696
ENSG00000188186	LAMTOR4	4.14024
ENSG00000103544	C16orf62	4.10756
ENSG00000120437	ACAT2	4.08776
ENSG00000119900	OGFRL1	4.08453
ENSG00000185834	RPL12P4	4.07813
ENSG00000138032	PPM1B	4.05773
ENSG00000233971	RPS20P10	4.02794
ENSG00000102466	FGF14	4.02602
ENSG00000198258	UBL5	4.01304
ENSG00000186468	RPS23	4.00824
ENSG00000160213	CSTB	4.00609
ENSG00000149932	TMEM219	4.00496
ENSG00000103528	SYT17	3.98246
ENSG00000078269	SYNJ2	3.97636
ENSG00000229751	RP11-142M10.2	3.9693
ENSG00000163516	ANKZF1	3.96539
ENSG00000179094	PER1	3.94426
ENSG00000172995	ARPP21	3.94276
ENSG00000196482	ESRRG	3.92764
ENSG00000177156	TALDO1	3.91704
ENSG00000064999	ANKS1A	3.88655
ENSG00000125743	SNRPD2	3.88288
ENSG00000100220	RTCB	3.87646
ENSG00000184014	DENND5A	3.87267
ENSG00000197980	LEKR1	3.86994
ENSG00000106772	PRUNE2	3.86775
ENSG00000107331	ABCA2	3.86702
ENSG00000099331	MYO9B	3.86402
ENSG00000140403	DNAJA4	3.85705
ENSG00000127955	GNAI1	3.85171
ENSG00000125462	C1orf61	3.8451
ENSG00000079482	OPHN1	3.83141
ENSG00000113811	SELK	3.82807
ENSG00000172428	MYEOV2	3.82381
ENSG00000064651	SLC12A2	3.81894
ENSG00000206579	XKR4	3.81571
ENSG00000180628	PCGF5	3.80321
ENSG00000186001	LRCH3	3.77532
ENSG00000130254	SAFB2	3.74688
ENSG00000067836	ROGDI	3.73754
ENSG00000223803	RPS20P14	3.735
ENSG00000115756	HPCAL1	3.72782
ENSG00000169062	UPF3A	3.72608
ENSG00000170525	PFKFB3	3.70608
ENSG00000180287	PLD5	3.70593
ENSG00000123104	ITPR2	3.68513
ENSG00000185774	KCNIP4	3.66616
ENSG00000105968	H2AFV	3.66593
ENSG00000112531	QKI	3.66138
ENSG00000158813	EDA	3.62636
ENSG00000155897	ADCY8	3.61799
ENSG00000177479	ARIH2	3.61625
ENSG00000154217	PITPNC1	3.6153
ENSG00000168066	SF1	3.58743
ENSG00000137449	CPEB2	3.57368
ENSG00000120306	CYSTM1	3.56365
ENSG00000176293	ZNF135	3.55667
ENSG00000241684	ADAMTS9-AS2	3.55615
ENSG00000123612	ACVR1C	3.5446
ENSG00000148123	RP11-35N6.1	3.53812
ENSG00000109846	CRYAB	3.50379
ENSG00000196663	TECPR2	3.49932
ENSG00000072657	TRHDE	3.4992
ENSG00000198911	SREBF2	3.49327
ENSG00000151693	ASAP2	3.46166
ENSG00000122507	BBS9	3.46066
ENSG00000154655	L3MBTL4	3.45224
ENSG00000154928	EPHB1	3.44469
ENSG00000254604	AP000487.6	3.44087
ENSG00000165502	RPL36AL	3.4315
ENSG00000101150	TPD52L2	3.42697
ENSG00000225972	MTND1P23	3.39494
ENSG00000112306	RPS12	3.38148
ENSG00000130024	PHF10	3.37057
ENSG00000130164	LDLR	3.35189
ENSG00000104112	SCG3	3.3369
ENSG00000154975	CA10	3.32527
ENSG00000144278	GALNT13	3.32422
ENSG00000107902	LHPP	3.32243
ENSG00000229117	RPL41	3.32206
ENSG00000168952	STXBP6	3.31699
ENSG00000256248	RP11-123O10.4	3.3157
ENSG00000169696	ASPSCR1	3.31241
ENSG00000160271	RALGDS	3.30742
ENSG00000005206	SPPL2B	3.2945
ENSG00000183580	FBXL7	3.27327
ENSG00000165449	SLC16A9	3.24736
ENSG00000106261	ZKSCAN1	3.23557
ENSG00000233073	AC005009.2	3.21496
ENSG00000167766	ZNF83	3.18789
ENSG00000144285	SCN1A	3.18456
ENSG00000108100	CCNY	3.16913
ENSG00000160953	MUM1	3.15619
ENSG00000080200	CRYBG3	3.15227
ENSG00000179796	LRRC3B	3.13379
ENSG00000111859	NEDD9	3.1239
ENSG00000266282	UBL5P2	3.11088
ENSG00000162924	REL	3.10906
ENSG00000165119	HNRNPK	3.10423
ENSG00000115266	APC2	3.07819
ENSG00000224731	AC016716.2	3.07569
ENSG00000169855	ROBO1	3.06152
ENSG00000100258	LMF2	3.0517
ENSG00000141905	NFIC	3.04184
ENSG00000245832	RP11-179A16.1	3.03983
ENSG00000111885	MAN1A1	3.03778
ENSG00000111962	UST	3.03138
ENSG00000244694	PTCHD4	3.02002
ENSG00000136297	MMD2	3.00268
ENSG00000136861	CDK5RAP2	2.99378
ENSG00000120162	MOB3B	2.97634
ENSG00000266402	RP11-329L6.2	2.96556
ENSG00000100241	SBF1	2.96483
ENSG00000223959	AFG3L1P	2.95218
ENSG00000112308	C6orf62	2.94699
ENSG00000107742	SPOCK2	2.94126
ENSG00000171877	FRMD5	2.94043
ENSG00000129116	PALLD	2.92473
ENSG00000177700	POLR2L	2.91877
ENSG00000233927	RPS28	2.91107
ENSG00000079691	LRRC16A	2.87563
ENSG00000127022	CANX	2.87466
ENSG00000137478	FCHSD2	2.87126
ENSG00000057608	GDI2	2.86517
ENSG00000126457	PRMT1	2.85731
ENSG00000157005	SST	2.84611
ENSG00000157426	AASDH	2.84347
ENSG00000132475	H3F3B	2.82973
ENSG00000274020	LINC01138	2.8282
ENSG00000172456	FGGY	2.80603
ENSG00000203907	OOEP	2.80142
ENSG00000170579	DLGAP1	2.78111
ENSG00000152422	XRCC4	2.77153
ENSG00000006468	ETV1	2.76763
ENSG00000138756	BMP2K	2.76299
ENSG00000169756	LIMS1	2.76286
ENSG00000130255	RPL36	2.76078
ENSG00000105329	TGFB1	2.75375
ENSG00000123983	ACSL3	2.74079
ENSG00000162032	SPSB3	2.73623
ENSG00000109323	MANBA	2.7129
ENSG00000167614	TTYH1	2.71257
ENSG00000151466	SCLT1	2.69915
ENSG00000068724	TTC7A	2.6983
ENSG00000170624	SGCD	2.69277
ENSG00000002822	MAD1L1	2.69122
ENSG00000135905	DOCK10	2.6858
ENSG00000164199	GPR98	2.67422
ENSG00000012983	MAP4K5	2.66601
ENSG00000108684	ASIC2	2.66411
ENSG00000100181	TPTEP1	2.65463
ENSG00000182774	RPS17	2.64357
ENSG00000111404	RERGL	2.63674
ENSG00000154027	AK5	2.61692
ENSG00000129824	RPS4Y1	2.6151
ENSG00000170962	PDGFD	2.6102
ENSG00000136295	TTYH3	2.60785
ENSG00000168309	FAM107A	2.5926
ENSG00000168769	TET2	2.58288
ENSG00000204152	TIMM23B	2.57797
ENSG00000079819	EPB41L2	2.57732
ENSG00000118762	PKD2	2.54536
ENSG00000156831	NSMCE2	2.5361
ENSG00000152127	MGAT5	2.52675
ENSG00000125482	TTF1	2.51759
ENSG00000197085	NPSR1-AS1	2.5015
ENSG00000178464	CTD-2192J16.15	2.49921
ENSG00000104549	SQLE	2.49889
ENSG00000145780	FEM1C	2.49355
ENSG00000134594	RAB33A	2.48694
ENSG00000118263	KLF7	2.48566
ENSG00000081189	MEF2C	2.47218
ENSG00000187147	RNF220	2.45839
ENSG00000109654	TRIM2	2.44789
ENSG00000099783	HNRNPM	2.4478
ENSG00000147140	NONO	2.44098
ENSG00000149090	PAMR1	2.42804
ENSG00000100784	RPS6KA5	2.42468
ENSG00000243701	LINC00883	2.42295
ENSG00000132522	GPS2	2.42166
ENSG00000277778	PGM5P2	2.41305
ENSG00000135404	CD63	2.41232
ENSG00000124126	PREX1	2.40709
ENSG00000123159	GIPC1	2.39568
ENSG00000092841	MYL6	2.38984
ENSG00000079459	FDFT1	2.38596
ENSG00000071246	VASH1	2.38576
ENSG00000072163	LIMS2	2.38185
ENSG00000145934	TENM2	2.37942
ENSG00000039319	ZFYVE16	2.37707
ENSG00000131626	PPFIA1	2.37247
ENSG00000147408	CSGALNACT1	2.36856
ENSG00000237550	UBE2Q2P6	2.36686
ENSG00000106278	PTPRZ1	2.3637
ENSG00000232346	SC22CB-1E7.1	2.34726
ENSG00000184005	ST6GALNAC3	2.34569
ENSG00000139323	POC1B	2.32112
ENSG00000111783	RFX4	2.31663
ENSG00000133056	PIK3C2B	2.31423
ENSG00000160294	MCM3AP	2.31379
ENSG00000242071	RPL7AP6	2.31079
ENSG00000162174	ASRGL1	2.30201
ENSG00000170537	TMC7	2.29114
ENSG00000140600	SH3GL3	2.28391
ENSG00000166263	STXBP4	2.27587
ENSG00000185818	NAT8L	2.2714
ENSG00000119640	ACYP1	2.26681
ENSG00000182095	TNRC18	2.26222
ENSG00000128578	STRIP2	2.25411
ENSG00000259255	RP11-627D16.1	2.25293
ENSG00000103184	SEC14L5	2.24958
ENSG00000196369	SRGAP2B	2.23522
ENSG00000154310	TNIK	2.22269
ENSG00000179981	TSHZ1	2.20906
ENSG00000258631	RP11-739G5.1	2.20587
ENSG00000171408	PDE7B	2.20406
ENSG00000005889	ZFX	2.20195
ENSG00000148341	SH3GLB2	2.1994
ENSG00000152377	SPOCK1	2.17426
ENSG00000173992	CCS	2.17169
ENSG00000099977	DDT	2.16785
ENSG00000168028	RPSA	2.15826
ENSG00000235297	FAUP1	2.14907
ENSG00000113645	WWC1	2.14902
ENSG00000197958	RPL12	2.12631
ENSG00000124766	SOX4	2.11562
ENSG00000073711	PPP2R3A	2.11076
ENSG00000112182	BACH2	2.107
ENSG00000023191	RNH1	2.10128
ENSG00000169045	HNRNPH1	2.09989
ENSG00000114541	FRMD4B	2.09924
ENSG00000095794	CREM	2.09437
ENSG00000255069	RP11-145O15.3	2.09323
ENSG00000184060	ADAP2	2.09061
ENSG00000078747	ITCH	2.08475
ENSG00000140575	IQGAP1	2.07906
ENSG00000183666	GUSBP1	2.07007
ENSG00000221978	CCNL2	2.06769
ENSG00000237491	RP11-206L10.9	2.05869
ENSG00000141458	NPC1	2.04413
ENSG00000161011	SQSTM1	2.04359
ENSG00000226210	WASH7P	2.01969
ENSG00000156482	RPL30	2.01967
ENSG00000130287	NCAN	2.01092
ENSG00000231799	RP13-93L13.2	2.00937
ENSG00000175634	RPS6KB2	2.0017
ENSG00000132329	RAMP1	2.00067
ENSG00000130988	RGN	1.99386
ENSG00000223727	AC026188.1	1.99143
ENSG00000137642	SORL1	1.9902
ENSG00000187068	C3orf70	1.99019
ENSG00000068903	SIRT2	1.97417
ENSG00000198963	RORB	1.97086
ENSG00000140859	KIFC3	1.95747
ENSG00000146143	PRIM2	1.95357
ENSG00000166979	EVA1C	1.95134
ENSG00000264630	PRKCA-AS1	1.94115
ENSG00000221983	UBA52	1.93176
ENSG00000013441	CLK1	1.91881
ENSG00000103249	CLCN7	1.91523
ENSG00000125977	EIF2S2	1.90989
ENSG00000168297	PXK	1.90446
ENSG00000230615	RP5-1198O20.4	1.90205
ENSG00000142459	EVI5L	1.89837
ENSG00000168461	RAB31	1.88322
ENSG00000181404	WASH1	1.88253
ENSG00000071537	SEL1L	1.88176
ENSG00000066032	CTNNA2	1.87825
ENSG00000234797	RPS3AP6	1.87534
ENSG00000198964	SGMS1	1.86251
ENSG00000171105	INSR	1.83757
ENSG00000164066	INTU	1.82824
ENSG00000213020	ZNF611	1.82128
ENSG00000113319	RASGRF2	1.82046
ENSG00000140988	RPS2	1.81735
ENSG00000139971	C14orf37	1.80855
ENSG00000148700	ADD3	1.80191
ENSG00000082996	RNF13	1.7916
ENSG00000154678	PDE1C	1.78067
ENSG00000066382	MPPED2	1.77441
ENSG00000044115	CTNNA1	1.77216
ENSG00000153187	HNRNPU	1.76422
ENSG00000100599	RIN3	1.75506
ENSG00000259628	RP11-467H10.2	1.74188
ENSG00000130449	ZSWIM6	1.73293
ENSG00000182087	TMEM259	1.72813
ENSG00000109956	B3GAT1	1.72339
ENSG00000138311	ZNF365	1.72227
ENSG00000114480	GBE1	1.72094
ENSG00000112309	B3GAT2	1.7139
ENSG00000105357	MYH14	1.70904
ENSG00000139737	SLAIN1	1.70757
ENSG00000114796	KLHL24	1.69685
ENSG00000128272	ATF4	1.69529
ENSG00000179715	PCED1B	1.69217
ENSG00000008294	SPAG9	1.6701
ENSG00000107290	SETX	1.66781
ENSG00000182272	B4GALNT4	1.66619
ENSG00000132388	UBE2G1	1.66468
ENSG00000236017	ASMTL-AS1	1.65983
ENSG00000112739	PRPF4B	1.65533
ENSG00000123136	DDX39A	1.64773
ENSG00000185736	ADARB2	1.63874
ENSG00000165476	REEP3	1.63552
ENSG00000181090	EHMT1	1.63475
ENSG00000102125	TAZ	1.63133
ENSG00000164081	TEX264	1.62307
ENSG00000076685	NT5C2	1.61979
ENSG00000168906	MAT2A	1.61829
ENSG00000111912	NCOA7	1.61324
ENSG00000151136	BTBD11	1.60667
ENSG00000104774	MAN2B1	1.60523
ENSG00000118007	STAG1	1.59323
ENSG00000107242	PIP5K1B	1.58577
ENSG00000224184	AC096559.1	1.58255
ENSG00000078124	ACER3	1.56307
ENSG00000204681	GABBR1	1.55499
ENSG00000214182	PTMAP5	1.55202
ENSG00000235160	AC009878.2	1.55084
ENSG00000118985	ELL2	1.54281
ENSG00000111642	CHD4	1.517
ENSG00000152910	CNTNAP4	1.5162
ENSG00000117691	NENF	1.51164
ENSG00000107263	RAPGEF1	1.51144
ENSG00000234899	SOX9-AS1	1.51115
ENSG00000148660	CAMK2G	1.51036
ENSG00000133247	SUV420H2	1.50764
ENSG00000182836	PLCXD3	1.50455
ENSG00000170144	HNRNPA3	1.49725
ENSG00000169733	RFNG	1.49471
ENSG00000224078	SNHG14	1.49385
ENSG00000137845	ADAM10	1.49262
ENSG00000167615	LENG8	1.48973
ENSG00000163945	UVSSA	1.477
ENSG00000224411	HSP90AA2P	1.45418
ENSG00000184486	POU3F2	1.45351
ENSG00000129946	SHC2	1.45332
ENSG00000175264	CHST1	1.44848
ENSG00000176771	NCKAP5	1.4466
ENSG00000163660	CCNL1	1.44452
ENSG00000080815	PSEN1	1.44152
ENSG00000125398	SOX9	1.42715
ENSG00000087274	ADD1	1.42362
ENSG00000196083	IL1RAP	1.42304
ENSG00000181409	AATK	1.42165
ENSG00000185942	NKAIN3	1.41612
ENSG00000142541	RPL13A	1.414
ENSG00000143919	CAMKMT	1.41329
ENSG00000180071	ANKRD18A	1.4069
ENSG00000070018	LRP6	1.40207
ENSG00000121653	MAPK8IP1	1.40194
ENSG00000101463	SYNDIG1	1.36781
ENSG00000071242	RPS6KA2	1.36641
ENSG00000185532	PRKG1	1.36299
ENSG00000046651	OFD1	1.35764
ENSG00000111676	ATN1	1.35761
ENSG00000168916	ZNF608	1.35644
ENSG00000125772	GPCPD1	1.35569
ENSG00000151789	ZNF385D	1.34664
ENSG00000104529	EEF1D	1.34424
ENSG00000149089	APIP	1.3434
ENSG00000135144	DTX1	1.33481
ENSG00000070413	DGCR2	1.31638
ENSG00000078328	RBFOX1	1.31428
ENSG00000257261	RP11-96H19.1	1.31255
ENSG00000231365	RP11-418J17.1	1.30962
ENSG00000141503	MINK1	1.29874
ENSG00000058866	DGKG	1.29498
ENSG00000178028	DMAP1	1.2812
ENSG00000168214	RBPJ	1.27966
ENSG00000158201	ABHD3	1.27391
ENSG00000182263	FIGN	1.27202
ENSG00000109458	GAB1	1.26725
ENSG00000164741	DLC1	1.25777
ENSG00000125746	EML2	1.25735
ENSG00000187164	KIAA1598	1.25356
ENSG00000147509	RGS20	1.24905
ENSG00000130811	EIF3G	1.24244
ENSG00000170345	FOS	1.22898
ENSG00000011304	PTBP1	1.21738
ENSG00000128536	CDHR3	1.21426
ENSG00000186352	ANKRD37	1.19794
ENSG00000109472	CPE	1.1723
ENSG00000106069	CHN2	1.1707
ENSG00000163393	SLC22A15	1.15929
ENSG00000135315	CEP162	1.15457
ENSG00000152315	KCNK13	1.14046
ENSG00000162086	ZNF75A	1.13178
ENSG00000135525	MAP7	1.12453
ENSG00000113140	SPARC	1.10068
ENSG00000074800	ENO1	1.05181
ENSG00000127054	CPSF3L	1.04593
ENSG00000181524	RPL24P4	1.03007
ENSG00000178177	LCORL	1.0113
ENSG00000231584	FAHD2CP	1.00843
ENSG00000180304	OAZ2	0.970337
ENSG00000180370	PAK2	0.967643
ENSG00000028310	BRD9	0.948953
ENSG00000147274	RBMX	0.91865
ENSG00000101938	CHRDL1	0.910686
ENSG00000128564	VGF	0.90186
ENSG00000227097	RPS28P7	0.898621
ENSG00000078114	NEBL	0.897696
ENSG00000061936	SFSWAP	0.887128
ENSG00000134851	TMEM165	0.881947
ENSG00000116641	DOCK7	0.867542
ENSG00000134982	APC	0.851667
ENSG00000129534	MIS18BP1	0.846638
ENSG00000133742	CA1	0.818495
ENSG00000101246	ARFRP1	0.817792
ENSG00000118689	FOXO3	0.801426
ENSG00000101134	DOK5	0.7942
ENSG00000110700	RPS13	0.79371
ENSG00000033327	GAB2	0.78753
ENSG00000184304	PRKD1	0.77944
ENSG00000164659	KIAA1324L	0.778498
ENSG00000232442	CTD-3184A7.4	0.74326
ENSG00000228214	LINC00693	0.732861
ENSG00000257923	CUX1	0.675349
ENSG00000112964	GHR	0.675038
ENSG00000107779	BMPR1A	0.654219
ENSG00000100364	KIAA0930	0.650368
ENSG00000111860	CEP85L	0.650214
ENSG00000134186	PRPF38B	0.600517
ENSG00000142534	RPS11	0.600193
ENSG00000125691	RPL23	0.517633
ENSG00000196814	MVB12B	0.513873
ENSG00000135720	DYNC1LI2	0.511177
ENSG00000122482	ZNF644	0.446979
ENSG00000080493	SLC4A4	0.402427
ENSG00000170310	STX8	0.392154
ENSG00000183722	LHFP	0.343437
ENSG00000277228	RP11-189B4.7	0.251131
ENSG00000144566	RAB5A	0.234693
ENSG00000072422	RHOBTB1	0.162486
ENSG00000198785	GRIN3A	0.150687
ENSG00000109911	ELP4	0

## Sheet: L4
Ensemble_id	Symbol	Score
ENSG00000236824	BCYRN1	100
ENSG00000187094	CCK	57.2137
ENSG00000154654	NCAM2	50.3845
ENSG00000104888	SLC17A7	46.8401
ENSG00000248527	MTATP6P1	45.7872
ENSG00000257815	RP11-611E13.2	45.1429
ENSG00000089220	PEBP1	43.2019
ENSG00000187323	DCC	43.1085
ENSG00000115268	RPS15	42.1272
ENSG00000211459	MT-RNR1	41.2069
ENSG00000162545	CAMK2N1	41.0757
ENSG00000241956	CTC-340A15.2	38.137
ENSG00000187514	PTMA	37.9993
ENSG00000071082	RPL31	37.4285
ENSG00000152583	SPARCL1	36.5917
ENSG00000210082	MT-RNR2	36.2382
ENSG00000168702	LRP1B	36.2119
ENSG00000233762	AC007969.5	36.0818
ENSG00000174473	GALNTL6	35.8219
ENSG00000214548	MEG3	34.4622
ENSG00000213598	RP11-112J1.1	33.6968
ENSG00000150625	GPM6A	33.6169
ENSG00000231079	AC105402.4	33.4
ENSG00000168675	LDLRAD4	32.5094
ENSG00000176204	LRRTM4	32.4607
ENSG00000145416	MARCH1	31.6838
ENSG00000197756	RPL37A	31.6643
ENSG00000255794	RMST	31.1459
ENSG00000148219	ASTN2	31.0095
ENSG00000149925	ALDOA	30.9492
ENSG00000171867	PRNP	30.8121
ENSG00000168843	FSTL5	30.5507
ENSG00000229807	XIST	30.3517
ENSG00000204389	HSPA1A	29.2291
ENSG00000173812	EIF1	28.5214
ENSG00000189337	KAZN	28.4771
ENSG00000229618	AC011288.2	28.1918
ENSG00000172757	CFL1	27.9408
ENSG00000197744	PTMAP2	27.9298
ENSG00000183098	GPC6	27.8863
ENSG00000184588	PDE4B	27.5683
ENSG00000154162	CDH12	26.7348
ENSG00000144724	PTPRG	26.7276
ENSG00000188580	NKAIN2	26.2756
ENSG00000228696	ARL17B	26.2353
ENSG00000138326	RPS24	26.162
ENSG00000117632	STMN1	26.0251
ENSG00000221890	NPTXR	25.6423
ENSG00000149571	KIRREL3	25.6361
ENSG00000104833	TUBB4A	25.5413
ENSG00000165995	CACNB2	25.4837
ENSG00000160321	ZNF208	25.3582
ENSG00000172809	RPL38	25.2923
ENSG00000162670	BRINP3	25.2629
ENSG00000137267	TUBB2A	25.0922
ENSG00000227008	RP3-417G15.1	25.0472
ENSG00000099622	CIRBP	24.8655
ENSG00000128989	ARPP19	24.5414
ENSG00000143153	ATP1B1	24.3419
ENSG00000164796	CSMD3	24.3266
ENSG00000154229	PRKCA	23.9432
ENSG00000108684	ASIC2	23.8638
ENSG00000158258	CLSTN2	23.7902
ENSG00000183230	CTNNA3	23.4893
ENSG00000128573	FOXP2	23.436
ENSG00000171617	ENC1	23.3914
ENSG00000131773	KHDRBS3	23.0538
ENSG00000237973	RP5-857K21.6	23.018
ENSG00000063177	RPL18	22.9064
ENSG00000244879	GABPB1-AS1	22.6244
ENSG00000151474	FRMD4A	22.5611
ENSG00000112137	PHACTR1	22.3638
ENSG00000165246	NLGN4Y	21.9584
ENSG00000034713	GABARAPL2	21.8467
ENSG00000072657	TRHDE	21.8058
ENSG00000161016	RPL8	21.737
ENSG00000196482	ESRRG	21.5819
ENSG00000228842	PCDH9-AS2	21.3439
ENSG00000196498	NCOR2	21.2147
ENSG00000109971	HSPA8	21.1096
ENSG00000224550	RP11-270C12.3	21.0564
ENSG00000124126	PREX1	20.9472
ENSG00000100364	KIAA0930	20.9031
ENSG00000156687	UNC5D	20.8668
ENSG00000178980	SEPW1	20.7735
ENSG00000184672	RALYL	20.76
ENSG00000154146	NRGN	20.7527
ENSG00000144339	TMEFF2	20.7341
ENSG00000185532	PRKG1	20.5749
ENSG00000253693	CTC-535M15.2	20.4228
ENSG00000166165	CKB	20.2919
ENSG00000182732	RGS6	20.2457
ENSG00000166689	PLEKHA7	20.1811
ENSG00000077063	CTTNBP2	20.1569
ENSG00000205542	TMSB4X	20.1074
ENSG00000166441	RPL27A	20.062
ENSG00000174469	CNTNAP2	20.0363
ENSG00000103489	XYLT1	19.7639
ENSG00000165966	PDZRN4	19.7346
ENSG00000081803	CADPS2	19.7161
ENSG00000130522	JUND	19.6329
ENSG00000108018	SORCS1	19.5006
ENSG00000155886	SLC24A2	19.4846
ENSG00000157168	NRG1	19.2161
ENSG00000114757	PEX5L	19.189
ENSG00000156395	SORCS3	19.12
ENSG00000240509	RPL34P18	18.9769
ENSG00000218336	TENM3	18.9661
ENSG00000133019	CHRM3	18.8799
ENSG00000114391	RPL24	18.6995
ENSG00000087258	GNAO1	18.6771
ENSG00000140319	SRP14	18.6197
ENSG00000180389	ATP5EP2	18.5679
ENSG00000182348	ZNF804B	18.5441
ENSG00000122545	SEPT7	18.3231
ENSG00000156103	MMP16	18.1633
ENSG00000196277	GRM7	18.0528
ENSG00000149972	CNTN5	18.0385
ENSG00000165973	NELL1	17.9651
ENSG00000184408	KCND2	17.8982
ENSG00000134532	SOX5	17.7897
ENSG00000136267	DGKB	17.7624
ENSG00000137872	SEMA6D	17.6072
ENSG00000182463	TSHZ2	17.5238
ENSG00000168772	CXXC4	17.471
ENSG00000169851	PCDH7	17.4508
ENSG00000159147	DONSON	17.4189
ENSG00000185352	HS6ST3	17.3469
ENSG00000152208	GRID2	17.2944
ENSG00000114805	PLCH1	17.2657
ENSG00000148948	LRRC4C	17.1566
ENSG00000125691	RPL23	17.1187
ENSG00000185008	ROBO2	17.1172
ENSG00000169554	ZEB2	16.9398
ENSG00000179915	NRXN1	16.8976
ENSG00000136942	RPL35	16.88
ENSG00000183036	PCP4	16.8127
ENSG00000248309	MEF2C-AS1	16.6476
ENSG00000034510	TMSB10	16.5572
ENSG00000048471	SNX29	16.5074
ENSG00000127946	HIP1	16.367
ENSG00000154678	PDE1C	16.3647
ENSG00000171408	PDE7B	16.3026
ENSG00000185942	NKAIN3	16.2751
ENSG00000279877	RP11-420N3.3	16.1466
ENSG00000160584	SIK3	15.9376
ENSG00000145592	RPL37	15.9301
ENSG00000223803	RPS20P14	15.8842
ENSG00000163288	GABRB1	15.8541
ENSG00000149084	HSD17B12	15.6608
ENSG00000277443	MARCKS	15.6248
ENSG00000183715	OPCML	15.595
ENSG00000149311	ATM	15.5579
ENSG00000171604	CXXC5	15.4789
ENSG00000182771	GRID1	15.4571
ENSG00000170315	UBB	15.4418
ENSG00000124406	ATP8A1	15.2742
ENSG00000114857	NKTR	15.2119
ENSG00000105404	RABAC1	15.1813
ENSG00000182667	NTM	15.1722
ENSG00000226752	PSMD5-AS1	15.1565
ENSG00000258199	RP11-977G19.5	14.9816
ENSG00000145349	CAMK2D	14.9169
ENSG00000269821	KCNQ1OT1	14.8359
ENSG00000107372	ZFAND5	14.7278
ENSG00000169760	NLGN1	14.6923
ENSG00000048540	LMO3	14.6211
ENSG00000164418	GRIK2	14.5794
ENSG00000206560	ANKRD28	14.4738
ENSG00000183117	CSMD1	14.441
ENSG00000186468	RPS23	14.3565
ENSG00000122786	CALD1	14.3493
ENSG00000250137	RP11-380P13.1	14.3028
ENSG00000224271	RP11-191L9.4	14.2834
ENSG00000113100	CDH9	14.1891
ENSG00000163630	SYNPR	14.1489
ENSG00000060718	COL11A1	14.0776
ENSG00000184985	SORCS2	14.0211
ENSG00000151687	ANKAR	13.9453
ENSG00000225573	RPL35P5	13.8989
ENSG00000089053	ANAPC5	13.8207
ENSG00000215386	MIR99AHG	13.82
ENSG00000214182	PTMAP5	13.7714
ENSG00000167552	TUBA1A	13.7297
ENSG00000271860	RP11-436D23.1	13.6971
ENSG00000123119	NECAB1	13.6523
ENSG00000223804	CH17-472G23.2	13.6408
ENSG00000171368	TPPP	13.6348
ENSG00000197971	MBP	13.5721
ENSG00000099715	PCDH11Y	13.5619
ENSG00000166006	KCNC2	13.5592
ENSG00000225972	MTND1P23	13.5165
ENSG00000176658	MYO1D	13.4798
ENSG00000188641	DPYD	13.3985
ENSG00000162631	NTNG1	13.3186
ENSG00000106665	CLIP2	13.3011
ENSG00000100097	LGALS1	13.2318
ENSG00000181524	RPL24P4	13.217
ENSG00000189108	IL1RAPL2	13.2069
ENSG00000073417	PDE8A	13.1275
ENSG00000147481	SNTG1	13.1103
ENSG00000174453	VWC2L	13.0661
ENSG00000174482	LINGO2	13.0548
ENSG00000128272	ATF4	13.0523
ENSG00000163285	GABRG1	13.013
ENSG00000259628	RP11-467H10.2	12.9359
ENSG00000185565	LSAMP	12.8682
ENSG00000156475	PPP2R2B	12.8229
ENSG00000095637	SORBS1	12.8103
ENSG00000154975	CA10	12.8096
ENSG00000144369	FAM171B	12.7409
ENSG00000172461	FUT9	12.7046
ENSG00000171634	BPTF	12.6251
ENSG00000103528	SYT17	12.5933
ENSG00000157827	FMNL2	12.5924
ENSG00000106069	CHN2	12.5276
ENSG00000133195	SLC39A11	12.3806
ENSG00000112514	CUTA	12.3572
ENSG00000136754	ABI1	12.3201
ENSG00000152270	PDE3B	12.2664
ENSG00000225912	RP13-258O15.1	12.1439
ENSG00000109323	MANBA	12.1105
ENSG00000183662	FAM19A1	12.0578
ENSG00000170832	USP32	12.054
ENSG00000139644	TMBIM6	11.9667
ENSG00000182985	CADM1	11.9495
ENSG00000183166	CALN1	11.9267
ENSG00000118922	KLF12	11.9203
ENSG00000109686	SH3D19	11.8944
ENSG00000155052	CNTNAP5	11.8716
ENSG00000015592	STMN4	11.8508
ENSG00000118432	CNR1	11.8502
ENSG00000075884	ARHGAP15	11.8086
ENSG00000101542	CDH20	11.7882
ENSG00000184304	PRKD1	11.7529
ENSG00000196104	SPOCK3	11.7057
ENSG00000153707	PTPRD	11.6241
ENSG00000262902	RP11-750B16.1	11.5753
ENSG00000177103	DSCAML1	11.5468
ENSG00000109452	INPP4B	11.5007
ENSG00000118418	HMGN3	11.4807
ENSG00000111962	UST	11.4754
ENSG00000271774	RP4-678D15.1	11.4558
ENSG00000230629	RPS23P8	11.3889
ENSG00000113273	ARSB	11.376
ENSG00000198673	FAM19A2	11.3595
ENSG00000144713	RPL32	11.1936
ENSG00000146677	AC004453.8	11.1398
ENSG00000182601	HS3ST4	11.0897
ENSG00000145685	LHFPL2	11.0657
ENSG00000106211	HSPB1	11.0532
ENSG00000250723	RP11-79E3.2	11.0354
ENSG00000134769	DTNA	11.0191
ENSG00000237491	RP11-206L10.9	10.98
ENSG00000078328	RBFOX1	10.9183
ENSG00000153956	CACNA2D1	10.9178
ENSG00000102271	KLHL4	10.9018
ENSG00000184226	PCDH9	10.8989
ENSG00000113578	FGF1	10.8478
ENSG00000148660	CAMK2G	10.7999
ENSG00000170579	DLGAP1	10.7944
ENSG00000250125	RP11-707A18.1	10.7193
ENSG00000174456	C12orf76	10.6679
ENSG00000159140	SON	10.6339
ENSG00000100836	PABPN1	10.625
ENSG00000107518	ATRNL1	10.6046
ENSG00000139910	NOVA1	10.5665
ENSG00000185737	NRG3	10.5589
ENSG00000187051	RPS19BP1	10.5559
ENSG00000101463	SYNDIG1	10.55
ENSG00000111676	ATN1	10.4838
ENSG00000226976	COX6A1P2	10.4744
ENSG00000169306	IL1RAPL1	10.4374
ENSG00000082438	COBLL1	10.3337
ENSG00000181722	ZBTB20	10.3331
ENSG00000261833	RP11-58C22.1	10.3301
ENSG00000150275	PCDH15	10.3205
ENSG00000259481	RP11-39M21.1	10.2834
ENSG00000112308	C6orf62	10.257
ENSG00000005108	THSD7A	10.2437
ENSG00000089280	FUS	10.2423
ENSG00000178950	GAK	10.1929
ENSG00000183023	SLC8A1	10.1909
ENSG00000164300	SERINC5	10.1908
ENSG00000048740	CELF2	10.1525
ENSG00000151693	ASAP2	10.1486
ENSG00000185053	SGCZ	10.1032
ENSG00000170017	ALCAM	10.0551
ENSG00000198963	RORB	10.0415
ENSG00000187147	RNF220	10.0377
ENSG00000080224	EPHA6	10.0192
ENSG00000118007	STAG1	9.97722
ENSG00000196090	PTPRT	9.86092
ENSG00000081377	CDC14B	9.85849
ENSG00000151466	SCLT1	9.85347
ENSG00000186001	LRCH3	9.84505
ENSG00000115738	ID2	9.84393
ENSG00000106772	PRUNE2	9.78074
ENSG00000179603	GRM8	9.76374
ENSG00000152601	MBNL1	9.7521
ENSG00000102290	PCDH11X	9.74243
ENSG00000145934	TENM2	9.72698
ENSG00000243449	C4orf48	9.71752
ENSG00000123560	PLP1	9.68441
ENSG00000144278	GALNT13	9.67298
ENSG00000234420	ZNF37BP	9.6543
ENSG00000131116	ZNF428	9.59825
ENSG00000163320	CGGBP1	9.58983
ENSG00000150991	UBC	9.57511
ENSG00000087086	FTL	9.54358
ENSG00000131016	AKAP12	9.52633
ENSG00000197746	PSAP	9.52485
ENSG00000155974	GRIP1	9.48987
ENSG00000206579	XKR4	9.46814
ENSG00000033867	SLC4A7	9.4409
ENSG00000245532	NEAT1	9.41577
ENSG00000162849	KIF26B	9.41395
ENSG00000139915	MDGA2	9.36738
ENSG00000175497	DPP10	9.36248
ENSG00000256248	RP11-123O10.4	9.34029
ENSG00000157985	AGAP1	9.31466
ENSG00000253853	GS1-57L11.1	9.24218
ENSG00000039319	ZFYVE16	9.21743
ENSG00000180530	NRIP1	9.20742
ENSG00000115252	PDE1A	9.20462
ENSG00000097007	ABL1	9.19703
ENSG00000225470	JPX	9.19162
ENSG00000044115	CTNNA1	9.18178
ENSG00000187135	VSTM2B	9.16872
ENSG00000223482	NUTM2A-AS1	9.15384
ENSG00000145390	USP53	9.03141
ENSG00000130985	UBA1	8.98256
ENSG00000178568	ERBB4	8.96247
ENSG00000172667	ZMAT3	8.94513
ENSG00000183878	UTY	8.94321
ENSG00000178177	LCORL	8.92053
ENSG00000255864	RP11-444D3.1	8.90843
ENSG00000154217	PITPNC1	8.90507
ENSG00000177694	NAALADL2	8.87317
ENSG00000162244	RPL29	8.85142
ENSG00000165185	KIAA1958	8.83989
ENSG00000248079	DPH6-AS1	8.83585
ENSG00000164176	EDIL3	8.8091
ENSG00000133142	TCEAL4	8.76108
ENSG00000150938	CRIM1	8.70586
ENSG00000128656	CHN1	8.69284
ENSG00000239268	RP11-384F7.2	8.68261
ENSG00000218426	RP11-475C16.1	8.67424
ENSG00000120008	WDR11	8.5419
ENSG00000151461	UPF2	8.51548
ENSG00000198838	RYR3	8.49831
ENSG00000165084	C8orf34	8.48774
ENSG00000008988	RPS20	8.45434
ENSG00000168283	BMI1	8.39283
ENSG00000071553	ATP6AP1	8.38494
ENSG00000196357	ZNF565	8.37218
ENSG00000173267	SNCG	8.36122
ENSG00000162191	UBXN1	8.31898
ENSG00000167693	NXN	8.31396
ENSG00000105993	DNAJB6	8.31346
ENSG00000244694	PTCHD4	8.28042
ENSG00000172995	ARPP21	8.25448
ENSG00000106536	POU6F2	8.23874
ENSG00000078114	NEBL	8.2194
ENSG00000112306	RPS12	8.20398
ENSG00000087460	GNAS	8.19921
ENSG00000170144	HNRNPA3	8.18049
ENSG00000176463	SLCO3A1	8.16539
ENSG00000111728	ST8SIA1	8.15909
ENSG00000167526	RPL13	8.14947
ENSG00000147526	TACC1	8.11739
ENSG00000198242	RPL23A	8.10465
ENSG00000277363	SRCIN1	8.05526
ENSG00000198822	GRM3	7.96769
ENSG00000079819	EPB41L2	7.94473
ENSG00000120885	CLU	7.94113
ENSG00000026652	AGPAT4	7.92523
ENSG00000145730	PAM	7.90116
ENSG00000077549	CAPZB	7.88068
ENSG00000267100	ILF3-AS1	7.86778
ENSG00000068878	PSME4	7.85731
ENSG00000148200	NR6A1	7.85055
ENSG00000054611	TBC1D22A	7.83866
ENSG00000067715	SYT1	7.82146
ENSG00000171189	GRIK1	7.7909
ENSG00000101938	CHRDL1	7.75585
ENSG00000159788	RGS12	7.75322
ENSG00000170525	PFKFB3	7.70803
ENSG00000185774	KCNIP4	7.70047
ENSG00000041982	TNC	7.6419
ENSG00000180263	FGD6	7.61838
ENSG00000129116	PALLD	7.61717
ENSG00000204262	COL5A2	7.52134
ENSG00000170345	FOS	7.48765
ENSG00000118181	RPS25	7.45506
ENSG00000177606	JUN	7.41965
ENSG00000213741	RPS29	7.38086
ENSG00000130255	RPL36	7.36751
ENSG00000120162	MOB3B	7.32178
ENSG00000107223	EDF1	7.31896
ENSG00000244405	ETV5	7.31216
ENSG00000176533	GNG7	7.29332
ENSG00000132780	NASP	7.29292
ENSG00000064651	SLC12A2	7.26705
ENSG00000162032	SPSB3	7.25942
ENSG00000140612	SEC11A	7.23867
ENSG00000188906	LRRK2	7.17535
ENSG00000137642	SORL1	7.17314
ENSG00000053254	FOXN3	7.14206
ENSG00000165288	BRWD3	7.12414
ENSG00000169507	SLC38A11	7.11432
ENSG00000128512	DOCK4	7.09562
ENSG00000181804	SLC9A9	7.09135
ENSG00000182168	UNC5C	7.08883
ENSG00000196586	MYO6	7.06796
ENSG00000148737	TCF7L2	7.03946
ENSG00000175662	TOM1L2	7.03689
ENSG00000128805	ARHGAP22	7.03365
ENSG00000105088	OLFM2	7.00872
ENSG00000198382	UVRAG	6.98715
ENSG00000198756	COLGALT2	6.92449
ENSG00000168066	SF1	6.91533
ENSG00000084636	COL16A1	6.91029
ENSG00000144619	CNTN4	6.90211
ENSG00000008441	NFIX	6.89138
ENSG00000080824	HSP90AA1	6.8445
ENSG00000182050	MGAT4C	6.84165
ENSG00000147202	DIAPH2	6.83789
ENSG00000266028	SRGAP2	6.81452
ENSG00000061938	TNK2	6.79269
ENSG00000100234	TIMP3	6.75007
ENSG00000144455	SUMF1	6.7472
ENSG00000185641	CTD-2287O16.1	6.74589
ENSG00000204388	HSPA1B	6.73579
ENSG00000130332	LSM7	6.72721
ENSG00000157005	SST	6.71684
ENSG00000154027	AK5	6.71419
ENSG00000103257	SLC7A5	6.71269
ENSG00000119986	AVPI1	6.70798
ENSG00000239665	RP11-295P9.3	6.69297
ENSG00000254604	AP000487.6	6.68641
ENSG00000008083	JARID2	6.66615
ENSG00000169282	KCNAB1	6.60692
ENSG00000162687	KCNT2	6.5972
ENSG00000068305	MEF2A	6.59015
ENSG00000167658	EEF2	6.54676
ENSG00000233971	RPS20P10	6.53411
ENSG00000236922	LINC01378	6.51604
ENSG00000080298	RFX3	6.50062
ENSG00000044574	HSPA5	6.50023
ENSG00000152910	CNTNAP4	6.4937
ENSG00000137970	RPL7P9	6.47578
ENSG00000177707	PVRL3	6.45296
ENSG00000237550	UBE2Q2P6	6.43116
ENSG00000234527	PCDH9-AS1	6.42402
ENSG00000069667	RORA	6.41618
ENSG00000156508	EEF1A1	6.41561
ENSG00000138696	BMPR1B	6.38567
ENSG00000132475	H3F3B	6.36486
ENSG00000187239	FNBP1	6.36262
ENSG00000162390	ACOT11	6.3409
ENSG00000257103	LSM14A	6.33156
ENSG00000171223	JUNB	6.32342
ENSG00000120278	PLEKHG1	6.31263
ENSG00000165802	NSMF	6.29731
ENSG00000001629	ANKIB1	6.29004
ENSG00000261064	RP11-1000B6.3	6.28332
ENSG00000170310	STX8	6.25671
ENSG00000074356	C17orf85	6.23683
ENSG00000079215	SLC1A3	6.23058
ENSG00000148123	RP11-35N6.1	6.20968
ENSG00000101134	DOK5	6.19028
ENSG00000170234	PWWP2A	6.18342
ENSG00000146938	NLGN4X	6.14968
ENSG00000181090	EHMT1	6.13765
ENSG00000196376	SLC35F1	6.11816
ENSG00000008294	SPAG9	6.09019
ENSG00000087274	ADD1	6.09001
ENSG00000164684	ZNF704	6.08978
ENSG00000149177	PTPRJ	6.04496
ENSG00000184009	ACTG1	6.02957
ENSG00000156218	ADAMTSL3	6.00641
ENSG00000250331	LINC01340	6.00226
ENSG00000180801	ARSJ	5.98791
ENSG00000197081	IGF2R	5.97924
ENSG00000104852	SNRNP70	5.96581
ENSG00000121440	PDZRN3	5.9537
ENSG00000100664	EIF5	5.92481
ENSG00000134369	NAV1	5.90967
ENSG00000173517	PEAK1	5.90512
ENSG00000225630	MTND2P28	5.89492
ENSG00000273294	C1QTNF3-AMACR	5.89281
ENSG00000152818	UTRN	5.88268
ENSG00000181744	C3orf58	5.8823
ENSG00000228222	AC074363.1	5.87204
ENSG00000151572	ANO4	5.86132
ENSG00000144445	KANSL1L	5.85792
ENSG00000151322	NPAS3	5.84866
ENSG00000226221	RPL26P19	5.84269
ENSG00000267659	LINC01482	5.81322
ENSG00000171587	DSCAM	5.79068
ENSG00000173821	RNF213	5.786
ENSG00000274422	LL22NC03-2H8.5	5.75121
ENSG00000188290	HES4	5.71928
ENSG00000180881	CAPS2	5.71177
ENSG00000156831	NSMCE2	5.70086
ENSG00000160213	CSTB	5.69909
ENSG00000070759	TESK2	5.66401
ENSG00000164548	TRA2A	5.64781
ENSG00000156482	RPL30	5.64295
ENSG00000113811	SELK	5.635
ENSG00000137449	CPEB2	5.62817
ENSG00000219507	FTH1P8	5.61605
ENSG00000111678	C12orf57	5.58101
ENSG00000154153	FAM134B	5.57693
ENSG00000156298	TSPAN7	5.56067
ENSG00000220583	RPL35P2	5.55731
ENSG00000155849	ELMO1	5.54209
ENSG00000170873	MTSS1	5.53595
ENSG00000167978	SRRM2	5.53372
ENSG00000125534	PPDPF	5.52225
ENSG00000249252	RP11-665G4.1	5.48237
ENSG00000154310	TNIK	5.47678
ENSG00000081913	PHLPP1	5.47399
ENSG00000164929	BAALC	5.47317
ENSG00000021645	NRXN3	5.47113
ENSG00000049323	LTBP1	5.46834
ENSG00000130066	SAT1	5.45676
ENSG00000204764	RANBP17	5.42391
ENSG00000101464	PIGU	5.42074
ENSG00000205336	GPR56	5.41678
ENSG00000196369	SRGAP2B	5.41312
ENSG00000185760	KCNQ5	5.4011
ENSG00000132718	SYT11	5.38625
ENSG00000250588	IQCJ-SCHIP1	5.38575
ENSG00000163697	APBB2	5.37119
ENSG00000076685	NT5C2	5.35839
ENSG00000197111	PCBP2	5.35129
ENSG00000176293	ZNF135	5.32792
ENSG00000154832	CXXC1	5.3169
ENSG00000128564	VGF	5.30814
ENSG00000269834	ZNF528-AS1	5.29669
ENSG00000165119	HNRNPK	5.27122
ENSG00000134294	SLC38A2	5.26216
ENSG00000141639	MAPK4	5.2537
ENSG00000125351	UPF3B	5.25094
ENSG00000245526	LINC00461	5.23461
ENSG00000164741	DLC1	5.23429
ENSG00000234127	TRIM26	5.20871
ENSG00000038295	TLL1	5.20565
ENSG00000151789	ZNF385D	5.20326
ENSG00000120594	PLXDC2	5.19495
ENSG00000083544	TDRD3	5.19417
ENSG00000169223	LMAN2	5.18319
ENSG00000244128	LINC01322	5.18317
ENSG00000082996	RNF13	5.16287
ENSG00000124193	SRSF6	5.16163
ENSG00000078747	ITCH	5.1609
ENSG00000104960	PTOV1	5.15016
ENSG00000116667	C1orf21	5.13788
ENSG00000108107	RPL28	5.13509
ENSG00000099139	PCSK5	5.13163
ENSG00000177600	RPLP2	5.12603
ENSG00000172270	BSG	5.12148
ENSG00000165443	PHYHIPL	5.12101
ENSG00000103197	TSC2	5.11317
ENSG00000143947	RPS27A	5.11219
ENSG00000171877	FRMD5	5.1084
ENSG00000198792	TMEM184B	5.10835
ENSG00000079691	LRRC16A	5.10603
ENSG00000112531	QKI	5.08834
ENSG00000105968	H2AFV	5.083
ENSG00000151692	RNF144A	5.08162
ENSG00000159216	RUNX1	5.07154
ENSG00000108100	CCNY	5.069
ENSG00000105669	COPE	5.0664
ENSG00000127314	RAP1B	5.02128
ENSG00000135837	CEP350	5.0051
ENSG00000012983	MAP4K5	4.95591
ENSG00000150637	CD226	4.94028
ENSG00000105290	APLP1	4.93683
ENSG00000233067	PTCHD1-AS	4.93511
ENSG00000171456	ASXL1	4.9174
ENSG00000078124	ACER3	4.91466
ENSG00000079805	DNM2	4.90262
ENSG00000141668	CBLN2	4.90028
ENSG00000048052	HDAC9	4.88053
ENSG00000047410	TPR	4.87625
ENSG00000179094	PER1	4.87264
ENSG00000057608	GDI2	4.8536
ENSG00000109472	CPE	4.85247
ENSG00000123104	ITPR2	4.83208
ENSG00000187079	TEAD1	4.83057
ENSG00000140600	SH3GL3	4.81563
ENSG00000186153	WWOX	4.81058
ENSG00000149557	FEZ1	4.8032
ENSG00000047849	MAP4	4.76448
ENSG00000130287	NCAN	4.76106
ENSG00000125257	ABCC4	4.73132
ENSG00000253248	RP11-149P24.1	4.7212
ENSG00000204922	UQCC3	4.68233
ENSG00000153944	MSI2	4.67326
ENSG00000138119	MYOF	4.66955
ENSG00000171681	ATF7IP	4.66837
ENSG00000177119	ANO6	4.66578
ENSG00000179292	TMEM151A	4.66325
ENSG00000144285	SCN1A	4.66188
ENSG00000117859	OSBPL9	4.64345
ENSG00000145431	PDGFC	4.64225
ENSG00000177479	ARIH2	4.60458
ENSG00000254101	RP11-30J20.1	4.58867
ENSG00000175170	FAM182B	4.55522
ENSG00000168481	LGI3	4.55408
ENSG00000160271	RALGDS	4.54887
ENSG00000135272	MDFIC	4.52538
ENSG00000114423	CBLB	4.50874
ENSG00000100852	ARHGAP5	4.50832
ENSG00000132122	SPATA6	4.50047
ENSG00000089041	P2RX7	4.48101
ENSG00000112182	BACH2	4.47653
ENSG00000114480	GBE1	4.47449
ENSG00000228956	SATB1-AS1	4.46885
ENSG00000231871	IPO9-AS1	4.46333
ENSG00000101445	PPP1R16B	4.46257
ENSG00000166833	NAV2	4.45346
ENSG00000243964	RP11-16F15.1	4.44939
ENSG00000138756	BMP2K	4.44888
ENSG00000146592	CREB5	4.40976
ENSG00000257923	CUX1	4.404
ENSG00000138623	SEMA7A	4.39175
ENSG00000116560	SFPQ	4.39062
ENSG00000165323	FAT3	4.39041
ENSG00000116147	TNR	4.38666
ENSG00000197776	KLHDC1	4.38639
ENSG00000162702	ZNF281	4.35531
ENSG00000196428	TSC22D2	4.35526
ENSG00000064999	ANKS1A	4.35341
ENSG00000198846	TOX	4.33405
ENSG00000101849	TBL1X	4.33166
ENSG00000179399	GPC5	4.31801
ENSG00000133104	SPG20	4.31141
ENSG00000180211	RP1-278E11.3	4.30708
ENSG00000139971	C14orf37	4.29413
ENSG00000129562	DAD1	4.29191
ENSG00000101246	ARFRP1	4.28703
ENSG00000140262	TCF12	4.27723
ENSG00000197956	S100A6	4.27523
ENSG00000130844	ZNF331	4.26936
ENSG00000158467	AHCYL2	4.23167
ENSG00000198911	SREBF2	4.22251
ENSG00000248429	RP11-597D13.9	4.21157
ENSG00000242808	SOX2-OT	4.1971
ENSG00000168028	RPSA	4.19127
ENSG00000131171	SH3BGRL	4.18228
ENSG00000169855	ROBO1	4.17895
ENSG00000100095	SEZ6L	4.16478
ENSG00000128536	CDHR3	4.16111
ENSG00000099204	ABLIM1	4.15228
ENSG00000261008	LINC01572	4.14179
ENSG00000173452	TMEM196	4.14139
ENSG00000091409	ITGA6	4.12609
ENSG00000058673	ZC3H11A	4.12538
ENSG00000064225	ST3GAL6	4.11838
ENSG00000100815	TRIP11	4.10935
ENSG00000140988	RPS2	4.08952
ENSG00000101150	TPD52L2	4.0805
ENSG00000107521	HPS1	4.08023
ENSG00000161791	FMNL3	4.03725
ENSG00000204152	TIMM23B	4.02922
ENSG00000237356	AL163953.3	4.02745
ENSG00000233073	AC005009.2	4.02326
ENSG00000129244	ATP1B2	4.00723
ENSG00000116641	DOCK7	4.00585
ENSG00000259048	CTD-2058B24.2	4.002
ENSG00000074416	MGLL	3.99806
ENSG00000175575	PAAF1	3.98456
ENSG00000198799	LRIG2	3.98225
ENSG00000229267	AC072062.1	3.97953
ENSG00000074527	NTN4	3.97644
ENSG00000186231	KLHL32	3.97373
ENSG00000137266	SLC22A23	3.95906
ENSG00000164733	CTSB	3.95483
ENSG00000163873	GRIK3	3.95374
ENSG00000112964	GHR	3.95223
ENSG00000170396	ZNF804A	3.95067
ENSG00000149357	LAMTOR1	3.94059
ENSG00000168010	ATG16L2	3.93958
ENSG00000113712	CSNK1A1	3.93795
ENSG00000159461	AMFR	3.93353
ENSG00000254420	RP11-452H21.1	3.92299
ENSG00000171984	C20orf196	3.9171
ENSG00000109265	KIAA1211	3.91299
ENSG00000196569	LAMA2	3.90972
ENSG00000141905	NFIC	3.90672
ENSG00000133121	STARD13	3.89689
ENSG00000183783	KCTD8	3.89383
ENSG00000213300	HNRNPA3P6	3.89093
ENSG00000106245	BUD31	3.87542
ENSG00000140367	UBE2Q2	3.87211
ENSG00000136156	ITM2B	3.86392
ENSG00000137766	UNC13C	3.85626
ENSG00000110436	SLC1A2	3.85277
ENSG00000165449	SLC16A9	3.85107
ENSG00000153187	HNRNPU	3.8475
ENSG00000079459	FDFT1	3.83366
ENSG00000198373	WWP2	3.83164
ENSG00000137154	RPS6	3.83077
ENSG00000117450	PRDX1	3.81774
ENSG00000110075	PPP6R3	3.79227
ENSG00000080371	RAB21	3.77761
ENSG00000132334	PTPRE	3.77569
ENSG00000125462	C1orf61	3.77097
ENSG00000046651	OFD1	3.76143
ENSG00000130653	PNPLA7	3.75929
ENSG00000140264	SERF2	3.74418
ENSG00000105974	CAV1	3.73393
ENSG00000005075	POLR2J	3.72358
ENSG00000113269	RNF130	3.72302
ENSG00000145147	SLIT2	3.70321
ENSG00000173482	PTPRM	3.70027
ENSG00000071054	MAP4K4	3.69671
ENSG00000226243	RPL37AP1	3.68835
ENSG00000013297	CLDN11	3.68456
ENSG00000162174	ASRGL1	3.6842
ENSG00000083845	RPS5	3.6836
ENSG00000241007	SEPT7P6	3.68178
ENSG00000168036	CTNNB1	3.64471
ENSG00000147862	NFIB	3.64345
ENSG00000122042	UBL3	3.64342
ENSG00000226864	ATE1-AS1	3.64073
ENSG00000112972	HMGCS1	3.64068
ENSG00000040731	CDH10	3.63523
ENSG00000203907	OOEP	3.61994
ENSG00000142676	RPL11	3.61825
ENSG00000229751	RP11-142M10.2	3.61302
ENSG00000135164	DMTF1	3.59568
ENSG00000136295	TTYH3	3.59149
ENSG00000106278	PTPRZ1	3.58982
ENSG00000120549	KIAA1217	3.58871
ENSG00000006468	ETV1	3.5886
ENSG00000111203	ITFG2	3.58487
ENSG00000181195	PENK	3.57486
ENSG00000081189	MEF2C	3.57395
ENSG00000139946	PELI2	3.56784
ENSG00000113645	WWC1	3.56335
ENSG00000154721	JAM2	3.55275
ENSG00000108465	CDK5RAP3	3.50838
ENSG00000168610	STAT3	3.50818
ENSG00000054654	SYNE2	3.50618
ENSG00000011405	PIK3C2A	3.50179
ENSG00000232442	CTD-3184A7.4	3.49224
ENSG00000133112	TPT1	3.4772
ENSG00000130811	EIF3G	3.46524
ENSG00000123416	TUBA1B	3.46025
ENSG00000123124	WWP1	3.45718
ENSG00000247315	ZCCHC3	3.4543
ENSG00000137509	PRCP	3.45173
ENSG00000242086	LINC00969	3.44273
ENSG00000148498	PARD3	3.42107
ENSG00000130475	FCHO1	3.41181
ENSG00000099977	DDT	3.40966
ENSG00000138311	ZNF365	3.40399
ENSG00000204574	ABCF1	3.3841
ENSG00000120738	EGR1	3.38307
ENSG00000275066	SYNRG	3.38241
ENSG00000135090	TAOK3	3.37446
ENSG00000241859	KALP	3.36521
ENSG00000046653	GPM6B	3.36252
ENSG00000173992	CCS	3.35698
ENSG00000023191	RNH1	3.3548
ENSG00000132613	MTSS1L	3.35002
ENSG00000139793	MBNL2	3.34914
ENSG00000106803	SEC61B	3.33018
ENSG00000267787	RP11-35G9.5	3.32654
ENSG00000161526	SAP30BP	3.32634
ENSG00000147571	CRH	3.32387
ENSG00000065534	MYLK	3.31758
ENSG00000162613	FUBP1	3.3172
ENSG00000152128	TMEM163	3.31683
ENSG00000231925	TAPBP	3.31034
ENSG00000047365	ARAP2	3.28037
ENSG00000170776	AKAP13	3.27884
ENSG00000264522	OTUD7B	3.27576
ENSG00000118762	PKD2	3.27229
ENSG00000164292	RHOBTB3	3.26396
ENSG00000135905	DOCK10	3.25685
ENSG00000112769	LAMA4	3.2499
ENSG00000187398	LUZP2	3.24158
ENSG00000135365	PHF21A	3.23596
ENSG00000133401	PDZD2	3.23139
ENSG00000135597	REPS1	3.21995
ENSG00000148468	FAM171A1	3.20932
ENSG00000169696	ASPSCR1	3.20694
ENSG00000106261	ZKSCAN1	3.18216
ENSG00000185634	SHC4	3.17354
ENSG00000229117	RPL41	3.17222
ENSG00000118705	RPN2	3.1685
ENSG00000132321	IQCA1	3.1369
ENSG00000119509	INVS	3.11651
ENSG00000204356	NELFE	3.11625
ENSG00000132522	GPS2	3.10719
ENSG00000130203	APOE	3.10515
ENSG00000224957	LINC01266	3.10446
ENSG00000153823	PID1	3.10356
ENSG00000230490	RP11-141M1.3	3.09596
ENSG00000114850	SSR3	3.09251
ENSG00000122507	BBS9	3.08475
ENSG00000112309	B3GAT2	3.08333
ENSG00000139083	ETV6	3.07678
ENSG00000255580	AP000462.2	3.06793
ENSG00000050820	BCAR1	3.05483
ENSG00000215030	RPL13P12	3.04828
ENSG00000142156	COL6A1	3.03247
ENSG00000102466	FGF14	3.02919
ENSG00000139323	POC1B	3.029
ENSG00000175155	YPEL2	3.02893
ENSG00000221914	PPP2R2A	3.02194
ENSG00000198198	SZT2	3.02181
ENSG00000134248	LAMTOR5	3.01382
ENSG00000163602	RYBP	3.01189
ENSG00000169062	UPF3A	3.00216
ENSG00000144227	NXPH2	2.99973
ENSG00000169895	SYAP1	2.99476
ENSG00000100697	DICER1	2.99459
ENSG00000197410	DCHS2	2.99458
ENSG00000232346	SC22CB-1E7.1	2.99299
ENSG00000072422	RHOBTB1	2.98978
ENSG00000237668	RPS15AP38	2.97511
ENSG00000105738	SIPA1L3	2.97444
ENSG00000152422	XRCC4	2.97303
ENSG00000174628	IQCK	2.97295
ENSG00000149403	GRIK4	2.97275
ENSG00000070214	SLC44A1	2.97081
ENSG00000233927	RPS28	2.96934
ENSG00000130226	DPP6	2.95672
ENSG00000197959	DNM3	2.95206
ENSG00000124151	NCOA3	2.94614
ENSG00000147403	RPL10	2.93891
ENSG00000204138	PHACTR4	2.937
ENSG00000137818	RPLP1	2.928
ENSG00000132952	USPL1	2.92367
ENSG00000151834	GABRA2	2.92011
ENSG00000099954	CECR2	2.91597
ENSG00000248874	C5orf17	2.90731
ENSG00000262943	ALOX12P2	2.89572
ENSG00000055208	TAB2	2.89029
ENSG00000107290	SETX	2.88681
ENSG00000101745	ANKRD12	2.87231
ENSG00000172456	FGGY	2.86696
ENSG00000071537	SEL1L	2.85233
ENSG00000185950	IRS2	2.85065
ENSG00000087495	PHACTR3	2.84968
ENSG00000218208	RP11-367G18.2	2.84659
ENSG00000182774	RPS17	2.8427
ENSG00000050405	LIMA1	2.83633
ENSG00000231767	RP11-92K2.2	2.82711
ENSG00000156973	PDE6D	2.81897
ENSG00000163694	RBM47	2.80859
ENSG00000129968	ABHD17A	2.80817
ENSG00000137845	ADAM10	2.80816
ENSG00000136111	TBC1D4	2.79754
ENSG00000152894	PTPRK	2.79619
ENSG00000125826	RBCK1	2.79443
ENSG00000177156	TALDO1	2.75679
ENSG00000131584	ACAP3	2.75466
ENSG00000231607	DLEU2	2.74726
ENSG00000140548	ZNF710	2.74503
ENSG00000111817	DSE	2.7403
ENSG00000134308	YWHAQ	2.73784
ENSG00000127022	CANX	2.72523
ENSG00000231584	FAHD2CP	2.72401
ENSG00000140396	NCOA2	2.72324
ENSG00000070018	LRP6	2.72053
ENSG00000161547	SRSF2	2.71821
ENSG00000169946	ZFPM2	2.71354
ENSG00000111860	CEP85L	2.71308
ENSG00000170537	TMC7	2.71051
ENSG00000158092	NCK1	2.68464
ENSG00000105357	MYH14	2.66463
ENSG00000167635	ZNF146	2.66366
ENSG00000157600	TMEM164	2.6585
ENSG00000198816	ZNF358	2.65684
ENSG00000167615	LENG8	2.64908
ENSG00000173757	STAT5B	2.63275
ENSG00000165476	REEP3	2.6248
ENSG00000055609	KMT2C	2.62029
ENSG00000117298	ECE1	2.59458
ENSG00000125772	GPCPD1	2.59438
ENSG00000120306	CYSTM1	2.59327
ENSG00000236790	LINC00299	2.57616
ENSG00000198785	GRIN3A	2.57289
ENSG00000237438	CECR7	2.5657
ENSG00000170381	SEMA3E	2.56216
ENSG00000136280	CCM2	2.553
ENSG00000107331	ABCA2	2.55082
ENSG00000147140	NONO	2.54777
ENSG00000165632	TAF3	2.53894
ENSG00000101871	MID1	2.52917
ENSG00000131469	RPL27	2.52616
ENSG00000104447	TRPS1	2.51335
ENSG00000162402	USP24	2.50837
ENSG00000075624	ACTB	2.50126
ENSG00000072274	TFRC	2.47521
ENSG00000244242	IFITM10	2.46715
ENSG00000160948	VPS28	2.46571
ENSG00000009413	REV3L	2.46109
ENSG00000249494	CTB-161M19.4	2.43861
ENSG00000160214	RRP1	2.43461
ENSG00000148358	GPR107	2.42965
ENSG00000173041	ZNF680	2.4235
ENSG00000135924	DNAJB2	2.42318
ENSG00000182606	TRAK1	2.42207
ENSG00000187164	KIAA1598	2.40376
ENSG00000134594	RAB33A	2.39416
ENSG00000087076	HSD17B14	2.38776
ENSG00000033327	GAB2	2.38242
ENSG00000153113	CAST	2.36253
ENSG00000122884	P4HA1	2.33898
ENSG00000198879	SFMBT2	2.3371
ENSG00000173486	FKBP2	2.33365
ENSG00000128915	ICE2	2.3292
ENSG00000113594	LIFR	2.32482
ENSG00000067141	NEO1	2.30708
ENSG00000061936	SFSWAP	2.30381
ENSG00000123349	PFDN5	2.30286
ENSG00000105258	POLR2I	2.29532
ENSG00000196535	MYO18A	2.29197
ENSG00000087250	MT3	2.2901
ENSG00000066084	DIP2B	2.28322
ENSG00000237214	RP11-12M9.3	2.2803
ENSG00000227124	ZNF717	2.27253
ENSG00000137962	ARHGAP29	2.26399
ENSG00000099783	HNRNPM	2.25928
ENSG00000112667	DNPH1	2.25035
ENSG00000091490	SEL1L3	2.24578
ENSG00000237676	RPL30P4	2.23943
ENSG00000104067	TJP1	2.23881
ENSG00000138621	PPCDC	2.23109
ENSG00000137710	RDX	2.21866
ENSG00000204681	GABBR1	2.21738
ENSG00000066032	CTNNA2	2.21664
ENSG00000152377	SPOCK1	2.18441
ENSG00000033170	FUT8	2.18182
ENSG00000162384	C1orf123	2.17813
ENSG00000066382	MPPED2	2.17556
ENSG00000227097	RPS28P7	2.16702
ENSG00000249853	HS3ST5	2.15951
ENSG00000224631	RP11-51O6.1	2.15725
ENSG00000204469	PRRC2A	2.14406
ENSG00000014123	UFL1	2.13332
ENSG00000224731	AC016716.2	2.12364
ENSG00000141458	NPC1	2.11004
ENSG00000188730	VWC2	2.10243
ENSG00000115902	SLC1A4	2.09894
ENSG00000115266	APC2	2.09366
ENSG00000226210	WASH7P	2.08278
ENSG00000154781	CCDC174	2.06586
ENSG00000228214	LINC00693	2.02303
ENSG00000071575	TRIB2	2.01492
ENSG00000229989	MIR181A1HG	2.01266
ENSG00000170889	RPS9	2.0103
ENSG00000179796	LRRC3B	2.00757
ENSG00000141424	SLC39A6	1.9794
ENSG00000144283	PKP4	1.97757
ENSG00000183666	GUSBP1	1.90486
ENSG00000197360	ZNF98	1.90318
ENSG00000119917	IFIT3	1.90302
ENSG00000197958	RPL12	1.89912
ENSG00000196083	IL1RAP	1.87721
ENSG00000114796	KLHL24	1.8738
ENSG00000242593	RP5-921G16.1	1.86945
ENSG00000083067	TRPM3	1.86829
ENSG00000162599	NFIA	1.86036
ENSG00000245534	RORA-AS1	1.81794
ENSG00000167106	FAM102A	1.71834
ENSG00000173914	RBM4B	1.71513
ENSG00000196531	NACA	1.70413
ENSG00000150867	PIP4K2A	1.69868
ENSG00000185896	LAMP1	1.66926
ENSG00000114439	BBX	1.54551
ENSG00000184787	UBE2G2	1.52141
ENSG00000152127	MGAT5	1.51354
ENSG00000107798	LIPA	1.48349
ENSG00000110651	CD81	1.46004
ENSG00000198034	RPS4X	1.42364
ENSG00000064652	SNX24	1.4224
ENSG00000154655	L3MBTL4	1.40879
ENSG00000154447	SH3RF1	1.31215
ENSG00000189180	ZNF33A	1.30247
ENSG00000172493	AFF1	1.28019
ENSG00000145012	LPP	1.18427
ENSG00000088387	DOCK9	1.17937
ENSG00000109654	TRIM2	1.17804
ENSG00000100280	AP1B1	1.1147
ENSG00000073921	PICALM	1.03719
ENSG00000100154	TTC28	1.0171
ENSG00000180287	PLD5	0.645923
ENSG00000171951	SCG2	0.431899
ENSG00000075711	DLG1	0.429987
ENSG00000166068	SPRED1	0

## Sheet: L5_6
Ensemble_id	Symbol	Score
ENSG00000236824	BCYRN1	100
ENSG00000231079	AC105402.4	82.0668
ENSG00000248527	MTATP6P1	62.5433
ENSG00000143153	ATP1B1	58.4571
ENSG00000104888	SLC17A7	57.5908
ENSG00000205542	TMSB4X	57.4046
ENSG00000171867	PRNP	56.2467
ENSG00000117632	STMN1	55.2991
ENSG00000228696	ARL17B	53.9132
ENSG00000137267	TUBB2A	52.1518
ENSG00000174482	LINGO2	51.9448
ENSG00000279877	RP11-420N3.3	50.1779
ENSG00000106211	HSPB1	49.7708
ENSG00000210082	MT-RNR2	49.2844
ENSG00000182463	TSHZ2	48.8547
ENSG00000228842	PCDH9-AS2	46.0585
ENSG00000099622	CIRBP	45.7887
ENSG00000244879	GABPB1-AS1	44.3404
ENSG00000185053	SGCZ	43.2567
ENSG00000087460	GNAS	42.5383
ENSG00000214548	MEG3	41.5594
ENSG00000115268	RPS15	40.852
ENSG00000034713	GABARAPL2	40.4616
ENSG00000145416	MARCH1	39.861
ENSG00000211459	MT-RNR1	39.7159
ENSG00000145934	TENM2	38.4981
ENSG00000156218	ADAMTSL3	38.2947
ENSG00000171617	ENC1	38.266
ENSG00000081803	CADPS2	38.2377
ENSG00000224550	RP11-270C12.3	37.1756
ENSG00000262902	RP11-750B16.1	37.0767
ENSG00000184304	PRKD1	36.8652
ENSG00000257815	RP11-611E13.2	36.3323
ENSG00000166165	CKB	35.673
ENSG00000108684	ASIC2	35.4271
ENSG00000204389	HSPA1A	35.1634
ENSG00000162599	NFIA	34.888
ENSG00000100095	SEZ6L	34.2677
ENSG00000128536	CDHR3	34.1423
ENSG00000233762	AC007969.5	33.8922
ENSG00000166710	B2M	33.3757
ENSG00000111962	UST	33.0556
ENSG00000179399	GPC5	32.8525
ENSG00000164796	CSMD3	32.5811
ENSG00000154146	NRGN	31.9064
ENSG00000229618	AC011288.2	31.875
ENSG00000144369	FAM171B	31.7332
ENSG00000034510	TMSB10	31.0438
ENSG00000156298	TSPAN7	30.7933
ENSG00000102290	PCDH11X	30.5577
ENSG00000196586	MYO6	29.9039
ENSG00000060718	COL11A1	29.741
ENSG00000120594	PLXDC2	29.5809
ENSG00000155974	GRIP1	29.5072
ENSG00000206579	XKR4	29.4768
ENSG00000159140	SON	29.3488
ENSG00000079819	EPB41L2	29.3369
ENSG00000107518	ATRNL1	29.3026
ENSG00000182050	MGAT4C	29.2708
ENSG00000150625	GPM6A	29.247
ENSG00000089220	PEBP1	29.1156
ENSG00000180071	ANKRD18A	28.9828
ENSG00000100097	LGALS1	28.9508
ENSG00000159202	UBE2Z	28.6449
ENSG00000021645	NRXN3	28.6125
ENSG00000071082	RPL31	28.5931
ENSG00000170315	UBB	28.5783
ENSG00000223804	CH17-472G23.2	28.2804
ENSG00000153113	CAST	28.0941
ENSG00000128573	FOXP2	28.0921
ENSG00000122545	SEPT7	28.0554
ENSG00000172270	BSG	28.0037
ENSG00000162545	CAMK2N1	27.9325
ENSG00000156475	PPP2R2B	27.8911
ENSG00000148219	ASTN2	27.8552
ENSG00000099715	PCDH11Y	27.5947
ENSG00000149925	ALDOA	27.2452
ENSG00000154678	PDE1C	27.0984
ENSG00000130396	MLLT4	26.9084
ENSG00000172757	CFL1	26.8703
ENSG00000139910	NOVA1	25.9634
ENSG00000144339	TMEFF2	25.8441
ENSG00000183230	CTNNA3	25.8278
ENSG00000277443	MARCKS	25.4331
ENSG00000198742	SMURF1	25.3887
ENSG00000187135	VSTM2B	25.3072
ENSG00000250588	IQCJ-SCHIP1	25.1636
ENSG00000143947	RPS27A	24.7671
ENSG00000104833	TUBB4A	24.7433
ENSG00000171368	TPPP	24.3614
ENSG00000274422	LL22NC03-2H8.5	24.3304
ENSG00000174453	VWC2L	24.2743
ENSG00000156011	PSD3	24.2385
ENSG00000146677	AC004453.8	24.1259
ENSG00000226221	RPL26P19	24.079
ENSG00000204388	HSPA1B	24.0514
ENSG00000175497	DPP10	24.0511
ENSG00000118946	PCDH17	24.0002
ENSG00000174473	GALNTL6	23.9979
ENSG00000183715	OPCML	23.9959
ENSG00000227110	LMCD1-AS1	23.8946
ENSG00000130522	JUND	23.8552
ENSG00000169851	PCDH7	23.8473
ENSG00000170017	ALCAM	23.7983
ENSG00000225972	MTND1P23	23.4547
ENSG00000242593	RP5-921G16.1	23.411
ENSG00000197756	RPL37A	23.3135
ENSG00000048540	LMO3	23.2785
ENSG00000115252	PDE1A	23.2363
ENSG00000237491	RP11-206L10.9	23.1994
ENSG00000078124	ACER3	22.9023
ENSG00000203485	INF2	22.7752
ENSG00000183023	SLC8A1	22.7309
ENSG00000169855	ROBO1	22.724
ENSG00000198673	FAM19A2	22.7105
ENSG00000229807	XIST	22.6826
ENSG00000197746	PSAP	22.6008
ENSG00000182732	RGS6	22.5303
ENSG00000151789	ZNF385D	22.5273
ENSG00000109971	HSPA8	22.3431
ENSG00000198646	NCOA6	22.27
ENSG00000170381	SEMA3E	22.2318
ENSG00000035862	TIMP2	22.0463
ENSG00000174469	CNTNAP2	22.0283
ENSG00000188186	LAMTOR4	22.0239
ENSG00000087495	PHACTR3	21.983
ENSG00000172461	FUT9	21.9798
ENSG00000156103	MMP16	21.9514
ENSG00000138771	SHROOM3	21.8462
ENSG00000105290	APLP1	21.8422
ENSG00000087258	GNAO1	21.8011
ENSG00000166689	PLEKHA7	21.7508
ENSG00000186591	UBE2H	21.6948
ENSG00000215067	ALOX12-AS1	21.5297
ENSG00000179915	NRXN1	21.4321
ENSG00000112306	RPS12	21.0498
ENSG00000117569	PTBP2	21.006
ENSG00000137449	CPEB2	20.9815
ENSG00000196498	NCOR2	20.8854
ENSG00000182348	ZNF804B	20.8744
ENSG00000125977	EIF2S2	20.8654
ENSG00000159216	RUNX1	20.7987
ENSG00000258199	RP11-977G19.5	20.7305
ENSG00000152128	TMEM163	20.6811
ENSG00000227615	RP11-864N7.2	20.6196
ENSG00000106829	TLE4	20.619
ENSG00000160305	DIP2A	20.6013
ENSG00000149403	GRIK4	20.5599
ENSG00000204262	COL5A2	20.5332
ENSG00000083067	TRPM3	20.502
ENSG00000166006	KCNC2	20.3757
ENSG00000123124	WWP1	20.315
ENSG00000067715	SYT1	20.2997
ENSG00000116675	DNAJC6	20.2937
ENSG00000145349	CAMK2D	20.1053
ENSG00000152578	GRIA4	20.0182
ENSG00000152583	SPARCL1	19.9842
ENSG00000170832	USP32	19.9689
ENSG00000173812	EIF1	19.8353
ENSG00000122008	POLK	19.8163
ENSG00000168066	SF1	19.6977
ENSG00000172809	RPL38	19.6349
ENSG00000177103	DSCAML1	19.596
ENSG00000168702	LRP1B	19.5939
ENSG00000236552	RPL13AP5	19.5637
ENSG00000118181	RPS25	19.4873
ENSG00000232573	RPL3P4	19.4842
ENSG00000139793	MBNL2	19.4235
ENSG00000130985	UBA1	19.4074
ENSG00000134982	APC	19.4068
ENSG00000182601	HS3ST4	19.3058
ENSG00000089280	FUS	19.2526
ENSG00000144713	RPL32	19.2413
ENSG00000054654	SYNE2	19.2385
ENSG00000148948	LRRC4C	19.1586
ENSG00000157168	NRG1	19.1244
ENSG00000157985	AGAP1	19.1213
ENSG00000119509	INVS	19.0477
ENSG00000171634	BPTF	19.0197
ENSG00000231767	RP11-92K2.2	18.9952
ENSG00000225573	RPL35P5	18.9726
ENSG00000185774	KCNIP4	18.9275
ENSG00000169992	NLGN2	18.88
ENSG00000183722	LHFP	18.8177
ENSG00000134324	LPIN1	18.7062
ENSG00000225912	RP13-258O15.1	18.6432
ENSG00000169045	HNRNPH1	18.5261
ENSG00000109956	B3GAT1	18.4514
ENSG00000185352	HS6ST3	18.4421
ENSG00000165246	NLGN4Y	18.3989
ENSG00000154217	PITPNC1	18.3922
ENSG00000146555	SDK1	18.3401
ENSG00000147481	SNTG1	18.2987
ENSG00000078747	ITCH	18.2594
ENSG00000161016	RPL8	18.2235
ENSG00000167552	TUBA1A	18.1912
ENSG00000122042	UBL3	18.1759
ENSG00000088970	KIZ	18.1224
ENSG00000189337	KAZN	18.0251
ENSG00000213598	RP11-112J1.1	17.9291
ENSG00000228340	MIR646HG	17.8057
ENSG00000136267	DGKB	17.8036
ENSG00000134532	SOX5	17.7919
ENSG00000151474	FRMD4A	17.716
ENSG00000189108	IL1RAPL2	17.6577
ENSG00000164402	SEPT8	17.6451
ENSG00000129244	ATP1B2	17.588
ENSG00000187398	LUZP2	17.5792
ENSG00000144724	PTPRG	17.5356
ENSG00000128564	VGF	17.5313
ENSG00000148660	CAMK2G	17.4606
ENSG00000178980	SEPW1	17.4469
ENSG00000226688	ENTPD1-AS1	17.4094
ENSG00000167526	RPL13	17.3802
ENSG00000137573	SULF1	17.3781
ENSG00000054611	TBC1D22A	17.3608
ENSG00000116679	IVNS1ABP	17.272
ENSG00000164199	GPR98	17.26
ENSG00000165084	C8orf34	17.2214
ENSG00000131773	KHDRBS3	17.2003
ENSG00000075624	ACTB	17.1867
ENSG00000001461	NIPAL3	17.1329
ENSG00000116641	DOCK7	17.1083
ENSG00000152208	GRID2	17.0956
ENSG00000137478	FCHSD2	17.093
ENSG00000144619	CNTN4	17.0878
ENSG00000055609	KMT2C	17.0452
ENSG00000261008	LINC01572	16.9972
ENSG00000206560	ANKRD28	16.9965
ENSG00000095637	SORBS1	16.933
ENSG00000183098	GPC6	16.9054
ENSG00000067836	ROGDI	16.8966
ENSG00000006468	ETV1	16.8919
ENSG00000156508	EEF1A1	16.792
ENSG00000218227	RP11-889L3.1	16.7746
ENSG00000127946	HIP1	16.772
ENSG00000154310	TNIK	16.7338
ENSG00000113100	CDH9	16.6952
ENSG00000167074	TEF	16.5382
ENSG00000143862	ARL8A	16.529
ENSG00000154229	PRKCA	16.4742
ENSG00000105404	RABAC1	16.4472
ENSG00000155052	CNTNAP5	16.4279
ENSG00000135272	MDFIC	16.4273
ENSG00000196428	TSC22D2	16.3782
ENSG00000197744	PTMAP2	16.3011
ENSG00000078269	SYNJ2	16.1452
ENSG00000237764	RP11-3B12.2	16.0406
ENSG00000154162	CDH12	16.0172
ENSG00000262943	ALOX12P2	16.0129
ENSG00000130449	ZSWIM6	15.9952
ENSG00000147403	RPL10	15.9743
ENSG00000129562	DAD1	15.9693
ENSG00000144847	IGSF11	15.9126
ENSG00000221890	NPTXR	15.9031
ENSG00000040731	CDH10	15.8928
ENSG00000085982	USP40	15.89
ENSG00000109846	CRYAB	15.8377
ENSG00000182168	UNC5C	15.83
ENSG00000108298	RPL19	15.8243
ENSG00000237973	RP5-857K21.6	15.7541
ENSG00000187079	TEAD1	15.7463
ENSG00000127022	CANX	15.6854
ENSG00000141232	TOB1	15.6846
ENSG00000182667	NTM	15.6516
ENSG00000108669	CYTH1	15.5817
ENSG00000165966	PDZRN4	15.5735
ENSG00000150991	UBC	15.5615
ENSG00000118523	CTGF	15.5598
ENSG00000106772	PRUNE2	15.4644
ENSG00000173821	RNF213	15.4269
ENSG00000259628	RP11-467H10.2	15.4108
ENSG00000242299	RP11-234A1.1	15.3945
ENSG00000226752	PSMD5-AS1	15.3637
ENSG00000124126	PREX1	15.3457
ENSG00000118985	ELL2	15.3212
ENSG00000068878	PSME4	15.314
ENSG00000185008	ROBO2	15.3086
ENSG00000133195	SLC39A11	15.3081
ENSG00000128805	ARHGAP22	15.2815
ENSG00000128656	CHN1	15.2407
ENSG00000030066	NUP160	15.2051
ENSG00000116729	WLS	15.1714
ENSG00000100836	PABPN1	15.1459
ENSG00000008988	RPS20	15.1398
ENSG00000163485	ADORA1	15.1331
ENSG00000064999	ANKS1A	15.0744
ENSG00000164418	GRIK2	15.012
ENSG00000106714	CNTNAP3	14.9915
ENSG00000174799	CEP135	14.9505
ENSG00000140319	SRP14	14.9083
ENSG00000158467	AHCYL2	14.8578
ENSG00000176463	SLCO3A1	14.8416
ENSG00000180628	PCGF5	14.8027
ENSG00000102316	MAGED2	14.7953
ENSG00000140264	SERF2	14.7333
ENSG00000162402	USP24	14.7241
ENSG00000197461	PDGFA	14.6208
ENSG00000183878	UTY	14.5678
ENSG00000136942	RPL35	14.5416
ENSG00000117360	PRPF3	14.5228
ENSG00000165995	CACNB2	14.5061
ENSG00000120738	EGR1	14.472
ENSG00000078114	NEBL	14.4157
ENSG00000196531	NACA	14.4075
ENSG00000142676	RPL11	14.3961
ENSG00000163320	CGGBP1	14.3694
ENSG00000154975	CA10	14.3583
ENSG00000068305	MEF2A	14.2968
ENSG00000156299	TIAM1	14.2908
ENSG00000085832	EPS15	14.2825
ENSG00000153930	ANKFN1	14.2467
ENSG00000243449	C4orf48	14.1905
ENSG00000140945	CDH13	14.1781
ENSG00000171587	DSCAM	14.1588
ENSG00000120885	CLU	14.1213
ENSG00000122482	ZNF644	14.104
ENSG00000106261	ZKSCAN1	14.102
ENSG00000071054	MAP4K4	14.0942
ENSG00000175155	YPEL2	14.0773
ENSG00000092020	PPP2R3C	14.0367
ENSG00000143442	POGZ	13.988
ENSG00000087086	FTL	13.9724
ENSG00000115525	ST3GAL5	13.9425
ENSG00000228956	SATB1-AS1	13.8976
ENSG00000048052	HDAC9	13.8874
ENSG00000089053	ANAPC5	13.844
ENSG00000134138	MEIS2	13.8141
ENSG00000135916	ITM2C	13.8091
ENSG00000137154	RPS6	13.8089
ENSG00000179292	TMEM151A	13.7949
ENSG00000118007	STAG1	13.7781
ENSG00000198822	GRM3	13.7775
ENSG00000104852	SNRNP70	13.7764
ENSG00000114796	KLHL24	13.7713
ENSG00000145284	SCD5	13.7384
ENSG00000176204	LRRTM4	13.7379
ENSG00000196782	MAML3	13.7271
ENSG00000231500	RPS18	13.7032
ENSG00000198911	SREBF2	13.6897
ENSG00000070759	TESK2	13.6848
ENSG00000224631	RP11-51O6.1	13.6675
ENSG00000173077	DEC1	13.6333
ENSG00000165119	HNRNPK	13.6246
ENSG00000168675	LDLRAD4	13.6214
ENSG00000011114	BTBD7	13.6023
ENSG00000149311	ATM	13.5949
ENSG00000174628	IQCK	13.5687
ENSG00000123416	TUBA1B	13.5612
ENSG00000169762	TAPT1	13.5411
ENSG00000206120	EGFEM1P	13.5114
ENSG00000080824	HSP90AA1	13.5076
ENSG00000107372	ZFAND5	13.471
ENSG00000164741	DLC1	13.4036
ENSG00000147246	HTR2C	13.3772
ENSG00000105968	H2AFV	13.3639
ENSG00000099783	HNRNPM	13.3497
ENSG00000218208	RP11-367G18.2	13.3479
ENSG00000198846	TOX	13.3102
ENSG00000062194	GPBP1	13.2955
ENSG00000166435	XRRA1	13.2935
ENSG00000218175	AC016739.2	13.2455
ENSG00000147274	RBMX	13.2278
ENSG00000189058	APOD	13.1856
ENSG00000204525	HLA-C	13.1477
ENSG00000137970	RPL7P9	13.1454
ENSG00000122786	CALD1	13.115
ENSG00000118418	HMGN3	13.1025
ENSG00000160948	VPS28	13.0706
ENSG00000114757	PEX5L	13.0662
ENSG00000244405	ETV5	13.0255
ENSG00000165006	UBAP1	13.0139
ENSG00000108018	SORCS1	12.9785
ENSG00000147050	KDM6A	12.9712
ENSG00000140391	TSPAN3	12.9521
ENSG00000124406	ATP8A1	12.9141
ENSG00000175264	CHST1	12.8842
ENSG00000229897	SEPT7P7	12.8741
ENSG00000158106	RHPN1	12.8647
ENSG00000183036	PCP4	12.8462
ENSG00000250125	RP11-707A18.1	12.842
ENSG00000165802	NSMF	12.8247
ENSG00000188580	NKAIN2	12.8218
ENSG00000198838	RYR3	12.8074
ENSG00000251247	ZNF345	12.7451
ENSG00000274020	LINC01138	12.7334
ENSG00000109911	ELP4	12.712
ENSG00000197776	KLHDC1	12.678
ENSG00000122557	HERPUD2	12.656
ENSG00000106536	POU6F2	12.6423
ENSG00000091490	SEL1L3	12.6134
ENSG00000142156	COL6A1	12.598
ENSG00000112137	PHACTR1	12.542
ENSG00000156395	SORCS3	12.4194
ENSG00000188042	ARL4C	12.3797
ENSG00000073849	ST6GAL1	12.332
ENSG00000143952	VPS54	12.2558
ENSG00000155621	C9orf85	12.2391
ENSG00000172667	ZMAT3	12.2273
ENSG00000149218	ENDOD1	12.1171
ENSG00000076928	ARHGEF1	12.0757
ENSG00000108654	DDX5	12.0604
ENSG00000063177	RPL18	12.0283
ENSG00000241007	SEPT7P6	12.0197
ENSG00000109472	CPE	12.013
ENSG00000074416	MGLL	11.9302
ENSG00000196482	ESRRG	11.8419
ENSG00000256248	RP11-123O10.4	11.8313
ENSG00000162687	KCNT2	11.781
ENSG00000114391	RPL24	11.7648
ENSG00000135090	TAOK3	11.7509
ENSG00000120860	CCDC53	11.7
ENSG00000083845	RPS5	11.6639
ENSG00000123560	PLP1	11.6197
ENSG00000184194	GPR173	11.5935
ENSG00000231160	KLF3-AS1	11.5813
ENSG00000070413	DGCR2	11.5603
ENSG00000089250	NOS1	11.5032
ENSG00000113578	FGF1	11.4865
ENSG00000145147	SLIT2	11.4662
ENSG00000120694	HSPH1	11.4525
ENSG00000020577	SAMD4A	11.4459
ENSG00000147526	TACC1	11.4445
ENSG00000066032	CTNNA2	11.4386
ENSG00000133401	PDZD2	11.3918
ENSG00000136297	MMD2	11.3552
ENSG00000244128	LINC01322	11.3236
ENSG00000163630	SYNPR	11.3176
ENSG00000185565	LSAMP	11.3146
ENSG00000185760	KCNQ5	11.2639
ENSG00000258561	RP11-72M17.1	11.2047
ENSG00000169554	ZEB2	11.1684
ENSG00000137642	SORL1	11.1513
ENSG00000134186	PRPF38B	11.1497
ENSG00000091513	TF	11.1238
ENSG00000234527	PCDH9-AS1	11.1212
ENSG00000226976	COX6A1P2	11.0752
ENSG00000094975	SUCO	11.0607
ENSG00000109819	PPARGC1A	11.0476
ENSG00000177600	RPLP2	11.0393
ENSG00000108370	RGS9	11.008
ENSG00000114857	NKTR	10.9955
ENSG00000154864	PIEZO2	10.9839
ENSG00000267106	ZNF561-AS1	10.9395
ENSG00000164733	CTSB	10.9188
ENSG00000159147	DONSON	10.8758
ENSG00000261064	RP11-1000B6.3	10.8564
ENSG00000099250	NRP1	10.8546
ENSG00000142937	RPS8	10.8525
ENSG00000187514	PTMA	10.847
ENSG00000161547	SRSF2	10.7719
ENSG00000110344	UBE4A	10.7642
ENSG00000180104	EXOC3	10.7549
ENSG00000169926	KLF13	10.7172
ENSG00000271774	RP4-678D15.1	10.6984
ENSG00000154529	CNTNAP3B	10.669
ENSG00000129824	RPS4Y1	10.6677
ENSG00000149806	FAU	10.6554
ENSG00000170836	PPM1D	10.6415
ENSG00000239268	RP11-384F7.2	10.604
ENSG00000141255	SPATA22	10.5158
ENSG00000100364	KIAA0930	10.513
ENSG00000121440	PDZRN3	10.4826
ENSG00000184588	PDE4B	10.4561
ENSG00000170345	FOS	10.4419
ENSG00000117713	ARID1A	10.3856
ENSG00000203739	RP11-296O14.3	10.3822
ENSG00000135919	SERPINE2	10.3644
ENSG00000135924	DNAJB2	10.3406
ENSG00000184408	KCND2	10.3348
ENSG00000151466	SCLT1	10.3222
ENSG00000055208	TAB2	10.3169
ENSG00000170579	DLGAP1	10.3088
ENSG00000105372	RPS19	10.3087
ENSG00000160294	MCM3AP	10.2752
ENSG00000153956	CACNA2D1	10.273
ENSG00000237461	RP11-554F20.1	10.2674
ENSG00000176658	MYO1D	10.2637
ENSG00000122779	TRIM24	10.2603
ENSG00000104112	SCG3	10.258
ENSG00000137936	BCAR3	10.2415
ENSG00000076641	PAG1	10.2
ENSG00000137818	RPLP1	10.1982
ENSG00000107779	BMPR1A	10.1543
ENSG00000145012	LPP	10.1445
ENSG00000138326	RPS24	10.1189
ENSG00000196376	SLC35F1	10.0943
ENSG00000188647	PTAR1	10.0898
ENSG00000043093	DCUN1D1	10.0611
ENSG00000240509	RPL34P18	10.0185
ENSG00000174456	C12orf76	9.99081
ENSG00000075618	FSCN1	9.9851
ENSG00000168036	CTNNB1	9.98222
ENSG00000166441	RPL27A	9.97182
ENSG00000183354	KIAA2026	9.96005
ENSG00000112514	CUTA	9.93671
ENSG00000150938	CRIM1	9.91857
ENSG00000079691	LRRC16A	9.91053
ENSG00000134686	PHC2	9.86722
ENSG00000115756	HPCAL1	9.85927
ENSG00000109323	MANBA	9.8433
ENSG00000214182	PTMAP5	9.83649
ENSG00000197858	GPAA1	9.81755
ENSG00000198964	SGMS1	9.81223
ENSG00000204628	GNB2L1	9.79603
ENSG00000181090	EHMT1	9.76874
ENSG00000144455	SUMF1	9.76488
ENSG00000178568	ERBB4	9.75637
ENSG00000120519	SLC10A7	9.71304
ENSG00000162670	BRINP3	9.65625
ENSG00000169282	KCNAB1	9.57136
ENSG00000152127	MGAT5	9.55053
ENSG00000140396	NCOA2	9.50917
ENSG00000141179	PCTP	9.50743
ENSG00000186468	RPS23	9.4812
ENSG00000075539	FRYL	9.47048
ENSG00000255733	IFNG-AS1	9.4622
ENSG00000180304	OAZ2	9.46147
ENSG00000206503	HLA-A	9.44608
ENSG00000175575	PAAF1	9.43152
ENSG00000104447	TRPS1	9.37611
ENSG00000169122	FAM110B	9.37496
ENSG00000101445	PPP1R16B	9.35121
ENSG00000153707	PTPRD	9.34982
ENSG00000122566	HNRNPA2B1	9.33816
ENSG00000204764	RANBP17	9.32638
ENSG00000196104	SPOCK3	9.30336
ENSG00000069667	RORA	9.27299
ENSG00000268043	NBPF12	9.25098
ENSG00000107863	ARHGAP21	9.24295
ENSG00000254420	RP11-452H21.1	9.23767
ENSG00000130653	PNPLA7	9.23556
ENSG00000168883	USP39	9.21919
ENSG00000196562	SULF2	9.17834
ENSG00000232284	GNG12-AS1	9.16344
ENSG00000149972	CNTN5	9.15833
ENSG00000151322	NPAS3	9.1573
ENSG00000196705	ZNF431	9.15347
ENSG00000046651	OFD1	9.15123
ENSG00000110274	CEP164	9.14246
ENSG00000171604	CXXC5	9.1346
ENSG00000145592	RPL37	9.12799
ENSG00000146556	WASH2P	9.1237
ENSG00000178028	DMAP1	9.07779
ENSG00000186001	LRCH3	9.07336
ENSG00000050405	LIMA1	9.02403
ENSG00000218336	TENM3	9.02029
ENSG00000219507	FTH1P8	9.00121
ENSG00000254604	AP000487.6	9.00017
ENSG00000081377	CDC14B	8.97198
ENSG00000125746	EML2	8.96082
ENSG00000215386	MIR99AHG	8.92462
ENSG00000133142	TCEAL4	8.89801
ENSG00000154898	CCDC144CP	8.88081
ENSG00000158859	ADAMTS4	8.85381
ENSG00000223803	RPS20P14	8.83759
ENSG00000213741	RPS29	8.82111
ENSG00000137269	LRRC1	8.78174
ENSG00000173267	SNCG	8.7534
ENSG00000144229	THSD7B	8.7506
ENSG00000079482	OPHN1	8.73076
ENSG00000111860	CEP85L	8.69812
ENSG00000184743	ATL3	8.69278
ENSG00000165948	IFI27L1	8.68282
ENSG00000160584	SIK3	8.65109
ENSG00000183117	CSMD1	8.64613
ENSG00000227036	LINC00511	8.64176
ENSG00000163288	GABRB1	8.60756
ENSG00000179715	PCED1B	8.5834
ENSG00000139514	SLC7A1	8.55035
ENSG00000198242	RPL23A	8.52969
ENSG00000169760	NLGN1	8.52561
ENSG00000109452	INPP4B	8.51736
ENSG00000134769	DTNA	8.51193
ENSG00000158966	CACHD1	8.51097
ENSG00000227082	CH17-437K3.1	8.48898
ENSG00000128512	DOCK4	8.48408
ENSG00000170242	USP47	8.48365
ENSG00000115414	FN1	8.47537
ENSG00000247315	ZCCHC3	8.46943
ENSG00000187094	CCK	8.46592
ENSG00000131748	STARD3	8.46334
ENSG00000188641	DPYD	8.44667
ENSG00000145390	USP53	8.4245
ENSG00000203778	FAM229B	8.39177
ENSG00000168843	FSTL5	8.36882
ENSG00000146938	NLGN4X	8.36531
ENSG00000204356	NELFE	8.34975
ENSG00000269821	KCNQ1OT1	8.34727
ENSG00000185483	ROR1	8.33725
ENSG00000197085	NPSR1-AS1	8.31342
ENSG00000130988	RGN	8.28442
ENSG00000165476	REEP3	8.28053
ENSG00000119950	MXI1	8.26925
ENSG00000152404	CWF19L2	8.26055
ENSG00000165632	TAF3	8.22017
ENSG00000112739	PRPF4B	8.20379
ENSG00000127152	BCL11B	8.19365
ENSG00000058866	DGKG	8.17666
ENSG00000182985	CADM1	8.16154
ENSG00000182141	ZNF708	8.12731
ENSG00000115896	PLCL1	8.11961
ENSG00000152601	MBNL1	8.10353
ENSG00000107798	LIPA	8.0771
ENSG00000132640	BTBD3	8.0244
ENSG00000134146	DPH6	8.01793
ENSG00000154027	AK5	7.99764
ENSG00000134294	SLC38A2	7.99371
ENSG00000242086	LINC00969	7.97443
ENSG00000227008	RP3-417G15.1	7.97225
ENSG00000009413	REV3L	7.96233
ENSG00000104979	C19orf53	7.93802
ENSG00000123104	ITPR2	7.92592
ENSG00000064270	ATP2C2	7.92245
ENSG00000139915	MDGA2	7.92118
ENSG00000155849	ELMO1	7.92043
ENSG00000154654	NCAM2	7.90391
ENSG00000136156	ITM2B	7.86306
ENSG00000248309	MEF2C-AS1	7.84717
ENSG00000255580	AP000462.2	7.82373
ENSG00000198034	RPS4X	7.82042
ENSG00000100142	POLR2F	7.81929
ENSG00000120306	CYSTM1	7.80001
ENSG00000178464	CTD-2192J16.15	7.79263
ENSG00000162512	SDC3	7.79115
ENSG00000230629	RPS23P8	7.79088
ENSG00000142546	NOSIP	7.78934
ENSG00000077063	CTTNBP2	7.78865
ENSG00000173406	DAB1	7.78848
ENSG00000255090	MIR100HG	7.77653
ENSG00000160953	MUM1	7.76571
ENSG00000166833	NAV2	7.72845
ENSG00000147044	CASK	7.72215
ENSG00000223482	NUTM2A-AS1	7.66817
ENSG00000241684	ADAMTS9-AS2	7.64447
ENSG00000160007	ARHGAP35	7.62714
ENSG00000155886	SLC24A2	7.62479
ENSG00000125740	FOSB	7.61253
ENSG00000261833	RP11-58C22.1	7.60371
ENSG00000182836	PLCXD3	7.59678
ENSG00000112033	PPARD	7.57958
ENSG00000227165	WDR11-AS1	7.57521
ENSG00000275294	RP11-428O18.6	7.56863
ENSG00000182774	RPS17	7.56739
ENSG00000139083	ETV6	7.55323
ENSG00000181524	RPL24P4	7.54989
ENSG00000112902	SEMA5A	7.54767
ENSG00000179603	GRM8	7.54512
ENSG00000072134	EPN2	7.54507
ENSG00000116147	TNR	7.53944
ENSG00000105856	HBP1	7.5249
ENSG00000130338	TULP4	7.50097
ENSG00000257923	CUX1	7.48718
ENSG00000183783	KCTD8	7.4786
ENSG00000170144	HNRNPA3	7.47233
ENSG00000107104	KANK1	7.4721
ENSG00000160213	CSTB	7.4521
ENSG00000153234	NR4A2	7.43107
ENSG00000033327	GAB2	7.38935
ENSG00000182575	NXPH3	7.36216
ENSG00000065615	CYB5R4	7.35864
ENSG00000018699	TTC27	7.35029
ENSG00000187498	COL4A1	7.32226
ENSG00000105738	SIPA1L3	7.31739
ENSG00000139218	SCAF11	7.27054
ENSG00000095794	CREM	7.2536
ENSG00000072274	TFRC	7.24102
ENSG00000121653	MAPK8IP1	7.21822
ENSG00000184984	CHRM5	7.21571
ENSG00000145741	BTF3	7.1968
ENSG00000106069	CHN2	7.18887
ENSG00000174720	LARP7	7.15292
ENSG00000110700	RPS13	7.14063
ENSG00000164253	WDR41	7.12862
ENSG00000172995	ARPP21	7.12368
ENSG00000224078	SNHG14	7.09673
ENSG00000231607	DLEU2	7.07831
ENSG00000170776	AKAP13	7.0558
ENSG00000224843	LINC00240	7.05374
ENSG00000138311	ZNF365	7.0037
ENSG00000148655	C10orf11	6.93609
ENSG00000114646	CSPG5	6.93444
ENSG00000015592	STMN4	6.93272
ENSG00000064651	SLC12A2	6.90255
ENSG00000080298	RFX3	6.8994
ENSG00000182628	SKA2	6.89286
ENSG00000118515	SGK1	6.88458
ENSG00000137776	SLTM	6.79566
ENSG00000072736	NFATC3	6.79536
ENSG00000226471	CTA-292E10.6	6.76087
ENSG00000174652	ZNF266	6.74229
ENSG00000113269	RNF130	6.74176
ENSG00000103489	XYLT1	6.73474
ENSG00000218426	RP11-475C16.1	6.7134
ENSG00000164144	ARFIP1	6.7046
ENSG00000100258	LMF2	6.64678
ENSG00000204220	PFDN6	6.63197
ENSG00000066084	DIP2B	6.57501
ENSG00000135905	DOCK10	6.57242
ENSG00000180776	ZDHHC20	6.56681
ENSG00000134369	NAV1	6.54207
ENSG00000101333	PLCB4	6.52736
ENSG00000076067	RBMS2	6.51957
ENSG00000101463	SYNDIG1	6.51093
ENSG00000140612	SEC11A	6.48911
ENSG00000077585	GPR137B	6.45402
ENSG00000235297	FAUP1	6.44311
ENSG00000146247	PHIP	6.4009
ENSG00000196357	ZNF565	6.38898
ENSG00000251432	RP11-420A23.1	6.36132
ENSG00000179455	MKRN3	6.36025
ENSG00000077943	ITGA8	6.34431
ENSG00000096717	SIRT1	6.33012
ENSG00000196814	MVB12B	6.30102
ENSG00000114353	GNAI2	6.29794
ENSG00000186231	KLHL32	6.27856
ENSG00000030582	GRN	6.27438
ENSG00000170949	ZNF160	6.26916
ENSG00000257093	KIAA1147	6.2675
ENSG00000107263	RAPGEF1	6.26745
ENSG00000084636	COL16A1	6.24953
ENSG00000197442	MAP3K5	6.24496
ENSG00000249348	UGDH-AS1	6.22464
ENSG00000178695	KCTD12	6.21062
ENSG00000248489	CTD-2007H13.3	6.20765
ENSG00000108100	CCNY	6.20664
ENSG00000132321	IQCA1	6.19332
ENSG00000164929	BAALC	6.176
ENSG00000215158	RP11-1023L17.1	6.1485
ENSG00000107290	SETX	6.13684
ENSG00000243701	LINC00883	6.1119
ENSG00000112308	C6orf62	6.10314
ENSG00000187323	DCC	6.06948
ENSG00000169604	ANTXR1	6.06571
ENSG00000131778	CHD1L	6.03791
ENSG00000196781	TLE1	5.99709
ENSG00000173960	UBXN2A	5.98663
ENSG00000151687	ANKAR	5.96448
ENSG00000187147	RNF220	5.95649
ENSG00000062650	WAPAL	5.91479
ENSG00000111783	RFX4	5.91224
ENSG00000204138	PHACTR4	5.89057
ENSG00000185052	SLC24A3	5.88726
ENSG00000116209	TMEM59	5.86754
ENSG00000085563	ABCB1	5.84727
ENSG00000174306	ZHX3	5.82216
ENSG00000236922	LINC01378	5.79192
ENSG00000225630	MTND2P28	5.78472
ENSG00000259673	IQCH-AS1	5.78032
ENSG00000197956	S100A6	5.74786
ENSG00000109320	NFKB1	5.74534
ENSG00000154134	ROBO3	5.72377
ENSG00000227220	RP11-69I8.3	5.71937
ENSG00000125772	GPCPD1	5.71611
ENSG00000116667	C1orf21	5.70199
ENSG00000169031	COL4A3	5.69959
ENSG00000073417	PDE8A	5.68408
ENSG00000136295	TTYH3	5.66794
ENSG00000170525	PFKFB3	5.61812
ENSG00000232346	SC22CB-1E7.1	5.60686
ENSG00000125691	RPL23	5.56418
ENSG00000130332	LSM7	5.55656
ENSG00000211584	SLC48A1	5.5262
ENSG00000237978	KCNMB2-AS1	5.52608
ENSG00000116678	LEPR	5.51248
ENSG00000109790	KLHL5	5.49132
ENSG00000229127	AC007038.7	5.48583
ENSG00000071537	SEL1L	5.44563
ENSG00000077238	IL4R	5.40755
ENSG00000196277	GRM7	5.35522
ENSG00000131626	PPFIA1	5.34045
ENSG00000137766	UNC13C	5.321
ENSG00000204469	PRRC2A	5.30204
ENSG00000146592	CREB5	5.28874
ENSG00000038219	BOD1L1	5.2884
ENSG00000271860	RP11-436D23.1	5.24947
ENSG00000147202	DIAPH2	5.2121
ENSG00000226124	FTCDNL1	5.20917
ENSG00000181045	SLC26A11	5.19874
ENSG00000182504	CEP97	5.19618
ENSG00000008441	NFIX	5.19354
ENSG00000013619	MAMLD1	5.19334
ENSG00000244694	PTCHD4	5.18836
ENSG00000072657	TRHDE	5.1819
ENSG00000139946	PELI2	5.12543
ENSG00000054282	SDCCAG8	5.07165
ENSG00000013297	CLDN11	5.06205
ENSG00000018408	WWTR1	5.05843
ENSG00000104219	ZDHHC2	5.04702
ENSG00000132475	H3F3B	5.03631
ENSG00000133056	PIK3C2B	4.99722
ENSG00000108465	CDK5RAP3	4.99274
ENSG00000041515	MYO16	4.98551
ENSG00000112964	GHR	4.97415
ENSG00000171444	MCC	4.92128
ENSG00000081189	MEF2C	4.88656
ENSG00000147862	NFIB	4.88481
ENSG00000145375	SPATA5	4.85664
ENSG00000120616	EPC1	4.82787
ENSG00000196660	SLC30A10	4.82225
ENSG00000048471	SNX29	4.80313
ENSG00000012660	ELOVL5	4.78778
ENSG00000162086	ZNF75A	4.76805
ENSG00000188906	LRRK2	4.72551
ENSG00000144283	PKP4	4.70082
ENSG00000026652	AGPAT4	4.66189
ENSG00000071553	ATP6AP1	4.66018
ENSG00000171310	CHST11	4.65438
ENSG00000188559	RALGAPA2	4.62912
ENSG00000151572	ANO4	4.59658
ENSG00000084733	RAB10	4.5831
ENSG00000179314	WSCD1	4.55869
ENSG00000186153	WWOX	4.55819
ENSG00000083896	YTHDC1	4.55292
ENSG00000184226	PCDH9	4.52046
ENSG00000128989	ARPP19	4.51279
ENSG00000175170	FAM182B	4.50999
ENSG00000134371	CDC73	4.4875
ENSG00000077044	DGKD	4.48338
ENSG00000170310	STX8	4.4736
ENSG00000046653	GPM6B	4.44401
ENSG00000109381	ELF2	4.43952
ENSG00000108175	ZMIZ1	4.42927
ENSG00000267419	CTC-559E9.6	4.41065
ENSG00000186318	BACE1	4.39986
ENSG00000112182	BACH2	4.38277
ENSG00000149177	PTPRJ	4.3825
ENSG00000168772	CXXC4	4.37931
ENSG00000113319	RASGRF2	4.37804
ENSG00000099139	PCSK5	4.36204
ENSG00000233927	RPS28	4.32889
ENSG00000170396	ZNF804A	4.3222
ENSG00000178075	GRAMD1C	4.26453
ENSG00000171189	GRIK1	4.2419
ENSG00000185262	UBALD2	4.22501
ENSG00000242808	SOX2-OT	4.18171
ENSG00000245526	LINC00461	4.18109
ENSG00000119900	OGFRL1	4.17625
ENSG00000152377	SPOCK1	4.10092
ENSG00000080493	SLC4A4	4.08779
ENSG00000163602	RYBP	4.07862
ENSG00000125257	ABCC4	4.05884
ENSG00000139644	TMBIM6	4.02391
ENSG00000125743	SNRPD2	3.96775
ENSG00000131375	CAPN7	3.9442
ENSG00000182095	TNRC18	3.85906
ENSG00000130177	CDC16	3.75284
ENSG00000120549	KIAA1217	3.73291
ENSG00000276644	DACH1	3.6948
ENSG00000204681	GABBR1	3.63035
ENSG00000173517	PEAK1	3.5964
ENSG00000253535	RP11-624C23.1	3.59248
ENSG00000149182	ARFGAP2	3.54181
ENSG00000102466	FGF14	3.52875
ENSG00000123119	NECAB1	3.5252
ENSG00000223745	RP4-717I23.3	3.45868
ENSG00000158258	CLSTN2	3.45859
ENSG00000186088	GSAP	3.41983
ENSG00000184672	RALYL	3.34177
ENSG00000180182	MED14	3.31606
ENSG00000130226	DPP6	3.30783
ENSG00000228222	AC074363.1	3.24077
ENSG00000184005	ST6GALNAC3	3.18152
ENSG00000177853	ZNF518A	3.12086
ENSG00000146143	PRIM2	3.05795
ENSG00000159461	AMFR	3.02733
ENSG00000133104	SPG20	3.01723
ENSG00000133019	CHRM3	3.00247
ENSG00000169372	CRADD	2.96903
ENSG00000182606	TRAK1	2.96014
ENSG00000168906	MAT2A	2.91146
ENSG00000160321	ZNF208	2.87134
ENSG00000144227	NXPH2	2.86777
ENSG00000123908	AGO2	2.8364
ENSG00000006607	FARP2	2.82193
ENSG00000114279	FGF12	2.80007
ENSG00000107223	EDF1	2.79845
ENSG00000108518	PFN1	2.66662
ENSG00000170390	DCLK2	2.6363
ENSG00000227097	RPS28P7	2.50941
ENSG00000115365	LANCL1	2.48151
ENSG00000107742	SPOCK2	2.46445
ENSG00000127483	HP1BP3	2.35882
ENSG00000140262	TCF12	2.33309
ENSG00000160360	GPSM1	2.32574
ENSG00000248079	DPH6-AS1	2.12544
ENSG00000241956	CTC-340A15.2	2.03747
ENSG00000047365	ARAP2	1.97474
ENSG00000176225	RTTN	1.93636
ENSG00000198839	ZNF277	1.91735
ENSG00000181409	AATK	1.9099
ENSG00000001629	ANKIB1	1.90881
ENSG00000140350	ANP32A	1.90223
ENSG00000073921	PICALM	1.86399
ENSG00000183666	GUSBP1	1.81964
ENSG00000061938	TNK2	1.80344
ENSG00000148468	FAM171A1	1.31863
ENSG00000108854	SMURF2	1.05091
ENSG00000062725	APPBP2	0.506114
ENSG00000185737	NRG3	0

[truncated: 7 more sheets: L5_6-CC, Microglia, Neu-mat, Neu-NRGN-I, Neu-NRGN-II, Oligodendrocytes, OPC]
