# Supplementary material for: Cell Type-Specific Predictive Models Perform Prioritization of Genes and Gene Sets Associated With Autism
Source: Front Genet. 2021 Jan 15;11:628539. doi: 10.3389/fgene.2020.628539 (PMC7844401; doi:10.3389/fgene.2020.628539)
Supplement: Supplementary File 4 — The enriched GO terms with cell type-specific RFE genes. [file Table_4.XLSX]

## Sheet: AST-FB
ONTOLOGY	ID	Description	GeneRatio	BgRatio	pvalue	p.adjust	qvalue	geneID	Count
CC	GO:0043005	neuron projection	38/170	447/5894	6.43446e-10	2.2778e-07	1.8152e-07	PCDH9/FOS/ELOVL5/NDRG2/HSPB1/CAMK2G/DTNA/GRM3/CLU/GABRB1/CAMK2N1/STMN1/CCK/TENM2/CKB/SLC1A3/NSMF/MICALL2/CRYAB/KCND2/HSPA8/S100A1/GRID2/FUS/NUMA1/NCAM2/UBB/DNM3/SLC1A2/GPM6A/BMPR1B/PSD2/PTPN13/GABBR1/BSG/FYN/PARD3/SYT1	38
BP	GO:0048666	neuron development	37/163	453/5658	3.08109e-09	8.67019e-06	7.73516e-06	HES5/GABRB1/HES1/STMN1/CCK/TENM2/PREX2/LGALS1/SLC1A3/CFL1/PRKG1/NSMF/MICALL2/GJA1/SEMA4D/NRXN1/SDC4/GRID2/RORB/PTPRG/NTM/CUX1/NCAM2/UBB/DNM3/CHN1/GPM6A/ZSWIM6/BMPR1B/PTPRD/RGMA/GPM6B/DGKG/BSG/FYN/PARD3/SYT1	37
CC	GO:0045202	synapse	33/170	434/5894	1.65354e-07	2.92677e-05	2.33236e-05	SPARCL1/QKI/CADM1/DTNA/GRM3/CLU/GABRB1/ERBB4/CAMK2N1/CCK/TENM2/TTYH1/NSMF/LRRTM4/CRYAB/KCND2/HSPA8/GPC6/NRXN1/CACNB2/GRID2/FUS/DNM3/SLC1A2/RPS25/RPS17/GPM6A/PSD2/PTPRD/GABBR1/KCTD8/FYN/SYT1	33
CC	GO:0036477	somatodendritic compartment	25/170	289/5894	6.06916e-07	3.42875e-05	2.73239e-05	ELOVL5/GRM3/CLU/GABRB1/CAMK2N1/CCK/TENM2/CKB/SLC1A3/NSMF/CRYAB/KCND2/HSPA8/NRXN1/GRID2/FUS/NUMA1/UBB/DNM3/GPM6A/BMPR1B/PSD2/GABBR1/FYN/PARD3	25
CC	GO:0044463	cell projection part	34/170	482/5894	6.25567e-07	3.42875e-05	2.73239e-05	PCDH9/ELOVL5/NDRG2/HSPB1/GRM3/CLU/GABRB1/CAMK2N1/CCK/TENM2/DLC1/TTYH1/CKB/CFL1/NSMF/CRYAB/KCND2/HSPA8/SLC7A11/ARHGEF4/GRID2/FUS/NUMA1/DNM3/SLC1A2/GPM6A/BMPR1B/PSD2/WWC1/GABBR1/PTPRJ/FYN/PARD3/SYT1	34
CC	GO:0120038	plasma membrane bounded cell projection part	34/170	482/5894	6.25567e-07	3.42875e-05	2.73239e-05	PCDH9/ELOVL5/NDRG2/HSPB1/GRM3/CLU/GABRB1/CAMK2N1/CCK/TENM2/DLC1/TTYH1/CKB/CFL1/NSMF/CRYAB/KCND2/HSPA8/SLC7A11/ARHGEF4/GRID2/FUS/NUMA1/DNM3/SLC1A2/GPM6A/BMPR1B/PSD2/WWC1/GABBR1/PTPRJ/FYN/PARD3/SYT1	34
CC	GO:0030425	dendrite	21/170	213/5894	6.26938e-07	3.42875e-05	2.73239e-05	ELOVL5/GRM3/CLU/GABRB1/CAMK2N1/CCK/TENM2/CKB/NSMF/CRYAB/KCND2/HSPA8/GRID2/FUS/NUMA1/DNM3/GPM6A/BMPR1B/PSD2/GABBR1/FYN	21
CC	GO:0097447	dendritic tree	21/170	214/5894	6.78001e-07	3.42875e-05	2.73239e-05	ELOVL5/GRM3/CLU/GABRB1/CAMK2N1/CCK/TENM2/CKB/NSMF/CRYAB/KCND2/HSPA8/GRID2/FUS/NUMA1/DNM3/GPM6A/BMPR1B/PSD2/GABBR1/FYN	21
CC	GO:0097060	synaptic membrane	17/170	149/5894	1.04383e-06	4.61895e-05	3.68087e-05	GRM3/GABRB1/ERBB4/CAMK2N1/TENM2/NSMF/LRRTM4/CRYAB/KCND2/NRXN1/GRID2/DNM3/SLC1A2/GPM6A/GABBR1/KCTD8/SYT1	17
CC	GO:0098590	plasma membrane region	33/170	482/5894	1.8583e-06	7.30933e-05	5.82486e-05	CADM1/GRM3/SLC4A4/GABRB1/ERBB4/CAMK2N1/TENM2/DLC1/TTYH1/CFL1/NSMF/LRRTM4/CRYAB/KCND2/GJA1/SLC7A11/AQP4/ARHGEF4/NRXN1/GRID2/DNM3/SLC1A2/GPM6A/PSD2/PDGFRB/FAT1/WWC1/RHOB/GABBR1/KCTD8/PTPRJ/PARD3/SYT1	33
CC	GO:0098978	glutamatergic synapse	14/170	121/5894	8.32435e-06	0.000294682	0.000234834	SPARCL1/GRM3/ERBB4/KCND2/GPC6/NRXN1/GRID2/DNM3/SLC1A2/GPM6A/PSD2/PTPRD/FYN/SYT1	14
BP	GO:0031175	neuron projection development	31/163	399/5658	2.38227e-07	0.000335186	0.000299038	HES5/HES1/STMN1/CCK/PREX2/LGALS1/CFL1/PRKG1/NSMF/MICALL2/GJA1/SEMA4D/NRXN1/SDC4/GRID2/PTPRG/CUX1/NCAM2/UBB/DNM3/CHN1/GPM6A/ZSWIM6/BMPR1B/PTPRD/RGMA/GPM6B/BSG/FYN/PARD3/SYT1	31
CC	GO:0098794	postsynapse	19/170	215/5894	1.12926e-05	0.000363415	0.000289608	GRM3/GABRB1/ERBB4/CAMK2N1/TENM2/NSMF/LRRTM4/CRYAB/KCND2/HSPA8/GRID2/FUS/DNM3/RPS25/GPM6A/PSD2/GABBR1/KCTD8/FYN	19
CC	GO:0044456	synapse part	24/170	324/5894	1.57841e-05	0.000465631	0.000371065	GRM3/GABRB1/ERBB4/CAMK2N1/CCK/TENM2/NSMF/LRRTM4/CRYAB/KCND2/HSPA8/NRXN1/CACNB2/GRID2/FUS/DNM3/SLC1A2/RPS25/GPM6A/PSD2/GABBR1/KCTD8/FYN/SYT1	24
CC	GO:0044297	cell body	18/170	208/5894	2.59576e-05	0.000706845	0.00056329	ELOVL5/CAMK2N1/CCK/CKB/SLC1A3/NSMF/CRYAB/KCND2/NRXN1/FUS/NUMA1/UBB/GPM6A/BMPR1B/PSD2/PTPN13/FYN/PARD3	18
BP	GO:0000902	cell morphogenesis	32/163	456/5658	1.4755e-06	0.00138402	0.00123476	CLU/HES1/STMN1/CCK/DLC1/CDH20/PREX2/SLC1A3/CFL1/ALDOA/NSMF/MICALL2/GJA1/SEMA4D/NRXN1/FMNL2/CUX1/UBB/DNM3/CHN1/GPM6A/PEAK1/ZSWIM6/BMPR1B/PTPRD/FAT1/RHOB/BSG/PHIP/FYN/PARD3/SYT1	32
CC	GO:0043025	neuronal cell body	16/170	181/5894	5.7728e-05	0.00145969	0.00116324	ELOVL5/CAMK2N1/CCK/CKB/SLC1A3/NSMF/CRYAB/KCND2/NRXN1/FUS/NUMA1/UBB/GPM6A/BMPR1B/PSD2/PARD3	16
CC	GO:0045211	postsynaptic membrane	12/170	110/5894	6.77814e-05	0.00159964	0.00127477	GRM3/GABRB1/ERBB4/CAMK2N1/TENM2/NSMF/LRRTM4/KCND2/GRID2/DNM3/GABBR1/KCTD8	12
BP	GO:0032989	cellular component morphogenesis	33/163	492/5658	2.69681e-06	0.0018972	0.0016926	CLU/HES1/STMN1/CCK/DLC1/CDH20/PREX2/SLC1A3/CFL1/ALDOA/NSMF/MICALL2/GJA1/SEMA4D/NRXN1/FMNL2/CUX1/UBB/DNM3/CHN1/GPM6A/PEAK1/ZSWIM6/BMPR1B/PDGFRB/PTPRD/FAT1/RHOB/BSG/PHIP/FYN/PARD3/SYT1	33
BP	GO:0097435	supramolecular fiber organization	24/163	300/5658	3.99008e-06	0.00217328	0.00193891	TMSB4X/CST3/TMSB10/CLU/COL5A3/STMN1/DLC1/DNAJB6/SERPINH1/CFL1/ALDOA/MICALL2/CRYAB/HSPA8/SDC4/NUMA1/HSPA1A/PDGFRB/FAT1/P4HA1/RHOB/ARHGEF10/FIGN/GFAP	24
BP	GO:0044087	regulation of cellular component biogenesis	27/163	367/5658	4.63387e-06	0.00217328	0.00193891	TMSB4X/TMSB10/CLU/SOX9/STMN1/DNAJA4/CCK/TENM2/DLC1/DNAJB6/CRYAB/GJA1/HSPA8/SEMA4D/NRXN1/SDC4/GRID2/NUMA1/DNM3/HSPA1A/GPM6A/PEAK1/PTPRD/ARHGEF10/GFAP/GPM6B/PTPRJ	27
CC	GO:1990904	ribonucleoprotein complex	20/170	304/5894	0.000424418	0.00792299	0.00631389	ZFP36L1/CIRBP/SNRPD2/RBMX/RPS15/UBA52/LINC00461/SRP14/CELF2/RPL32/HSPA8/ABCF1/TRA2B/FUS/HSPA1A/RPS25/RPL29/RPS17/MBNL1/RPL31	20
CC	GO:0030424	axon	16/170	216/5894	0.000453503	0.00792299	0.00631389	PCDH9/NDRG2/HSPB1/DTNA/GRM3/CCK/TENM2/CRYAB/HSPA8/NCAM2/DNM3/SLC1A2/GPM6A/BSG/PARD3/SYT1	16
CC	GO:0098984	neuron to neuron synapse	11/170	118/5894	0.00054841	0.00808905	0.00644622	GRM3/ERBB4/CAMK2N1/NSMF/CRYAB/KCND2/GRID2/DNM3/RPS25/FYN/SYT1	11
BP	GO:1903311	regulation of mRNA metabolic process	13/163	117/5658	2.68335e-05	0.0107871	0.00962376	ZFP36L1/CIRBP/SON/HSPB1/RBMX/UBA52/CELF2/HSPA8/ZFP36L2/TRA2B/UBB/HSPA1A/MBNL1	13
BP	GO:0048812	neuron projection morphogenesis	20/163	255/5658	3.66814e-05	0.012637	0.0112742	STMN1/CCK/PREX2/CFL1/NSMF/GJA1/SEMA4D/NRXN1/CUX1/UBB/DNM3/CHN1/GPM6A/ZSWIM6/BMPR1B/PTPRD/BSG/FYN/PARD3/SYT1	20
BP	GO:0007420	brain development	22/163	309/5658	6.46269e-05	0.0150781	0.013452	NDRG2/HES5/HES1/ERBB4/STMN1/DLC1/DDIT4/CKB/BPTF/PRKG1/SLC7A11/S100A1/TRA2B/GRID2/PTPRG/UBB/SLC1A2/ZSWIM6/ID4/EMX2/FYN/SYT1	22
BP	GO:0120039	plasma membrane bounded cell projection morphogenesis	20/163	266/5658	6.69774e-05	0.0150781	0.013452	STMN1/CCK/PREX2/CFL1/NSMF/GJA1/SEMA4D/NRXN1/CUX1/UBB/DNM3/CHN1/GPM6A/ZSWIM6/BMPR1B/PTPRD/BSG/FYN/PARD3/SYT1	20
BP	GO:0006402	mRNA catabolic process	14/163	146/5658	6.89429e-05	0.0150781	0.013452	ZFP36L1/CIRBP/HSPB1/RPS15/UBA52/RPL32/HSPA8/ZFP36L2/UBB/HSPA1A/RPS25/RPL29/RPS17/RPL31	14
BP	GO:0060322	head development	23/163	333/5658	6.96573e-05	0.0150781	0.013452	NDRG2/HES5/HES1/ERBB4/SOX9/STMN1/DLC1/DDIT4/CKB/BPTF/PRKG1/SLC7A11/S100A1/TRA2B/GRID2/PTPRG/UBB/SLC1A2/ZSWIM6/ID4/EMX2/FYN/SYT1	23
CC	GO:0014069	postsynaptic density	10/170	109/5894	0.00110861	0.0150815	0.0120186	GRM3/ERBB4/CAMK2N1/NSMF/CRYAB/KCND2/GRID2/DNM3/RPS25/FYN	10
BP	GO:0048858	cell projection morphogenesis	20/163	269/5658	7.84135e-05	0.0157611	0.0140614	STMN1/CCK/PREX2/CFL1/NSMF/GJA1/SEMA4D/NRXN1/CUX1/UBB/DNM3/CHN1/GPM6A/ZSWIM6/BMPR1B/PTPRD/BSG/FYN/PARD3/SYT1	20
CC	GO:0032279	asymmetric synapse	10/170	111/5894	0.00127546	0.0161255	0.0128505	GRM3/ERBB4/CAMK2N1/NSMF/CRYAB/KCND2/GRID2/DNM3/RPS25/FYN	10
BP	GO:0032990	cell part morphogenesis	20/163	271/5658	8.69725e-05	0.0163022	0.0145441	STMN1/CCK/PREX2/CFL1/NSMF/GJA1/SEMA4D/NRXN1/CUX1/UBB/DNM3/CHN1/GPM6A/ZSWIM6/BMPR1B/PTPRD/BSG/FYN/PARD3/SYT1	20
BP	GO:0006605	protein targeting	14/163	150/5658	9.2692e-05	0.0163022	0.0145441	CLU/RPS15/UBA52/SRP14/RPL32/MICALL2/HSPA8/UBB/RPS25/RPL29/RPS17/RPL31/FYN/PARD3	14
BP	GO:0048667	cell morphogenesis involved in neuron differentiation	18/163	233/5658	0.000112309	0.0163159	0.0145564	HES1/STMN1/CCK/PREX2/SLC1A3/CFL1/NSMF/SEMA4D/NRXN1/CUX1/DNM3/CHN1/ZSWIM6/BMPR1B/PTPRD/BSG/FYN/PARD3	18
BP	GO:0045664	regulation of neuron differentiation	20/163	277/5658	0.000117847	0.0163159	0.0145564	HES5/HES1/SOX9/MMD2/LGALS1/CFL1/NSMF/SEMA4D/SPAG9/GRID2/PTPRG/CUX1/DNM3/CHN1/ZSWIM6/ID4/PTPRD/RGMA/FYN/SYT1	20
BP	GO:0007417	central nervous system development	27/163	440/5658	0.000120521	0.0163159	0.0145564	NDRG2/HES5/CLU/GABRB1/HES1/ERBB4/SOX9/STMN1/DLC1/DDIT4/CKB/BPTF/PRKG1/SLC7A11/S100A1/TRA2B/JARID2/GRID2/PTPRG/UBB/DAAM2/SLC1A2/ZSWIM6/ID4/EMX2/FYN/SYT1	27
BP	GO:0034655	nucleobase-containing compound catabolic process	18/163	238/5658	0.000147332	0.0180258	0.0160818	ZFP36L1/CIRBP/HSPB1/DDIT4/RPS15/ALDOA/UBA52/PDE8A/RPL32/HSPA8/ZFP36L2/ZBTB20/UBB/HSPA1A/RPS25/RPL29/RPS17/RPL31	18
BP	GO:0016071	mRNA metabolic process	22/163	328/5658	0.000156368	0.0183342	0.016357	ZFP36L1/CIRBP/QKI/SON/HSPB1/SNRPD2/RBMX/RPS15/UBA52/CELF2/RPL32/HSPA8/ZFP36L2/TRA2B/FUS/UBB/HSPA1A/RPS25/RPL29/RPS17/MBNL1/RPL31	22
BP	GO:0006401	RNA catabolic process	14/163	159/5658	0.000173524	0.01887	0.016835	ZFP36L1/CIRBP/HSPB1/RPS15/UBA52/RPL32/HSPA8/ZFP36L2/UBB/HSPA1A/RPS25/RPL29/RPS17/RPL31	14
CC	GO:0099572	postsynaptic specialization	10/170	116/5894	0.0017837	0.0217735	0.0173514	GRM3/ERBB4/CAMK2N1/NSMF/CRYAB/KCND2/GRID2/DNM3/RPS25/FYN	10
BP	GO:0044270	cellular nitrogen compound catabolic process	18/163	248/5658	0.000247196	0.0224266	0.020008	ZFP36L1/CIRBP/HSPB1/DDIT4/RPS15/ALDOA/UBA52/PDE8A/RPL32/HSPA8/ZFP36L2/ZBTB20/UBB/HSPA1A/RPS25/RPL29/RPS17/RPL31	18
BP	GO:0009266	response to temperature stimulus	10/163	91/5658	0.000256967	0.0224266	0.020008	HSPH1/FOS/CIRBP/CAMK2G/DNAJA4/DNAJB6/CRYAB/HSPA8/ACOT11/HSPA1A	10
BP	GO:0000904	cell morphogenesis involved in differentiation	21/163	317/5658	0.000265124	0.0224266	0.020008	HES1/STMN1/CCK/PREX2/SLC1A3/CFL1/NSMF/MICALL2/SEMA4D/NRXN1/CUX1/DNM3/CHN1/PEAK1/ZSWIM6/BMPR1B/PTPRD/FAT1/BSG/FYN/PARD3	21
BP	GO:0071560	cellular response to transforming growth factor beta stimulus	12/163	127/5658	0.000265463	0.0224266	0.020008	ZFP36L1/FOS/SOX5/SOX9/UBA52/ZFP36L2/UBB/HSPA1A/BMPR1B/FUT8/FYN/PARD3	12
BP	GO:0098609	cell-cell adhesion	25/163	414/5658	0.000285079	0.0224266	0.020008	SPARCL1/ZFP36L1/PCDH9/HSPH1/HSPB1/CADM1/HES1/SOX9/TENM2/DNAJB6/TTYH1/CDH20/LGALS1/PRKG1/SLC7A11/SEMA4D/NRXN1/SDC4/GRID2/NCAM2/PCDH7/PTPRD/FAT1/BSG/FYN	25
BP	GO:0046700	heterocycle catabolic process	18/163	251/5658	0.000286907	0.0224266	0.020008	ZFP36L1/CIRBP/HSPB1/DDIT4/RPS15/ALDOA/UBA52/PDE8A/RPL32/HSPA8/ZFP36L2/ZBTB20/UBB/HSPA1A/RPS25/RPL29/RPS17/RPL31	18
BP	GO:0071559	response to transforming growth factor beta	12/163	129/5658	0.000307263	0.0227666	0.0203113	ZFP36L1/FOS/SOX5/SOX9/UBA52/ZFP36L2/UBB/HSPA1A/BMPR1B/FUT8/FYN/PARD3	12
BP	GO:0006612	protein targeting to membrane	10/163	93/5658	0.000307438	0.0227666	0.0203113	RPS15/UBA52/SRP14/RPL32/RPS25/RPL29/RPS17/RPL31/FYN/PARD3	10
BP	GO:0019439	aromatic compound catabolic process	18/163	255/5658	0.000348454	0.0245138	0.0218701	ZFP36L1/CIRBP/HSPB1/DDIT4/RPS15/ALDOA/UBA52/PDE8A/RPL32/HSPA8/ZFP36L2/ZBTB20/UBB/HSPA1A/RPS25/RPL29/RPS17/RPL31	18
BP	GO:0098742	cell-cell adhesion via plasma-membrane adhesion molecules	11/163	114/5658	0.00040039	0.0256867	0.0229165	SPARCL1/PCDH9/CADM1/TENM2/CDH20/NRXN1/GRID2/PCDH7/PTPRD/FAT1/BSG	11
BP	GO:0051260	protein homooligomerization	11/163	115/5658	0.000431878	0.0257973	0.0230152	CLU/RBMX/ALDOA/CRYAB/KCND2/AQP4/SPAG9/FUS/SLC1A2/KCTD8/SYT1	11
BP	GO:0009628	response to abiotic stimulus	27/163	476/5658	0.000438118	0.0257973	0.0230152	ZFP36L1/HSPH1/FOS/CIRBP/CAMK2G/SOX9/DNAJA4/CCK/DNAJB6/DDIT4/SLC1A3/UBA52/NSMF/CRYAB/KCND2/GJA1/HSPA8/SLC7A11/NRXN1/UBB/ACOT11/SLC1A2/HSPA1A/PDGFRB/RHOB/ITPR2/FYN	27
BP	GO:0051259	protein complex oligomerization	15/163	195/5658	0.000449206	0.0257973	0.0230152	CAMK2G/CLU/RBMX/CCK/ALDOA/CRYAB/KCND2/GJA1/AQP4/SPAG9/TRA2B/FUS/SLC1A2/KCTD8/SYT1	15
CC	GO:0005924	cell-substrate adherens junction	15/170	231/5894	0.00258252	0.0261204	0.0208155	HSPB1/DLC1/RPS15/CFL1/GJA1/HSPA8/SDC4/HSPA1A/RPS17/PEAK1/PDGFRB/FAT1/RHOB/RPL31/BSG	15
CC	GO:0005925	focal adhesion	15/170	231/5894	0.00258252	0.0261204	0.0208155	HSPB1/DLC1/RPS15/CFL1/GJA1/HSPA8/SDC4/HSPA1A/RPS17/PEAK1/PDGFRB/FAT1/RHOB/RPL31/BSG	15
CC	GO:0030055	cell-substrate junction	15/170	232/5894	0.00269259	0.0264771	0.0210998	HSPB1/DLC1/RPS15/CFL1/GJA1/HSPA8/SDC4/HSPA1A/RPS17/PEAK1/PDGFRB/FAT1/RHOB/RPL31/BSG	15
BP	GO:0006518	peptide metabolic process	18/163	263/5658	0.000506783	0.0276396	0.0246588	ZFP36L1/CIRBP/QKI/HSPB1/CLU/RPS15/SPON1/UBA52/RPL32/HSPA8/SLC7A11/ABCF1/ZFP36L2/RPS25/RPL29/RPS17/RPL31/GFAP	18
BP	GO:1901361	organic cyclic compound catabolic process	18/163	264/5658	0.000530397	0.0276396	0.0246588	ZFP36L1/CIRBP/HSPB1/DDIT4/RPS15/ALDOA/UBA52/PDE8A/RPL32/HSPA8/ZFP36L2/ZBTB20/UBB/HSPA1A/RPS25/RPL29/RPS17/RPL31	18
BP	GO:0071363	cellular response to growth factor stimulus	21/163	336/5658	0.000581622	0.0287137	0.0256171	ZFP36L1/FOS/SOX5/HSPB1/HES5/HES1/ERBB4/SOX9/DDIT4/UBA52/PDE8A/ZFP36L2/NUMA1/UBB/HSPA1A/BMPR1B/PDGFRB/FUT8/RGMA/FYN/PARD3	21
BP	GO:0051960	regulation of nervous system development	24/163	410/5658	0.000602227	0.0292184	0.0260673	HES5/HES1/ERBB4/SOX9/MMD2/LGALS1/CFL1/NSMF/SEMA4D/SPAG9/NRXN1/GRID2/PTPRG/CUX1/DAAM2/DNM3/CHN1/ZSWIM6/ID4/PTPRD/RGMA/FYN/PARD3/SYT1	24
BP	GO:0050767	regulation of neurogenesis	22/163	368/5658	0.00078254	0.0333647	0.0297665	HES5/HES1/ERBB4/SOX9/MMD2/LGALS1/CFL1/NSMF/SEMA4D/SPAG9/GRID2/PTPRG/CUX1/DAAM2/DNM3/CHN1/ZSWIM6/ID4/PTPRD/RGMA/FYN/SYT1	22
BP	GO:0044089	positive regulation of cellular component biogenesis	15/163	208/5658	0.000884875	0.0371648	0.0331568	CLU/SOX9/CCK/TENM2/SEMA4D/NRXN1/SDC4/GRID2/NUMA1/DNM3/HSPA1A/GPM6A/PTPRD/ARHGEF10/PTPRJ	15
CC	GO:0098793	presynapse	12/170	173/5894	0.00405681	0.0377924	0.030117	GRM3/ERBB4/CCK/HSPA8/NRXN1/CACNB2/DNM3/SLC1A2/GPM6A/GABBR1/KCTD8/SYT1	12
BP	GO:0072657	protein localization to membrane	17/163	254/5658	0.0009382	0.0382622	0.0341359	DPP10/RPS15/GPC5/UBA52/SRP14/RPL32/SLC7A11/GPC6/NRXN1/CACNB2/RPS25/RPL29/RPS17/RPL31/BSG/FYN/PARD3	17
BP	GO:0051129	negative regulation of cellular component organization	18/163	280/5658	0.00106009	0.0403725	0.0360185	TMSB4X/CST3/TMSB10/CLU/STMN1/DNAJA4/DLC1/DNAJB6/LGALS1/CRYAB/HSPA8/SEMA4D/JARID2/PTPRG/DNM3/HSPA1A/RGMA/FYN	18
BP	GO:0070848	response to growth factor	21/163	352/5658	0.00106553	0.0403725	0.0360185	ZFP36L1/FOS/SOX5/HSPB1/HES5/HES1/ERBB4/SOX9/DDIT4/UBA52/PDE8A/ZFP36L2/NUMA1/UBB/HSPA1A/BMPR1B/PDGFRB/FUT8/RGMA/FYN/PARD3	21
BP	GO:0022604	regulation of cell morphogenesis	15/163	212/5658	0.00107603	0.0403725	0.0360185	DLC1/CFL1/ALDOA/NSMF/SEMA4D/FMNL2/CUX1/DNM3/CHN1/ZSWIM6/PTPRD/RHOB/PHIP/FYN/SYT1	15
BP	GO:1902903	regulation of supramolecular fiber organization	12/163	149/5658	0.00113229	0.0414783	0.0370051	TMSB4X/TMSB10/CLU/STMN1/DLC1/CFL1/CRYAB/HSPA8/SDC4/NUMA1/HSPA1A/ARHGEF10	12
BP	GO:0043603	cellular amide metabolic process	20/163	330/5658	0.00116208	0.0419242	0.0374029	ZFP36L1/CIRBP/ELOVL5/QKI/HSPB1/CLU/RPS15/SPON1/UBA52/RPL32/HSPA8/SLC7A11/ABCF1/ZFP36L2/ACOT11/RPS25/RPL29/RPS17/RPL31/GFAP	20
CC	GO:0005912	adherens junction	17/170	300/5894	0.00558351	0.0482089	0.038418	HSPB1/DLC1/CDH20/RPS15/CFL1/GJA1/HSPA8/SDC4/HSPA1A/RPS17/PEAK1/PDGFRB/FAT1/RHOB/RPL31/BSG/PARD3	17
CC	GO:0070161	anchoring junction	17/170	306/5894	0.00678548	0.0571919	0.0455766	HSPB1/DLC1/CDH20/RPS15/CFL1/GJA1/HSPA8/SDC4/HSPA1A/RPS17/PEAK1/PDGFRB/FAT1/RHOB/RPL31/BSG/PARD3	17
BP	GO:0010975	regulation of neuron projection development	14/163	201/5658	0.00183313	0.0573547	0.0511693	LGALS1/CFL1/NSMF/SEMA4D/GRID2/PTPRG/CUX1/DNM3/CHN1/ZSWIM6/PTPRD/RGMA/FYN/SYT1	14
BP	GO:0050808	synapse organization	12/163	158/5658	0.00187905	0.0574744	0.0512761	SPARCL1/ERBB4/CFL1/SLC7A11/SEMA4D/NRXN1/CACNB2/GRID2/DNM3/GPM6A/PTPRD/FYN	12
BP	GO:0043043	peptide biosynthetic process	14/163	204/5658	0.00210742	0.0630605	0.0562598	ZFP36L1/CIRBP/QKI/HSPB1/RPS15/UBA52/RPL32/SLC7A11/ABCF1/ZFP36L2/RPS25/RPL29/RPS17/RPL31	14
BP	GO:0030900	forebrain development	13/163	182/5658	0.00212891	0.0630605	0.0562598	HES5/HES1/ERBB4/DLC1/PRKG1/SLC7A11/TRA2B/UBB/SLC1A2/ZSWIM6/ID4/EMX2/FYN	13
BP	GO:0048863	stem cell differentiation	10/163	122/5658	0.00256264	0.0728412	0.0649857	SOX5/HES5/HES1/ERBB4/SOX9/CFL1/SEMA4D/ZFP36L2/JARID2/GPM6A	10
BP	GO:1902532	negative regulation of intracellular signal transduction	14/163	209/5658	0.00263995	0.073278	0.0653754	TMSB4X/NDRG2/HSPB1/CLU/CAMK2N1/STMN1/DLC1/DDIT4/PEBP1/APLP1/HSPA1A/TPT1/WWC1/PTPRJ	14
BP	GO:0050768	negative regulation of neurogenesis	11/163	144/5658	0.00276489	0.0740989	0.0661078	HES5/HES1/ERBB4/SOX9/LGALS1/SEMA4D/PTPRG/DAAM2/DNM3/ID4/RGMA	11
BP	GO:0006470	protein dephosphorylation	10/163	125/5658	0.00306307	0.0790779	0.0705498	CAMK2G/DLC1/PPP2R2B/NSMF/PPP1R3C/PTPRG/PDGFRB/PTPRD/PTPN13/PTPRJ	10
BP	GO:0099537	trans-synaptic signaling	15/163	238/5658	0.00336895	0.0817261	0.0729124	DTNA/GRM3/GABRB1/SLC1A3/NSMF/KCND2/HSPA8/SLC7A11/NRXN1/CACNB2/GRID2/SLC1A2/PTPRD/FYN/SYT1	15
BP	GO:0006412	translation	13/163	193/5658	0.00356102	0.084541	0.0754237	ZFP36L1/CIRBP/QKI/HSPB1/RPS15/UBA52/RPL32/ABCF1/ZFP36L2/RPS25/RPL29/RPS17/RPL31	13
BP	GO:0007167	enzyme linked receptor protein signaling pathway	24/163	467/5658	0.00357512	0.084541	0.0754237	FOS/HSPB1/HES5/F3/HES1/ERBB4/SOX9/STMN1/DDIT4/UBA52/NUMA1/PTPRG/UBB/CHN1/HSPA1A/BMPR1B/PDGFRB/FUT8/PTPRD/RGMA/PTPRJ/PHIP/FYN/PARD3	24
BP	GO:0090150	establishment of protein localization to membrane	10/163	128/5658	0.00363871	0.084819	0.0756718	RPS15/UBA52/SRP14/RPL32/RPS25/RPL29/RPS17/RPL31/FYN/PARD3	10
BP	GO:0043604	amide biosynthetic process	15/163	240/5658	0.00364716	0.084819	0.0756718	ZFP36L1/CIRBP/ELOVL5/QKI/HSPB1/RPS15/UBA52/RPL32/SLC7A11/ABCF1/ZFP36L2/RPS25/RPL29/RPS17/RPL31	15
BP	GO:0099536	synaptic signaling	15/163	241/5658	0.00379319	0.0868357	0.077471	DTNA/GRM3/GABRB1/SLC1A3/NSMF/KCND2/HSPA8/SLC7A11/NRXN1/CACNB2/GRID2/SLC1A2/PTPRD/FYN/SYT1	15
BP	GO:0030029	actin filament-based process	19/163	340/5658	0.00389353	0.0869463	0.0775697	TMSB4X/TMSB10/STMN1/DLC1/DNAJB6/CFL1/PRKG1/ALDOA/MICALL2/GJA1/CACNB2/SDC4/FMNL2/DAAM2/PDGFRB/FAT1/RHOB/ARHGEF10/GPM6B	19
BP	GO:0060284	regulation of cell development	22/163	418/5658	0.00397948	0.0869463	0.0775697	HES5/HES1/ERBB4/SOX9/MMD2/LGALS1/CFL1/NSMF/SEMA4D/SPAG9/GRID2/PTPRG/CUX1/DAAM2/DNM3/CHN1/ZSWIM6/ID4/PTPRD/RGMA/FYN/SYT1	22
BP	GO:0051961	negative regulation of nervous system development	11/163	151/5658	0.0039932	0.0869463	0.0775697	HES5/HES1/ERBB4/SOX9/LGALS1/SEMA4D/PTPRG/DAAM2/DNM3/ID4/RGMA	11
CC	GO:0005739	mitochondrion	14/170	248/5894	0.0119542	0.0919955	0.0733119	CLU/ERBB4/DDIT4/PPP2R2B/UBA52/CRYAB/GJA1/JARID2/UBB/ACOT11/HSPA1A/P4HA1/BSG/FYN	14
BP	GO:0080135	regulation of cellular response to stress	17/163	296/5658	0.00477738	0.0946729	0.084463	HSPH1/HSPB1/CAMK2G/CLU/DNAJB6/PDE8A/CRYAB/HSPA8/SLC7A11/SPAG9/FUS/HSPA1A/TPT1/FUT8/FIGN/RGMA/FYN	17
BP	GO:0120035	regulation of plasma membrane bounded cell projection organization	16/163	273/5658	0.00507172	0.0998029	0.0890397	TENM2/LGALS1/CFL1/NSMF/SEMA4D/GRID2/PTPRG/CUX1/DNM3/CHN1/GPM6A/ZSWIM6/PTPRD/RGMA/FYN/SYT1	16
BP	GO:0030036	actin cytoskeleton organization	17/163	298/5658	0.00511129	0.099883	0.0891112	TMSB4X/TMSB10/STMN1/DLC1/DNAJB6/CFL1/PRKG1/ALDOA/MICALL2/SDC4/FMNL2/DAAM2/PDGFRB/FAT1/RHOB/ARHGEF10/GPM6B	17

## Sheet: AST-PP
ONTOLOGY	ID	Description	GeneRatio	BgRatio	pvalue	p.adjust	qvalue	geneID	Count
CC	GO:0045202	synapse	125/822	434/5894	3.15881e-17	1.44989e-14	1.12054e-14	MT3/CLU/GPC6/APOE/TENM2/LRRTM4/CADM1/GABRB1/FGFR2/SAMD4A/LRRC4C/KCND2/SPARCL1/GABRA2/PSD3/GRID2/PTPRD/GLUL/PDE4B/PHACTR1/BAALC/DNAJB1/SPOCK1/DLGAP1/CCK/GRIK4/DTNA/PTPRZ1/SLC17A7/NLGN1/CPE/SYT17/GRM3/RPL8/TNIK/IL1RAPL1/CRYAB/GABBR1/SYT1/FYN/PTN/PPFIA1/PRNP/GAK/UNC5C/TUBB2B/OLFM2/ATP1A2/SLC6A11/GRIA4/ACTG1/GABRG1/BCAN/KCTD8/CNN3/CDH13/FCHSD2/MAP4/MINK1/ATP2B4/CACNB2/TUBA1A/CAMK2N1/ADD1/FUS/LGI1/ADD…	125
CC	GO:0098794	postsynapse	76/822	215/5894	6.17026e-16	1.41608e-13	1.09441e-13	MT3/TENM2/LRRTM4/GABRB1/LRRC4C/KCND2/GABRA2/PSD3/GRID2/PDE4B/BAALC/DNAJB1/SPOCK1/DLGAP1/GRIK4/SLC17A7/NLGN1/GRM3/RPL8/TNIK/IL1RAPL1/CRYAB/GABBR1/FYN/PTN/PRNP/ATP1A2/SLC6A11/GRIA4/GABRG1/KCTD8/CNN3/MAP4/MINK1/CAMK2N1/ADD1/FUS/ADD3/HIP1/DAB1/OPHN1/GPM6A/NRGN/NLGN4X/MEF2C/NRP1/RPS25/STAT3/SLC6A1/TANC1/SHISA6/ERBB4/SORCS2/GRID1/PDLIM5/DNM3/DNM2/SLC8A1/ACTB/GRM7/GRIN2C/EEF2K/ADRA1A/LYN/HIP1R/PCDH17/EP…	76
CC	GO:0044456	synapse part	95/822	324/5894	9.93746e-14	1.52043e-11	1.17506e-11	MT3/APOE/TENM2/LRRTM4/GABRB1/LRRC4C/KCND2/GABRA2/PSD3/GRID2/GLUL/PDE4B/BAALC/DNAJB1/SPOCK1/DLGAP1/CCK/GRIK4/SLC17A7/NLGN1/CPE/SYT17/GRM3/RPL8/TNIK/IL1RAPL1/CRYAB/GABBR1/SYT1/FYN/PTN/PPFIA1/PRNP/GAK/OLFM2/ATP1A2/SLC6A11/GRIA4/ACTG1/GABRG1/KCTD8/CNN3/MAP4/MINK1/ATP2B4/CACNB2/CAMK2N1/ADD1/FUS/LGI1/ADD3/CASK/HIP1/SLC1A2/DAB1/OPHN1/GPM6A/NRGN/NLGN4X/MEF2C/NRP1/RPS25/WFS1/STAT3/SLC6A1/TANC1/ROR1/SHISA6…	95
CC	GO:0043005	neuron projection	118/822	447/5894	2.96139e-13	3.3982e-11	2.62629e-11	HSP90AA1/HSPB1/MT3/CLU/APOE/TENM2/GABRB1/SAMD4A/FOS/NAV1/CAMK2G/KCND2/STMN1/KCNIP1/GABRA2/GRID2/APOD/GLUL/PDE4B/EPHA6/BAALC/DNAJB1/SPOCK1/CKB/CCK/DTNA/DOCK4/SLC17A7/NLGN1/GRM3/LRP1/PCDH9/IL1RAPL1/BMPR1B/CRYAB/GABBR1/SYT1/ROBO2/FYN/PARD3/BMPR1A/CNTNAP2/PRNP/UNC5C/ATP1A2/SLC6A11/GRIA4/RPL28/ACTG1/SLC1A4/GABRG1/CNN3/CDH13/FCHSD2/MAP4/MINK1/ATP2B4/GNAO1/PHLPP1/NDRG2/CAMK2N1/FUS/PREX1/SLC1A2/DAB1/TRAK…	118
CC	GO:0098984	neuron to neuron synapse	47/822	118/5894	2.06269e-12	1.89355e-10	1.46343e-10	MT3/LRRC4C/KCND2/PSD3/GRID2/PDE4B/BAALC/DNAJB1/SPOCK1/DLGAP1/GRIK4/NLGN1/GRM3/RPL8/TNIK/CRYAB/SYT1/FYN/PRNP/CNN3/MAP4/MINK1/CAMK2N1/ADD1/ADD3/DAB1/NRGN/NLGN4X/RPS25/STAT3/TANC1/SHISA6/ERBB4/SORCS2/GRID1/PDLIM5/DNM3/DNM2/GRM7/GRIN2C/EEF2K/LYN/HIP1R/EPS8/DLG1/SYT11/CTNNA2	47
CC	GO:0032279	asymmetric synapse	45/822	111/5894	2.96244e-12	2.26626e-10	1.75148e-10	MT3/LRRC4C/KCND2/PSD3/GRID2/PDE4B/BAALC/DNAJB1/SPOCK1/DLGAP1/NLGN1/GRM3/RPL8/TNIK/CRYAB/FYN/PRNP/CNN3/MAP4/MINK1/CAMK2N1/ADD1/ADD3/DAB1/NRGN/NLGN4X/RPS25/STAT3/TANC1/SHISA6/ERBB4/SORCS2/GRID1/PDLIM5/DNM3/DNM2/GRM7/GRIN2C/EEF2K/LYN/HIP1R/EPS8/DLG1/SYT11/CTNNA2	45
CC	GO:0097060	synaptic membrane	54/822	149/5894	3.99913e-12	2.62228e-10	2.02662e-10	TENM2/LRRTM4/GABRB1/LRRC4C/KCND2/GABRA2/PSD3/GRID2/BAALC/DLGAP1/GRIK4/NLGN1/CPE/GRM3/IL1RAPL1/CRYAB/GABBR1/SYT1/OLFM2/SLC6A11/GRIA4/GABRG1/KCTD8/MINK1/ATP2B4/CAMK2N1/CASK/HIP1/SLC1A2/GPM6A/NRGN/NLGN4X/NRP1/SLC6A1/TANC1/SHISA6/ERBB4/GRID1/PDLIM5/DNM3/DNM2/SLC8A1/GRM7/GRIN2C/ADRA1A/GRM8/HIP1R/PCDH17/DLG1/CDH10/SYT11/CADPS2/CTNNA2/PICALM	54
CC	GO:0014069	postsynaptic density	44/822	109/5894	6.20284e-12	3.55888e-10	2.75047e-10	MT3/LRRC4C/KCND2/PSD3/GRID2/PDE4B/BAALC/DNAJB1/SPOCK1/DLGAP1/NLGN1/GRM3/RPL8/TNIK/CRYAB/FYN/PRNP/CNN3/MAP4/MINK1/CAMK2N1/ADD1/ADD3/DAB1/NRGN/NLGN4X/RPS25/STAT3/TANC1/SHISA6/ERBB4/SORCS2/GRID1/PDLIM5/DNM3/DNM2/GRIN2C/EEF2K/LYN/HIP1R/EPS8/DLG1/SYT11/CTNNA2	44
BP	GO:0048666	neuron development	121/802	453/5658	1.6826e-13	6.98618e-10	5.90683e-10	HSP90AA1/MT3/GJA1/APOE/ID2/TENM2/UNC5D/GABRB1/FGFR2/PRKCA/LRRC4C/NR4A3/STMN1/ZSWIM6/GRID2/APOD/PTPRD/EPHA6/CD38/PHACTR1/CFL1/NRXN3/TNC/SPOCK1/NR4A2/AGT/CCK/PTPRZ1/MAP4K4/SEMA5A/HES5/NLGN1/SYT17/NTM/DCLK2/PRKG1/LRP1/RORB/TNIK/IL1RAPL1/BMPR1B/PREX2/SYT1/ROBO2/KANK1/FYN/PARD3/PTN/CNTNAP2/PMP22/GAK/UNC5C/TUBB2B/PTPRM/OPCML/CUX1/NEO1/NFE2L2/MAP4/MINK1/GNAO1/GLI2/PREX1/LGI1/DENND5A/SDC4/DGKG/DAB1/CTNNA…	121
CC	GO:0099572	postsynaptic specialization	45/822	116/5894	1.81229e-11	9.2427e-10	7.1432e-10	MT3/LRRC4C/KCND2/PSD3/GRID2/PDE4B/BAALC/DNAJB1/SPOCK1/DLGAP1/NLGN1/GRM3/RPL8/TNIK/CRYAB/FYN/PRNP/CNN3/MAP4/MINK1/CAMK2N1/ADD1/ADD3/DAB1/NRGN/NLGN4X/RPS25/STAT3/TANC1/SHISA6/ERBB4/SORCS2/GRID1/PDLIM5/DNM3/DNM2/GRIN2C/EEF2K/LYN/HIP1R/EPS8/DLG1/CDH10/SYT11/CTNNA2	45
CC	GO:0044463	cell projection part	119/822	482/5894	3.18941e-11	1.33085e-09	1.02855e-09	HSP90AA1/HSPB1/MT3/CLU/APOE/TENM2/GABRB1/SAMD4A/NAV1/KCND2/KCNIP1/DLC1/APC/GABRA2/MYO6/PSD3/GRID2/APOD/SLC7A11/GLUL/PDE4B/DNAJB1/CFL1/SPOCK1/CKB/CCK/NLGN1/IQCA1/GRM3/LRP1/PCDH9/IL1RAPL1/BMPR1B/CRYAB/GABBR1/SYT1/ROBO2/KANK1/FYN/PARD3/ANTXR1/BMPR1A/CNTNAP2/PRNP/UNC5C/ATP1A2/GRIA4/RPL28/ACTG1/SLC1A4/GABRG1/CNN3/FCHSD2/MAP4/MINK1/ATP2B4/GNAO1/PHLPP1/NDRG2/CAMK2N1/GLI2/FUS/PREX1/CASK/SLC1A2/TRAK1/OPHN…	119
CC	GO:0120038	plasma membrane bounded cell projection part	119/822	482/5894	3.18941e-11	1.33085e-09	1.02855e-09	HSP90AA1/HSPB1/MT3/CLU/APOE/TENM2/GABRB1/SAMD4A/NAV1/KCND2/KCNIP1/DLC1/APC/GABRA2/MYO6/PSD3/GRID2/APOD/SLC7A11/GLUL/PDE4B/DNAJB1/CFL1/SPOCK1/CKB/CCK/NLGN1/IQCA1/GRM3/LRP1/PCDH9/IL1RAPL1/BMPR1B/CRYAB/GABBR1/SYT1/ROBO2/KANK1/FYN/PARD3/ANTXR1/BMPR1A/CNTNAP2/PRNP/UNC5C/ATP1A2/GRIA4/RPL28/ACTG1/SLC1A4/GABRG1/CNN3/FCHSD2/MAP4/MINK1/ATP2B4/GNAO1/PHLPP1/NDRG2/CAMK2N1/GLI2/FUS/PREX1/CASK/SLC1A2/TRAK1/OPHN…	119
CC	GO:0045211	postsynaptic membrane	43/822	110/5894	3.83652e-11	1.46747e-09	1.13413e-09	TENM2/LRRTM4/GABRB1/LRRC4C/KCND2/GABRA2/PSD3/GRID2/BAALC/DLGAP1/GRIK4/NLGN1/GRM3/IL1RAPL1/GABBR1/SLC6A11/GRIA4/GABRG1/KCTD8/MINK1/CAMK2N1/HIP1/NRGN/NLGN4X/NRP1/SLC6A1/TANC1/SHISA6/ERBB4/GRID1/PDLIM5/DNM3/DNM2/SLC8A1/GRM7/GRIN2C/ADRA1A/PCDH17/DLG1/CDH10/CADPS2/CTNNA2/PICALM	43
BP	GO:0031175	neuron projection development	108/802	399/5658	1.65765e-12	3.44127e-09	2.90961e-09	HSP90AA1/MT3/GJA1/APOE/UNC5D/FGFR2/PRKCA/LRRC4C/NR4A3/STMN1/ZSWIM6/GRID2/APOD/PTPRD/EPHA6/CD38/PHACTR1/CFL1/NRXN3/TNC/SPOCK1/NR4A2/AGT/CCK/PTPRZ1/MAP4K4/SEMA5A/HES5/NLGN1/SYT17/PRKG1/LRP1/TNIK/IL1RAPL1/BMPR1B/PREX2/SYT1/ROBO2/KANK1/FYN/PARD3/PTN/CNTNAP2/PMP22/GAK/UNC5C/TUBB2B/PTPRM/CUX1/NEO1/NFE2L2/MAP4/MINK1/GNAO1/GLI2/PREX1/LGI1/DENND5A/SDC4/DAB1/CTNNA1/GAB2/TRAK1/OPHN1/PALLD/PLP1/EPHB1/LGALS1/…	108
CC	GO:0036477	somatodendritic compartment	81/822	289/5894	9.84408e-11	3.47572e-09	2.6862e-09	HSP90AA1/MT3/CLU/APOE/TENM2/GABRB1/SAMD4A/KCND2/KCNIP1/GABRA2/GRID2/APOD/GLUL/PDE4B/DNAJB1/CKB/CCK/NLGN1/CPE/GRM3/LRP1/IL1RAPL1/BMPR1B/CRYAB/GABBR1/FYN/PARD3/BMPR1A/LDLR/CNTNAP2/PRNP/UNC5C/ATP1A2/GRIA4/RPL28/SLC1A4/GABRG1/CNN3/MINK1/GNAO1/CAMK2N1/FUS/PREX1/DAB1/TRAK1/OPHN1/EPHB1/GPM6A/NRGN/WLS/NLGN4X/FEZ1/PDE9A/NRP1/PTBP2/WFS1/TANC1/SHISA6/DNM3/DNM2/SST/SGCE/SLC8A1/SLC1A3/ASTN2/GRM7/UBXN1/EEF2K/S…	81
CC	GO:0030425	dendrite	65/822	213/5894	1.62523e-10	5.32842e-09	4.11805e-09	HSP90AA1/MT3/CLU/APOE/TENM2/GABRB1/SAMD4A/KCND2/KCNIP1/GABRA2/GRID2/APOD/PDE4B/DNAJB1/CKB/CCK/NLGN1/GRM3/LRP1/IL1RAPL1/BMPR1B/CRYAB/GABBR1/FYN/BMPR1A/CNTNAP2/PRNP/UNC5C/ATP1A2/GRIA4/RPL28/SLC1A4/GABRG1/CNN3/MINK1/GNAO1/CAMK2N1/FUS/PREX1/TRAK1/OPHN1/EPHB1/GPM6A/NRGN/WLS/NLGN4X/FEZ1/WFS1/TANC1/SHISA6/DNM3/DNM2/SGCE/SLC8A1/GRM7/UBXN1/EEF2K/IL6ST/PPARGC1A/HIP1R/HSPA8/NR1D1/SYT11/RGS12/ELOVL5	65
CC	GO:0097447	dendritic tree	65/822	214/5894	2.03038e-10	6.21297e-09	4.80168e-09	HSP90AA1/MT3/CLU/APOE/TENM2/GABRB1/SAMD4A/KCND2/KCNIP1/GABRA2/GRID2/APOD/PDE4B/DNAJB1/CKB/CCK/NLGN1/GRM3/LRP1/IL1RAPL1/BMPR1B/CRYAB/GABBR1/FYN/BMPR1A/CNTNAP2/PRNP/UNC5C/ATP1A2/GRIA4/RPL28/SLC1A4/GABRG1/CNN3/MINK1/GNAO1/CAMK2N1/FUS/PREX1/TRAK1/OPHN1/EPHB1/GPM6A/NRGN/WLS/NLGN4X/FEZ1/WFS1/TANC1/SHISA6/DNM3/DNM2/SGCE/SLC8A1/GRM7/UBXN1/EEF2K/IL6ST/PPARGC1A/HIP1R/HSPA8/NR1D1/SYT11/RGS12/ELOVL5	65
CC	GO:0098590	plasma membrane region	116/822	482/5894	3.31178e-10	9.50066e-09	7.34256e-09	GJA1/AQP4/TENM2/LRRTM4/CADM1/GABRB1/TFRC/LRRC4C/KCND2/DLC1/SLC14A1/APC/GABRA2/MYO6/PSD3/GRID2/SLC7A11/PDGFRB/CD38/BAALC/CFL1/DLGAP1/GRIK4/NLGN1/CPE/GRM3/LRP1/SLC3A2/TNIK/IL1RAPL1/CRYAB/GABBR1/SYT1/ROBO2/KANK1/CNTFR/PARD3/ANTXR1/BMPR1A/LDLR/CNTNAP2/OLFM2/ATP1A2/PARD3B/SLC6A11/GRIA4/TF/GABRG1/KCTD8/CDH13/LEPR/MINK1/ATP2B4/PHLPP1/CAMK2N1/ADD1/SLC4A4/ADD3/CASK/HIP1/SLC1A2/CTNNA1/ITGAV/GPM6A/NRGN/WLS/…	116
CC	GO:0098978	glutamatergic synapse	44/822	121/5894	3.67938e-10	9.93433e-09	7.67772e-09	GPC6/APOE/LRRC4C/KCND2/SPARCL1/GRID2/PTPRD/DNAJB1/NLGN1/GRM3/TNIK/IL1RAPL1/SYT1/FYN/OLFM2/BCAN/ATP2B4/LGI1/HIP1/SLC1A2/OPHN1/EPHB1/GPM6A/NRGN/NLGN4X/NRP1/STAT3/DGKB/SHISA6/ERBB4/GRID1/DNM3/DNM2/ACTB/GRIN2C/ADRA1A/LYN/PCDH17/EPS8/DLG1/CDH10/CADPS2/NRG3/PLCG1	44
CC	GO:0070161	anchoring junction	82/822	306/5894	8.47009e-10	2.15987e-08	1.66925e-08	HSPA1A/HSPB1/HSPA1B/GJA1/RPS15/CDH20/FRMD4A/DLC1/APC/CDHR3/PDGFRB/CFL1/TNC/SORBS1/MAP4K4/RPL18/STXBP6/LRP1/RPL8/ARHGAP24/PARD3/LPP/LIMS1/MYO1E/PPFIA1/PPIA/ARHGAP31/GSN/GAK/PTPRM/TNK2/PARD3B/ACTG1/MPZL1/FGFR3/CNN3/CDH13/KAZN/ADD1/CASK/SDC4/CTNNA1/PALLD/RPS11/ITGAV/B2M/CD44/EPB41L2/RPL37A/NRP1/CD9/ARVCF/RPLP2/PDLIM5/FAM107A/DNM2/GDI2/ACTB/MSN/OXTR/TJP1/RPLP1/HSPA5/LYN/ITGB8/TNS3/DOCK7/RHOB/HSPA8/UB…	82
BP	GO:0000902	cell morphogenesis	116/802	456/5658	2.00554e-11	2.77566e-08	2.34683e-08	HSP90AA1/MT3/CLU/GJA1/APOE/ID2/UNC5D/CDH20/FGFR2/PRKCA/LRRC4C/NR4A3/STMN1/ZSWIM6/DLC1/CDHR3/PTPRD/EPHA6/PHACTR1/CFL1/NRXN3/NR4A2/CCK/PTPRZ1/MAP4K4/SEMA5A/SCARA3/NLGN1/SYT17/LRP1/TNIK/IL1RAPL1/BMPR1B/PREX2/SYT1/ROBO2/KANK1/FYN/PARD3/ANTXR1/PTN/ALDOA/LIMS1/CNTNAP2/DOCK1/FGD4/UNC5C/TUBB2B/PTPRM/CUX1/NEO1/SH3D19/CDH13/MINK1/GLI2/ADD1/CAPZB/PREX1/LGI1/DAB1/GAB2/TRAK1/OPHN1/PALLD/RHOJ/ITGAV/EPHB1/GPM6A…	116
CC	GO:0005912	adherens junction	80/822	300/5894	1.78128e-09	4.3032e-08	3.32572e-08	HSPA1A/HSPB1/HSPA1B/GJA1/RPS15/CDH20/FRMD4A/DLC1/APC/CDHR3/PDGFRB/CFL1/TNC/SORBS1/MAP4K4/RPL18/STXBP6/LRP1/RPL8/ARHGAP24/PARD3/LPP/LIMS1/MYO1E/PPFIA1/PPIA/ARHGAP31/GSN/GAK/PTPRM/TNK2/PARD3B/ACTG1/MPZL1/FGFR3/CNN3/CDH13/ADD1/CASK/SDC4/CTNNA1/PALLD/RPS11/ITGAV/B2M/CD44/EPB41L2/RPL37A/NRP1/CD9/ARVCF/RPLP2/PDLIM5/FAM107A/DNM2/GDI2/ACTB/MSN/OXTR/TJP1/RPLP1/HSPA5/LYN/ITGB8/TNS3/DOCK7/RHOB/HSPA8/DDR2/DL…	80
BP	GO:0032989	cellular component morphogenesis	121/802	492/5658	7.74079e-11	8.03494e-08	6.79356e-08	HSP90AA1/MT3/CLU/GJA1/APOE/ID2/UNC5D/CDH20/FGFR2/PRKCA/LRRC4C/NR4A3/STMN1/ZSWIM6/DLC1/CDHR3/PTPRD/PDGFRB/EPHA6/PHACTR1/CFL1/NRXN3/NR4A2/CCK/PTPRZ1/MAP4K4/SEMA5A/SCARA3/NLGN1/SYT17/LRP1/TNIK/IL1RAPL1/BMPR1B/AKAP13/PREX2/SYT1/ROBO2/KANK1/FYN/PARD3/ANTXR1/PTN/ALDOA/LIMS1/CNTNAP2/DOCK1/PMP22/FGD4/UNC5C/TUBB2B/PTPRM/CUX1/NEO1/SH3D19/ACTG1/CDH13/MINK1/GLI2/ADD1/CAPZB/PREX1/LGI1/DAB1/GAB2/TRAK1/OPHN1/PA…	121
BP	GO:0048667	cell morphogenesis involved in neuron differentiation	70/802	233/5658	1.3896e-10	1.15393e-07	9.75647e-08	HSP90AA1/MT3/APOE/ID2/UNC5D/FGFR2/PRKCA/LRRC4C/NR4A3/STMN1/ZSWIM6/PTPRD/EPHA6/PHACTR1/CFL1/NRXN3/NR4A2/CCK/PTPRZ1/SEMA5A/NLGN1/LRP1/TNIK/IL1RAPL1/BMPR1B/PREX2/ROBO2/FYN/PARD3/PTN/UNC5C/TUBB2B/PTPRM/CUX1/NEO1/MINK1/GLI2/LGI1/DAB1/GAB2/TRAK1/OPHN1/PALLD/EPHB1/FEZ1/MEF2C/FN1/NRP1/SEMA3E/LHX2/PDLIM5/DNM3/DNM2/GAB1/ACTB/LAMA1/SLC1A3/EEF2K/NFIB/ZSWIM8/CHN1/ETV1/DOCK7/ROBO1/ENAH/CTNNA2/PICALM/SEMA6D/PLC…	70
BP	GO:0120039	plasma membrane bounded cell projection morphogenesis	76/802	266/5658	3.04072e-10	2.10418e-07	1.77909e-07	HSP90AA1/MT3/GJA1/APOE/UNC5D/FGFR2/PRKCA/LRRC4C/NR4A3/STMN1/ZSWIM6/PTPRD/EPHA6/PHACTR1/CFL1/NRXN3/NR4A2/CCK/PTPRZ1/MAP4K4/SEMA5A/NLGN1/SYT17/LRP1/TNIK/IL1RAPL1/BMPR1B/PREX2/SYT1/ROBO2/KANK1/FYN/PARD3/PTN/CNTNAP2/UNC5C/TUBB2B/PTPRM/CUX1/NEO1/MINK1/GLI2/LGI1/DAB1/GAB2/TRAK1/OPHN1/PALLD/EPHB1/GPM6A/FEZ1/CD44/FN1/NRP1/SEMA3E/LHX2/PDLIM5/DNM3/DNM2/GAB1/ACTB/LAMA1/EEF2K/NFIB/ZSWIM8/CHN1/ETV1/DOCK7/ROBO…	76
BP	GO:0007417	central nervous system development	109/802	440/5658	4.98967e-10	2.80878e-07	2.37483e-07	HSP90AA1/MT3/CLU/NAV2/ID2/UNC5D/GABRB1/DAAM2/FGFR2/NR4A3/STMN1/ZSWIM6/DLC1/HMGCS1/GRID2/APOD/SLC7A11/PHACTR1/DNAJB1/SPOCK1/NR4A2/CKB/PTPRZ1/SEMA5A/HES5/SLC17A7/DCLK2/PRKG1/STK3/LRP1/SYT1/ROBO2/FYN/ZIC1/RFX4/BMPR1A/PTN/LDLR/CNTNAP2/GSN/UNC5C/SLC6A11/TRA2B/NCAN/JARID2/BCAN/ACSL3/SOX9/EMX2/ATP2B4/GNAO1/FUT10/NDRG2/GLI2/SLC1A2/DAB1/OPHN1/PLP1/TULP3/EPHB1/FOXO3/NRGN/WLS/NLGN4X/FEZ1/B2M/RORA/NRP1/CD9/P…	109
BP	GO:0048858	cell projection morphogenesis	76/802	269/5658	5.4119e-10	2.80878e-07	2.37483e-07	HSP90AA1/MT3/GJA1/APOE/UNC5D/FGFR2/PRKCA/LRRC4C/NR4A3/STMN1/ZSWIM6/PTPRD/EPHA6/PHACTR1/CFL1/NRXN3/NR4A2/CCK/PTPRZ1/MAP4K4/SEMA5A/NLGN1/SYT17/LRP1/TNIK/IL1RAPL1/BMPR1B/PREX2/SYT1/ROBO2/KANK1/FYN/PARD3/PTN/CNTNAP2/UNC5C/TUBB2B/PTPRM/CUX1/NEO1/MINK1/GLI2/LGI1/DAB1/GAB2/TRAK1/OPHN1/PALLD/EPHB1/GPM6A/FEZ1/CD44/FN1/NRP1/SEMA3E/LHX2/PDLIM5/DNM3/DNM2/GAB1/ACTB/LAMA1/EEF2K/NFIB/ZSWIM8/CHN1/ETV1/DOCK7/ROBO…	76
BP	GO:0048812	neuron projection morphogenesis	73/802	255/5658	6.36036e-10	2.93425e-07	2.48091e-07	HSP90AA1/MT3/GJA1/APOE/UNC5D/FGFR2/PRKCA/LRRC4C/NR4A3/STMN1/ZSWIM6/PTPRD/EPHA6/PHACTR1/CFL1/NRXN3/NR4A2/CCK/PTPRZ1/MAP4K4/SEMA5A/NLGN1/SYT17/LRP1/TNIK/IL1RAPL1/BMPR1B/PREX2/SYT1/ROBO2/FYN/PARD3/PTN/CNTNAP2/UNC5C/TUBB2B/PTPRM/CUX1/NEO1/MINK1/GLI2/LGI1/DAB1/GAB2/TRAK1/OPHN1/PALLD/EPHB1/GPM6A/FEZ1/FN1/NRP1/SEMA3E/LHX2/PDLIM5/DNM3/DNM2/GAB1/ACTB/LAMA1/EEF2K/NFIB/ZSWIM8/CHN1/ETV1/DOCK7/ROBO1/ENAH/EGFR…	73
BP	GO:0032990	cell part morphogenesis	76/802	271/5658	7.88958e-10	3.27576e-07	2.76966e-07	HSP90AA1/MT3/GJA1/APOE/UNC5D/FGFR2/PRKCA/LRRC4C/NR4A3/STMN1/ZSWIM6/PTPRD/EPHA6/PHACTR1/CFL1/NRXN3/NR4A2/CCK/PTPRZ1/MAP4K4/SEMA5A/NLGN1/SYT17/LRP1/TNIK/IL1RAPL1/BMPR1B/PREX2/SYT1/ROBO2/KANK1/FYN/PARD3/PTN/CNTNAP2/UNC5C/TUBB2B/PTPRM/CUX1/NEO1/MINK1/GLI2/LGI1/DAB1/GAB2/TRAK1/OPHN1/PALLD/EPHB1/GPM6A/FEZ1/CD44/FN1/NRP1/SEMA3E/LHX2/PDLIM5/DNM3/DNM2/GAB1/ACTB/LAMA1/EEF2K/NFIB/ZSWIM8/CHN1/ETV1/DOCK7/ROBO…	76
BP	GO:0007420	brain development	82/802	309/5658	2.99217e-09	1.12941e-06	9.54918e-07	MT3/ID2/FGFR2/NR4A3/STMN1/ZSWIM6/DLC1/HMGCS1/GRID2/APOD/SLC7A11/PHACTR1/DNAJB1/NR4A2/CKB/SEMA5A/HES5/SLC17A7/DCLK2/PRKG1/LRP1/SYT1/ROBO2/FYN/ZIC1/RFX4/BMPR1A/PTN/CNTNAP2/UNC5C/SLC6A11/TRA2B/BCAN/ACSL3/EMX2/ATP2B4/GNAO1/FUT10/NDRG2/GLI2/SLC1A2/DAB1/OPHN1/PLP1/TULP3/FOXO3/NRGN/WLS/NLGN4X/FEZ1/B2M/RORA/NRP1/CD9/PTBP2/AQP1/BPTF/DDIT4/PTPRG/ERBB4/LHX2/SLC8A1/GPR37L1/ACTB/ARID1A/OXTR/GRIN2C/SEZ6L/NFIB/…	82
BP	GO:0000904	cell morphogenesis involved in differentiation	82/802	317/5658	1.0927e-08	3.76009e-06	3.17917e-06	HSP90AA1/MT3/APOE/ID2/UNC5D/FGFR2/PRKCA/LRRC4C/NR4A3/STMN1/ZSWIM6/PTPRD/EPHA6/PHACTR1/CFL1/NRXN3/NR4A2/CCK/PTPRZ1/SEMA5A/SCARA3/NLGN1/LRP1/TNIK/IL1RAPL1/BMPR1B/PREX2/ROBO2/KANK1/FYN/PARD3/ANTXR1/PTN/LIMS1/DOCK1/UNC5C/TUBB2B/PTPRM/CUX1/NEO1/MINK1/GLI2/PREX1/LGI1/DAB1/GAB2/TRAK1/OPHN1/PALLD/ITGAV/EPHB1/FEZ1/MEF2C/FN1/NRP1/SEMA3E/LHX2/PDLIM5/DOCK5/DNM3/DNM2/GAB1/ACTB/LAMA1/SLC1A3/EEF2K/NFIB/ZSWIM8/C…	82
BP	GO:0061564	axon development	61/802	211/5658	1.17729e-08	3.76009e-06	3.17917e-06	HSP90AA1/MT3/APOE/UNC5D/FGFR2/PRKCA/LRRC4C/NR4A3/STMN1/ZSWIM6/APOD/EPHA6/NRXN3/TNC/NR4A2/CCK/PTPRZ1/SEMA5A/LRP1/BMPR1B/ROBO2/FYN/PARD3/PTN/UNC5C/TUBB2B/PTPRM/NEO1/GLI2/LGI1/DAB1/CTNNA1/GAB2/TRAK1/OPHN1/PALLD/PLP1/EPHB1/FEZ1/FN1/NRP1/JUN/SEMA3E/LHX2/DNM2/GAB1/ACTB/LAMA1/NFIB/NCAM2/ZSWIM8/CHN1/ETV1/DOCK7/ROBO1/ENAH/CTNNA2/PICALM/RGMA/SEMA6D/PLCG1	61
BP	GO:0099537	trans-synaptic signaling	66/802	238/5658	1.80979e-08	5.36731e-06	4.53808e-06	APOE/GABRB1/LRRC4C/KCND2/GABRA2/GRID2/PTPRD/SLC7A11/GLUL/CD38/DLGAP1/AGT/GRIK4/DTNA/SLC17A7/NLGN1/SYT17/GRM3/IL1RAPL1/SYT1/FYN/PTN/PPFIA1/PMP22/PRNP/TUBB2B/NOVA1/ATP1A2/SLC1A4/GABRG1/FCHSD2/MINK1/CACNB2/LGI1/CASK/SLC1A2/OPHN1/PLP1/EPHB1/NRGN/CCL2/NLGN4X/MEF2C/STAT3/SLC6A1/DGKB/SHISA6/SORCS2/GRID1/FAM107A/SST/SLC1A3/GRM7/OXTR/GRIN2C/ADRA1A/GRM8/PCDH17/HSPA8/DLG1/SYT11/CADPS2/NRG3/EGFR/P2RX7/PLCG1	66
BP	GO:0060322	head development	84/802	333/5658	2.52028e-08	6.97615e-06	5.89835e-06	MT3/ID2/FGFR2/NR4A3/STMN1/ZSWIM6/DLC1/HMGCS1/GRID2/APOD/SLC7A11/PHACTR1/DNAJB1/NR4A2/CKB/SEMA5A/HES5/SLC17A7/DCLK2/PRKG1/LRP1/SYT1/ROBO2/FYN/ZIC1/RFX4/BMPR1A/PTN/CNTNAP2/UNC5C/SLC6A11/TRA2B/BCAN/ACSL3/SOX9/EMX2/ATP2B4/GNAO1/FUT10/NDRG2/GLI2/SLC1A2/DAB1/OPHN1/PLP1/TULP3/FOXO3/NRGN/WLS/NLGN4X/FEZ1/B2M/RORA/ASPH/NRP1/CD9/PTBP2/AQP1/BPTF/DDIT4/PTPRG/ERBB4/LHX2/SLC8A1/GPR37L1/ACTB/ARID1A/OXTR/GRIN2C/S…	84
BP	GO:0099536	synaptic signaling	66/802	241/5658	3.10138e-08	8.04808e-06	6.80467e-06	APOE/GABRB1/LRRC4C/KCND2/GABRA2/GRID2/PTPRD/SLC7A11/GLUL/CD38/DLGAP1/AGT/GRIK4/DTNA/SLC17A7/NLGN1/SYT17/GRM3/IL1RAPL1/SYT1/FYN/PTN/PPFIA1/PMP22/PRNP/TUBB2B/NOVA1/ATP1A2/SLC1A4/GABRG1/FCHSD2/MINK1/CACNB2/LGI1/CASK/SLC1A2/OPHN1/PLP1/EPHB1/NRGN/CCL2/NLGN4X/MEF2C/STAT3/SLC6A1/DGKB/SHISA6/SORCS2/GRID1/FAM107A/SST/SLC1A3/GRM7/OXTR/GRIN2C/ADRA1A/GRM8/PCDH17/HSPA8/DLG1/SYT11/CADPS2/NRG3/EGFR/P2RX7/PLCG1	66
BP	GO:0007268	chemical synaptic transmission	64/802	232/5658	3.75114e-08	8.65264e-06	7.31583e-06	APOE/GABRB1/LRRC4C/KCND2/GABRA2/GRID2/SLC7A11/GLUL/CD38/DLGAP1/AGT/GRIK4/DTNA/SLC17A7/NLGN1/SYT17/GRM3/SYT1/FYN/PTN/PPFIA1/PMP22/PRNP/TUBB2B/NOVA1/ATP1A2/SLC1A4/GABRG1/FCHSD2/MINK1/CACNB2/LGI1/CASK/SLC1A2/OPHN1/PLP1/EPHB1/NRGN/CCL2/NLGN4X/MEF2C/STAT3/SLC6A1/DGKB/SHISA6/SORCS2/GRID1/FAM107A/SST/SLC1A3/GRM7/OXTR/GRIN2C/ADRA1A/GRM8/PCDH17/HSPA8/DLG1/SYT11/CADPS2/NRG3/EGFR/P2RX7/PLCG1	64
BP	GO:0098916	anterograde trans-synaptic signaling	64/802	232/5658	3.75114e-08	8.65264e-06	7.31583e-06	APOE/GABRB1/LRRC4C/KCND2/GABRA2/GRID2/SLC7A11/GLUL/CD38/DLGAP1/AGT/GRIK4/DTNA/SLC17A7/NLGN1/SYT17/GRM3/SYT1/FYN/PTN/PPFIA1/PMP22/PRNP/TUBB2B/NOVA1/ATP1A2/SLC1A4/GABRG1/FCHSD2/MINK1/CACNB2/LGI1/CASK/SLC1A2/OPHN1/PLP1/EPHB1/NRGN/CCL2/NLGN4X/MEF2C/STAT3/SLC6A1/DGKB/SHISA6/SORCS2/GRID1/FAM107A/SST/SLC1A3/GRM7/OXTR/GRIN2C/ADRA1A/GRM8/PCDH17/HSPA8/DLG1/SYT11/CADPS2/NRG3/EGFR/P2RX7/PLCG1	64
CC	GO:0044309	neuron spine	25/822	65/5894	7.27361e-07	1.66929e-05	1.29011e-05	MT3/TENM2/KCND2/GRID2/PDE4B/DNAJB1/NLGN1/GRM3/CRYAB/ATP1A2/GRIA4/CNN3/FUS/OPHN1/GPM6A/NRGN/SHISA6/EEA1/DNM3/DNM2/SLC8A1/EEF2K/HIP1R/NR1D1/SYT11	25
CC	GO:0005924	cell-substrate adherens junction	59/822	231/5894	1.31764e-06	2.74908e-05	2.12462e-05	HSPA1A/HSPB1/HSPA1B/GJA1/RPS15/DLC1/PDGFRB/CFL1/TNC/SORBS1/MAP4K4/RPL18/LRP1/RPL8/ARHGAP24/LPP/LIMS1/PPFIA1/PPIA/ARHGAP31/GSN/GAK/ACTG1/MPZL1/FGFR3/CNN3/CDH13/ADD1/CASK/SDC4/CTNNA1/PALLD/RPS11/ITGAV/B2M/CD44/EPB41L2/RPL37A/NRP1/CD9/RPLP2/FAM107A/DNM2/GDI2/ACTB/MSN/RPLP1/HSPA5/ITGB8/TNS3/DOCK7/RHOB/HSPA8/DDR2/ITGA6/ENAH/EGFR/HNRNPK/PEAK1	59
CC	GO:0005925	focal adhesion	59/822	231/5894	1.31764e-06	2.74908e-05	2.12462e-05	HSPA1A/HSPB1/HSPA1B/GJA1/RPS15/DLC1/PDGFRB/CFL1/TNC/SORBS1/MAP4K4/RPL18/LRP1/RPL8/ARHGAP24/LPP/LIMS1/PPFIA1/PPIA/ARHGAP31/GSN/GAK/ACTG1/MPZL1/FGFR3/CNN3/CDH13/ADD1/CASK/SDC4/CTNNA1/PALLD/RPS11/ITGAV/B2M/CD44/EPB41L2/RPL37A/NRP1/CD9/RPLP2/FAM107A/DNM2/GDI2/ACTB/MSN/RPLP1/HSPA5/ITGB8/TNS3/DOCK7/RHOB/HSPA8/DDR2/ITGA6/ENAH/EGFR/HNRNPK/PEAK1	59
CC	GO:0030424	axon	56/822	216/5894	1.48364e-06	2.93755e-05	2.27027e-05	HSP90AA1/HSPB1/MT3/TENM2/NAV1/GLUL/SPOCK1/CCK/DTNA/SLC17A7/GRM3/LRP1/PCDH9/IL1RAPL1/CRYAB/SYT1/ROBO2/PARD3/CNTNAP2/UNC5C/ACTG1/MAP4/MINK1/NDRG2/PREX1/SLC1A2/TRAK1/OPHN1/PALLD/EPHB1/GPM6A/NRGN/FEZ1/NRP1/PTBP2/HEPACAM/SLC6A1/TANC1/ROR1/EEA1/DNM3/DNM2/AP3B1/ACTB/GRM7/NFIB/NCAM2/DOCK7/EPS8/HSPA8/DLG1/SYT11/ROBO1/CTNNA2/KLHL24/IQCJ-SCHIP1	56
CC	GO:0030055	cell-substrate junction	59/822	232/5894	1.53597e-06	2.93755e-05	2.27027e-05	HSPA1A/HSPB1/HSPA1B/GJA1/RPS15/DLC1/PDGFRB/CFL1/TNC/SORBS1/MAP4K4/RPL18/LRP1/RPL8/ARHGAP24/LPP/LIMS1/PPFIA1/PPIA/ARHGAP31/GSN/GAK/ACTG1/MPZL1/FGFR3/CNN3/CDH13/ADD1/CASK/SDC4/CTNNA1/PALLD/RPS11/ITGAV/B2M/CD44/EPB41L2/RPL37A/NRP1/CD9/RPLP2/FAM107A/DNM2/GDI2/ACTB/MSN/RPLP1/HSPA5/ITGB8/TNS3/DOCK7/RHOB/HSPA8/DDR2/ITGA6/ENAH/EGFR/HNRNPK/PEAK1	59
BP	GO:0051961	negative regulation of nervous system development	46/802	151/5658	1.44941e-07	3.16735e-05	2.678e-05	MT3/APOE/ID2/DAAM2/CD38/SPOCK1/MAP4K4/SEMA5A/HES5/NLGN1/LRP1/ROBO2/KANK1/RFX4/BMPR1A/PTN/LDLR/PMP22/GAK/SOX9/ZHX2/DENND5A/DAB1/CTNNA1/TULP3/SORL1/FOXO3/LGALS1/B2M/NRP1/STAT3/SEMA3E/PTPRG/ERBB4/LHX2/DNM3/GPR37L1/ID3/ID4/DTX1/NR1D1/ITM2C/NRG3/RGMA/SEMA6D/HES1	46
BP	GO:0045664	regulation of neuron differentiation	71/802	277/5658	1.68537e-07	3.49883e-05	2.95827e-05	MT3/MMD2/APOE/ID2/LRRC4C/ZSWIM6/GRID2/PTPRD/CD38/CFL1/SPOCK1/AGT/MAP4K4/SEMA5A/HES5/NLGN1/SYT17/LRP1/TNIK/IL1RAPL1/SYT1/ROBO2/KANK1/FYN/PTN/PMP22/GAK/TUBB2B/CUX1/NFE2L2/SOX9/ZHX2/TCF12/GLI2/PREX1/DENND5A/DAB1/TRAK1/FOXO3/LGALS1/FEZ1/MEF2C/B2M/BCL6/FN1/NRP1/PRRX1/SEMA3E/PTPRG/PDLIM5/DNM3/DNM2/ZEB1/GPR37L1/GPRC5B/ID3/EEF2K/ZSWIM8/HSPA5/LYN/ID4/CHN1/DTX1/CSMD3/ITM2C/ITGA6/ROBO1/CTNNA2/RGMA/SEMA6D/HE…	71
CC	GO:0043197	dendritic spine	24/822	64/5894	2.06973e-06	3.80003e-05	2.93684e-05	MT3/TENM2/KCND2/GRID2/PDE4B/DNAJB1/NLGN1/GRM3/CRYAB/ATP1A2/GRIA4/CNN3/FUS/OPHN1/GPM6A/NRGN/SHISA6/DNM3/DNM2/SLC8A1/EEF2K/HIP1R/NR1D1/SYT11	24
CC	GO:0098793	presynapse	47/822	173/5894	2.62698e-06	4.63764e-05	3.58419e-05	MT3/GABRA2/GLUL/PDE4B/CCK/GRIK4/SLC17A7/NLGN1/SYT17/GRM3/TNIK/GABBR1/SYT1/PTN/PPFIA1/GAK/SLC6A11/ACTG1/KCTD8/ATP2B4/CACNB2/CASK/HIP1/SLC1A2/OPHN1/GPM6A/NLGN4X/WFS1/SLC6A1/TANC1/ROR1/ERBB4/DNM3/DNM2/ACTB/GRM7/STON2/ADRA1A/GRM8/PCDH17/HSPA8/CDH10/SYT11/CADPS2/CTNNA2/PICALM/P2RX7	47
BP	GO:0048488	synaptic vesicle endocytosis	14/802	23/5658	2.79541e-07	5.2757e-05	4.46062e-05	SLC17A7/NLGN1/SYT17/SYT1/GAK/ACTG1/OPHN1/NLGN4X/DNM3/DNM2/ACTB/STON2/SYT11/PICALM	14
BP	GO:0140238	presynaptic endocytosis	14/802	23/5658	2.79541e-07	5.2757e-05	4.46062e-05	SLC17A7/NLGN1/SYT17/SYT1/GAK/ACTG1/OPHN1/NLGN4X/DNM3/DNM2/ACTB/STON2/SYT11/PICALM	14
BP	GO:0050767	regulation of neurogenesis	87/802	368/5658	3.35827e-07	6.0624e-05	5.12578e-05	MT3/MMD2/APOE/ID2/UNC5D/DAAM2/LRRC4C/ZSWIM6/GRID2/PTPRD/CD38/PHACTR1/CFL1/SPOCK1/AGT/PTPRZ1/MAP4K4/SEMA5A/HES5/NLGN1/SYT17/LRP1/TNIK/IL1RAPL1/SYT1/ROBO2/KANK1/FYN/BMPR1A/PTN/LDLR/PMP22/GAK/TUBB2B/CUX1/NFE2L2/SOX9/ZHX2/TCF12/GLI2/PREX1/DENND5A/DAB1/CTNNA1/TRAK1/SORL1/FOXO3/LGALS1/FEZ1/MEF2C/B2M/BCL6/FN1/NRP1/PRRX1/STAT3/SEMA3E/PTPRG/ERBB4/LHX2/PDLIM5/DNM3/DNM2/ZEB1/GPR37L1/GPRC5B/SRRT/ID3/EEF2K/IL…	87
CC	GO:0042734	presynaptic membrane	22/822	58/5894	4.42377e-06	7.5204e-05	5.81212e-05	GRIK4/GRM3/GABBR1/SYT1/SLC6A11/KCTD8/ATP2B4/CASK/HIP1/SLC1A2/GPM6A/SLC6A1/ERBB4/GRM7/ADRA1A/GRM8/PCDH17/CDH10/SYT11/CADPS2/CTNNA2/PICALM	22
CC	GO:0099699	integral component of synaptic membrane	20/822	50/5894	4.64309e-06	7.61135e-05	5.88241e-05	LRRC4C/KCND2/GRID2/GRIK4/NLGN1/GRM3/SLC6A11/ATP2B4/SLC1A2/GPM6A/NRP1/SLC6A1/SHISA6/ERBB4/GRID1/SLC8A1/ADRA1A/PCDH17/CDH10/SYT11	20
BP	GO:0010975	regulation of neuron projection development	55/802	201/5658	4.74288e-07	7.87992e-05	6.66249e-05	MT3/APOE/LRRC4C/ZSWIM6/GRID2/PTPRD/CD38/CFL1/SPOCK1/AGT/MAP4K4/SEMA5A/NLGN1/SYT17/LRP1/TNIK/IL1RAPL1/SYT1/ROBO2/KANK1/FYN/PTN/PMP22/GAK/TUBB2B/CUX1/NFE2L2/PREX1/DENND5A/DAB1/TRAK1/LGALS1/FEZ1/MEF2C/B2M/FN1/NRP1/PRRX1/SEMA3E/PTPRG/PDLIM5/DNM3/DNM2/EEF2K/ZSWIM8/HSPA5/LYN/CHN1/CSMD3/ITM2C/ITGA6/ROBO1/CTNNA2/RGMA/SEMA6D	55
BP	GO:0007409	axonogenesis	53/802	191/5658	4.76601e-07	7.87992e-05	6.66249e-05	HSP90AA1/MT3/APOE/UNC5D/FGFR2/PRKCA/LRRC4C/NR4A3/STMN1/ZSWIM6/EPHA6/NRXN3/NR4A2/CCK/PTPRZ1/SEMA5A/LRP1/BMPR1B/ROBO2/FYN/PARD3/UNC5C/TUBB2B/PTPRM/NEO1/GLI2/LGI1/DAB1/GAB2/TRAK1/OPHN1/PALLD/EPHB1/FEZ1/FN1/NRP1/SEMA3E/LHX2/DNM2/GAB1/ACTB/LAMA1/NFIB/ZSWIM8/CHN1/ETV1/DOCK7/ROBO1/ENAH/CTNNA2/PICALM/SEMA6D/PLCG1	53
BP	GO:0051960	regulation of nervous system development	94/802	410/5658	4.93444e-07	7.87992e-05	6.66249e-05	MT3/MMD2/APOE/ID2/UNC5D/DAAM2/LRRC4C/ZSWIM6/GRID2/PTPRD/CD38/PHACTR1/CFL1/SPOCK1/AGT/PTPRZ1/MAP4K4/SEMA5A/HES5/NLGN1/SYT17/LRP1/TNIK/IL1RAPL1/SYT1/ROBO2/KANK1/FYN/PARD3/RFX4/BMPR1A/PTN/LDLR/PMP22/GAK/TUBB2B/CUX1/NFE2L2/SOX9/ZHX2/TCF12/GLI2/PREX1/DENND5A/DAB1/CTNNA1/TRAK1/TULP3/EPHB1/SORL1/FOXO3/LGALS1/FEZ1/MEF2C/B2M/BCL6/FN1/NRP1/PRRX1/STAT3/SEMA3E/PTPRG/ERBB4/LHX2/PDLIM5/DNM3/DNM2/ZEB1/GPR37L1/O…	94
BP	GO:0060284	regulation of cell development	95/802	418/5658	6.52647e-07	0.000100363	8.48568e-05	MT3/MMD2/APOE/ID2/UNC5D/DAAM2/LRRC4C/ZSWIM6/GRID2/PTPRD/CD38/PHACTR1/CFL1/SPOCK1/AGT/PTPRZ1/MAP4K4/SEMA5A/HES5/NLGN1/SYT17/LRP1/TNIK/IL1RAPL1/AKAP13/SYT1/ROBO2/KANK1/FYN/BMPR1A/PTN/LIMS1/LDLR/DOCK1/PMP22/GAK/TUBB2B/CUX1/NFE2L2/SOX9/ZHX2/TCF12/GLI2/ADD1/PREX1/DENND5A/DAB1/CTNNA1/TRAK1/SORL1/FOXO3/LGALS1/FEZ1/MEF2C/B2M/BCL6/FN1/NRP1/PRRX1/STAT3/SEMA3E/PTPRG/ERBB4/LHX2/PDLIM5/DOCK5/DNM3/DNM2/ZEB1/GP…	95
BP	GO:0050768	negative regulation of neurogenesis	43/802	144/5658	6.87235e-07	0.000101907	8.61628e-05	MT3/APOE/ID2/DAAM2/CD38/SPOCK1/MAP4K4/SEMA5A/HES5/NLGN1/LRP1/KANK1/BMPR1A/PTN/LDLR/PMP22/GAK/SOX9/ZHX2/DENND5A/DAB1/CTNNA1/SORL1/FOXO3/LGALS1/B2M/NRP1/STAT3/SEMA3E/PTPRG/ERBB4/LHX2/DNM3/GPR37L1/ID3/ID4/DTX1/NR1D1/ITM2C/NRG3/RGMA/SEMA6D/HES1	43
BP	GO:0007610	behavior	60/802	229/5658	7.21022e-07	0.000103231	8.72816e-05	PTGDS/GJA1/NAV2/APOE/ID2/FOS/NR4A3/KCND2/SLC7A11/NRXN3/NR4A2/AGT/CCK/NPC1/PTPRZ1/MEIS2/SLC17A7/NLGN1/PREX2/FYN/CNTFR/ZIC1/PTN/LDLR/CNTNAP2/PRNP/NOVA1/OLFM2/ATP1A2/PSAP/ATP8A1/LEPR/GNAO1/SLC1A2/DAB1/EGR1/CSTB/NRGN/NLGN4X/MEF2C/B2M/JUN/WFS1/STAT3/SLC6A1/TANC1/GRID1/SLC1A3/OXTR/HIPK2/SEZ6L/DACH1/ETV1/PCDH17/EPS8/NR1D1/LGI4/EGFR/PICALM/NCOA2	60
BP	GO:0071248	cellular response to metal ion	29/802	81/5658	7.92619e-07	0.000109699	9.27504e-05	MT3/ID2/FOS/RYR3/MT2A/JUND/NLGN1/SYT17/MT1M/SYT1/PRNP/GSN/TF/NFE2L2/ADD1/FUS/ITPKB/MT1G/MEF2C/B2M/AQP1/JUN/MT1E/EEF2K/PPARGC1A/HSPA5/SYT11/EGFR/RYR1	29
BP	GO:0036465	synaptic vesicle recycling	15/802	28/5658	1.01892e-06	0.000136469	0.000115385	SLC17A7/NLGN1/SYT17/SYT1/GAK/ACTG1/OPHN1/NLGN4X/DNM3/DNM2/AP3B1/ACTB/STON2/SYT11/PICALM	15
BP	GO:0071241	cellular response to inorganic substance	31/802	92/5658	1.51529e-06	0.000196609	0.000166233	MT3/ID2/FOS/RYR3/MT2A/JUND/NLGN1/SYT17/MT1M/SYT1/PRNP/GSN/TF/NFE2L2/ADD1/FUS/ITPKB/MT1G/FOXO1/MEF2C/B2M/AQP1/JUN/MT1E/DNM2/EEF2K/PPARGC1A/HSPA5/SYT11/EGFR/RYR1	31
CC	GO:0099055	integral component of postsynaptic membrane	16/822	37/5894	1.29285e-05	0.000204627	0.000158145	LRRC4C/KCND2/GRID2/GRIK4/NLGN1/GRM3/SLC6A11/NRP1/SLC6A1/SHISA6/ERBB4/GRID1/SLC8A1/ADRA1A/PCDH17/CDH10	16
BP	GO:0007215	glutamate receptor signaling pathway	18/802	40/5658	2.31962e-06	0.00029185	0.00024676	GRID2/GRIK4/NLGN1/GRM3/FYN/PRNP/GRIA4/MINK1/CCL2/MEF2C/SHISA6/GRID1/GRM7/GRIN2C/PPARGC1A/GRM8/DLG1/KLHL24	18
BP	GO:0099173	postsynapse organization	23/802	60/5658	2.86609e-06	0.000350001	0.000295926	APOE/GRID2/PTPRD/SLC7A11/CFL1/NLGN1/IL1RAPL1/FYN/PTN/PRNP/ACTG1/OPHN1/EPHB1/NLGN4X/NRP1/TANC1/DGKB/SHISA6/PDLIM5/DNM3/ACTB/EEF2K/DLG1	23
BP	GO:0030900	forebrain development	49/802	182/5658	3.37541e-06	0.00040042	0.000338556	ID2/FGFR2/NR4A3/ZSWIM6/DLC1/SLC7A11/PHACTR1/DNAJB1/NR4A2/SEMA5A/HES5/DCLK2/PRKG1/LRP1/ROBO2/FYN/RFX4/BMPR1A/PTN/CNTNAP2/TRA2B/BCAN/EMX2/ATP2B4/GNAO1/FUT10/GLI2/SLC1A2/DAB1/OPHN1/NRGN/FEZ1/B2M/NRP1/AQP1/ERBB4/LHX2/SLC8A1/ARID1A/OXTR/NFIB/PPARGC1A/ID4/SALL3/DOCK7/NRG3/ROBO1/EGFR/HES1	49
CC	GO:0099056	integral component of presynaptic membrane	12/822	24/5894	2.69207e-05	0.000407898	0.000315243	GRIK4/GRM3/SLC6A11/ATP2B4/SLC1A2/GPM6A/SLC6A1/ERBB4/ADRA1A/PCDH17/CDH10/SYT11	12
CC	GO:0005913	cell-cell adherens junction	22/822	64/5894	2.75486e-05	0.000407898	0.000315243	GJA1/CDH20/APC/CDHR3/SORBS1/STXBP6/PARD3/PTPRM/PARD3B/CNN3/CDH13/ADD1/CTNNA1/ARVCF/PDLIM5/OXTR/TJP1/LYN/CDH10/ITGA6/CTNNA2/CRB1	22
CC	GO:0098797	plasma membrane protein complex	60/822	259/5894	2.95197e-05	0.000423424	0.000327242	DPP10/GJA1/CDH20/TFRC/PRKCA/GNA14/KCND2/KCNIP1/APC/GRID2/CDHR3/PDE4B/KCNIP4/SORBS1/GRIK4/DPP6/NLGN1/LRP1/SLC3A2/BMPR1B/GABBR1/CNTFR/BMPR1A/CNTNAP2/OLFM2/TNK2/ATP1A2/NEO1/GRIA4/TF/RAMP1/CDH13/GNAO1/CACNB2/HIP1/CTNNA1/GNG7/ITGAV/B2M/CACHD1/SHISA6/ABCD4/SGCE/FAS/ATP1B2/GRIN2C/TMED10/ABCA2/IL6ST/LYN/ITGB8/HIP1R/EPS8/DLG1/CDH10/ITGA6/EGFR/PICALM/RYR1/HLA-A	60
CC	GO:0098936	intrinsic component of postsynaptic membrane	16/822	40/5894	4.18772e-05	0.000582474	0.000450163	LRRC4C/KCND2/GRID2/GRIK4/NLGN1/GRM3/SLC6A11/NRP1/SLC6A1/SHISA6/ERBB4/GRID1/SLC8A1/ADRA1A/PCDH17/CDH10	16
CC	GO:0099240	intrinsic component of synaptic membrane	20/822	57/5894	4.53828e-05	0.000612668	0.000473499	LRRC4C/KCND2/GRID2/GRIK4/NLGN1/GRM3/SLC6A11/ATP2B4/SLC1A2/GPM6A/NRP1/SLC6A1/SHISA6/ERBB4/GRID1/SLC8A1/ADRA1A/PCDH17/CDH10/SYT11	20
CC	GO:1902495	transmembrane transporter complex	29/822	99/5894	4.97952e-05	0.000646023	0.000499277	DPP10/GABRB1/KCND2/KCNIP1/RYR3/GABRA2/GRID2/PDE4B/KCNIP4/GRIK4/DPP6/NLGN1/CNTNAP2/OLFM2/ATP1A2/GRIA4/GABRG1/CACNB2/TTYH3/CACHD1/SHISA6/ABCD4/ATP1B2/GRIN2C/ABCA2/EPS8/DLG1/RYR1/TTYH1	29
CC	GO:0033267	axon part	36/822	134/5894	5.06685e-05	0.000646023	0.000499277	HSP90AA1/HSPB1/TENM2/NAV1/GLUL/SPOCK1/CCK/LRP1/PCDH9/ROBO2/PARD3/CNTNAP2/UNC5C/ACTG1/NDRG2/PREX1/SLC1A2/TRAK1/OPHN1/PALLD/GPM6A/FEZ1/NRP1/PTBP2/TANC1/ROR1/EEA1/DNM2/AP3B1/ACTB/DOCK7/EPS8/HSPA8/DLG1/SYT11/IQCJ-SCHIP1	36
BP	GO:0007411	axon guidance	36/802	121/5658	6.13652e-06	0.000688617	0.000582227	UNC5D/PRKCA/NR4A3/ZSWIM6/EPHA6/NRXN3/SEMA5A/LRP1/BMPR1B/ROBO2/FYN/UNC5C/TUBB2B/PTPRM/NEO1/GLI2/LGI1/DAB1/GAB2/OPHN1/PALLD/EPHB1/FEZ1/NRP1/SEMA3E/LHX2/GAB1/LAMA1/NFIB/ZSWIM8/CHN1/ETV1/ROBO1/ENAH/SEMA6D/PLCG1	36
BP	GO:0097485	neuron projection guidance	36/802	121/5658	6.13652e-06	0.000688617	0.000582227	UNC5D/PRKCA/NR4A3/ZSWIM6/EPHA6/NRXN3/SEMA5A/LRP1/BMPR1B/ROBO2/FYN/UNC5C/TUBB2B/PTPRM/NEO1/GLI2/LGI1/DAB1/GAB2/OPHN1/PALLD/EPHB1/FEZ1/NRP1/SEMA3E/LHX2/GAB1/LAMA1/NFIB/ZSWIM8/CHN1/ETV1/ROBO1/ENAH/SEMA6D/PLCG1	36
BP	GO:0022604	regulation of cell morphogenesis	54/802	212/5658	6.59993e-06	0.000721129	0.000609716	MT3/APOE/LRRC4C/ZSWIM6/DLC1/PTPRD/CFL1/SEMA5A/NLGN1/SYT17/LRP1/TNIK/IL1RAPL1/SYT1/ROBO2/KANK1/FYN/PTN/ALDOA/LIMS1/DOCK1/FGD4/TUBB2B/CUX1/SH3D19/CAPZB/PREX1/DAB1/TRAK1/RHOJ/CCL2/RHOBTB3/STRIP2/PHIP/CD44/FN1/NRP1/SEMA3E/PDLIM5/DOCK5/FAM171A1/DNM3/DNM2/MSN/FMNL2/EEF2K/ZSWIM8/CHN1/RHOB/EPS8/DLG1/ROBO1/RREB1/SEMA6D	54
CC	GO:1990351	transporter complex	29/822	100/5894	6.10206e-05	0.000756985	0.000585034	DPP10/GABRB1/KCND2/KCNIP1/RYR3/GABRA2/GRID2/PDE4B/KCNIP4/GRIK4/DPP6/NLGN1/CNTNAP2/OLFM2/ATP1A2/GRIA4/GABRG1/CACNB2/TTYH3/CACHD1/SHISA6/ABCD4/ATP1B2/GRIN2C/ABCA2/EPS8/DLG1/RYR1/TTYH1	29
BP	GO:0035249	synaptic transmission, glutamatergic	17/802	39/5658	7.56526e-06	0.000805409	0.000680975	GRID2/GLUL/GRIK4/SLC17A7/NLGN1/GRM3/SYT1/ATP1A2/SLC1A4/OPHN1/CCL2/MEF2C/GRID1/GRM7/OXTR/GRM8/EGFR	17
BP	GO:0120035	regulation of plasma membrane bounded cell projection organization	65/802	273/5658	8.8528e-06	0.000918921	0.00077695	MT3/APOE/TENM2/LRRC4C/ZSWIM6/APC/GRID2/PTPRD/CD38/CFL1/SPOCK1/AGT/MAP4K4/SEMA5A/NLGN1/SYT17/LRP1/TNIK/IL1RAPL1/SYT1/ROBO2/KANK1/FYN/PTN/PMP22/PRNP/GAK/TUBB2B/CUX1/NFE2L2/MAP4/CAPZB/PREX1/DENND5A/DAB1/TRAK1/LGALS1/GPM6A/FEZ1/MEF2C/B2M/CD44/FN1/NRP1/PRRX1/SEMA3E/PTPRG/PDLIM5/DNM3/DNM2/EEF2K/ZSWIM8/HSPA5/LYN/CHN1/CSMD3/EPS8/ITM2C/ITGA6/ROBO1/CTNNA2/RREB1/RGMA/P2RX7/SEMA6D	65
BP	GO:0050804	modulation of chemical synaptic transmission	43/802	158/5658	1.00572e-05	0.00101847	0.000861123	APOE/LRRC4C/GRID2/SLC7A11/GLUL/CD38/AGT/GRIK4/NLGN1/GRM3/SYT1/FYN/PTN/PRNP/TUBB2B/ATP1A2/CACNB2/LGI1/CASK/OPHN1/EPHB1/NRGN/CCL2/NLGN4X/MEF2C/STAT3/SLC6A1/DGKB/SHISA6/SORCS2/GRID1/FAM107A/SLC1A3/GRM7/OXTR/GRIN2C/ADRA1A/GRM8/PCDH17/SYT11/NRG3/EGFR/PLCG1	43
CC	GO:0043235	receptor complex	47/822	196/5894	8.95987e-05	0.00108226	0.00083642	GABRB1/FGFR2/TFRC/GABRA2/GRID2/PDGFRB/EPHA6/LRP1B/ITPR2/SORBS1/GRIK4/NLGN1/LRP1/BMPR1B/GABBR1/CNTFR/BMPR1A/LDLR/OLFM2/GRIA4/TF/GABRG1/RAMP1/FGFR3/KCTD8/LEPR/ITGAV/EPHB1/B2M/CD44/NRP1/ROR1/SHISA6/ERBB4/GPR37L1/GRM7/GRIN2C/GPRC5B/IL6ST/LYN/ITGB8/EPS8/DDR2/DLG1/ITGA6/EGFR/RXRA	47
BP	GO:0031345	negative regulation of cell projection organization	27/802	82/5658	1.16874e-05	0.00115432	0.000975984	MT3/APOE/CD38/SPOCK1/MAP4K4/SEMA5A/NLGN1/LRP1/KANK1/FYN/PMP22/PRNP/GAK/MAP4/CAPZB/DENND5A/DAB1/LGALS1/B2M/NRP1/SEMA3E/PTPRG/DNM3/DNM2/ITM2C/RGMA/SEMA6D	27
BP	GO:0099177	regulation of trans-synaptic signaling	43/802	159/5658	1.19547e-05	0.00115432	0.000975984	APOE/LRRC4C/GRID2/SLC7A11/GLUL/CD38/AGT/GRIK4/NLGN1/GRM3/SYT1/FYN/PTN/PRNP/TUBB2B/ATP1A2/CACNB2/LGI1/CASK/OPHN1/EPHB1/NRGN/CCL2/NLGN4X/MEF2C/STAT3/SLC6A1/DGKB/SHISA6/SORCS2/GRID1/FAM107A/SLC1A3/GRM7/OXTR/GRIN2C/ADRA1A/GRM8/PCDH17/SYT11/NRG3/EGFR/PLCG1	43
BP	GO:0019216	regulation of lipid metabolic process	43/802	160/5658	1.41775e-05	0.00133784	0.00113114	APOE/ID2/NR4A3/HMGCS1/APOD/PDGFRB/SREBF2/SORBS1/AGT/SLC27A1/VAV3/MTMR3/LDLR/FDFT1/PSAP/FGF2/ACSL3/PDE3B/FGFR3/INSIG1/SQLE/ANGPTL4/ZBTB20/EGR1/NCOR2/TBL1X/EDF1/SORL1/RORA/LSS/SF1/ABCA1/IGFBP7/PPARGC1A/FGF1/LYN/RGN/NCOA6/NR1D1/PPP2R5A/NCOA2/ELOVL5/RXRA	43
CC	GO:0031256	leading edge membrane	25/822	84/5894	0.000122788	0.00144512	0.00111686	DLC1/APC/GABRA2/MYO6/PSD3/CFL1/ROBO2/KANK1/ANTXR1/CNTNAP2/GABRG1/SLC1A2/ITGAV/WLS/WWC1/PTPRJ/PDE9A/CD44/SHISA6/FAM107A/DNM2/SGCE/HIP1R/EPS8/EEF1A1	25
BP	GO:0051093	negative regulation of developmental process	93/802	438/5658	1.82997e-05	0.00168845	0.00142759	MT3/GJA1/APOE/ID2/CST3/DAAM2/TOB2/CD38/SPOCK1/LDLRAD4/AGT/MAP4K4/SEMA5A/HES5/ZFP36L1/MEIS2/NLGN1/STK3/LRP1/RORB/ROBO2/KANK1/RFX4/BMPR1A/PTN/LDLR/NFATC3/CXCL14/PMP22/GAK/PTPRM/TOB1/JARID2/NFE2L2/SOX9/ZHX2/PDE3B/FGFR3/INSIG1/ZFP36/GLI2/DENND5A/ITPKB/DAB1/CTNNA1/JDP2/SRSF6/ITGAV/TULP3/EPHB1/SORL1/FOXO3/LGALS1/FOXO1/PML/WWC1/EFEMP1/B2M/BCL6/RORA/SULF1/NRP1/STAT3/SEMA3E/PTPRG/WWTR1/ERBB4/LHX2/ABCA1/DN…	93
BP	GO:0099504	synaptic vesicle cycle	22/802	62/5658	2.00654e-05	0.00177745	0.00150284	SLC17A7/NLGN1/SYT17/SYT1/GAK/ACTG1/CACNB2/CASK/OPHN1/NLGN4X/EEA1/DNM3/DNM2/AP3B1/ACTB/STON2/ADRA1A/PCDH17/SYT11/CADPS2/PICALM/P2RX7	22
BP	GO:0031344	regulation of cell projection organization	65/802	280/5658	2.12272e-05	0.00177745	0.00150284	MT3/APOE/TENM2/LRRC4C/ZSWIM6/APC/GRID2/PTPRD/CD38/CFL1/SPOCK1/AGT/MAP4K4/SEMA5A/NLGN1/SYT17/LRP1/TNIK/IL1RAPL1/SYT1/ROBO2/KANK1/FYN/PTN/PMP22/PRNP/GAK/TUBB2B/CUX1/NFE2L2/MAP4/CAPZB/PREX1/DENND5A/DAB1/TRAK1/LGALS1/GPM6A/FEZ1/MEF2C/B2M/CD44/FN1/NRP1/PRRX1/SEMA3E/PTPRG/PDLIM5/DNM3/DNM2/EEF2K/ZSWIM8/HSPA5/LYN/CHN1/CSMD3/EPS8/ITM2C/ITGA6/ROBO1/CTNNA2/RREB1/RGMA/P2RX7/SEMA6D	65
BP	GO:0051129	negative regulation of cellular component organization	65/802	280/5658	2.12272e-05	0.00177745	0.00150284	HSPA1A/MT3/HSPA1B/CLU/APOE/CST3/TMSB4X/STMN1/DLC1/APC/TMSB10/APOD/CD38/DNAJB1/SPOCK1/LDLRAD4/MAP4K4/SEMA5A/NLGN1/LRP1/DUSP1/CRYAB/ROBO2/KANK1/TOM1L2/FYN/ANTXR1/PTN/LDLR/PPFIA1/PMP22/PRNP/GSN/GAK/JARID2/INSIG1/MAP4/ADD1/CAPZB/ADD3/DENND5A/DAB1/TPR/SORL1/LGALS1/TET1/FEZ1/B2M/NRP1/SEMA3E/PTPRG/DNM3/FAM107A/DNM2/PPARGC1A/HIP1R/EPS8/HSPA8/ITM2C/SYT11/CTNNA2/PICALM/RGMA/SEMA6D/IQCJ-SCHIP1	65
BP	GO:0071277	cellular response to calcium ion	15/802	34/5658	2.1942e-05	0.00177745	0.00150284	FOS/RYR3/JUND/NLGN1/SYT17/SYT1/ADD1/FUS/ITPKB/MEF2C/JUN/EEF2K/HSPA5/SYT11/RYR1	15
BP	GO:0099175	regulation of postsynapse organization	15/802	34/5658	2.1942e-05	0.00177745	0.00150284	APOE/GRID2/PTPRD/SLC7A11/CFL1/NLGN1/IL1RAPL1/FYN/PTN/PRNP/DGKB/SHISA6/PDLIM5/DNM3/EEF2K	15
CC	GO:0098982	GABA-ergic synapse	11/822	24/5894	0.000159612	0.00183155	0.00141551	GABRB1/KCND2/GABBR1/SLC6A11/CDH13/NLGN4X/SLC6A1/ERBB4/ADRA1A/PCDH17/CDH10	11
CC	GO:0098889	intrinsic component of presynaptic membrane	12/822	28/5894	0.000176957	0.00198105	0.00153105	GRIK4/GRM3/SLC6A11/ATP2B4/SLC1A2/GPM6A/SLC6A1/ERBB4/ADRA1A/PCDH17/CDH10/SYT11	12
CC	GO:0005905	clathrin-coated pit	13/822	32/5894	0.000183141	0.00200147	0.00154683	TFRC/FNBP1/MYO6/LRP1/LDLR/TNK2/TF/FCHSD2/HIP1/REPS1/DNM2/HIP1R/PICALM	13
BP	GO:0045665	negative regulation of neuron differentiation	32/802	109/5658	2.7056e-05	0.00207013	0.0017503	MT3/APOE/ID2/CD38/SPOCK1/MAP4K4/SEMA5A/HES5/NLGN1/LRP1/KANK1/PMP22/GAK/SOX9/ZHX2/DENND5A/DAB1/FOXO3/LGALS1/B2M/NRP1/SEMA3E/PTPRG/DNM3/GPR37L1/ID3/ID4/DTX1/ITM2C/RGMA/SEMA6D/HES1	32
BP	GO:0010721	negative regulation of cell development	43/802	164/5658	2.74222e-05	0.00207013	0.0017503	MT3/APOE/ID2/DAAM2/CD38/SPOCK1/MAP4K4/SEMA5A/HES5/NLGN1/LRP1/KANK1/BMPR1A/PTN/LDLR/PMP22/GAK/SOX9/ZHX2/DENND5A/DAB1/CTNNA1/SORL1/FOXO3/LGALS1/B2M/NRP1/STAT3/SEMA3E/PTPRG/ERBB4/LHX2/DNM3/GPR37L1/ID3/ID4/DTX1/NR1D1/ITM2C/NRG3/RGMA/SEMA6D/HES1	43
CC	GO:0005911	cell-cell junction	50/822	219/5894	0.000200247	0.00213752	0.00165197	GJA1/CADM1/CDH20/FRMD4A/APC/CDHR3/CFL1/SORBS1/CLDN10/STXBP6/PCDH9/PARD3/LIMS1/MYO1E/CNTNAP2/PDZD2/PMP22/PTPRM/ATP1A2/PARD3B/JAM2/CNN3/CDH13/KAZN/ADD1/ADD3/CASK/CTNNA1/PTPRJ/HEPACAM/ARVCF/PDLIM5/SLC8A1/GAB1/LAMA1/OXTR/TJP1/LYN/MICALL2/UBA1/DLG1/CDH10/TMEM47/ITGA6/CTNNA2/KLHL24/P2RX7/PLCG1/MLC1/CRB1	50
BP	GO:0099003	vesicle-mediated transport in synapse	21/802	59/5658	2.92962e-05	0.00217211	0.00183652	SLC17A7/NLGN1/SYT17/SYT1/GAK/ACTG1/CACNB2/CASK/OPHN1/NLGN4X/EEA1/DNM3/DNM2/AP3B1/ACTB/STON2/ADRA1A/SYT11/CADPS2/PICALM/P2RX7	21
CC	GO:0060076	excitatory synapse	11/822	25/5894	0.000249466	0.00254455	0.00196655	FGFR2/GRID2/PDE4B/SLC17A7/NLGN1/SYT1/NLGN4X/SHISA6/SYT11/CADPS2/CTNNA2	11
CC	GO:0098685	Schaffer collateral - CA1 synapse	11/822	25/5894	0.000249466	0.00254455	0.00196655	LRRC4C/GABBR1/FYN/TUBB2B/ACTG1/CASK/STAT3/DGKB/ACTB/SYT11/PLCG1	11
BP	GO:0045596	negative regulation of cell differentiation	73/802	331/5658	4.23036e-05	0.00308148	0.0026054	MT3/APOE/ID2/DAAM2/TOB2/CD38/SPOCK1/LDLRAD4/MAP4K4/SEMA5A/HES5/ZFP36L1/MEIS2/NLGN1/LRP1/RORB/KANK1/BMPR1A/PTN/LDLR/NFATC3/CXCL14/PMP22/GAK/TOB1/NFE2L2/SOX9/ZHX2/INSIG1/ZFP36/GLI2/DENND5A/ITPKB/DAB1/CTNNA1/JDP2/SRSF6/ITGAV/EPHB1/SORL1/FOXO3/LGALS1/FOXO1/EFEMP1/B2M/BCL6/RORA/NRP1/STAT3/SEMA3E/PTPRG/WWTR1/ERBB4/LHX2/ABCA1/DNM3/ZEB1/GPR37L1/ID3/CDC73/LYN/ID4/DTX1/NR1D1/ITM2C/NRG3/EGFR/RGMA/ASXL1/SOX6…	73
BP	GO:0032870	cellular response to hormone stimulus	64/802	282/5658	5.1692e-05	0.00370044	0.00312873	MT3/GJA1/FOS/NR4A3/APC/HMGCS1/LMO3/TNC/SORBS1/NR4A2/AGT/NPC1/ZFP36L1/JUND/SLC27A1/PER1/RORB/DUSP1/AKAP13/ROBO2/KANK1/FYN/NR4A1/CCND3/ATP1A2/RAMP1/NFE2L2/PDE3B/LEPR/ATP2B4/ZFP36/LGR4/NCOR2/SORL1/FOXO3/FOXO1/PIK3C2A/MEF2C/RORA/PHIP/LPIN1/AQP1/JUN/STAT3/DDIT4/TADA3/FAM107A/SST/GAB1/WBP2/ARID1A/MSN/IGFBP7/OXTR/SMARCC1/EEF2K/PPARGC1A/LYN/NCOA6/HDAC9/NR1D1/EGFR/NCOA2/RXRA	64
BP	GO:0042493	response to drug	88/802	420/5658	5.28866e-05	0.00372178	0.00314678	MT3/GJA1/GABRB1/FGFR2/TFRC/FOS/NR4A3/RYR3/HMGCS1/MYO6/MT2A/APOD/SLC7A11/PDGFRB/PDE4B/CD38/ITPR2/TNC/NR4A2/AGT/NPC1/SLC7A2/MAP3K5/JUND/SLC17A7/SYT17/VAV3/DUSP1/CRYAB/SYT1/FYN/PTN/PRNP/GSN/PTPRM/ATP1A2/SLC6A11/SRP54/PSAP/NFE2L2/SOX9/EMX2/ATP2B4/GNAO1/SLC1A2/DAB1/CTNNA1/EGR1/FOXO3/LGALS1/FOXO1/MEF2C/B2M/SLC15A2/AQP1/JUN/STAT3/TMBIM6/DDIT4/SLC6A1/CHKA/ABCA1/DNM2/SST/SLC8A1/GPR37L1/WBP2/ACTB/USP47/IGF…	88
BP	GO:0050808	synapse organization	41/802	158/5658	5.44931e-05	0.00377092	0.00318832	APOE/LRRC4C/SPARCL1/GABRA2/GRID2/PTPRD/SLC7A11/CFL1/TNC/NLGN1/IL1RAPL1/ROBO2/FYN/PTN/PRNP/ACTG1/BCAN/CACNB2/TUBA1A/OPHN1/PDZRN3/EPHB1/GPM6A/NLGN4X/MEF2C/NRP1/SEMA3E/TANC1/DGKB/SHISA6/ERBB4/PDLIM5/NFIA/DNM3/ACTB/OXTR/EEF2K/SEZ6L/PCDH17/DLG1/CTNNA2	41
CC	GO:0044297	cell body	47/822	208/5894	0.000397389	0.0039394	0.00304456	HSP90AA1/APOE/KCND2/APOD/GLUL/DNAJB1/CKB/CCK/CPE/LRP1/BMPR1B/CRYAB/FYN/PARD3/BMPR1A/CNTNAP2/UNC5C/GRIA4/RPL28/SLC1A4/CNN3/GNAO1/CAMK2N1/FUS/DAB1/GPM6A/NRGN/FEZ1/PDE9A/NRP1/PTBP2/TANC1/SST/RLBP1/SLC1A3/ASTN2/UBXN1/SEZ6L/IL6ST/PPARGC1A/KCNN3/HIP1R/SYT11/PICALM/KLHL24/P2RX7/ELOVL5	47
CC	GO:0034702	ion channel complex	25/822	90/5894	0.000403381	0.0039394	0.00304456	DPP10/GABRB1/KCND2/KCNIP1/RYR3/GABRA2/GRID2/PDE4B/KCNIP4/GRIK4/DPP6/NLGN1/CNTNAP2/OLFM2/GRIA4/GABRG1/CACNB2/TTYH3/CACHD1/SHISA6/GRIN2C/EPS8/DLG1/RYR1/TTYH1	25
BP	GO:0021953	central nervous system neuron differentiation	24/802	75/5658	6.01241e-05	0.00409238	0.00346012	HSP90AA1/UNC5D/GABRB1/FGFR2/ZSWIM6/GRID2/SPOCK1/NR4A2/HES5/DCLK2/ROBO2/GLI2/OPHN1/TULP3/EPHB1/B2M/RORA/NRP1/ERBB4/NFIB/ID4/SALL3/ROBO1/HES1	24
CC	GO:0043025	neuronal cell body	42/822	181/5894	0.000446252	0.0041802	0.00323065	HSP90AA1/APOE/KCND2/APOD/GLUL/DNAJB1/CKB/CCK/CPE/LRP1/BMPR1B/CRYAB/PARD3/BMPR1A/CNTNAP2/UNC5C/GRIA4/SLC1A4/CNN3/CAMK2N1/FUS/DAB1/GPM6A/NRGN/FEZ1/PDE9A/NRP1/PTBP2/TANC1/SST/SLC1A3/ASTN2/UBXN1/SEZ6L/IL6ST/PPARGC1A/KCNN3/HIP1R/PICALM/KLHL24/P2RX7/ELOVL5	42
BP	GO:0048813	dendrite morphogenesis	19/802	53/5658	6.24724e-05	0.00418363	0.00353727	PTPRD/PHACTR1/CFL1/NLGN1/TNIK/IL1RAPL1/PREX2/FYN/PTN/CUX1/MINK1/TRAK1/EPHB1/NRP1/PDLIM5/DNM3/EEF2K/CTNNA2/PICALM	19
BP	GO:0071407	cellular response to organic cyclic compound	57/802	246/5658	7.2999e-05	0.00481098	0.0040677	CLU/GABRB1/NR4A3/RYR3/HMGCS1/PDE4B/LMO3/ITPR2/TNC/NR4A2/NPC1/ZFP36L1/PER1/RORB/AKAP13/NR4A1/PTN/ATP1A2/INSIG1/GRAMD1C/ATP2B4/ZFP36/GLI2/CTNNA1/EGR1/NCOR2/FOXO3/LGALS1/FOXO1/CCL2/MEF2C/RORA/AQP1/STAT3/DDIT4/ABCA1/TADA3/FAM107A/DNM2/SLC8A1/WBP2/ACTB/ARID1A/MSN/ID3/EEF2K/PDE3A/PPARGC1A/HSPA5/NCOA6/NR1D1/ITGA6/EGFR/RYR1/P2RX7/RXRA/MLC1	57
CC	GO:0048471	perinuclear region of cytoplasm	60/822	286/5894	0.000547867	0.00502942	0.00388697	PTGDS/HSPA1A/HSP90AA1/MT3/HSPA1B/CLU/MMD2/CALN1/TFRC/PRKCA/APC/RYR3/MYO6/MT2A/APOD/NPC1/MEIS2/MT1M/AKAP13/FYN/PLSCR1/PTN/LIMS1/CHI3L1/GSN/GAK/PTPRM/TNK2/TF/TPD52L1/ACSL3/MRVI1/CDH13/NDRG2/STK33/FUS/PREX1/DAB1/TRAK1/MT1G/WWC1/PDE9A/ATN1/ZDHHC20/ABCA1/MT1E/DNM3/DNM2/MSN/SH3RF1/LYN/HEPH/HIP1R/ITM2C/DLG1/SYT11/ANXA4/EGFR/PICALM/MLC1	60
BP	GO:0043484	regulation of RNA splicing	19/802	54/5658	8.38101e-05	0.00542977	0.00459088	HSPA1A/CIRBP/SON/CELF2/RBMX/RBFOX1/HNRNPA2B1/MBNL1/TRA2B/FUS/SRSF6/PTBP2/TMBIM6/MBNL2/SNRNP70/CLK1/HNRNPH1/HNRNPK/TRA2A	19
BP	GO:0021537	telencephalon development	33/802	120/5658	8.63114e-05	0.00542977	0.00459088	ID2/NR4A3/ZSWIM6/SLC7A11/PHACTR1/HES5/DCLK2/LRP1/ROBO2/RFX4/CNTNAP2/TRA2B/BCAN/EMX2/ATP2B4/FUT10/SLC1A2/DAB1/NRGN/FEZ1/NRP1/AQP1/ERBB4/LHX2/SLC8A1/OXTR/NFIB/ID4/SALL3/NRG3/ROBO1/EGFR/HES1	33
BP	GO:0034329	cell junction assembly	33/802	120/5658	8.63114e-05	0.00542977	0.00459088	GJA1/CDH20/PRKCA/DLC1/APC/CDHR3/APOD/SORBS1/AGT/MAP4K4/LRP1/PARD3/LIMS1/ACTG1/CDH13/SDC4/CTNNA1/OPHN1/PTPRJ/TESK2/FN1/NRP1/CD9/ARVCF/COL16A1/FAM107A/ACTB/TJP1/MICALL2/DLG1/CDH10/ITGA6/PEAK1	33
BP	GO:0040013	negative regulation of locomotion	40/802	156/5658	8.93896e-05	0.00553949	0.00468365	APOE/DLC1/APOD/LDLRAD4/SEMA5A/PRKG1/LRP1/DUSP1/ROBO2/KANK1/BMPR1A/PTN/PTPRM/FGF2/NFE2L2/CTNNA1/FOXO3/PML/CCL2/PTPRJ/MEF2C/MCC/SULF1/NRP1/STAT3/SEMA3E/PTPRG/ERBB4/SRGAP1/SPRED1/IL33/STARD13/MMP28/PPARGC1A/DACH1/RGN/RHOB/NRG3/ROBO1/SEMA6D	40
BP	GO:0022603	regulation of anatomical structure morphogenesis	98/802	487/5658	0.000103146	0.00620671	0.00524779	HSPB1/MT3/GPC6/APOE/CST3/FGFR2/PRKCA/LRRC4C/ZSWIM6/DLC1/PTPRD/GLUL/CFL1/AGT/SEMA5A/HES5/NLGN1/SYT17/SMURF2/LRP1/TNIK/IL1RAPL1/AKAP13/SYT1/ROBO2/KANK1/FYN/BMPR1A/PTN/ALDOA/LIMS1/DOCK1/CHI3L1/FGD4/TUBB2B/PTPRM/CUX1/SH3D19/FGF2/NFE2L2/SOX9/PDE3B/F3/CAPZB/PREX1/ANGPTL4/DAB1/TMBIM1/TRAK1/LGR4/RHOJ/SRSF6/PML/PIK3C2A/CCL2/RHOBTB3/STRIP2/MEF2C/BCL6/PHIP/CD44/SULF1/FN1/NRP1/AQP1/STAT3/SEMA3E/ROR1/PDLIM5/D…	98
BP	GO:0051271	negative regulation of cellular component movement	39/802	152/5658	0.000107582	0.00629127	0.00531928	APOE/DLC1/APOD/LDLRAD4/SEMA5A/PRKG1/LRP1/DUSP1/KANK1/BMPR1A/PTN/PTPRM/FGF2/NFE2L2/CTNNA1/FOXO3/CCL2/PTPRJ/MEF2C/MCC/SULF1/NRP1/CD9/STAT3/SEMA3E/PTPRG/ERBB4/SRGAP1/SPRED1/IL33/STARD13/MMP28/PPARGC1A/DACH1/RGN/RHOB/NRG3/ROBO1/SEMA6D	39
BP	GO:0015800	acidic amino acid transport	11/802	23/5658	0.000114737	0.00661651	0.00559428	SLC7A11/CCK/SLC17A7/SYT1/PPFIA1/ATP1A2/SLC1A2/SLC6A1/SLC1A3/GRM7/P2RX7	11
BP	GO:0034330	cell junction organization	37/802	143/5658	0.000133437	0.00758948	0.00641692	GJA1/CADM1/CDH20/PRKCA/DLC1/APC/CDHR3/APOD/SORBS1/AGT/MAP4K4/LRP1/PARD3/LIMS1/ACTG1/CDH13/ADD1/SDC4/CTNNA1/OPHN1/NLGN4X/PTPRJ/TESK2/FN1/NRP1/CD9/ARVCF/COL16A1/FAM107A/ACTB/TJP1/MICALL2/RASSF8/DLG1/CDH10/ITGA6/PEAK1	37
BP	GO:2000146	negative regulation of cell motility	35/802	133/5658	0.000140336	0.007874	0.00665749	APOE/DLC1/APOD/LDLRAD4/PRKG1/LRP1/DUSP1/KANK1/BMPR1A/PTN/PTPRM/FGF2/NFE2L2/CTNNA1/FOXO3/CCL2/PTPRJ/MEF2C/MCC/SULF1/STAT3/PTPRG/ERBB4/SRGAP1/SPRED1/IL33/STARD13/MMP28/PPARGC1A/DACH1/RGN/RHOB/NRG3/ROBO1/SEMA6D	35
BP	GO:0030534	adult behavior	19/802	56/5658	0.000146554	0.00811325	0.00685978	ID2/NR4A3/SLC7A11/NRXN3/NR4A2/NPC1/PREX2/ZIC1/CNTNAP2/ATP1A2/SLC1A2/DAB1/CSTB/NLGN4X/HIPK2/SEZ6L/PCDH17/EPS8/LGI4	19
CC	GO:0150034	distal axon	26/822	100/5894	0.000938912	0.00845021	0.00653072	HSP90AA1/TENM2/GLUL/CCK/LRP1/PCDH9/PARD3/UNC5C/ACTG1/NDRG2/PREX1/TRAK1/OPHN1/PALLD/GPM6A/FEZ1/NRP1/PTBP2/TANC1/ROR1/DNM2/ACTB/DOCK7/EPS8/HSPA8/SYT11	26
CC	GO:0098796	membrane protein complex	78/822	401/5894	0.000973635	0.0085942	0.006642	DPP10/GJA1/GABRB1/CDH20/TFRC/PRKCA/GNA14/KCND2/KCNIP1/APC/RYR3/GABRA2/GRID2/CDHR3/PDE4B/KCNIP4/SREBF2/SORBS1/GRIK4/DPP6/MAP3K5/NLGN1/LRP1/SLC3A2/BMPR1B/GABBR1/CNTFR/BMPR1A/CNTNAP2/COPE/OLFM2/TNK2/ATP1A2/NEO1/GRIA4/TF/GABRG1/RAMP1/INSIG1/CDH13/GNAO1/CACNB2/HIP1/DENND5A/CTNNA1/GNG7/ITGAV/PIK3C2A/B2M/TTYH3/CACHD1/STX18/SHISA6/MVB12B/TIMM23B/ABCD4/SGCE/AP3B1/FAS/ATP1B2/UBXN1/GRIN2C/TMED10/ABCA2/IL6ST…	78
BP	GO:0014070	response to organic cyclic compound	82/802	397/5658	0.000161022	0.00879296	0.00743447	CLU/GJA1/GABRB1/FOS/NR4A3/RYR3/HMGCS1/SLC7A11/PDGFRB/PDE4B/LMO3/CD38/ITPR2/TNC/NR4A2/AGT/NPC1/ACSBG1/ZFP36L1/JUND/PER1/SLC3A2/RORB/DUSP1/CRYAB/AKAP13/NR4A1/PTN/GSN/ATP1A2/ACSL3/INSIG1/GRAMD1C/ATP2B4/GNAO1/ZFP36/GLI2/CTNNA1/EGR1/NCOR2/FOXO3/LGALS1/FOXO1/CCL2/MEF2C/RORA/AGL/AQP1/JUN/STAT3/DDIT4/SLC6A1/EPHX1/CHKA/ABCA1/TADA3/FAM107A/DNM2/SST/SLC8A1/WBP2/ACTB/ARID1A/MSN/IGFBP7/OXTR/ID3/ABCA2/EEF2K/PD…	82
BP	GO:0010977	negative regulation of neuron projection development	22/802	70/5658	0.000163068	0.00879296	0.00743447	MT3/APOE/CD38/SPOCK1/MAP4K4/SEMA5A/NLGN1/LRP1/KANK1/PMP22/GAK/DENND5A/DAB1/LGALS1/B2M/NRP1/SEMA3E/PTPRG/DNM3/ITM2C/RGMA/SEMA6D	22
BP	GO:0006865	amino acid transport	17/802	48/5658	0.000179636	0.00956218	0.00808484	SLC7A11/AGT/CCK/SLC7A2/SLC17A7/SLC3A2/SYT1/PPFIA1/ATP1A2/SLC6A11/SLC1A4/SLC1A2/SLC6A1/SLC1A3/GRM7/SLC38A3/P2RX7	17
BP	GO:1900449	regulation of glutamate receptor signaling pathway	11/802	24/5658	0.000184947	0.00959877	0.00811578	NLGN1/FYN/PRNP/GRIA4/MINK1/CCL2/MEF2C/SHISA6/PPARGC1A/DLG1/KLHL24	11
BP	GO:0051592	response to calcium ion	19/802	57/5658	0.00019119	0.00980027	0.00828615	FOS/RYR3/JUND/NLGN1/SYT17/DUSP1/SYT1/ADD1/FUS/ITPKB/MEF2C/JUN/SLC6A1/EEF2K/HSPA5/SYT11/EGFR/RYR1/P2RX7	19
BP	GO:0060341	regulation of cellular localization	70/802	329/5658	0.000197685	0.0100096	0.00846316	DPP10/HSP90AA1/GPC6/APC/APOD/SLC7A11/GLUL/SREBF2/SORBS1/MFHAS1/MAP4K4/ZFP36L1/SLC17A7/NLGN1/DCLK2/LRP1/TCF7L2/CRYAB/SYT1/FYN/PARD3/ZIC1/GPC5/PTN/PPFIA1/PRNP/GSN/ATP1A2/OTUD7B/ACSL3/INSIG1/CACNB2/ZFP36/CASK/TMBIM1/GAB2/OPHN1/TPR/SORL1/PML/WWC1/FEZ1/MEF2C/EPB41L2/TMBIM6/STX18/SHISA6/ERBB4/DNM3/SLC8A1/ACTB/MSN/ASTN2/ANGPT1/ABCA2/ADRA1A/LYN/MICALL2/PCDH17/NR1D1/DLG1/SYT11/PPP2R5A/UBE2G2/HMGN3/EGFR/PI…	70
BP	GO:0010769	regulation of cell morphogenesis involved in differentiation	33/802	125/5658	0.000202563	0.010133	0.0085675	MT3/APOE/LRRC4C/ZSWIM6/PTPRD/CFL1/SEMA5A/NLGN1/LRP1/TNIK/IL1RAPL1/ROBO2/KANK1/LIMS1/DOCK1/TUBB2B/CUX1/PREX1/DAB1/TRAK1/FN1/NRP1/SEMA3E/PDLIM5/DOCK5/DNM3/DNM2/EEF2K/ZSWIM8/CHN1/ROBO1/RREB1/SEMA6D	33
BP	GO:0014910	regulation of smooth muscle cell migration	15/802	40/5658	0.00020731	0.010247	0.00866388	NR4A3/PDGFRB/AGT/DOCK4/PRKG1/LRP1/BMPR1A/NFE2L2/SORL1/MEF2C/NRP1/DOCK5/PPARGC1A/DOCK7/SEMA6D	15
CC	GO:0034703	cation channel complex	18/822	61/5894	0.00119128	0.010317	0.00797343	DPP10/KCND2/KCNIP1/RYR3/PDE4B/KCNIP4/GRIK4/DPP6/NLGN1/CNTNAP2/OLFM2/GRIA4/CACNB2/CACHD1/SHISA6/GRIN2C/EPS8/RYR1	18
BP	GO:0080135	regulation of cellular response to stress	64/802	296/5658	0.000232097	0.0110948	0.00938071	HSPA1A/HSP90AA1/HSPB1/HSPA1B/CLU/CAMK2G/NR4A3/SLC7A11/DNAJB1/ENO1/MFHAS1/MAP4K4/MAP3K5/HSPH1/FIGN/PER1/STK3/LRP1/TNIK/DUSP1/CRYAB/FYN/BMPR1A/PTN/TAOK3/RELL1/PSAP/GADD45B/TPD52L1/NFE2L2/INSIG1/MINK1/PHLPP1/FUS/TPR/EPHB1/FOXO3/FOXO1/PML/B2M/BCL6/CD44/WFS1/PRRX1/TMBIM6/SASH1/SPRED1/GPR37L1/USP47/FAS/SH3RF1/UBXN1/HIPK2/HSPA5/LYN/RGN/HSPA8/FUT8/DLG1/UBE2G2/EGFR/RGMA/HNRNPK/PDE8A	64
BP	GO:0007167	enzyme linked receptor protein signaling pathway	93/802	467/5658	0.000232478	0.0110948	0.00938071	HSPA1A/HSP90AA1/HSPB1/MT3/FGFR2/FOS/PRKCA/NR4A3/STMN1/APC/APOD/PTPRD/PDGFRB/EPHA6/LDLRAD4/SORBS1/AGT/HES5/SMURF2/LRP1/VAV3/BMPR1B/KANK1/FYN/PARD3/BMPR1A/PTN/MYO1E/DOCK1/CCND3/TOB1/PRDM16/ZFYVE16/NEO1/ACTG1/FGF2/MPZL1/SOX9/FGFR3/F3/CDH13/LTBP1/HIP1/RBPMS/GAB2/EGR1/ITGAV/EPHB1/SORL1/FOXO3/FOXO1/PML/PIK3C2A/EFEMP1/PTPRJ/PHIP/PLCE1/SULF1/NRP1/JUN/STAT3/DDIT4/PTPRG/WWTR1/ERBB4/MVB12B/DNM2/SPRED1/ZEB1/…	93
BP	GO:0030336	negative regulation of cell migration	33/802	126/5658	0.000238172	0.0111787	0.00945165	APOE/DLC1/APOD/LDLRAD4/PRKG1/LRP1/DUSP1/KANK1/BMPR1A/PTN/PTPRM/FGF2/NFE2L2/FOXO3/CCL2/PTPRJ/MEF2C/MCC/SULF1/STAT3/PTPRG/ERBB4/SRGAP1/SPRED1/IL33/STARD13/MMP28/PPARGC1A/DACH1/RHOB/NRG3/ROBO1/SEMA6D	33
BP	GO:0001568	blood vessel development	77/802	372/5658	0.000239621	0.0111787	0.00945165	HSPB1/GJA1/APOE/HIF3A/FGFR2/PRKCA/APOD/GLUL/PDGFRB/SAT1/AGT/SEMA5A/ZFP36L1/MFGE8/LRP1/TCF7L2/VAV3/PCSK5/ARHGAP24/ROBO2/ANTXR1/NR4A1/BMPR1A/PTN/LDLR/MYO1E/CHI3L1/PTPRM/FGF2/RAMP1/NFE2L2/PDE3B/F3/CDH13/LEPR/LTBP1/THSD7A/ANGPTL4/RHOJ/EGR1/ITGAV/EPHB1/FOXO1/PML/PIK3C2A/CCL2/ZMIZ1/MEF2C/RORA/SULF1/FN1/NRP1/AQP1/JUN/PRRX1/STAT3/SEMA3E/DNM2/SASH1/SPRED1/GAB1/LAMA1/RNF213/ARID1A/ANGPT1/HIPK2/STARD13/FGF1…	77
BP	GO:0007163	establishment or maintenance of cell polarity	27/802	96/5658	0.000250086	0.0115373	0.00975484	HSP90AA1/FRMD4A/CFL1/HES5/KANK1/PARD3/GSN/PARD3B/MAP4/CTNNA1/OPHN1/RHOJ/EPHB1/WWC1/FEZ1/RHOBTB3/AQP1/LHX2/LAMA1/KIF26B/MSN/MYO18A/DOCK7/RHOB/DLG1/HES1/CRB1	27
BP	GO:0006629	lipid metabolic process	95/802	481/5658	0.000270304	0.012333	0.0104276	PTGDS/MT3/CLU/GPC6/MSMO1/APOE/ID2/NR4A3/HMGCS1/ETNPPL/APOD/PDGFRB/SREBF2/SORBS1/WWOX/HSD17B12/AGT/NPC1/ACSBG1/ALDH1A1/SLC27A1/LRP1/VAV3/PIP4K2A/PLCH1/PLSCR1/MTMR3/GPC5/PON2/LDLR/FDFT1/HSD17B7/HSD17B14/PSAP/MGLL/FGF2/ACSL3/PDE3B/FGFR3/INSIG1/FAXDC2/LEPR/SQLE/INPP4B/ANGPTL4/SDC4/DGKG/ZBTB20/ACAT2/EGR1/PLP1/NCOR2/TBL1X/EDF1/PIGN/SORL1/PIK3C2A/ST8SIA1/RORA/PLCE1/ACOT11/LPIN1/DGKB/LSS/SF1/CHKA/ABCA1/P…	95
BP	GO:0010632	regulation of epithelial cell migration	31/802	117/5658	0.000292257	0.0131897	0.0111519	HSPB1/APOE/PRKCA/TMSB4X/GLUL/AGT/MAP4K4/SEMA5A/PTN/DOCK1/PTPRM/FGF2/NFE2L2/SOX9/RHOJ/PIK3C2A/MEF2C/MCC/NRP1/JUN/PTPRG/DOCK5/SASH1/SPRED1/ANGPT1/STARD13/FGF1/HDAC9/RHOB/RREB1/PLCG1	31
BP	GO:0034332	adherens junction organization	21/802	68/5658	0.000299919	0.0133899	0.0113212	CADM1/CDH20/DLC1/CDHR3/APOD/SORBS1/MAP4K4/LRP1/LIMS1/CDH13/ADD1/SDC4/CTNNA1/PTPRJ/TESK2/NRP1/COL16A1/FAM107A/RASSF8/CDH10/PEAK1	21
BP	GO:0038066	p38MAPK cascade	12/802	29/5658	0.000307953	0.0136023	0.0115008	MFHAS1/MAP3K5/ZFP36L1/PER1/DUSP1/RELL1/GADD45B/MINK1/PHLPP1/ZFP36/SASH1/DLG1	12
BP	GO:0010035	response to inorganic substance	52/802	232/5658	0.000362612	0.015683	0.01326	MT3/ID2/FOS/NR4A3/RYR3/HMGCS1/MT2A/PDGFRB/NPC1/MAP3K5/JUND/NLGN1/SYT17/MT1M/DUSP1/CRYAB/SYT1/FYN/PRNP/GSN/TF/PSAP/NFE2L2/ATP2B4/GNAO1/ADD1/FUS/ITPKB/MT1G/FOXO3/FOXO1/MEF2C/B2M/CD9/AQP1/JUN/SLC6A1/MT1E/DNM2/SLC8A1/GPR37L1/CUTA/EEF2K/PPARGC1A/HSPA5/RGN/RHOB/SYT11/EGFR/RYR1/P2RX7/PDE8A	52
BP	GO:0006812	cation transport	82/802	407/5658	0.000377733	0.0161685	0.0136705	TRPM3/DPP10/MT3/GJA1/FTL/TFRC/CAMK2G/TMSB4X/KCND2/KCNIP1/RYR3/PDGFRB/PDE4B/KCNIP4/ITPR2/AGT/DPP6/SLC7A2/SLC17A7/NLGN1/SYT17/PER1/SLC9A9/SLC3A2/PLCH1/IL1RAPL1/SYT1/FYN/PRNP/SLC39A11/ATP1A2/GRIA4/TF/FGF2/SLC1A4/RAMP1/ATP8A1/MINK1/TRPC4AP/ATP2B4/GNAO1/SLC24A3/CACNB2/SLC4A4/CASK/ITGAV/PML/GPM6A/CCL2/MEF2C/B2M/PLCE1/NKAIN2/SLC15A2/CACHD1/AQP1/WFS1/TMBIM6/SHISA6/SEC14L1/DNM2/SLC8A1/SLC1A3/ATP1B2/GRIN2C…	82
CC	GO:0030136	clathrin-coated vesicle	23/822	89/5894	0.00197645	0.0161998	0.01252	APOE/TFRC/MYO6/SLC17A7/LRP1/SYT1/LDLR/MYO1E/TNK2/TF/HIP1/PIK3C2A/NRGN/CD9/DNM2/AP3B1/ASTN2/TMED10/STON2/HIP1R/HSPA8/EGFR/PICALM	23
BP	GO:0035239	tube morphogenesis	89/802	450/5658	0.000406823	0.0169406	0.0143233	HSPB1/GJA1/APOE/ID2/HIF3A/FGFR2/PRKCA/NR4A3/DLC1/APOD/GLUL/PDGFRB/CFL1/TNC/SAT1/AGT/SEMA5A/HES5/ZFP36L1/MFGE8/STK3/LRP1/VAV3/ARHGAP24/NR4A1/BMPR1A/PTN/LDLR/MYO1E/CHI3L1/PTPRM/FGF2/RAMP1/NFE2L2/SOX9/PDE3B/F3/CDH13/LEPR/EMX2/GLI2/THSD7A/ANGPTL4/SDC4/LGR4/RHOJ/ITGAV/TULP3/EPHB1/PHACTR4/PML/PIK3C2A/CCL2/ZMIZ1/MEF2C/RORA/SULF1/FN1/NRP1/AQP1/JUN/PRRX1/STAT3/SEMA3E/LHX2/SASH1/SPRED1/ZEB1/GAB1/LAMA1/RNF2…	89
BP	GO:0030334	regulation of cell migration	88/802	444/5658	0.00040801	0.0169406	0.0143233	HSPB1/APOE/UNC5D/PRKCA/TMSB4X/NR4A3/DLC1/APC/TMSB10/APOD/GLUL/PDGFRB/PHACTR1/LDLRAD4/AGT/MAP4K4/SEMA5A/DOCK4/SMURF2/PRKG1/LRP1/DUSP1/KANK1/BMPR1A/PTN/CXCL14/DOCK1/UNC5C/PTPRM/FGF2/NFE2L2/SOX9/ATP8A1/F3/CDH13/MINK1/PREX1/SDC4/RHOJ/ITGAV/SORL1/FOXO3/PIK3C2A/CCL2/PTPRJ/MEF2C/MCC/SULF1/FN1/NRP1/CD9/JUN/STAT3/SEMA3E/PTPRG/ERBB4/SRGAP1/DOCK5/FAM107A/SASH1/SPRED1/IL33/SST/SLC8A1/GAB1/LAMA1/MSN/ANGPT1/ST…	88
BP	GO:0060828	regulation of canonical Wnt signaling pathway	30/802	114/5658	0.000413564	0.0170012	0.0143745	APOE/DAAM2/FGFR2/APC/SEMA5A/SMURF2/STK3/TCF7L2/KANK1/GPC5/SOX9/BICC1/CCNY/LGR4/EGR1/RNF220/TBL1X/FOXO3/FOXO1/WLS/MCC/TLE4/WWTR1/SHISA6/RBMS3/USP47/TLE1/GPRC5B/AMER2/EGFR	30
BP	GO:0016358	dendrite development	25/802	89/5658	0.000428613	0.017179	0.0145249	APOE/PTPRD/PHACTR1/CFL1/NLGN1/PRKG1/TNIK/IL1RAPL1/PREX2/FYN/PTN/CUX1/MINK1/PREX1/DAB1/TRAK1/EPHB1/MEF2C/NRP1/PDLIM5/DNM3/EEF2K/CSMD3/CTNNA2/PICALM	25
BP	GO:0050678	regulation of epithelial cell proliferation	42/802	178/5658	0.000430845	0.017179	0.0145249	GJA1/APOE/FGFR2/PRKCA/NR4A3/GLUL/SEMA5A/HES5/ZFP36L1/TCF7L2/NR4A1/BMPR1A/PTN/PTPRM/FGF2/SOX9/F3/CDH13/ZFP36/CASK/SRSF6/CCL2/MEF2C/B2M/MCC/SULF1/NRP1/JUN/STAT3/INTU/NFIB/CDC73/FGF1/RGN/NR1D1/DLG1/HTRA1/ROBO1/EGFR/RREB1/PLCG1/HES1	42
BP	GO:0030111	regulation of Wnt signaling pathway	37/802	151/5658	0.000432185	0.017179	0.0145249	APOE/DAAM2/FGFR2/APC/WWOX/SEMA5A/SMURF2/STK3/LRP1/TCF7L2/KANK1/GPC5/SOX9/BICC1/WIF1/CCNY/LGR4/EGR1/RNF220/TBL1X/FOXO3/FOXO1/WLS/MCC/SULF1/TLE4/WWTR1/SHISA6/RBMS3/RNF213/USP47/TLE1/GPRC5B/CDC73/AMER2/EGFR/RNF43	37
BP	GO:0044087	regulation of cellular component biogenesis	75/802	367/5658	0.00043444	0.017179	0.0145249	HSPA1A/HSP90AA1/HSPA1B/CLU/GJA1/APOE/TENM2/PRKCA/TMSB4X/STMN1/DLC1/APC/GRID2/TMSB10/APOD/PTPRD/GFAP/DNAJB1/LDLRAD4/AGT/CCK/MAP4K4/STXBP6/NLGN1/ARHGEF10/LRP1/PIP4K2A/IL1RAPL1/CRYAB/AKAP13/ROBO2/KANK1/ANTXR1/MTMR3/LIMS1/PPFIA1/GSN/SOX9/INSIG1/FCHSD2/MAP4/ADD1/CAPZB/PREX1/ADD3/SDC4/TPR/EPHB1/SORL1/GPM6A/FEZ1/PTPRJ/MEF2C/NRP1/JUN/STX18/PDLIM5/ABCA1/COL16A1/DNM3/FAM107A/DNM2/MSN/OXTR/EEF2K/TJP1/HIP1R/…	75
BP	GO:0009636	response to toxic substance	49/802	217/5658	0.000445086	0.0174339	0.0147404	MT3/APOE/GABRB1/FGFR2/FOS/NR4A3/MT2A/SLC7A11/PDGFRB/ITPR2/TNC/NR4A2/MAP3K5/MT1M/DUSP1/CRYAB/FYN/PON2/GSN/ATP1A2/PSAP/NFE2L2/GNAO1/EGR1/MT1G/FOXO3/FOXO1/EHMT1/B2M/AQP1/JUN/STAT3/SLC6A1/EPHX1/CHKA/MT1E/DNM2/SLC8A1/GPR37L1/ACTB/OXTR/ABTB2/PPARGC1A/LYN/RGN/HDAC9/RHOB/EPS8/PDE8A	49
BP	GO:0061024	membrane organization	63/802	298/5658	0.000495245	0.018263	0.0154414	HSPA1A/HSP90AA1/MT3/CLU/APOE/TFRC/PRKCA/FNBP1/PTPRD/SLC7A11/NPC1/STXBP6/NLGN1/MFGE8/VAV3/IL1RAPL1/SYT1/PMP2/PLSCR1/PTN/LDLR/CNTNAP2/DOCK1/PPIA/GSN/GAK/TF/PSAP/ACTG1/ATP8A1/INSIG1/FCHSD2/HIP1/PIK3C2A/NLGN4X/CD9/LPIN1/PLSCR4/STAT3/ANKRD28/STX18/SHISA6/ATP11A/EEA1/REPS1/ABCA1/DNM3/DNM2/AP3B1/ACTB/TMED10/STON2/MYO18A/HIP1R/HSPA8/DLG1/SYT11/EGFR/PICALM/MEGF10/UBC/P2RX7/CRB1	63
BP	GO:0010810	regulation of cell-substrate adhesion	29/802	110/5658	0.000497041	0.018263	0.0154414	DLC1/APOD/SPOCK1/HSD17B12/MAP4K4/LRP1/KANK1/PTN/LIMS1/DOCK1/CDH13/MINK1/PREX1/CASK/SDC4/LGALS1/PTPRJ/BCL6/FN1/NRP1/SEMA3E/DOCK5/COL16A1/FAM107A/DNM2/DDR2/ITGA6/RREB1/PEAK1	29
BP	GO:0050890	cognition	29/802	110/5658	0.000497041	0.018263	0.0154414	APOE/FOS/SLC7A11/NRXN3/AGT/CCK/PTPRZ1/MEIS2/SLC17A7/FYN/PTN/LDLR/CNTNAP2/PRNP/ATP1A2/SLC1A4/ATP8A1/NRGN/NLGN4X/MEF2C/B2M/JUN/SLC6A1/TANC1/FAM107A/OXTR/ST3GAL4/EGFR/PICALM	29
BP	GO:0050803	regulation of synapse structure or activity	24/802	85/5658	0.000511008	0.0184129	0.0155682	APOE/GRID2/PTPRD/SLC7A11/CFL1/SLC17A7/NLGN1/IL1RAPL1/ROBO2/FYN/PTN/PRNP/TUBA1A/EPHB1/GPM6A/MEF2C/DGKB/SHISA6/PDLIM5/DNM3/DNM2/OXTR/EEF2K/CTNNA2	24
BP	GO:0007611	learning or memory	26/802	95/5658	0.000515952	0.0184129	0.0155682	APOE/FOS/SLC7A11/NRXN3/AGT/CCK/PTPRZ1/MEIS2/SLC17A7/FYN/PTN/LDLR/CNTNAP2/PRNP/ATP1A2/ATP8A1/NRGN/NLGN4X/MEF2C/B2M/JUN/SLC6A1/TANC1/OXTR/EGFR/PICALM	26
BP	GO:0014909	smooth muscle cell migration	15/802	43/5658	0.000516362	0.0184129	0.0155682	NR4A3/PDGFRB/AGT/DOCK4/PRKG1/LRP1/BMPR1A/NFE2L2/SORL1/MEF2C/NRP1/DOCK5/PPARGC1A/DOCK7/SEMA6D	15
BP	GO:0098657	import into cell	77/802	381/5658	0.000518861	0.0184129	0.0155682	HSP90AA1/CLU/APOE/TFRC/FNBP1/MYO6/SLC7A11/GLUL/LRP1B/AGT/NPC1/SLC7A2/SCARA3/HSPH1/SLC17A7/NLGN1/SYT17/MFGE8/SLC9A9/LRP1/SLC3A2/RIN2/VAV3/SYT1/FYN/LDLR/MYO1E/DOCK1/PRNP/GSN/GAK/TNK2/ATP1A2/SLC6A11/ZFYVE16/TF/ACTG1/RAMP1/CDH13/LEPR/FCHSD2/ATP2B4/HIP1/SLC1A2/OPHN1/RHOJ/ITGAV/SORL1/PIK3C2A/CCL2/NLGN4X/PTPRJ/B2M/CD9/SLC6A1/EEA1/REPS1/ABCA1/DNM3/DNM2/SLC8A1/ACTB/SLC1A3/ATP1B2/ANGPT1/STON2/EEF2K/MYO18A/…	77
CC	GO:0044451	nucleoplasm part	73/822	382/5894	0.00231351	0.0186299	0.014398	HSPA1A/HSPA1B/TENM2/HIF3A/NEAT1/MYO6/SON/NR4A2/MAML2/SMURF2/HMBOX1/TCF7L2/HNRNPA2B1/DOCK1/PARD3B/SRP54/JARID2/ZNF462/TCF12/KAZN/GLI2/ADD1/SRRM2/POGZ/ZBTB20/ELF2/SFMBT2/CDC14A/SRSF6/ZZZ3/NCOR2/TBL1X/CCNL1/PML/EHMT1/TESK2/ZMIZ1/MEF2C/KMT2C/ITPKC/UTY/ELL2/TMEM179B/AFF1/GATAD2A/WWTR1/SF1/TADA3/ELP4/FAM107A/NSMCE2/HP1BP3/PRPF4B/ACTB/SCAF11/FAS/HNRNPM/BAZ2A/HIPK2/CDYL/SNRNP70/CDC73/NCAM2/PPARGC1A/PHF21…	73
BP	GO:0048708	astrocyte differentiation	17/802	52/5658	0.000533199	0.0187614	0.0158628	MT3/ID2/HES5/LRP1/LDLR/SOX9/DAB1/PLP1/STAT3/ROR1/GPR37L1/IL6ST/ID4/NR1D1/EGFR/SOX6/HES1	17
BP	GO:0031589	cell-substrate adhesion	42/802	180/5658	0.000552525	0.019278	0.0162996	DLC1/COL5A3/APOD/SPOCK1/SORBS1/HSD17B12/MAP4K4/LRP1/KANK1/ANTXR1/PTN/LIMS1/PPFIA1/DOCK1/CDH13/MINK1/PREX1/CASK/SDC4/ITGAV/EPHB1/LGALS1/PTPRJ/TESK2/BCL6/CD44/FN1/NRP1/SEMA3E/DOCK5/COL16A1/FAM107A/DNM2/SGCE/ANGPT1/MICALL2/DDR2/ITGA6/RREB1/MEGF9/TTYH1/PEAK1	42
CC	GO:0032587	ruffle membrane	15/822	50/5894	0.00249994	0.019784	0.01529	DLC1/APC/MYO6/PSD3/CFL1/KANK1/ITGAV/WWC1/PTPRJ/PDE9A/FAM107A/DNM2/HIP1R/EPS8/EEF1A1	15
BP	GO:0007626	locomotory behavior	21/802	71/5658	0.000574907	0.0198918	0.0168186	NAV2/APOE/ID2/KCND2/NR4A2/NPC1/PREX2/ZIC1/NOVA1/OLFM2/ATP1A2/PSAP/GNAO1/DAB1/EGR1/CSTB/HIPK2/SEZ6L/EPS8/LGI4/NCOA2	21
CC	GO:0022626	cytosolic ribosome	18/822	65/5894	0.00262421	0.0204155	0.0157781	RPS15/APOD/RPL18/RPL8/RPL28/RPL37/RPS11/RPL23A/RPL37A/RPS25/RPLP2/RPS24/RPS12/PPARGC1A/RPLP1/RPL32/RPL27A/RPS20	18
BP	GO:0000122	negative regulation of transcription by RNA polymerase II	78/802	389/5658	0.000612279	0.0210098	0.0177638	HSPA1A/ID2/TENM2/FGFR2/NR4A3/SREBF2/DNAJB1/ETV6/WWOX/NR4A2/BACH2/ENO1/HES5/MEIS2/JUND/SMURF2/HMBOX1/PER1/TCF7L2/TRPS1/HNRNPA2B1/NFATC3/CCND3/OTUD7B/PRDM16/CUX1/JARID2/SOX9/ZHX2/ZFP36/GLI2/GLIS3/ZBTB20/TPR/JDP2/EGR1/NCOR2/TBL1X/ZHX3/FOXO3/FOXO1/EHMT1/WWC1/MEF2C/BCL6/TLE4/GATAD2A/JUN/WFS1/ATN1/PRRX1/STAT3/TMBIM6/BPTF/WWTR1/NFIA/ZEB1/ARID1A/ID3/HIPK2/ZNF608/NFIB/CDC73/DACH1/ID4/PHF21A/HDAC9/NR1D1/DL…	78
BP	GO:0046686	response to cadmium ion	12/802	31/5658	0.000637954	0.021439	0.0181267	MT3/FOS/MT2A/NPC1/MT1M/PRNP/GSN/MT1G/B2M/JUN/MT1E/EGFR	12
BP	GO:0008203	cholesterol metabolic process	19/802	62/5658	0.000640278	0.021439	0.0181267	MT3/MSMO1/APOE/HMGCS1/SREBF2/NPC1/LDLR/FDFT1/HSD17B7/INSIG1/LEPR/SQLE/ACAT2/SORL1/LSS/ABCA1/FGF1/LCAT/RXRA	19
BP	GO:1902904	negative regulation of supramolecular fiber organization	19/802	62/5658	0.000640278	0.021439	0.0181267	CLU/APOE/TMSB4X/STMN1/DLC1/APC/TMSB10/CRYAB/KANK1/LDLR/PPFIA1/GSN/ADD1/CAPZB/ADD3/HIP1R/EPS8/HSPA8/CTNNA2	19
BP	GO:0040012	regulation of locomotion	95/802	493/5658	0.00065916	0.0218668	0.0184884	HSPB1/APOE/UNC5D/PRKCA/TMSB4X/NR4A3/ZSWIM6/DLC1/APC/TMSB10/APOD/GLUL/PDGFRB/PHACTR1/LDLRAD4/AGT/MAP4K4/SEMA5A/DOCK4/SMURF2/PRKG1/LRP1/DUSP1/ROBO2/KANK1/BMPR1A/PTN/CXCL14/DOCK1/UNC5C/TUBB2B/PTPRM/FGF2/NFE2L2/SOX9/ATP8A1/F3/CDH13/MINK1/PREX1/SDC4/CTNNA1/RHOJ/ITGAV/SORL1/FOXO3/PML/PIK3C2A/CCL2/PTPRJ/MEF2C/MCC/SULF1/FN1/NRP1/CD9/JUN/STAT3/SEMA3E/PTPRG/ERBB4/SRGAP1/DOCK5/FAM107A/SASH1/SPRED1/IL33/SST/…	95
BP	GO:0001944	vasculature development	78/802	390/5658	0.000663587	0.0218668	0.0184884	HSPB1/GJA1/APOE/HIF3A/FGFR2/PRKCA/APOD/GLUL/PDGFRB/SAT1/AGT/SEMA5A/ZFP36L1/MFGE8/LRP1/TCF7L2/VAV3/PCSK5/ARHGAP24/ROBO2/ANTXR1/NR4A1/BMPR1A/PTN/LDLR/MYO1E/NFATC3/CHI3L1/PTPRM/FGF2/RAMP1/NFE2L2/PDE3B/F3/CDH13/LEPR/LTBP1/THSD7A/ANGPTL4/RHOJ/EGR1/ITGAV/EPHB1/FOXO1/PML/PIK3C2A/CCL2/ZMIZ1/MEF2C/RORA/SULF1/FN1/NRP1/AQP1/JUN/PRRX1/STAT3/SEMA3E/DNM2/SASH1/SPRED1/GAB1/LAMA1/RNF213/ARID1A/ANGPT1/HIPK2/STARD…	78
BP	GO:0001667	ameboidal-type cell migration	46/802	204/5658	0.000682901	0.022326	0.0188767	HSPB1/APOE/PRKCA/TMSB4X/GLUL/CFL1/AGT/MAP4K4/SEMA5A/SMURF2/KANK1/NR4A1/PTN/DOCK1/PTPRM/FGF2/NFE2L2/SOX9/CDH13/SDC4/RHOJ/PHACTR4/PML/PIK3C2A/MEF2C/MCC/FN1/NRP1/JUN/SEMA3E/PTPRG/ERBB4/DOCK5/SASH1/SPRED1/SLC8A1/ANGPT1/STARD13/FGF1/HDAC9/RHOB/DDR2/ROBO1/RREB1/SEMA6D/PLCG1	46
CC	GO:0098802	plasma membrane receptor complex	23/822	92/5894	0.0031383	0.024008	0.0185545	TFRC/GRID2/SORBS1/GRIK4/NLGN1/BMPR1B/GABBR1/CNTFR/BMPR1A/OLFM2/GRIA4/TF/RAMP1/ITGAV/B2M/SHISA6/GRIN2C/IL6ST/LYN/ITGB8/EPS8/DLG1/ITGA6	23
BP	GO:0006605	protein targeting	36/802	150/5658	0.000779737	0.0252927	0.0213851	HSP90AA1/CLU/RPS15/SREBF2/RPL18/NLGN1/RPL8/FYN/PARD3/PRNP/SRP54/ZFYVE16/RPL28/FUT10/RPL37/TRAK1/RPS11/SORL1/RPL23A/RPL37A/RPS25/RPLP2/ZDHHC20/RPS24/TIMM23B/AP3B1/RPS12/RPLP1/HSPA5/MICALL2/HSPA8/RPL32/RPL27A/LAMP2/UBC/RPS20	36
BP	GO:0008037	cell recognition	19/802	63/5658	0.000797694	0.0254771	0.021541	CADM1/SEMA5A/MFGE8/NTM/ROBO2/ALDOA/CNTNAP2/CSGALNACT1/OPCML/PALLD/EPHB1/NRP1/CD9/MSN/NCAM2/DLG1/ROBO1/MEGF10/CNTNAP3	19
BP	GO:1902652	secondary alcohol metabolic process	19/802	63/5658	0.000797694	0.0254771	0.021541	MT3/MSMO1/APOE/HMGCS1/SREBF2/NPC1/LDLR/FDFT1/HSD17B7/INSIG1/LEPR/SQLE/ACAT2/SORL1/LSS/ABCA1/FGF1/LCAT/RXRA	19
CC	GO:0031252	cell leading edge	40/822	188/5894	0.00342889	0.0255155	0.0197196	DLC1/APC/GABRA2/MYO6/PSD3/CFL1/ROBO2/KANK1/ANTXR1/CNTNAP2/ARHGAP31/GSN/FGD4/UNC5C/PTPRM/ABLIM1/GABRG1/SLC1A2/CTNNA1/PALLD/ITGAV/PHACTR4/WLS/WWC1/PTPRJ/MCC/PDE9A/CD44/SHISA6/FAM107A/DNM2/SGCE/SH3RF1/MYLK/HIP1R/EPS8/EEF1A1/ENAH/CTNNA2/PLCG1	40
CC	GO:0031253	cell projection membrane	33/822	148/5894	0.00351438	0.0255155	0.0197196	DLC1/APC/GABRA2/MYO6/PSD3/SLC7A11/CFL1/ROBO2/KANK1/ANTXR1/CNTNAP2/GABRG1/PHLPP1/CASK/SLC1A2/ITGAV/WLS/WWC1/PTPRJ/PDE9A/CD44/AQP1/SHISA6/FAM107A/DNM2/SGCE/GPR37L1/MSN/HIP1R/EPS8/DLG1/EEF1A1/TTYH1	33
CC	GO:0019898	extrinsic component of membrane	28/822	120/5894	0.00352089	0.0255155	0.0197196	CDH20/GNA14/KCNIP1/APC/CDHR3/DTNA/MFGE8/FYN/CNTFR/MTMR3/PRNP/OLFM2/TF/MGLL/CDH13/GNAO1/HIP1/CTNNA1/RGS6/GNG7/TPR/PML/PIK3C2A/EEA1/LYN/CDH10/CTNNA2/PICALM	28
CC	GO:0019897	extrinsic component of plasma membrane	20/822	77/5894	0.00355771	0.0255155	0.0197196	CDH20/GNA14/KCNIP1/APC/CDHR3/DTNA/MFGE8/FYN/OLFM2/TF/CDH13/GNAO1/HIP1/CTNNA1/GNG7/EEA1/LYN/CDH10/CTNNA2/PICALM	20
BP	GO:0006457	protein folding	20/802	68/5658	0.00083549	0.0261631	0.0221209	HSPA1A/HSP90AA1/HSPB1/HSPA1B/CLU/DNAJB1/HSPH1/CRYAB/PPIA/GAK/GNAO1/FUT10/B2M/WFS1/UBXN1/SNRNP70/GANAB/HSPA5/HSPA8/FKBP9	20
BP	GO:0016125	sterol metabolic process	20/802	68/5658	0.00083549	0.0261631	0.0221209	MT3/MSMO1/APOE/HMGCS1/SREBF2/NPC1/LDLR/FDFT1/HSD17B7/INSIG1/FAXDC2/LEPR/SQLE/ACAT2/SORL1/LSS/ABCA1/FGF1/LCAT/RXRA	20
BP	GO:0098655	cation transmembrane transport	58/802	275/5658	0.000876423	0.0261631	0.0221209	TRPM3/DPP10/TMSB4X/KCND2/KCNIP1/RYR3/PDE4B/KCNIP4/ITPR2/AGT/DPP6/SLC7A2/SLC17A7/NLGN1/SLC9A9/SLC3A2/PLCH1/IL1RAPL1/FYN/PRNP/SLC39A11/ATP1A2/GRIA4/TF/FGF2/SLC1A4/ATP8A1/MINK1/TRPC4AP/ATP2B4/SLC24A3/CACNB2/ITGAV/GPM6A/CCL2/MEF2C/PLCE1/SLC15A2/CACHD1/AQP1/SHISA6/DNM2/SLC8A1/SLC1A3/ATP1B2/GRIN2C/GEM/PPARGC1A/LYN/RGN/KCNN3/DLG1/SLC38A3/RYR1/KLHL24/P2RX7/TTYH1/PLCG1	58
BP	GO:0008344	adult locomotory behavior	12/802	32/5658	0.000891122	0.0261631	0.0221209	ID2/NR4A2/NPC1/PREX2/ZIC1/ATP1A2/DAB1/CSTB/HIPK2/SEZ6L/EPS8/LGI4	12
BP	GO:0016126	sterol biosynthetic process	12/802	32/5658	0.000891122	0.0261631	0.0221209	MSMO1/APOE/HMGCS1/SREBF2/FDFT1/HSD17B7/INSIG1/FAXDC2/SQLE/ACAT2/LSS/FGF1	12
BP	GO:0051966	regulation of synaptic transmission, glutamatergic	12/802	32/5658	0.000891122	0.0261631	0.0221209	GLUL/NLGN1/GRM3/SYT1/ATP1A2/OPHN1/CCL2/MEF2C/GRM7/OXTR/GRM8/EGFR	12
BP	GO:0007044	cell-substrate junction assembly	15/802	45/5658	0.000892418	0.0261631	0.0221209	DLC1/APOD/SORBS1/MAP4K4/LRP1/LIMS1/SDC4/PTPRJ/TESK2/FN1/NRP1/COL16A1/FAM107A/ITGA6/PEAK1	15
BP	GO:0051345	positive regulation of hydrolase activity	70/802	346/5658	0.000904514	0.0261631	0.0221209	HSPA1A/FGFR2/TMSB4X/DLC1/PDGFRB/DNAJB1/AGT/CCK/MAP4K4/DOCK4/MAP3K5/RGS20/ALDH1A1/GABARAPL2/RALGAPA2/ARHGEF10/AGAP1/RIN2/VAV3/PREX2/ARHGAP24/FYN/PLSCR1/ANTXR1/LIMS1/DOCK1/ARHGAP31/GSN/PSAP/FGF2/TBC1D22A/FGFR3/EGLN3/F3/GNAO1/PREX1/HIP1/RGS6/OPHN1/PML/CCL2/MEF2C/FN1/ASPH/NRP1/CRADD/JUN/STAT3/SRGAP1/DOCK5/DNM2/GDI2/ARHGAP21/ASAP2/FAS/ATP1B2/STARD13/ADRA1A/LYN/RGN/CHN1/HIP1R/DOCK7/ITGA6/ROBO1/EGFR/PIC…	70
BP	GO:0070848	response to growth factor	71/802	352/5658	0.000907643	0.0261631	0.0221209	HSPA1A/HSPB1/MT3/FGFR2/FOS/PDGFRB/TNC/LDLRAD4/WWOX/AGT/HES5/ZFP36L1/MEIS2/SMURF2/BMPR1B/FYN/PARD3/NR4A1/BMPR1A/PTN/LIMS1/TOB1/PRDM16/ZFYVE16/NEO1/FGF2/SOX9/FGFR3/ZFP36/LTBP1/CASK/TPR/EGR1/MT1G/SORL1/FOXO3/PML/CCL2/FEZ1/MEF2C/CD44/SULF1/NRP1/JUN/DDIT4/ERBB4/DNM2/SPRED1/ZEB1/GAB1/HNRNPM/HIPK2/EEF2K/PDE3A/CHST11/PPARGC1A/FGF1/HSPA5/SOX5/FUT8/HTRA1/EEF1A1/ROBO1/EGFR/HNRNPH1/RGMA/UBC/SOX6/PLCG1/HES1/P…	71
BP	GO:0072358	cardiovascular system development	78/802	394/5658	0.000909717	0.0261631	0.0221209	HSPB1/GJA1/APOE/HIF3A/FGFR2/PRKCA/APOD/GLUL/PDGFRB/SAT1/AGT/SEMA5A/ZFP36L1/MFGE8/LRP1/TCF7L2/VAV3/PCSK5/ARHGAP24/ROBO2/ANTXR1/NR4A1/BMPR1A/PTN/LDLR/MYO1E/NFATC3/CHI3L1/PTPRM/FGF2/RAMP1/NFE2L2/PDE3B/F3/CDH13/LEPR/LTBP1/THSD7A/ANGPTL4/RHOJ/EGR1/ITGAV/EPHB1/FOXO1/PML/PIK3C2A/CCL2/ZMIZ1/MEF2C/RORA/SULF1/FN1/NRP1/AQP1/JUN/PRRX1/STAT3/SEMA3E/DNM2/SASH1/SPRED1/GAB1/LAMA1/RNF213/ARID1A/ANGPT1/HIPK2/STARD…	78
BP	GO:0014014	negative regulation of gliogenesis	10/802	24/5658	0.000920938	0.0261631	0.0221209	ID2/DAAM2/HES5/PTN/LDLR/DAB1/GPR37L1/ID4/NR1D1/HES1	10
BP	GO:1900744	regulation of p38MAPK cascade	10/802	24/5658	0.000920938	0.0261631	0.0221209	MFHAS1/MAP3K5/PER1/DUSP1/RELL1/GADD45B/MINK1/PHLPP1/SASH1/DLG1	10
BP	GO:0051893	regulation of focal adhesion assembly	11/802	28/5658	0.000926293	0.0261631	0.0221209	DLC1/APOD/MAP4K4/LRP1/LIMS1/SDC4/PTPRJ/NRP1/COL16A1/FAM107A/PEAK1	11
BP	GO:0090109	regulation of cell-substrate junction assembly	11/802	28/5658	0.000926293	0.0261631	0.0221209	DLC1/APOD/MAP4K4/LRP1/LIMS1/SDC4/PTPRJ/NRP1/COL16A1/FAM107A/PEAK1	11
CC	GO:0030426	growth cone	17/822	62/5894	0.00381964	0.0265638	0.0205298	HSP90AA1/TENM2/LRP1/PCDH9/PARD3/UNC5C/NDRG2/PREX1/TRAK1/PALLD/GPM6A/FEZ1/NRP1/PTBP2/DNM2/DOCK7/EPS8	17
BP	GO:0030010	establishment of cell polarity	19/802	64/5658	0.000987235	0.027436	0.0231972	HSP90AA1/FRMD4A/CFL1/HES5/KANK1/PARD3/GSN/PARD3B/MAP4/OPHN1/EPHB1/WWC1/FEZ1/LAMA1/KIF26B/MSN/MYO18A/DOCK7/HES1	19
BP	GO:0007612	learning	16/802	50/5658	0.0010044	0.027436	0.0231972	FOS/SLC7A11/NRXN3/AGT/CCK/MEIS2/FYN/PTN/CNTNAP2/ATP1A2/ATP8A1/NRGN/NLGN4X/JUN/SLC6A1/TANC1	16
BP	GO:0014812	muscle cell migration	16/802	50/5658	0.0010044	0.027436	0.0231972	NR4A3/PDGFRB/AGT/DOCK4/PRKG1/LRP1/BMPR1A/NFE2L2/SORL1/MEF2C/NRP1/DOCK5/PPARGC1A/DOCK7/MEGF10/SEMA6D	16
BP	GO:0001764	neuron migration	20/802	69/5658	0.00102351	0.0277752	0.023484	GJA1/UNC5D/NAV1/PHACTR1/SPOCK1/NR4A2/CCK/PRKG1/FYN/TUBB2B/DAB1/GPM6A/MEF2C/NRP1/STAT3/DDIT4/ERBB4/SH3RF1/NRG3/CTNNA2	20
MF	GO:0008134	transcription factor binding	62/790	282/5628	0.00013414	0.0279571	0.0234605	ID2/FOS/NR4A3/TOB2/NR4A2/HES5/MEIS2/JUND/PER1/TCF7L2/RORB/NR4A1/NFATC3/PRDM16/JARID2/NFE2L2/SOX9/PTMA/TCF12/GLI2/ADD1/FUS/ZNF516/NCOR2/TBL1X/EDF1/FOXO3/FOXO1/ZMIZ1/MEF2C/RORA/TLE4/JUN/WFS1/ATN1/STAT3/BPTF/LHX2/TEAD1/NFIA/TADA3/ZEB1/WBP2/ACTB/ARID1A/TLE1/BAZ2A/ID3/HIPK2/PPARGC1A/ID4/NCOA6/HDAC9/NR1D1/CREM/ANXA4/HMGN3/ASXL1/EPAS1/NCOA2/HES1/RXRA	62
MF	GO:0019904	protein domain specific binding	66/790	311/5628	0.00024438	0.0279571	0.0234605	HSPA1A/HSP90AA1/HSPA1B/GJA1/CADM1/DLC1/GRID2/SON/ETV6/DTNA/DOCK4/MAP3K5/NLGN1/RBMX/TCF7L2/FYN/PLSCR1/TRPS1/DOCK1/ARHGAP31/TNK2/TRA2B/ACSL3/NFE2L2/TCF12/ATP2B4/TUBA1A/SRRM2/TRAK1/TBL1X/EHMT1/MEF2C/EPB41L2/FN1/CRADD/PLSCR4/JUN/ATN1/PRRX1/STX18/SHISA6/SPON1/REPS1/TADA3/TCEAL4/DNM2/USP47/HNRNPM/ID3/HSPA5/LYN/DTX1/HIP1R/HSPA8/FUT8/DLG1/ARFIP1/ZNF521/ROBO1/ENAH/LAMP2/QKI/SH3BP2/HNRNPK/NCOA2/RXRA	66
BP	GO:0043603	cellular amide metabolic process	67/802	330/5658	0.00105448	0.0280154	0.0236871	CIRBP/HSP90AA1/HSPB1/CLU/RPS15/APOE/SAMD4A/HMGCS1/SLC7A11/GFAP/HSD17B12/ACSBG1/ZFP36L1/RPL18/CPE/PER1/RPL8/PCSK5/DPH6/EIF1/PRNP/TOB1/PSAP/RPL28/ACSL3/ASRGL1/NFE2L2/ZFP36/RPL37/TPR/RPS11/SORL1/RPL23A/FOXO3/UPF3B/RPL37A/SECISBP2L/ENC1/CPM/ACOT11/RPS25/STAT3/RPLP2/SPON1/RPS24/RBMS3/TPP1/TMED10/RPS12/EEF2K/SNRNP70/RPLP1/ITGB8/HSPA8/EEF1A1/RPL32/SGMS1/RPL27A/SCD5/EGFR/PICALM/LAMP2/QKI/P2RX7/RPS20/ELOV…	67
BP	GO:2000145	regulation of cell motility	90/802	469/5658	0.00105502	0.0280154	0.0236871	HSPB1/APOE/UNC5D/PRKCA/TMSB4X/NR4A3/DLC1/APC/TMSB10/APOD/GLUL/PDGFRB/PHACTR1/LDLRAD4/AGT/MAP4K4/SEMA5A/DOCK4/SMURF2/PRKG1/LRP1/DUSP1/KANK1/BMPR1A/PTN/CXCL14/DOCK1/UNC5C/PTPRM/FGF2/NFE2L2/SOX9/ATP8A1/F3/CDH13/MINK1/PREX1/SDC4/CTNNA1/RHOJ/ITGAV/SORL1/FOXO3/PIK3C2A/CCL2/PTPRJ/MEF2C/MCC/SULF1/FN1/NRP1/CD9/JUN/STAT3/SEMA3E/PTPRG/ERBB4/SRGAP1/DOCK5/FAM107A/SASH1/SPRED1/IL33/SST/SLC8A1/GAB1/LAMA1/MSN/AN…	90
BP	GO:1905114	cell surface receptor signaling pathway involved in cell-cell signaling	53/802	248/5658	0.00105731	0.0280154	0.0236871	GPC6/APOE/DAAM2/FGFR2/APC/GRID2/WWOX/NR4A2/SEMA5A/SLC17A7/NLGN1/CPE/SMURF2/STK3/LRP1/TCF7L2/TNIK/KANK1/GPC5/SOX9/BICC1/WIF1/GNAO1/NDRG2/GLI2/CCNY/LGR4/EGR1/RNF220/TBL1X/FOXO3/FOXO1/WLS/NLGN4X/MEF2C/MCC/SULF1/TLE4/ROR1/WWTR1/SHISA6/RBMS3/RNF213/USP47/TLE1/GRIN2C/GPRC5B/CDC73/AMER2/EGFR/UBC/P2RX7/RNF43	53
BP	GO:0071363	cellular response to growth factor stimulus	68/802	336/5658	0.00105935	0.0280154	0.0236871	HSPA1A/HSPB1/MT3/FGFR2/FOS/PDGFRB/LDLRAD4/WWOX/AGT/HES5/ZFP36L1/SMURF2/BMPR1B/FYN/PARD3/NR4A1/BMPR1A/PTN/LIMS1/TOB1/PRDM16/ZFYVE16/NEO1/FGF2/SOX9/FGFR3/ZFP36/LTBP1/CASK/EGR1/MT1G/SORL1/FOXO3/PML/CCL2/FEZ1/MEF2C/CD44/SULF1/NRP1/JUN/DDIT4/ERBB4/DNM2/SPRED1/ZEB1/GAB1/HNRNPM/HIPK2/EEF2K/PDE3A/CHST11/PPARGC1A/FGF1/HSPA5/SOX5/FUT8/HTRA1/EEF1A1/ROBO1/EGFR/HNRNPH1/RGMA/UBC/SOX6/PLCG1/HES1/PDE8A	68
CC	GO:0099634	postsynaptic specialization membrane	10/822	29/5894	0.00428852	0.0289495	0.0223735	LRRC4C/KCND2/GRID2/NLGN1/SHISA6/ERBB4/GRID1/GRIN2C/DLG1/CDH10	10
CC	GO:0016604	nuclear body	56/822	286/5894	0.00428881	0.0289495	0.0223735	HSPA1A/HSPA1B/TENM2/HIF3A/NEAT1/SON/NR4A2/MAML2/SMURF2/HMBOX1/TCF7L2/HNRNPA2B1/DOCK1/PARD3B/SRP54/TCF12/KAZN/GLI2/ADD1/SRRM2/ZBTB20/ELF2/SFMBT2/CDC14A/SRSF6/NCOR2/CCNL1/PML/EHMT1/TESK2/ZMIZ1/MEF2C/ITPKC/TMEM179B/GATAD2A/WWTR1/SF1/FAM107A/NSMCE2/HP1BP3/PRPF4B/SCAF11/FAS/HNRNPM/BAZ2A/HIPK2/CDYL/SNRNP70/NCAM2/PPARGC1A/DTX1/NR1D1/THOC2/RREB1/EPAS1/NCOA2	56
BP	GO:0007045	cell-substrate adherens junction assembly	13/802	37/5658	0.00111871	0.0290306	0.0245455	DLC1/APOD/SORBS1/MAP4K4/LRP1/LIMS1/SDC4/PTPRJ/TESK2/NRP1/COL16A1/FAM107A/PEAK1	13
BP	GO:0048024	regulation of mRNA splicing, via spliceosome	13/802	37/5658	0.00111871	0.0290306	0.0245455	CIRBP/SON/CELF2/RBMX/RBFOX1/HNRNPA2B1/MBNL1/TRA2B/SRSF6/MBNL2/SNRNP70/HNRNPK/TRA2A	13
BP	GO:0048041	focal adhesion assembly	13/802	37/5658	0.00111871	0.0290306	0.0245455	DLC1/APOD/SORBS1/MAP4K4/LRP1/LIMS1/SDC4/PTPRJ/TESK2/NRP1/COL16A1/FAM107A/PEAK1	13
MF	GO:0030276	clathrin binding	10/790	22/5628	0.000366056	0.0293077	0.0245939	SYT17/LRP1/SYT1/TOM1L2/LDLR/GAK/HIP1/HIP1R/SYT11/PICALM	10
MF	GO:0005516	calmodulin binding	26/790	94/5628	0.000369094	0.0293077	0.0245939	CAMK2G/RYR3/MYO6/SYT1/MYO1E/CNN3/ATP2B4/ADD1/ADD3/CASK/ITPKB/EDF1/NRGN/ITPKC/WFS1/EEA1/SLC8A1/FAS/GEM/EEF2K/TJP1/KCNN3/MYLK/EEF1A1/EGFR/RYR1	26
MF	GO:0016301	kinase activity	57/790	264/5628	0.000409898	0.0293077	0.0245939	MMD2/FGFR2/PRKCA/CAMK2G/PDGFRB/EPHA6/CKB/MAP4K4/MAP3K5/DCLK2/PRKG1/STK3/PIP4K2A/TNIK/BMPR1B/AKAP13/FYN/MAPK4/BMPR1A/TAOK3/CCND3/GAK/PFKFB3/TNK2/FGFR3/MINK1/STK33/LTBP1/RPS6KA2/CASK/DGKG/ITPKB/SIK3/EPHB1/PIK3C2A/CCL2/EFEMP1/TESK2/ITPKC/NRP1/DGKB/ERBB4/CHKA/PRPF4B/HIPK2/EEF2K/CLK1/LYN/MYLK/DDR2/DLG1/SGMS1/PFKL/EGFR/STK17B/NEK7/PEAK1	57
MF	GO:0032559	adenyl ribonucleotide binding	91/790	470/5628	0.000524528	0.030091	0.0252512	HSPA1A/HSP90AA1/HSPA1B/NAV2/FGFR2/PRKCA/CAMK2G/PEBP1/MYO6/GLUL/PDGFRB/PDE4B/EPHA6/CKB/MAP4K4/ACSBG1/MAP3K5/HSPH1/HS3ST5/IQCA1/FIGN/DCLK2/PRKG1/STK3/PIP4K2A/TNIK/BMPR1B/DPH6/FYN/MAPK4/BMPR1A/TAOK3/MYO1E/GAK/PFKFB3/TNK2/ATP1A2/ACTG1/ACSL3/FGFR3/ATP8A1/MINK1/ATP2B4/STK33/RPS6KA2/CASK/DGKG/ITPKB/SIK3/ENTPD1/UBE2H/EPHB1/PIK3C2A/RHOBTB3/TESK2/ITPKC/ACOT11/ROR1/DGKB/ATP11A/ERBB4/CHKA/ABCA1/ABCD4/PNPLA3/…	91
MF	GO:0016773	phosphotransferase activity, alcohol group as acceptor	54/790	250/5628	0.000573592	0.030091	0.0252512	MMD2/FGFR2/PRKCA/CAMK2G/PDGFRB/EPHA6/MAP4K4/MAP3K5/DCLK2/PRKG1/STK3/PIP4K2A/TNIK/BMPR1B/AKAP13/FYN/MAPK4/BMPR1A/TAOK3/CCND3/GAK/PFKFB3/TNK2/FGFR3/MINK1/STK33/LTBP1/RPS6KA2/CASK/DGKG/ITPKB/SIK3/EPHB1/PIK3C2A/CCL2/EFEMP1/TESK2/ITPKC/NRP1/DGKB/ERBB4/CHKA/PRPF4B/HIPK2/EEF2K/CLK1/LYN/MYLK/DDR2/PFKL/EGFR/STK17B/NEK7/PEAK1	54
MF	GO:0005200	structural constituent of cytoskeleton	11/790	27/5628	0.000590941	0.030091	0.0252512	GFAP/TUBB2B/ACTG1/TUBA1A/ADD1/ADD3/HIP1/ACTB/MSN/CTNNA2/TUBB2A	11
MF	GO:0030554	adenyl nucleotide binding	91/790	473/5628	0.000653321	0.030091	0.0252512	HSPA1A/HSP90AA1/HSPA1B/NAV2/FGFR2/PRKCA/CAMK2G/PEBP1/MYO6/GLUL/PDGFRB/PDE4B/EPHA6/CKB/MAP4K4/ACSBG1/MAP3K5/HSPH1/HS3ST5/IQCA1/FIGN/DCLK2/PRKG1/STK3/PIP4K2A/TNIK/BMPR1B/DPH6/FYN/MAPK4/BMPR1A/TAOK3/MYO1E/GAK/PFKFB3/TNK2/ATP1A2/ACTG1/ACSL3/FGFR3/ATP8A1/MINK1/ATP2B4/STK33/RPS6KA2/CASK/DGKG/ITPKB/SIK3/ENTPD1/UBE2H/EPHB1/PIK3C2A/RHOBTB3/TESK2/ITPKC/ACOT11/ROR1/DGKB/ATP11A/ERBB4/CHKA/ABCA1/ABCD4/PNPLA3/…	91
MF	GO:0003712	transcription coregulator activity	49/790	223/5628	0.000683885	0.030091	0.0252512	HSPA1A/TOB2/DNAJB1/WWOX/MEIS2/JUND/MAML2/TOB1/PRDM16/FGF2/ZHX2/FUS/RBPMS/SFMBT2/JDP2/NCOR2/TBL1X/EDF1/ZHX3/PML/WWC1/ZMIZ1/KMT2C/TLE4/LPIN1/JUN/ATN1/PRRX1/WWTR1/SF1/TADA3/ZEB1/WBP2/ARID1A/TLE1/ID3/SMARCC1/HIPK2/CDYL/PPARGC1A/ID4/NCOA6/DTX1/HDAC9/NR1D1/KLF12/ASXL1/NCOA2/RXRA	49
CC	GO:0030427	site of polarized growth	17/822	63/5894	0.00456974	0.0303987	0.0234936	HSP90AA1/TENM2/LRP1/PCDH9/PARD3/UNC5C/NDRG2/PREX1/TRAK1/PALLD/GPM6A/FEZ1/NRP1/PTBP2/DNM2/DOCK7/EPS8	17
BP	GO:0008202	steroid metabolic process	30/802	121/5658	0.00120069	0.0307683	0.0260147	MT3/MSMO1/APOE/HMGCS1/SREBF2/WWOX/HSD17B12/AGT/NPC1/LDLR/FDFT1/HSD17B7/HSD17B14/INSIG1/FAXDC2/LEPR/SQLE/ACAT2/EGR1/SORL1/RORA/LSS/SF1/ABCA1/IGFBP7/PPARGC1A/FGF1/LCAT/NR1D1/RXRA	30
BP	GO:0010631	epithelial cell migration	35/802	148/5658	0.00121528	0.0307683	0.0260147	HSPB1/APOE/PRKCA/TMSB4X/GLUL/AGT/MAP4K4/SEMA5A/KANK1/NR4A1/PTN/DOCK1/PTPRM/FGF2/NFE2L2/SOX9/CDH13/RHOJ/PIK3C2A/MEF2C/MCC/NRP1/JUN/PTPRG/DOCK5/SASH1/SPRED1/ANGPT1/STARD13/FGF1/HDAC9/RHOB/ROBO1/RREB1/PLCG1	35
BP	GO:0090132	epithelium migration	35/802	148/5658	0.00121528	0.0307683	0.0260147	HSPB1/APOE/PRKCA/TMSB4X/GLUL/AGT/MAP4K4/SEMA5A/KANK1/NR4A1/PTN/DOCK1/PTPRM/FGF2/NFE2L2/SOX9/CDH13/RHOJ/PIK3C2A/MEF2C/MCC/NRP1/JUN/PTPRG/DOCK5/SASH1/SPRED1/ANGPT1/STARD13/FGF1/HDAC9/RHOB/ROBO1/RREB1/PLCG1	35
BP	GO:0021954	central nervous system neuron development	12/802	33/5658	0.00122273	0.0307683	0.0260147	HSP90AA1/GABRB1/FGFR2/NR4A2/DCLK2/ROBO2/GLI2/EPHB1/NRP1/NFIB/SALL3/ROBO1	12
BP	GO:1903391	regulation of adherens junction organization	12/802	33/5658	0.00122273	0.0307683	0.0260147	DLC1/APOD/MAP4K4/LRP1/LIMS1/ADD1/SDC4/PTPRJ/NRP1/COL16A1/FAM107A/PEAK1	12
BP	GO:0048514	blood vessel morphogenesis	67/802	332/5658	0.00124517	0.0311443	0.0263326	HSPB1/GJA1/APOE/HIF3A/FGFR2/PRKCA/APOD/GLUL/PDGFRB/SAT1/AGT/SEMA5A/ZFP36L1/MFGE8/LRP1/VAV3/ARHGAP24/NR4A1/BMPR1A/PTN/LDLR/MYO1E/CHI3L1/PTPRM/FGF2/RAMP1/NFE2L2/PDE3B/F3/CDH13/LEPR/THSD7A/ANGPTL4/RHOJ/ITGAV/EPHB1/PML/PIK3C2A/CCL2/ZMIZ1/RORA/SULF1/FN1/NRP1/AQP1/JUN/PRRX1/STAT3/SEMA3E/SASH1/SPRED1/GAB1/LAMA1/RNF213/ANGPT1/HIPK2/STARD13/FGF1/HDAC9/ITGB8/MYLK/RHOB/ROBO1/QKI/EPAS1/PLCG1/HES1	67
CC	GO:0005840	ribosome	20/822	79/5894	0.00487851	0.0319891	0.0247227	MT3/RPS15/APOD/RPL18/RPL8/RPL28/RPL37/RPS11/RPL23A/RPL37A/RPS25/RPLP2/SF1/RPS24/RPS12/PPARGC1A/RPLP1/RPL32/RPL27A/RPS20	20
BP	GO:0021879	forebrain neuron differentiation	11/802	29/5658	0.00130417	0.0322316	0.0272519	FGFR2/ZSWIM6/HES5/DCLK2/ROBO2/B2M/NRP1/ERBB4/SALL3/ROBO1/HES1	11
BP	GO:0048008	platelet-derived growth factor receptor signaling pathway	11/802	29/5658	0.00130417	0.0322316	0.0272519	NR4A3/APOD/PDGFRB/LRP1/MYO1E/F3/HIP1/PIK3C2A/PTPRJ/NRP1/HIP1R	11
BP	GO:0015807	L-amino acid transport	10/802	25/5658	0.00134262	0.0329856	0.0278894	SLC7A11/AGT/SLC7A2/SLC17A7/SLC3A2/ATP1A2/SLC1A4/SLC1A2/SLC1A3/SLC38A3	10
BP	GO:0040007	growth	77/802	394/5658	0.00144045	0.0351808	0.0297454	HSPA1A/HSP90AA1/MT3/HSPA1B/GJA1/APOE/FGFR2/MT2A/APOD/PDGFRB/CD38/TNC/SPOCK1/ENO1/AGT/SEMA5A/SCARA3/ZFP36L1/SYT17/MT1M/STK3/LRP1/BMPR1B/CRYAB/AKAP13/SYT1/BMPR1A/PTN/GSN/MEG3/JARID2/PSAP/FGF2/SOX9/FGFR3/LEPR/GLI2/ADD1/LGI1/SLC1A2/MT1G/FOXO3/PML/NLGN4X/WWC1/PTPRJ/ZMIZ1/MEF2C/BCL6/PLCE1/FN1/NRP1/CD9/HEPACAM/WFS1/STAT3/SEMA3E/WWTR1/ERBB4/LHX2/PDLIM5/MT1E/FAM107A/DNM2/KIF26B/USP47/IGFBP7/ADRA1A/CHST11/…	77
BP	GO:0006518	peptide metabolic process	55/802	263/5658	0.00145657	0.0352071	0.0297677	CIRBP/HSP90AA1/HSPB1/CLU/RPS15/APOE/SAMD4A/SLC7A11/GFAP/ZFP36L1/RPL18/CPE/PER1/RPL8/PCSK5/DPH6/EIF1/PRNP/TOB1/RPL28/NFE2L2/ZFP36/RPL37/TPR/RPS11/SORL1/RPL23A/FOXO3/UPF3B/RPL37A/SECISBP2L/ENC1/CPM/RPS25/STAT3/RPLP2/SPON1/RPS24/RBMS3/TPP1/TMED10/RPS12/EEF2K/SNRNP70/RPLP1/HSPA8/EEF1A1/RPL32/RPL27A/EGFR/PICALM/LAMP2/QKI/RPS20/RXRA	55
BP	GO:0006836	neurotransmitter transport	24/802	91/5658	0.00147134	0.0352071	0.0297677	GABRA2/SLC7A11/GLUL/SLC17A7/NLGN1/SYT17/SYT1/PPFIA1/ATP1A2/SLC6A11/CACNB2/CASK/SLC1A2/MEF2C/AQP1/SLC6A1/SEC14L1/SLC1A3/ADRA1A/LYN/HSPA8/SYT11/CADPS2/P2RX7	24
BP	GO:0009266	response to temperature stimulus	24/802	91/5658	0.00147134	0.0352071	0.0297677	HSPA1A/TRPM3/CIRBP/HSP90AA1/HSPA1B/FOS/CAMK2G/DNAJB1/HSPH1/SLC27A1/CRYAB/ZNF516/TPR/EPHB1/FOXO1/ST8SIA1/ACOT11/SST/IGFBP7/PPARGC1A/FGF1/HSPA5/LYN/HSPA8	24
BP	GO:0035023	regulation of Rho protein signal transduction	19/802	66/5658	0.00148378	0.0352071	0.0297677	APOE/STMN1/DLC1/PDGFRB/ARHGEF10/VAV3/AKAP13/PREX2/KANK1/FGD4/PLEKHG1/PREX1/OPHN1/BCL6/NRP1/ABCA1/ADRA1A/EPS8/ROBO1	19
BP	GO:0007041	lysosomal transport	13/802	38/5658	0.00148392	0.0352071	0.0297677	HSPA1A/CLU/NPC1/LRP1/GAK/ZFYVE16/PSAP/TRAK1/SORL1/AP3B1/RHOB/HSPA8/LAMP2	13
MF	GO:0008092	cytoskeletal protein binding	75/790	379/5628	0.000867429	0.0354407	0.0297404	HSP90AA1/CLU/GJA1/APOE/DAAM2/CDH20/TMSB4X/STMN1/APC/MYO6/TMSB10/CDHR3/PDE4B/PHACTR1/CFL1/SORBS1/MAP4K4/HSPH1/GABARAPL2/ARHGEF10/CRYAB/PHACTR3/FYN/ANTXR1/ALDOA/MYO1E/PRNP/GSN/FGD4/UNC5C/ABLIM1/CNN3/CDH13/MAP4/CACNB2/ADD1/CAPZB/FUS/ADD3/HIP1/CTNNA1/TRAK1/OPHN1/PALLD/TPR/PHACTR4/FEZ1/EPB41L2/ENC1/PDLIM5/DNM3/FAM107A/DNM2/SPATA6/SLC8A1/ACTB/KIF26B/MSN/FMNL2/DIAPH2/DIAPH3/MYO18A/PPARGC1A/LYN/MYLK/MICA…	75
CC	GO:0016234	inclusion body	10/822	30/5894	0.00564559	0.0361913	0.0279703	HSPA1A/MT3/HSPA1B/CLU/PRNP/PRDM16/SFMBT2/TPR/AGL/PICALM	10
CC	GO:0030662	coated vesicle membrane	20/822	80/5894	0.00567706	0.0361913	0.0279703	APOE/TFRC/MYO6/SREBF2/SLC17A7/SYT1/LDLR/COPE/TF/HIP1/NRGN/B2M/CD9/AP3B1/TMED10/HIP1R/HSPA8/EGFR/PICALM/HLA-A	20
BP	GO:1901361	organic cyclic compound catabolic process	55/802	264/5658	0.00159555	0.0372175	0.0314675	HSPA1A/CIRBP/HSPB1/MT3/HSPA1B/RPS15/APOE/SAMD4A/PRKCA/PDE4B/ENO1/ZFP36L1/RPL18/RPL8/ALDOA/HSD17B14/PFKFB3/TOB1/RPL28/NT5C2/ASRGL1/NFE2L2/ZHX2/ZFP36/RPL37/ENTPD1/ZBTB20/CECR2/TPR/RPS11/RPL23A/TET1/UPF3B/PDE9A/RPL37A/RPS25/STAT3/DDIT4/RPLP2/DCP1B/RPS24/HNRNPM/RPS12/PPARGC1A/RPLP1/RGN/LSM7/HSPA8/RPL32/PFKL/RPL27A/UBC/P2RX7/RPS20/PDE8A	55
BP	GO:0019218	regulation of steroid metabolic process	16/802	52/5658	0.00160484	0.037225	0.0314738	APOE/HMGCS1/SREBF2/AGT/LDLR/FDFT1/INSIG1/SQLE/EGR1/RORA/LSS/SF1/IGFBP7/PPARGC1A/FGF1/NR1D1	16
MF	GO:0050839	cell adhesion molecule binding	51/790	238/5628	0.000981386	0.0374235	0.0314044	HSPA1A/TENM2/CDH20/PRKCA/LRRC4C/CDHR3/PTPRD/DNAJB1/NRXN3/ENO1/PTPRZ1/STXBP6/NLGN1/CPE/MFGE8/SLC3A2/PTN/ALDOA/DCHS2/PTPRM/FGF2/CNN3/CDH13/ADD1/CAPZB/CTNNA1/ITGAV/RPL23A/NLGN4X/PTPRJ/FN1/CD9/ARVCF/PDLIM5/COL16A1/MSN/FMNL2/DIAPH3/TJP1/FGF1/HSPA5/LYN/ITGB8/HSPA8/DLG1/CDH10/ITGA6/EGFR/CTNNA2/PICALM/HNRNPK	51
MF	GO:0005524	ATP binding	87/790	455/5628	0.00105323	0.0376531	0.031597	HSPA1A/HSP90AA1/HSPA1B/NAV2/FGFR2/PRKCA/CAMK2G/PEBP1/MYO6/GLUL/PDGFRB/EPHA6/CKB/MAP4K4/ACSBG1/MAP3K5/HSPH1/IQCA1/FIGN/DCLK2/PRKG1/STK3/PIP4K2A/TNIK/BMPR1B/DPH6/FYN/MAPK4/BMPR1A/TAOK3/MYO1E/GAK/PFKFB3/TNK2/ATP1A2/ACTG1/ACSL3/FGFR3/ATP8A1/MINK1/ATP2B4/STK33/RPS6KA2/CASK/DGKG/ITPKB/SIK3/ENTPD1/UBE2H/EPHB1/PIK3C2A/RHOBTB3/TESK2/ITPKC/ROR1/DGKB/ATP11A/ERBB4/CHKA/ABCA1/ABCD4/PRPF4B/ACTB/KIF26B/NWD1/UBE…	87
BP	GO:0010038	response to metal ion	34/802	145/5658	0.00165754	0.038234	0.0323269	MT3/ID2/FOS/RYR3/MT2A/NPC1/JUND/NLGN1/SYT17/MT1M/DUSP1/SYT1/PRNP/GSN/TF/NFE2L2/ADD1/FUS/ITPKB/MT1G/MEF2C/B2M/AQP1/JUN/SLC6A1/MT1E/CUTA/EEF2K/PPARGC1A/HSPA5/SYT11/EGFR/RYR1/P2RX7	34
BP	GO:0001952	regulation of cell-matrix adhesion	17/802	57/5658	0.00169914	0.0388163	0.0328193	DLC1/APOD/MAP4K4/LRP1/LIMS1/CDH13/MINK1/CASK/SDC4/PTPRJ/BCL6/NRP1/SEMA3E/COL16A1/FAM107A/DDR2/PEAK1	17
BP	GO:0060078	regulation of postsynaptic membrane potential	14/802	43/5658	0.00170149	0.0388163	0.0328193	GABRB1/KCND2/GABRA2/GRID2/GRIK4/SLC17A7/NLGN1/GABBR1/GABRG1/NLGN4X/MEF2C/GRID1/GRIN2C/P2RX7	14
BP	GO:0030001	metal ion transport	67/802	336/5658	0.00172057	0.0390372	0.0330061	TRPM3/DPP10/MT3/GJA1/FTL/TFRC/CAMK2G/KCND2/KCNIP1/RYR3/PDGFRB/PDE4B/KCNIP4/ITPR2/AGT/DPP6/SLC17A7/PER1/SLC9A9/SLC3A2/PLCH1/IL1RAPL1/FYN/PRNP/SLC39A11/ATP1A2/TF/FGF2/RAMP1/TRPC4AP/ATP2B4/GNAO1/SLC24A3/CACNB2/SLC4A4/CASK/ITGAV/PML/GPM6A/CCL2/B2M/PLCE1/NKAIN2/CACHD1/AQP1/WFS1/TMBIM6/DNM2/SLC8A1/SLC1A3/ATP1B2/GRIN2C/GEM/SLC10A7/ADRA1A/LYN/RGN/KCNN3/MYLK/HEPH/DLG1/SLC38A3/RYR1/KLHL24/P2RX7/TTYH1/PLCG1	67
BP	GO:0030902	hindbrain development	18/802	62/5658	0.00176388	0.0396408	0.0335164	DLC1/GRID2/CKB/PTN/GLI2/DAB1/OPHN1/WLS/NLGN4X/RORA/PTBP2/GPR37L1/SEZ6L/NFIB/PPARGC1A/HSPA5/CTNNA2/HES1	18
BP	GO:0006695	cholesterol biosynthetic process	11/802	30/5658	0.00179988	0.0396408	0.0335164	MSMO1/APOE/HMGCS1/SREBF2/FDFT1/HSD17B7/INSIG1/SQLE/ACAT2/LSS/FGF1	11
BP	GO:1902653	secondary alcohol biosynthetic process	11/802	30/5658	0.00179988	0.0396408	0.0335164	MSMO1/APOE/HMGCS1/SREBF2/FDFT1/HSD17B7/INSIG1/SQLE/ACAT2/LSS/FGF1	11
BP	GO:0010634	positive regulation of epithelial cell migration	22/802	82/5658	0.00180023	0.0396408	0.0335164	HSPB1/PRKCA/TMSB4X/AGT/MAP4K4/SEMA5A/DOCK1/FGF2/NFE2L2/SOX9/RHOJ/PIK3C2A/NRP1/JUN/DOCK5/SASH1/ANGPT1/FGF1/HDAC9/RHOB/RREB1/PLCG1	22
BP	GO:0050807	regulation of synapse organization	22/802	82/5658	0.00180023	0.0396408	0.0335164	APOE/GRID2/PTPRD/SLC7A11/CFL1/NLGN1/IL1RAPL1/ROBO2/FYN/PTN/PRNP/TUBA1A/EPHB1/GPM6A/MEF2C/DGKB/SHISA6/PDLIM5/DNM3/OXTR/EEF2K/CTNNA2	22
BP	GO:0007623	circadian rhythm	20/802	72/5658	0.00181946	0.0396408	0.0335164	PTGDS/ID2/KCND2/JUND/NLGN1/PER1/RORB/PHLPP1/LGR4/EGR1/PML/RORA/JUN/ID3/PPARGC1A/ID4/NR1D1/CREM/EGFR/NCOA2	20
BP	GO:0001505	regulation of neurotransmitter levels	30/802	124/5658	0.00181977	0.0396408	0.0335164	HSP90AA1/CLU/GABRA2/SLC7A11/GLUL/AGT/SLC7A2/SLC17A7/NLGN1/SYT17/SYT1/PPFIA1/ATP1A2/SLC6A11/ATP2B4/CACNB2/CASK/SLC1A2/MEF2C/RORA/SLC6A1/CHKA/DNM2/SLC1A3/ADRA1A/RGN/HSPA8/SYT11/CADPS2/P2RX7	30
BP	GO:0051668	localization within membrane	15/802	48/5658	0.00187386	0.0399882	0.0338101	GPC6/APOE/SLC7A11/NLGN1/PTN/GSN/INSIG1/CDH13/LGI1/HIP1/OPHN1/SHISA6/DNM3/DNM2/DLG1	15
BP	GO:0097061	dendritic spine organization	10/802	26/5658	0.00190887	0.0399882	0.0338101	APOE/CFL1/NLGN1/FYN/PRNP/EPHB1/TANC1/PDLIM5/DNM3/EEF2K	10
BP	GO:0090130	tissue migration	35/802	152/5658	0.00198936	0.0406889	0.0344025	HSPB1/APOE/PRKCA/TMSB4X/GLUL/AGT/MAP4K4/SEMA5A/KANK1/NR4A1/PTN/DOCK1/PTPRM/FGF2/NFE2L2/SOX9/CDH13/RHOJ/PIK3C2A/MEF2C/MCC/NRP1/JUN/PTPRG/DOCK5/SASH1/SPRED1/ANGPT1/STARD13/FGF1/HDAC9/RHOB/ROBO1/RREB1/PLCG1	35
BP	GO:0006816	calcium ion transport	40/802	180/5658	0.00200252	0.0407572	0.0344603	TRPM3/GJA1/CAMK2G/RYR3/PDGFRB/PDE4B/ITPR2/AGT/SLC3A2/PLCH1/IL1RAPL1/FYN/PRNP/ATP1A2/FGF2/RAMP1/TRPC4AP/ATP2B4/GNAO1/SLC24A3/CACNB2/CASK/ITGAV/PML/GPM6A/CCL2/PLCE1/CACHD1/WFS1/TMBIM6/SLC8A1/GRIN2C/GEM/ADRA1A/LYN/RGN/MYLK/RYR1/P2RX7/PLCG1	40
BP	GO:0019439	aromatic compound catabolic process	53/802	255/5658	0.00203741	0.0412651	0.0348897	HSPA1A/CIRBP/HSPB1/HSPA1B/RPS15/SAMD4A/PRKCA/PDE4B/ENO1/ZFP36L1/RPL18/RPL8/ALDOA/PON2/PFKFB3/TOB1/RPL28/NT5C2/ASRGL1/ZHX2/ZFP36/RPL37/ENTPD1/ZBTB20/CECR2/TPR/RPS11/RPL23A/TET1/UPF3B/PDE9A/RPL37A/RPS25/STAT3/DDIT4/EPHX1/RPLP2/DCP1B/RPS24/HNRNPM/RPS12/PPARGC1A/RPLP1/RGN/LSM7/HSPA8/RPL32/PFKL/RPL27A/UBC/P2RX7/RPS20/PDE8A	53
BP	GO:0050673	epithelial cell proliferation	44/802	203/5658	0.00206056	0.0415313	0.0351149	GJA1/APOE/ID2/FGFR2/PRKCA/NR4A3/GLUL/SEMA5A/HES5/ZFP36L1/TCF7L2/NR4A1/BMPR1A/PTN/PTPRM/FGF2/SOX9/F3/CDH13/ZFP36/CASK/LGR4/SRSF6/CCL2/MEF2C/B2M/MCC/SULF1/NRP1/JUN/STAT3/INTU/NFIB/CDC73/FGF1/RGN/NR1D1/DLG1/HTRA1/ROBO1/EGFR/RREB1/PLCG1/HES1	44
CC	GO:0016323	basolateral plasma membrane	24/822	103/5894	0.00674424	0.0424056	0.032773	AQP4/CADM1/TFRC/SLC14A1/CD38/LRP1/LDLR/TF/LEPR/ATP2B4/SLC4A4/CASK/CD44/AQP1/ERBB4/MSN/TJP1/HEPH/DLG1/SLC38A3/ITGA6/EGFR/CTNNA2/MLC1	24
BP	GO:0070371	ERK1 and ERK2 cascade	34/802	147/5658	0.00211863	0.0424954	0.0359299	MT3/APOE/FGFR2/PRKCA/PDGFRB/LMO3/AGT/MFHAS1/ZFP36L1/LRP1/DUSP1/APIP/CHI3L1/FGF2/SOX9/FGFR3/NDRG2/CAMK2N1/ITGAV/EPHB1/CCL2/CD44/FN1/NRP1/JUN/ERBB4/SPRED1/ANGPT1/OXTR/ADRA1A/LYN/DLG1/EGFR/PDE8A	34
BP	GO:0000184	nuclear-transcribed mRNA catabolic process, nonsense-mediated decay	18/802	63/5658	0.00215035	0.0429243	0.0362926	RPS15/RPL18/RPL8/RPL28/RPL37/RPS11/RPL23A/UPF3B/RPL37A/RPS25/RPLP2/DCP1B/RPS24/RPS12/RPLP1/RPL32/RPL27A/RPS20	18
BP	GO:0097479	synaptic vesicle localization	14/802	44/5658	0.00217693	0.0432469	0.0365654	NLGN1/SYT17/SYT1/CACNB2/CASK/DNM3/DNM2/AP3B1/ADRA1A/PCDH17/SYT11/CADPS2/PICALM/P2RX7	14
BP	GO:0009150	purine ribonucleotide metabolic process	29/802	120/5658	0.00219235	0.0433459	0.0366491	HSPA1A/HSPA1B/TMSB4X/HMGCS1/PDE4B/ENO1/HSD17B12/ACSBG1/ALDOA/PFKFB3/ATP1A2/NT5C2/ACSL3/CASK/ZBTB20/TPR/PDE9A/RORA/ACOT11/STAT3/DDIT4/PPARGC1A/HSPA8/DLG1/PFKL/SCD5/P2RX7/ELOVL5/PDE8A	29
MF	GO:0051427	hormone receptor binding	22/790	81/5628	0.00132959	0.0447367	0.0375413	NR4A3/TOB2/NR4A2/CCK/JUND/TCF7L2/FYN/NR4A1/GNAO1/FUS/NCOR2/STAT3/TADA3/WBP2/ARID1A/BAZ2A/PPARGC1A/NCOA6/HMGN3/ASXL1/NCOA2/RXRA	22
BP	GO:0048511	rhythmic process	28/802	115/5658	0.0023065	0.0453867	0.0383745	PTGDS/ID2/GABRB1/KCND2/JUND/NLGN1/PER1/RORB/BMPR1B/ROBO2/PTN/PHLPP1/LGR4/EGR1/NCOR2/FOXO3/PML/RORA/JUN/OXTR/ID3/PPARGC1A/HSPA5/ID4/NR1D1/CREM/EGFR/NCOA2	28
CC	GO:0099568	cytoplasmic region	36/822	173/5894	0.00772282	0.0457599	0.0353654	HSPB1/FGFR2/FNBP1/DLC1/MYO6/CFL1/ITPR2/ENO1/STXBP6/IQCA1/AKAP13/PARD3/GSN/PARD3B/MAP4/GLI2/ADD3/HIP1/TRAK1/RHOJ/TULP3/WLS/RHOBTB3/EPB41L2/ASPH/AP3B1/ACTB/ASTN2/GRM7/FGF1/HIP1R/RHOB/EPS8/EEF1A1/CTNNA2/RYR1	36
CC	GO:0030135	coated vesicle	27/822	121/5894	0.0077762	0.0457599	0.0353654	APOE/TFRC/MYO6/SREBF2/SLC17A7/LRP1/SYT1/LDLR/MYO1E/COPE/TNK2/TF/HIP1/PIK3C2A/NRGN/B2M/CD9/DNM2/AP3B1/ASTN2/TMED10/STON2/HIP1R/HSPA8/EGFR/PICALM/HLA-A	27
BP	GO:0030036	actin cytoskeleton organization	60/802	298/5658	0.0023447	0.0459208	0.0388262	DAAM2/TMSB4X/STMN1/DLC1/TMSB10/PDGFRB/PHACTR1/CFL1/SORBS1/SEMA5A/ARHGEF10/PRKG1/LRP1/TNIK/AKAP13/KANK1/ANTXR1/ALDOA/PPFIA1/GSN/FGD4/ACTG1/CNN3/FCHSD2/MINK1/ADD1/CAPZB/THSD7A/PREX1/ADD3/HIP1/SDC4/OPHN1/PALLD/RHOJ/PHACTR4/RHOBTB3/TESK2/MEF2C/BCL6/EPB41L2/NRP1/AQP1/SEMA3E/PDLIM5/FAM171A1/FAM107A/GAB1/ACTB/FMNL2/DIAPH2/DIAPH3/MYO18A/MICALL2/HIP1R/RHOB/EPS8/DLG1/ENAH/CTNNA2	60
BP	GO:0010594	regulation of endothelial cell migration	23/802	89/5658	0.00244415	0.0476437	0.0402829	HSPB1/APOE/PRKCA/TMSB4X/GLUL/AGT/SEMA5A/PTN/PTPRM/FGF2/NFE2L2/RHOJ/PIK3C2A/MEF2C/NRP1/SASH1/SPRED1/ANGPT1/STARD13/FGF1/HDAC9/RHOB/PLCG1	23
CC	GO:0005938	cell cortex	29/822	133/5894	0.00829957	0.0482216	0.0372679	FGFR2/FNBP1/DLC1/MYO6/CFL1/ITPR2/ENO1/STXBP6/AKAP13/PARD3/GSN/PARD3B/ADD3/HIP1/TRAK1/RHOJ/RHOBTB3/EPB41L2/ASPH/ACTB/ASTN2/GRM7/FGF1/HIP1R/RHOB/EPS8/EEF1A1/CTNNA2/RYR1	29
BP	GO:0048489	synaptic vesicle transport	13/802	40/5658	0.00251245	0.0485069	0.0410127	NLGN1/SYT17/SYT1/CACNB2/CASK/DNM3/DNM2/AP3B1/ADRA1A/SYT11/CADPS2/PICALM/P2RX7	13
BP	GO:0097480	establishment of synaptic vesicle localization	13/802	40/5658	0.00251245	0.0485069	0.0410127	NLGN1/SYT17/SYT1/CACNB2/CASK/DNM3/DNM2/AP3B1/ADRA1A/SYT11/CADPS2/PICALM/P2RX7	13
BP	GO:0007160	cell-matrix adhesion	26/802	105/5658	0.00253516	0.0485069	0.0410127	DLC1/COL5A3/APOD/SORBS1/MAP4K4/LRP1/LIMS1/PPFIA1/CDH13/MINK1/CASK/SDC4/ITGAV/PTPRJ/TESK2/BCL6/CD44/FN1/NRP1/SEMA3E/COL16A1/FAM107A/SGCE/DDR2/ITGA6/PEAK1	26
BP	GO:0071383	cellular response to steroid hormone stimulus	26/802	105/5658	0.00253516	0.0485069	0.0410127	NR4A3/LMO3/NR4A2/NPC1/ZFP36L1/PER1/RORB/AKAP13/NR4A1/ATP1A2/ZFP36/NCOR2/FOXO3/FOXO1/RORA/AQP1/DDIT4/TADA3/FAM107A/WBP2/ARID1A/PPARGC1A/NCOA6/NR1D1/EGFR/RXRA	26
BP	GO:0009628	response to abiotic stimulus	89/802	476/5658	0.00255218	0.0486085	0.0410986	HSPA1A/TRPM3/CIRBP/HSP90AA1/MT3/HSPA1B/GJA1/ID2/HIF3A/FOS/CAMK2G/KCND2/HMGCS1/SLC7A11/PDGFRB/TSC22D4/CD38/DNAJB1/ITPR2/TNC/NR4A2/ENO1/AGT/CCK/SCARA3/ZFP36L1/HSPH1/MEIS2/JUND/SLC27A1/PER1/DUSP1/CRYAB/FYN/PTN/CNTNAP2/CHI3L1/ATP1A2/NFE2L2/SOX9/PLOD2/EGLN3/ATP2B4/ANGPTL4/SLC1A2/ZNF516/TPR/EGR1/EPHB1/FOXO3/FOXO1/PML/CAMKMT/ST8SIA1/RORA/CRADD/CD9/ACOT11/AQP1/JUN/TMBIM6/DDIT4/TANC1/DNM2/SST/HP1BP3/SLC8A…	89
BP	GO:0010770	positive regulation of cell morphogenesis involved in differentiation	18/802	64/5658	0.00260548	0.0493971	0.0417654	PTPRD/SEMA5A/LRP1/IL1RAPL1/ROBO2/LIMS1/DOCK1/TUBB2B/CUX1/PREX1/TRAK1/FN1/NRP1/DOCK5/DNM2/EEF2K/ROBO1/RREB1	18
BP	GO:0106027	neuron projection organization	10/802	27/5658	0.00265311	0.0500713	0.0423354	APOE/CFL1/NLGN1/FYN/PRNP/EPHB1/TANC1/PDLIM5/DNM3/EEF2K	10
BP	GO:0071560	cellular response to transforming growth factor beta stimulus	30/802	127/5658	0.00269654	0.0506607	0.0428338	HSPA1A/FGFR2/FOS/LDLRAD4/WWOX/ZFP36L1/SMURF2/BMPR1B/FYN/PARD3/BMPR1A/LIMS1/PRDM16/SOX9/LTBP1/PML/MEF2C/JUN/DNM2/ZEB1/HIPK2/PDE3A/CHST11/PPARGC1A/HSPA5/SOX5/FUT8/HTRA1/UBC/SOX6	30
BP	GO:0032526	response to retinoic acid	14/802	45/5658	0.00275703	0.0510933	0.0431996	GJA1/FGFR2/PDGFRB/CD38/TNC/RORB/DUSP1/SOX9/AQP1/ABCA1/IGFBP7/LYN/ASXL1/RXRA	14
BP	GO:0050877	nervous system process	69/802	355/5658	0.00291682	0.0529685	0.044785	TRPM3/NAV2/AQP4/APOE/GABRB1/LRIG1/FOS/NR4A3/KCND2/CSMD1/GABRA2/MYO6/GRID2/SLC7A11/NRXN3/AGT/CCK/PTPRZ1/MEIS2/SLC17A7/NLGN1/RORB/FYN/PARD3/PTN/LDLR/CNTNAP2/PRNP/OLFM2/ATP1A2/ABLIM1/PSAP/MGLL/SLC1A4/GABRG1/ATP8A1/CACNB2/CDC14A/TBL1X/EPHB1/NRGN/CCL2/NLGN4X/EFEMP1/MEF2C/B2M/JUN/WFS1/SLC6A1/TANC1/ROR1/SHISA6/FAM107A/RLBP1/SLC1A3/TPP1/GRM7/OXTR/GRIN2C/ADRA1A/NCAM2/GRM8/ST3GAL4/EGFR/POU6F2/CTNNA2/PICALM…	69
BP	GO:0031333	negative regulation of protein complex assembly	15/802	50/5658	0.00293336	0.0529685	0.044785	CLU/TMSB4X/STMN1/TMSB10/LDLRAD4/CRYAB/KANK1/GSN/INSIG1/ADD1/CAPZB/ADD3/SORL1/HIP1R/EPS8	15
BP	GO:0035265	organ growth	22/802	85/5658	0.00294695	0.0529685	0.044785	GJA1/FGFR2/PDGFRB/AGT/SCARA3/STK3/AKAP13/BMPR1A/JARID2/PSAP/FGF2/SOX9/FGFR3/LEPR/NLGN4X/WWC1/MEF2C/ERBB4/PDLIM5/ADRA1A/DDR2/RXRA	22
BP	GO:0071453	cellular response to oxygen levels	22/802	85/5658	0.00294695	0.0529685	0.044785	MT3/HIF3A/KCND2/ENO1/ZFP36L1/PTN/NFE2L2/EGLN3/EGR1/FOXO3/FOXO1/RORA/AQP1/TMBIM6/HP1BP3/SLC8A1/FAS/HIPK2/EEF2K/PPARGC1A/UBC/EPAS1	22
BP	GO:0072657	protein localization to membrane	52/802	254/5658	0.00313239	0.0559251	0.0472848	DPP10/HSP90AA1/GPC6/RPS15/APOE/SLC7A11/KCNIP4/SORBS1/NPC1/DPP6/RPL18/NLGN1/CPE/LRP1/RPL8/TNIK/FYN/PARD3/GPC5/PTN/PPFIA1/PRNP/GSN/GAK/SRP54/RPL28/ACSL3/RAMP1/CACNB2/RPL37/LGI1/TMBIM1/RPS11/RPL23A/RPL37A/RPS25/RPLP2/SHISA6/ZDHHC20/RPS24/ACTB/GRIN2C/RPS12/RPLP1/HSPA5/DLG1/RPL32/PPP2R5A/RPL27A/EGFR/PICALM/RPS20	52
BP	GO:0045047	protein targeting to ER	18/802	65/5658	0.00313838	0.0559251	0.0472848	RPS15/RPL18/RPL8/SRP54/RPL28/RPL37/RPS11/RPL23A/RPL37A/RPS25/RPLP2/RPS24/RPS12/RPLP1/HSPA5/RPL32/RPL27A/RPS20	18
MF	GO:0005230	extracellular ligand-gated ion channel activity	10/790	26/5628	0.00176945	0.0562293	0.0471854	GABRB1/GABRA2/GRID2/GRIK4/SLC17A7/GRIA4/GABRG1/GRID1/GRIN2C/P2RX7	10
BP	GO:0034333	adherens junction assembly	13/802	41/5658	0.003212	0.0569924	0.0481872	DLC1/APOD/SORBS1/MAP4K4/LRP1/LIMS1/SDC4/PTPRJ/TESK2/NRP1/COL16A1/FAM107A/PEAK1	13
BP	GO:0009895	negative regulation of catabolic process	29/802	123/5658	0.0032456	0.0573436	0.0484842	CIRBP/MT3/CST3/NPC1/GABARAPL2/FYN/WDR6/TOB1/PDE3B/LEPR/ATP2B4/ZFP36/OPHN1/SORL1/PML/FEZ1/STAT3/DDIT4/TAB2/UBXN1/GRIN2C/SMARCC1/HIPK2/ADRA1A/SNRNP70/PPARGC1A/RGN/UBE2G2/EGFR	29
MF	GO:0035257	nuclear hormone receptor binding	19/790	68/5628	0.00193975	0.0583968	0.0490043	NR4A3/TOB2/NR4A2/JUND/TCF7L2/NR4A1/FUS/NCOR2/STAT3/TADA3/WBP2/ARID1A/BAZ2A/PPARGC1A/NCOA6/HMGN3/ASXL1/NCOA2/RXRA	19
BP	GO:0000956	nuclear-transcribed mRNA catabolic process	23/802	91/5658	0.00332352	0.0584714	0.0494377	RPS15/SAMD4A/ZFP36L1/RPL18/RPL8/TOB1/RPL28/ZFP36/RPL37/RPS11/RPL23A/UPF3B/RPL37A/RPS25/RPLP2/DCP1B/RPS24/RPS12/RPLP1/LSM7/RPL32/RPL27A/RPS20	23
BP	GO:0016055	Wnt signaling pathway	45/802	214/5658	0.00343116	0.0591127	0.04998	GPC6/APOE/DAAM2/FGFR2/APC/WWOX/NR4A2/SEMA5A/CPE/SMURF2/STK3/LRP1/TCF7L2/TNIK/KANK1/GPC5/SOX9/BICC1/WIF1/GNAO1/NDRG2/CCNY/LGR4/EGR1/RNF220/TBL1X/FOXO3/FOXO1/WLS/MCC/SULF1/TLE4/ROR1/WWTR1/SHISA6/RBMS3/RNF213/USP47/TLE1/GPRC5B/CDC73/AMER2/EGFR/UBC/RNF43	45
BP	GO:0071559	response to transforming growth factor beta	30/802	129/5658	0.00346333	0.0594204	0.0502401	HSPA1A/FGFR2/FOS/LDLRAD4/WWOX/ZFP36L1/SMURF2/BMPR1B/FYN/PARD3/BMPR1A/LIMS1/PRDM16/SOX9/LTBP1/PML/MEF2C/JUN/DNM2/ZEB1/HIPK2/PDE3A/CHST11/PPARGC1A/HSPA5/SOX5/FUT8/HTRA1/UBC/SOX6	30
BP	GO:0051130	positive regulation of cellular component organization	89/802	481/5658	0.00349359	0.0596929	0.0504705	HSPA1A/HSP90AA1/HSPA1B/CLU/APOE/TENM2/APC/GRID2/PTPRD/PDGFRB/SREBF2/CFL1/AGT/CCK/MAP4K4/SEMA5A/NLGN1/SYT17/ARHGEF10/MFGE8/HMBOX1/LRP1/PIP4K2A/IL1RAPL1/SYT1/ROBO2/FYN/PTN/HNRNPA2B1/LIMS1/DOCK1/GSN/TUBB2B/CUX1/TF/JARID2/NFE2L2/SOX9/ATP8A1/FCHSD2/ADD1/PREX1/HIP1/SDC4/TRAK1/TPR/JDP2/ITGAV/EPHB1/TET1/PML/GPM6A/CCL2/FEZ1/PTPRJ/B2M/BCL6/PHIP/FN1/NRP1/JUN/STX18/ABCA1/DOCK5/COL16A1/DNM3/DNM2/NSMCE2/WBP2/M…	89
BP	GO:0032272	negative regulation of protein polymerization	10/802	28/5658	0.00361245	0.0611696	0.0517191	TMSB4X/STMN1/TMSB10/KANK1/GSN/ADD1/CAPZB/ADD3/HIP1R/EPS8	10
BP	GO:0070997	neuron death	33/802	146/5658	0.00361597	0.0611696	0.0517191	MT3/CLU/APOE/FOS/NR4A3/GRID2/SLC7A11/NR4A2/PTPRZ1/TRIM2/MAP3K5/LRP1/FYN/CNTFR/PRNP/EGLN3/EGR1/EPHB1/SORL1/FOXO3/CCL2/MEF2C/NRP1/JUN/WFS1/ATN1/STAT3/DDIT4/ANGPT1/HIPK2/PPARGC1A/HSPA5/PICALM	33
BP	GO:0034655	nucleobase-containing compound catabolic process	49/802	238/5658	0.00362421	0.0611696	0.0517191	HSPA1A/CIRBP/HSPB1/HSPA1B/RPS15/SAMD4A/PRKCA/PDE4B/ENO1/ZFP36L1/RPL18/RPL8/ALDOA/PFKFB3/TOB1/RPL28/NT5C2/ZHX2/ZFP36/RPL37/ENTPD1/ZBTB20/CECR2/TPR/RPS11/RPL23A/UPF3B/PDE9A/RPL37A/RPS25/STAT3/DDIT4/RPLP2/DCP1B/RPS24/HNRNPM/RPS12/PPARGC1A/RPLP1/RGN/LSM7/HSPA8/RPL32/PFKL/RPL27A/UBC/P2RX7/RPS20/PDE8A	49
BP	GO:0051056	regulation of small GTPase mediated signal transduction	36/802	163/5658	0.00366744	0.0616486	0.052124	MMD2/APOE/STMN1/DLC1/PSD3/PDGFRB/MAP4K4/RALGAPA2/ARHGEF10/VAV3/AKAP13/PREX2/ARHGAP24/KANK1/ARHGAP31/FGD4/PLEKHG1/PREX1/ITPKB/OPHN1/RHOJ/BCL6/PLCE1/NRP1/ABCA1/SRGAP1/DNM2/GDI2/ARHGAP21/STARD13/ADRA1A/LYN/CHN1/RHOB/EPS8/ROBO1	36
BP	GO:0030029	actin filament-based process	66/802	340/5658	0.00369188	0.0618092	0.0522599	GJA1/DAAM2/TMSB4X/STMN1/DLC1/MYO6/TMSB10/PDGFRB/PDE4B/PHACTR1/CFL1/SORBS1/SEMA5A/ARHGEF10/PRKG1/LRP1/TNIK/AKAP13/KANK1/ANTXR1/ALDOA/MYO1E/PPFIA1/GSN/FGD4/ATP1A2/ACTG1/CNN3/FCHSD2/MINK1/CACNB2/ADD1/CAPZB/THSD7A/PREX1/ADD3/HIP1/SDC4/OPHN1/PALLD/RHOJ/PHACTR4/RHOBTB3/TESK2/MEF2C/BCL6/EPB41L2/NRP1/AQP1/SEMA3E/PDLIM5/FAM171A1/FAM107A/GAB1/ACTB/FMNL2/DIAPH2/DIAPH3/MYO18A/MICALL2/HIP1R/RHOB/EPS8/DLG1/ENA…	66
BP	GO:0003300	cardiac muscle hypertrophy	12/802	37/5658	0.00371725	0.0619839	0.0524076	PRKCA/NR4A3/AGT/AKAP13/JARID2/ATP2B4/FOXO1/MEF2C/PDE9A/PDLIM5/ADRA1A/IL6ST	12
MF	GO:0019900	kinase binding	62/790	312/5628	0.00217646	0.0622467	0.052235	HSP90AA1/HSPB1/GJA1/NR4A3/PEBP1/APC/PDGFRB/DOCK4/MAP3K5/PER1/TCF7L2/DUSP1/AKAP13/TOM1L2/MIDN/MAPK4/PTN/LIMS1/CCND3/UNC5C/TOB1/TTC28/ACSL3/SOX9/PDE3B/ATP2B4/ZFP36/CAMK2N1/SDC4/GAB2/CCNY/TPR/RHOJ/ITGAV/FOXO3/WWC1/FEZ1/RHOBTB3/PTPRJ/NRP1/STAT3/PDLIM5/DNM2/SASH1/SPRED1/ACTB/MSN/FAS/SH3RF1/ANGPT1/GPRC5B/HDAC9/RHOB/DLG1/EEF1A1/PPP2R5A/CEP152/NRG3/PFKL/EGFR/PLCG1/PDE8A	62
BP	GO:0072599	establishment of protein localization to endoplasmic reticulum	18/802	66/5658	0.00375885	0.0622809	0.0526587	RPS15/RPL18/RPL8/SRP54/RPL28/RPL37/RPS11/RPL23A/RPL37A/RPS25/RPLP2/RPS24/RPS12/RPLP1/HSPA5/RPL32/RPL27A/RPS20	18
BP	GO:0198738	cell-cell signaling by wnt	45/802	215/5658	0.00376506	0.0622809	0.0526587	GPC6/APOE/DAAM2/FGFR2/APC/WWOX/NR4A2/SEMA5A/CPE/SMURF2/STK3/LRP1/TCF7L2/TNIK/KANK1/GPC5/SOX9/BICC1/WIF1/GNAO1/NDRG2/CCNY/LGR4/EGR1/RNF220/TBL1X/FOXO3/FOXO1/WLS/MCC/SULF1/TLE4/ROR1/WWTR1/SHISA6/RBMS3/RNF213/USP47/TLE1/GPRC5B/CDC73/AMER2/EGFR/UBC/RNF43	45
BP	GO:0031647	regulation of protein stability	26/802	108/5658	0.00383851	0.0629941	0.0532617	HSPA1A/HSP90AA1/MT3/HSPA1B/CLU/STK3/CRYAB/PRNP/GSN/TF/HIP1/TBL1X/USP40/ASPH/WFS1/LSS/TADA3/FAM107A/USP47/ATP1B2/CDC73/PPARGC1A/HIP1R/HSPA8/NR1D1/LAMP2	26
BP	GO:0046578	regulation of Ras protein signal transduction	26/802	108/5658	0.00383851	0.0629941	0.0532617	MMD2/APOE/STMN1/DLC1/PSD3/PDGFRB/MAP4K4/ARHGEF10/VAV3/AKAP13/PREX2/KANK1/FGD4/PLEKHG1/PREX1/ITPKB/OPHN1/BCL6/PLCE1/NRP1/ABCA1/DNM2/ADRA1A/LYN/EPS8/ROBO1	26
BP	GO:0045666	positive regulation of neuron differentiation	32/802	141/5658	0.00386559	0.0631887	0.0534262	MMD2/APOE/PTPRD/AGT/SEMA5A/NLGN1/SYT17/LRP1/IL1RAPL1/SYT1/ROBO2/FYN/PTN/TUBB2B/CUX1/NFE2L2/TCF12/GLI2/DAB1/TRAK1/FEZ1/MEF2C/BCL6/FN1/NRP1/ZEB1/GPRC5B/EEF2K/HSPA5/LYN/ITGA6/ROBO1	32
BP	GO:0060627	regulation of vesicle-mediated transport	42/802	198/5658	0.00391778	0.0635415	0.0537245	CLU/APOE/STXBP6/SLC17A7/NLGN1/SYT17/MFGE8/LRP1/IL1RAPL1/SYT1/TNK2/ZFYVE16/TF/ACSL3/INSIG1/CDH13/CACNB2/CASK/HIP1/SDC4/GAB2/OPHN1/ITGAV/SORL1/CCL2/PTPRJ/B2M/NRP1/STX18/DNM2/MSN/ANGPT1/STON2/EEF2K/ADRA1A/MYO18A/LYN/HIP1R/SYT11/CADPS2/PICALM/HNRNPK	42
BP	GO:0046700	heterocycle catabolic process	51/802	251/5658	0.00401627	0.0641285	0.0542208	HSPA1A/CIRBP/HSPB1/HSPA1B/RPS15/SAMD4A/PRKCA/PDE4B/ENO1/ZFP36L1/RPL18/RPL8/ALDOA/PFKFB3/TOB1/RPL28/NT5C2/NFE2L2/ZHX2/ZFP36/RPL37/ENTPD1/ZBTB20/CECR2/TPR/RPS11/RPL23A/TET1/UPF3B/PDE9A/RPL37A/RPS25/STAT3/DDIT4/RPLP2/DCP1B/RPS24/HNRNPM/RPS12/PPARGC1A/RPLP1/RGN/LSM7/HSPA8/RPL32/PFKL/RPL27A/UBC/P2RX7/RPS20/PDE8A	51
BP	GO:0006979	response to oxidative stress	39/802	181/5658	0.00402849	0.0641285	0.0542208	HSPA1A/HSPB1/MT3/HSPA1B/APOE/FOS/NR4A3/APOD/SLC7A11/PDGFRB/CD38/NR4A2/MAP3K5/SCARA3/DUSP1/CRYAB/FYN/PON2/PRNP/PSAP/NFE2L2/GNAO1/RBPMS/FOXO3/FOXO1/PML/AQP1/JUN/DNM2/SLC8A1/GPR37L1/HNRNPM/PPARGC1A/RGN/RHOB/FUT8/EGFR/EPAS1/PDE8A	39
BP	GO:0007266	Rho protein signal transduction	25/802	103/5658	0.00404385	0.0641285	0.0542208	APOE/STMN1/DLC1/PDGFRB/CFL1/ARHGEF10/VAV3/AKAP13/PREX2/KANK1/FGD4/PLEKHG1/CDH13/PREX1/OPHN1/RHOJ/PHACTR4/RHOBTB3/BCL6/NRP1/ABCA1/ADRA1A/RHOB/EPS8/ROBO1	25
BP	GO:0050810	regulation of steroid biosynthetic process	13/802	42/5658	0.00406209	0.0641285	0.0542208	APOE/HMGCS1/SREBF2/FDFT1/INSIG1/SQLE/EGR1/LSS/SF1/IGFBP7/PPARGC1A/FGF1/NR1D1	13
BP	GO:0051261	protein depolymerization	13/802	42/5658	0.00406209	0.0641285	0.0542208	STMN1/APC/CFL1/SEMA5A/NCKAP5/GSN/GAK/ADD1/CAPZB/ADD3/ASPH/EPS8/HSPA8	13
BP	GO:0010243	response to organonitrogen compound	77/802	409/5658	0.00411148	0.0644183	0.0544659	GJA1/APOE/GABRB1/FOS/NR4A3/APC/RYR3/HMGCS1/PDE4B/SREBF2/CFL1/ITPR2/SORBS1/NR4A2/AGT/NPC1/ZFP36L1/JUND/SLC27A1/PER1/LRP1/DUSP1/KANK1/FYN/NR4A1/PTN/LDLR/CCND3/PRNP/GSN/NFE2L2/SOX9/PDE3B/CDH13/ATP2B4/GNAO1/SLC1A2/CTNNA1/EGR1/SRSF6/NCOR2/SORL1/FOXO3/FOXO1/PIK3C2A/MEF2C/PHIP/CD9/LPIN1/AQP1/JUN/WFS1/STAT3/TMBIM6/SLC6A1/ABCA1/COL16A1/DNM2/SST/ZEB1/SLC8A1/GAB1/ACTB/UBXN1/OXTR/TMED10/SMARCC1/EEF2K/PDE3A/P…	77
BP	GO:1901214	regulation of neuron death	31/802	136/5658	0.00412945	0.0644567	0.0544983	MT3/CLU/APOE/FOS/NR4A3/GRID2/SLC7A11/NR4A2/PTPRZ1/TRIM2/MAP3K5/LRP1/FYN/CNTFR/PRNP/EGLN3/EGR1/EPHB1/SORL1/FOXO3/CCL2/MEF2C/NRP1/JUN/WFS1/STAT3/DDIT4/ANGPT1/HIPK2/PPARGC1A/PICALM	31
BP	GO:0001655	urogenital system development	37/802	170/5658	0.00421337	0.0655202	0.0553975	ID2/FGFR2/PDGFRB/TNC/AGT/HES5/PCSK5/ROBO2/MYO1E/PSAP/FGF2/SOX9/EMX2/GLI2/SDC4/LGR4/EGR1/MEF2C/PLCE1/SULF1/NRP1/WFS1/WWTR1/NFIA/KIF26B/ANGPT1/TMED10/ID3/SMARCC1/FGF1/ID4/RGN/IFT27/DLG1/ITGA6/HES1/RXRA	37
BP	GO:0010812	negative regulation of cell-substrate adhesion	11/802	33/5658	0.00426317	0.0658019	0.0556356	DLC1/APOD/SPOCK1/MAP4K4/LRP1/KANK1/CASK/LGALS1/BCL6/SEMA3E/FAM107A	11
BP	GO:0051952	regulation of amine transport	11/802	33/5658	0.00426317	0.0658019	0.0556356	AGT/CCK/SYT17/SYT1/ATP1A2/SLC6A1/GRM7/OXTR/SYT11/SLC38A3/P2RX7	11
CC	GO:0015934	large ribosomal subunit	10/822	33/5894	0.0117735	0.0659028	0.0509328	RPL18/RPL8/RPL28/RPL37/RPL23A/RPL37A/RPLP2/RPLP1/RPL32/RPL27A	10
CC	GO:0022625	cytosolic large ribosomal subunit	10/822	33/5894	0.0117735	0.0659028	0.0509328	RPL18/RPL8/RPL28/RPL37/RPL23A/RPL37A/RPLP2/RPLP1/RPL32/RPL27A	10
BP	GO:0043269	regulation of ion transport	53/802	264/5658	0.00440399	0.0677236	0.0572605	DPP10/GJA1/APOE/CAMK2G/TMSB4X/KCND2/KCNIP1/PDGFRB/PDE4B/KCNIP4/AGT/CCK/DPP6/CLDN10/NLGN1/SYT17/PER1/SYT1/FYN/PRNP/ATP1A2/GRIA4/TF/ATP8A1/MINK1/ATP2B4/GNAO1/CACNB2/CASK/PML/CCL2/MEF2C/B2M/NKAIN2/WFS1/TMBIM6/SLC6A1/SHISA6/DNM2/SLC8A1/ATP1B2/GRM7/GEM/PPARGC1A/LYN/RGN/MYLK/DLG1/SYT11/SLC38A3/KLHL24/P2RX7/PLCG1	53
BP	GO:0007224	smoothened signaling pathway	15/802	52/5658	0.004443	0.0680714	0.0575546	FGFR2/HES5/ZIC1/RFX4/GLI2/CTNNA1/TULP3/RORA/PRRX1/INTU/GPR37L1/HIPK2/SALL3/IFT27/HES1	15
MF	GO:0003714	transcription corepressor activity	24/790	96/5628	0.00280204	0.0696855	0.0584773	HSPA1A/TOB2/DNAJB1/MEIS2/TOB1/ZHX2/SFMBT2/JDP2/NCOR2/TBL1X/ZHX3/TLE4/ATN1/WWTR1/SF1/ZEB1/TLE1/ID3/HIPK2/CDYL/ID4/HDAC9/NR1D1/KLF12	24
BP	GO:0009259	ribonucleotide metabolic process	29/802	126/5658	0.00470074	0.0714266	0.0603913	HSPA1A/HSPA1B/TMSB4X/HMGCS1/PDE4B/ENO1/HSD17B12/ACSBG1/ALDOA/PFKFB3/ATP1A2/NT5C2/ACSL3/CASK/ZBTB20/TPR/PDE9A/RORA/ACOT11/STAT3/DDIT4/PPARGC1A/HSPA8/DLG1/PFKL/SCD5/P2RX7/ELOVL5/PDE8A	29
BP	GO:0033002	muscle cell proliferation	27/802	115/5658	0.00470418	0.0714266	0.0603913	GJA1/ID2/FGFR2/NR4A3/APOD/PDGFRB/AGT/MAP3K5/HES5/PRKG1/TCF7L2/BMPR1A/JARID2/FGF2/CDH13/NDRG2/EPHB1/MEF2C/JUN/STAT3/SF1/ERBB4/ANGPT1/PPARGC1A/EGFR/MEGF10/RXRA	27
BP	GO:0070838	divalent metal ion transport	42/802	200/5658	0.00473417	0.0714266	0.0603913	TRPM3/MT3/GJA1/CAMK2G/RYR3/PDGFRB/PDE4B/ITPR2/AGT/SLC3A2/PLCH1/IL1RAPL1/FYN/PRNP/SLC39A11/ATP1A2/FGF2/RAMP1/TRPC4AP/ATP2B4/GNAO1/SLC24A3/CACNB2/CASK/ITGAV/PML/GPM6A/CCL2/PLCE1/CACHD1/WFS1/TMBIM6/SLC8A1/GRIN2C/GEM/ADRA1A/LYN/RGN/MYLK/RYR1/P2RX7/PLCG1	42
BP	GO:0014897	striated muscle hypertrophy	12/802	38/5658	0.00474801	0.0714266	0.0603913	PRKCA/NR4A3/AGT/AKAP13/JARID2/ATP2B4/FOXO1/MEF2C/PDE9A/PDLIM5/ADRA1A/IL6ST	12
BP	GO:0021549	cerebellum development	12/802	38/5658	0.00474801	0.0714266	0.0603913	GRID2/CKB/PTN/GLI2/DAB1/OPHN1/NLGN4X/RORA/PTBP2/SEZ6L/PPARGC1A/HSPA5	12
MF	GO:0015276	ligand-gated ion channel activity	14/790	46/5628	0.00315449	0.0721748	0.0605663	GABRB1/RYR3/GABRA2/GRID2/ITPR2/GRIK4/SLC17A7/GRIA4/GABRG1/AQP1/GRID1/GRIN2C/RYR1/P2RX7	14
MF	GO:0022834	ligand-gated channel activity	14/790	46/5628	0.00315449	0.0721748	0.0605663	GABRB1/RYR3/GABRA2/GRID2/ITPR2/GRIK4/SLC17A7/GRIA4/GABRG1/AQP1/GRID1/GRIN2C/RYR1/P2RX7	14
BP	GO:0007169	transmembrane receptor protein tyrosine kinase signaling pathway	62/802	320/5658	0.00505084	0.0757079	0.0640112	HSP90AA1/HSPB1/MT3/FGFR2/PRKCA/NR4A3/STMN1/APC/APOD/PDGFRB/EPHA6/SORBS1/AGT/LRP1/VAV3/KANK1/FYN/MYO1E/DOCK1/CCND3/ACTG1/FGF2/MPZL1/SOX9/FGFR3/F3/CDH13/HIP1/GAB2/ITGAV/EPHB1/SORL1/FOXO3/FOXO1/PIK3C2A/EFEMP1/PTPRJ/PHIP/PLCE1/SULF1/NRP1/STAT3/DDIT4/PTPRG/ERBB4/MVB12B/SPRED1/GAB1/ACTB/HNRNPM/ANGPT1/SMARCC1/FGF1/LYN/CHN1/HIP1R/DDR2/NRG3/ROBO1/EGFR/HNRNPH1/PLCG1	62
MF	GO:0003779	actin binding	40/790	187/5628	0.00346486	0.076227	0.0639667	DAAM2/TMSB4X/MYO6/TMSB10/PHACTR1/CFL1/SORBS1/PHACTR3/ANTXR1/ALDOA/MYO1E/GSN/FGD4/ABLIM1/CNN3/CACNB2/ADD1/CAPZB/ADD3/HIP1/CTNNA1/OPHN1/PALLD/PHACTR4/EPB41L2/ENC1/PDLIM5/FAM107A/MSN/FMNL2/DIAPH2/DIAPH3/MYO18A/MYLK/MICALL2/HIP1R/EPS8/ENAH/EGFR/CTNNA2	40
MF	GO:0008289	lipid binding	56/790	283/5628	0.00386515	0.0762367	0.0639748	PTGDS/APOE/FNBP1/PEBP1/DLC1/APOD/ITPR2/NPC1/STXBP6/SYT17/MFGE8/AGAP1/SYT1/PMP2/PARD3/MYO1E/ATP1A2/PARD3B/PITPNC1/ZFYVE16/PSAP/F3/GRAMD1C/FCHSD2/PREX1/HIP1/GAB2/OPHN1/TULP3/PIK3C2A/NRGN/RORA/ACOT11/EEA1/OSBPL11/ABCA1/MVB12B/PGGT1B/PNPLA3/RLBP1/LAMA1/SNX21/PAQR6/ID3/SNX29/STARD13/LYN/HIP1R/AMER2/SYT11/CADPS2/ANXA4/ARFIP1/PICALM/P2RX7/RXRA	56
BP	GO:0044270	cellular nitrogen compound catabolic process	50/802	248/5658	0.00513151	0.0766404	0.0647997	HSPA1A/CIRBP/HSPB1/HSPA1B/RPS15/SAMD4A/PRKCA/PDE4B/ENO1/ZFP36L1/RPL18/RPL8/ALDOA/PFKFB3/TOB1/RPL28/NT5C2/ZHX2/ZFP36/RPL37/ENTPD1/ZBTB20/CECR2/TPR/RPS11/RPL23A/TET1/UPF3B/PDE9A/RPL37A/RPS25/STAT3/DDIT4/RPLP2/DCP1B/RPS24/HNRNPM/RPS12/PPARGC1A/RPLP1/RGN/LSM7/HSPA8/RPL32/PFKL/RPL27A/UBC/P2RX7/RPS20/PDE8A	50
BP	GO:0060070	canonical Wnt signaling pathway	31/802	138/5658	0.005195	0.0770283	0.0651276	APOE/DAAM2/FGFR2/APC/NR4A2/SEMA5A/SMURF2/STK3/TCF7L2/KANK1/GPC5/SOX9/BICC1/CCNY/LGR4/EGR1/RNF220/TBL1X/FOXO3/FOXO1/WLS/MCC/TLE4/WWTR1/SHISA6/RBMS3/USP47/TLE1/GPRC5B/AMER2/EGFR	31
BP	GO:0031330	negative regulation of cellular catabolic process	25/802	105/5658	0.0052834	0.0770283	0.0651276	CIRBP/MT3/CST3/NPC1/GABARAPL2/WDR6/TOB1/LEPR/ATP2B4/ZFP36/OPHN1/SORL1/PML/FEZ1/STAT3/DDIT4/TAB2/UBXN1/SMARCC1/HIPK2/ADRA1A/SNRNP70/PPARGC1A/RGN/UBE2G2	25
BP	GO:0055076	transition metal ion homeostasis	14/802	48/5658	0.0052969	0.0770283	0.0651276	MT3/FTL/TFRC/MT2A/MT1M/PRNP/NEO1/TF/MT1G/B2M/MT1E/HEPH/PICALM/EPAS1	14
BP	GO:1901888	regulation of cell junction assembly	14/802	48/5658	0.0052969	0.0770283	0.0651276	GJA1/DLC1/APOD/AGT/MAP4K4/LRP1/LIMS1/SDC4/PTPRJ/NRP1/COL16A1/FAM107A/TJP1/PEAK1	14
BP	GO:0045834	positive regulation of lipid metabolic process	18/802	68/5658	0.00530529	0.0770283	0.0651276	APOE/NR4A3/PDGFRB/SORBS1/AGT/SLC27A1/VAV3/LDLR/FGF2/ACSL3/FGFR3/ZBTB20/PPARGC1A/FGF1/LYN/RGN/NR1D1/ELOVL5	18
BP	GO:0009725	response to hormone	76/802	407/5658	0.00539106	0.0770283	0.0651276	MT3/GJA1/GABRB1/FOS/NR4A3/APC/HMGCS1/PDGFRB/LMO3/CD38/TNC/SORBS1/NR4A2/AGT/NPC1/ACSBG1/ZFP36L1/JUND/SLC27A1/PER1/RORB/DUSP1/CRYAB/AKAP13/ROBO2/KANK1/FYN/NR4A1/PTN/CCND3/ATP1A2/RAMP1/NFE2L2/PDE3B/LEPR/ATP2B4/ZFP36/LGR4/EGR1/SRSF6/NCOR2/SORL1/FOXO3/FOXO1/PIK3C2A/MEF2C/RORA/PHIP/AGL/LPIN1/AQP1/JUN/STAT3/DDIT4/SLC6A1/TADA3/FAM107A/SST/GAB1/WBP2/ARID1A/MSN/IGFBP7/OXTR/SMARCC1/ABCA2/EEF2K/ADRA1A/PPARGC…	76
BP	GO:1901135	carbohydrate derivative metabolic process	76/802	407/5658	0.00539106	0.0770283	0.0651276	HSPA1A/MT3/HSPA1B/GPC6/CST3/TMSB4X/HMGCS1/TMTC2/MGAT4C/PDGFRB/PDE4B/ENO1/HSD17B12/NPC1/ACSBG1/HS3ST5/ALDH1A1/TCF7L2/BMPR1B/FUT9/GPC5/APIP/ALDOA/CSGALNACT1/PFKFB3/ATP1A2/NCAN/PSAP/FGF2/NT5C2/BCAN/ACSL3/RAMP1/FUT10/CASK/SDC4/ZBTB20/TRAK1/TPR/NPL/PIGN/TET1/ST8SIA1/PDE9A/RORA/CD44/SULF1/ACOT11/AHCYL2/STAT3/DDIT4/HPSE2/PRTFDC1/ANGPT1/ST3GAL1/CHST1/HS3ST3A1/CHST11/GANAB/PPARGC1A/PIGC/ITGB8/HSPA8/FUT8/I…	76
BP	GO:0006614	SRP-dependent cotranslational protein targeting to membrane	17/802	63/5658	0.00539425	0.0770283	0.0651276	RPS15/RPL18/RPL8/SRP54/RPL28/RPL37/RPS11/RPL23A/RPL37A/RPS25/RPLP2/RPS24/RPS12/RPLP1/RPL32/RPL27A/RPS20	17
BP	GO:0050684	regulation of mRNA processing	15/802	53/5658	0.00540606	0.0770283	0.0651276	CIRBP/SON/CELF2/ZFP36L1/RBMX/RBFOX1/HNRNPA2B1/MBNL1/TRA2B/SRSF6/MBNL2/SNRNP70/CDC73/HNRNPK/TRA2A	15
BP	GO:0072521	purine-containing compound metabolic process	32/802	144/5658	0.00541721	0.0770283	0.0651276	HSPA1A/HSPA1B/TMSB4X/HMGCS1/PDE4B/ENO1/HSD17B12/ACSBG1/APIP/ALDOA/PFKFB3/ATP1A2/NT5C2/ACSL3/CASK/ZBTB20/TPR/PDE9A/RORA/ACOT11/AHCYL2/STAT3/DDIT4/PRTFDC1/PPARGC1A/HSPA8/DLG1/PFKL/SCD5/P2RX7/ELOVL5/PDE8A	32
MF	GO:0016772	transferase activity, transferring phosphorus-containing groups	59/790	302/5628	0.00411835	0.0785233	0.0658936	MMD2/FGFR2/PRKCA/CAMK2G/PDGFRB/EPHA6/CKB/MAP4K4/MAP3K5/DCLK2/PRKG1/STK3/PIP4K2A/TNIK/BMPR1B/AKAP13/FYN/REV3L/MAPK4/BMPR1A/TAOK3/CCND3/GAK/PFKFB3/TNK2/FGFR3/MINK1/STK33/LTBP1/RPS6KA2/CASK/DGKG/ITPKB/SIK3/PIGN/EPHB1/PIK3C2A/CCL2/EFEMP1/TESK2/ITPKC/NRP1/DGKB/ERBB4/CHKA/PRPF4B/HIPK2/EEF2K/CLK1/LYN/MYLK/DDR2/DLG1/SGMS1/PFKL/EGFR/STK17B/NEK7/PEAK1	59
CC	GO:0016528	sarcoplasm	10/822	34/5894	0.014652	0.0792058	0.061214	CAMK2G/RYR3/ITPR2/SPOCK1/GSN/MRVI1/MEF2C/AGL/ASPH/RYR1	10
CC	GO:0016363	nuclear matrix	12/822	44/5894	0.0146647	0.0792058	0.061214	CFL1/SORBS1/FIGN/PHACTR3/HNRNPA2B1/CASK/NCOR2/PML/ENC1/ATN1/HNRNPM/RGS12	12
CC	GO:0044391	ribosomal subunit	16/822	65/5894	0.0146677	0.0792058	0.061214	RPS15/RPL18/RPL8/RPL28/RPL37/RPS11/RPL23A/RPL37A/RPS25/RPLP2/RPS24/RPS12/RPLP1/RPL32/RPL27A/RPS20	16
BP	GO:0043542	endothelial cell migration	26/802	111/5658	0.00566511	0.079734	0.0674153	HSPB1/APOE/PRKCA/TMSB4X/GLUL/AGT/SEMA5A/NR4A1/PTN/PTPRM/FGF2/NFE2L2/CDH13/RHOJ/PIK3C2A/MEF2C/NRP1/SASH1/SPRED1/ANGPT1/STARD13/FGF1/HDAC9/RHOB/ROBO1/PLCG1	26
BP	GO:0072511	divalent inorganic cation transport	42/802	202/5658	0.00569116	0.07983	0.0674965	TRPM3/MT3/GJA1/CAMK2G/RYR3/PDGFRB/PDE4B/ITPR2/AGT/SLC3A2/PLCH1/IL1RAPL1/FYN/PRNP/SLC39A11/ATP1A2/FGF2/RAMP1/TRPC4AP/ATP2B4/GNAO1/SLC24A3/CACNB2/CASK/ITGAV/PML/GPM6A/CCL2/PLCE1/CACHD1/WFS1/TMBIM6/SLC8A1/GRIN2C/GEM/ADRA1A/LYN/RGN/MYLK/RYR1/P2RX7/PLCG1	42
BP	GO:0090066	regulation of anatomical structure size	43/802	208/5658	0.00576496	0.0804349	0.0680079	MT3/GJA1/AQP4/APOE/TMSB4X/TMSB10/CD38/CFL1/AGT/SEMA5A/DOCK4/PRKG1/LRP1/VAV3/KANK1/GSN/PTPRM/ATP1A2/FCHSD2/ADD1/CAPZB/PREX1/ADD3/PIK3C2A/FN1/NRP1/AQP1/SEMA3E/DOCK5/DNM2/HP1BP3/SLC8A1/MSN/OXTR/ADRA1A/HIP1R/EPS8/DLG1/EGFR/CTNNA2/PICALM/P2RX7/SEMA6D	43
BP	GO:0014896	muscle hypertrophy	12/802	39/5658	0.00599479	0.0812727	0.0687162	PRKCA/NR4A3/AGT/AKAP13/JARID2/ATP2B4/FOXO1/MEF2C/PDE9A/PDLIM5/ADRA1A/IL6ST	12
BP	GO:0048259	regulation of receptor-mediated endocytosis	12/802	39/5658	0.00599479	0.0812727	0.0687162	CLU/TNK2/TF/HIP1/OPHN1/B2M/DNM2/ANGPT1/HIP1R/SYT11/PICALM/HNRNPK	12
BP	GO:0000302	response to reactive oxygen species	25/802	106/5658	0.00601293	0.0812727	0.0687162	MT3/APOE/FOS/NR4A3/APOD/PDGFRB/MAP3K5/DUSP1/CRYAB/FYN/PSAP/NFE2L2/GNAO1/FOXO3/FOXO1/AQP1/JUN/DNM2/SLC8A1/GPR37L1/PPARGC1A/RGN/RHOB/EGFR/PDE8A	25
BP	GO:0002262	myeloid cell homeostasis	19/802	74/5658	0.00606805	0.0812727	0.0687162	HSPA1A/HSPA1B/ID2/SLC7A11/PDE4B/MFHAS1/ZFP36L1/ZFP36/ADD1/ITPKB/FOXO3/B2M/BCL6/STAT3/RPS24/HIPK2/LYN/EPAS1/SOX6	19
BP	GO:0070972	protein localization to endoplasmic reticulum	19/802	74/5658	0.00606805	0.0812727	0.0687162	RPS15/RPL18/RPL8/SRP54/RPL28/INSIG1/RPL37/RPS11/RPL23A/RPL37A/RPS25/RPLP2/RPS24/RPS12/RPLP1/HSPA5/RPL32/RPL27A/RPS20	19
BP	GO:1905475	regulation of protein localization to membrane	19/802	74/5658	0.00606805	0.0812727	0.0687162	DPP10/GPC6/SLC7A11/SORBS1/LRP1/FYN/GPC5/PTN/PPFIA1/PRNP/GSN/ACSL3/TMBIM1/SHISA6/ACTB/DLG1/PPP2R5A/EGFR/PICALM	19
CC	GO:0030665	clathrin-coated vesicle membrane	15/822	60/5894	0.015481	0.0826255	0.0638569	APOE/TFRC/MYO6/SLC17A7/SYT1/LDLR/TF/HIP1/NRGN/CD9/AP3B1/HIP1R/HSPA8/EGFR/PICALM	15
MF	GO:0015171	amino acid transmembrane transporter activity	10/790	29/5628	0.00449305	0.0829041	0.0695698	SLC7A11/SLC7A2/SLC17A7/SLC3A2/SLC6A11/SLC1A4/SLC1A2/SLC6A1/SLC1A3/SLC38A3	10
BP	GO:0014074	response to purine-containing compound	18/802	69/5658	0.00625429	0.0832302	0.0703714	FOS/RYR3/HMGCS1/ITPR2/ZFP36L1/JUND/PER1/DUSP1/AQP1/JUN/SLC6A1/SLC8A1/EEF2K/PDE3A/PPARGC1A/HSPA5/RYR1/P2RX7	18
BP	GO:0046165	alcohol biosynthetic process	18/802	69/5658	0.00625429	0.0832302	0.0703714	MSMO1/APOE/HMGCS1/SREBF2/PLCH1/FDFT1/HSD17B7/FGF2/INSIG1/SQLE/ITPKB/ACAT2/ITPKC/PLCE1/LSS/FGF1/PLCD4/PLCG1	18
BP	GO:1902532	negative regulation of intracellular signal transduction	43/802	209/5658	0.00629925	0.0835607	0.0706507	HSPA1A/HSPB1/CLU/APOE/TMSB4X/STMN1/PEBP1/DLC1/LMO3/ENO1/PER1/DUSP1/KANK1/TAOK3/PRNP/OTUD7B/NFE2L2/PDE3B/ATP2B4/PHLPP1/NDRG2/CAMK2N1/DAB1/SORL1/FOXO1/WWC1/PTPRJ/BCL6/RORA/CD44/WFS1/TMBIM6/DDIT4/SEC14L1/SPRED1/USP47/TLE1/ADRA1A/PDE3A/LYN/NR1D1/DLG1/P2RX7	43
BP	GO:0006613	cotranslational protein targeting to membrane	17/802	64/5658	0.00640296	0.0846024	0.0715315	RPS15/RPL18/RPL8/SRP54/RPL28/RPL37/RPS11/RPL23A/RPL37A/RPS25/RPLP2/RPS24/RPS12/RPLP1/RPL32/RPL27A/RPS20	17
BP	GO:0048545	response to steroid hormone	38/802	180/5658	0.00641853	0.0846024	0.0715315	GABRB1/FOS/NR4A3/LMO3/CD38/NR4A2/NPC1/ACSBG1/ZFP36L1/PER1/RORB/DUSP1/AKAP13/NR4A1/PTN/ATP1A2/ZFP36/NCOR2/FOXO3/FOXO1/RORA/AGL/AQP1/DDIT4/TADA3/FAM107A/SST/WBP2/ARID1A/IGFBP7/OXTR/ABCA2/PPARGC1A/NCOA6/NR1D1/EGFR/NCOA2/RXRA	38
BP	GO:0061337	cardiac conduction	14/802	49/5658	0.00647379	0.0848772	0.0717639	GJA1/KCND2/KCNIP1/RYR3/KCNIP4/ITPR2/AGT/ATP1A2/ATP2B4/CACNB2/ASPH/SLC8A1/ATP1B2/RYR1	14
BP	GO:0044283	small molecule biosynthetic process	56/802	287/5658	0.00648287	0.0848772	0.0717639	PTGDS/MSMO1/APOE/HMGCS1/GLUL/PDE4B/SREBF2/ENO1/HSD17B12/NAT8L/PLCH1/APIP/ALDOA/FDFT1/HSD17B7/PFKFB3/NCAN/MGLL/FGF2/NT5C2/BCAN/ACSL3/PLOD2/INSIG1/LEPR/SQLE/ATP2B4/ITPKB/ZBTB20/ACAT2/TPR/EGR1/PLP1/FOXO1/PDE9A/ITPKC/PLCE1/ACOT11/STAT3/DDIT4/LSS/PRTFDC1/SLC1A3/PPARGC1A/FGF1/RGN/NR1D1/PLCD4/PFKL/SCD5/QKI/P2RX7/ARPP19/PLCG1/ELOVL5/PDE8A	56
BP	GO:0043524	negative regulation of neuron apoptotic process	16/802	59/5658	0.00650071	0.0848772	0.0717639	MT3/APOE/NR4A3/NR4A2/PTPRZ1/LRP1/FYN/CNTFR/CCL2/MEF2C/NRP1/JUN/WFS1/ANGPT1/HIPK2/PPARGC1A	16
BP	GO:0006163	purine nucleotide metabolic process	29/802	129/5658	0.00666896	0.0868009	0.0733904	HSPA1A/HSPA1B/TMSB4X/HMGCS1/PDE4B/ENO1/HSD17B12/ACSBG1/ALDOA/PFKFB3/ATP1A2/NT5C2/ACSL3/CASK/ZBTB20/TPR/PDE9A/RORA/ACOT11/STAT3/DDIT4/PPARGC1A/HSPA8/DLG1/PFKL/SCD5/P2RX7/ELOVL5/PDE8A	29
BP	GO:0044265	cellular macromolecule catabolic process	74/802	398/5658	0.006693	0.0868417	0.0734249	HSPA1A/CIRBP/HSP90AA1/HSPB1/HSPA1B/CLU/RPS15/APOE/CST3/SAMD4A/PRKCA/TRIM2/ZFP36L1/FBXL7/RPL18/GABARAPL2/SMURF2/USP32/LRP1/RPL8/LDLR/TOB1/OTUD7B/RPL28/NFE2L2/ZHX2/TRPC4AP/ZFP36/RPL37/OPHN1/CECR2/UBE2H/RPS11/TBL1X/RPL23A/PML/UPF3B/USP40/RPL37A/RNF130/ENC1/RPS25/WFS1/RPLP2/WWTR1/DCP1B/MVB12B/RPS24/IL33/SPSB3/RNF213/USP47/MSN/HNRNPM/UBXN1/UBE2E1/SMARCC1/HIPK2/RPS12/RPLP1/HSPA5/RGN/LSM7/ANAPC16/HSPA8/…	74
BP	GO:0006402	mRNA catabolic process	32/802	146/5658	0.00671874	0.0869041	0.0734776	HSPA1A/CIRBP/HSPB1/HSPA1B/RPS15/SAMD4A/PRKCA/ZFP36L1/RPL18/RPL8/TOB1/RPL28/ZHX2/ZFP36/RPL37/RPS11/RPL23A/UPF3B/RPL37A/RPS25/RPLP2/DCP1B/RPS24/HNRNPM/RPS12/RPLP1/LSM7/HSPA8/RPL32/RPL27A/UBC/RPS20	32
MF	GO:0005215	transporter activity	66/790	348/5628	0.00514403	0.0870941	0.0730859	TRPM3/GJA1/AQP4/APOE/GABRB1/KCND2/KCNIP1/SLC14A1/RYR3/GABRA2/GRID2/APOD/SLC7A11/KCNIP4/ITPR2/NPC1/GRIK4/SLC7A2/SLC17A7/SLC27A1/SLC9A9/SLC3A2/IL1RAPL1/PLSCR1/SLC39A11/ATP1A2/SLC6A11/PITPNC1/GRIA4/TF/SLC1A4/GABRG1/ATP8A1/GRAMD1C/ATP2B4/SLC24A3/CACNB2/SLC4A4/SLC35F1/SLC1A2/ITGAV/GPM6A/TTYH3/SLC15A2/CACHD1/AQP1/PLSCR4/SLC6A1/OSBPL11/GRID1/ABCA1/TIMM23B/ABCD4/SLC8A1/SLC1A3/ATP1B2/TMEM144/GRIN2C/SLC10A…	66
MF	GO:0003713	transcription coactivator activity	29/790	128/5628	0.00517227	0.0870941	0.0730859	WWOX/JUND/MAML2/PRDM16/FGF2/FUS/RBPMS/EDF1/PML/WWC1/ZMIZ1/KMT2C/LPIN1/JUN/PRRX1/WWTR1/TADA3/ZEB1/WBP2/ARID1A/SMARCC1/HIPK2/PPARGC1A/NCOA6/DTX1/NR1D1/ASXL1/NCOA2/RXRA	29
MF	GO:0005096	GTPase activator activity	27/790	117/5628	0.00527008	0.0870941	0.0730859	DLC1/DOCK4/RGS20/ALDH1A1/RALGAPA2/AGAP1/RIN2/VAV3/PREX2/ARHGAP24/DOCK1/ARHGAP31/TBC1D22A/PREX1/RGS6/OPHN1/NRP1/JUN/SRGAP1/DOCK5/GDI2/ARHGAP21/ASAP2/STARD13/CHN1/RGS12/RANBP3L	27
MF	GO:0005198	structural molecule activity	54/790	275/5628	0.00532918	0.0870941	0.0730859	RPS15/APOE/COL5A3/GFAP/TNC/CLDN10/RPL18/MFGE8/RPL8/CRYAB/AKAP13/COPE/CHI3L1/TUBB2B/RPL28/ACTG1/MPZL1/MAP4/TUBA1A/RPL37/ADD1/LTBP1/ADD3/HIP1/CTNNA1/TPR/RPS11/PLP1/RPL23A/EFEMP1/UPF3B/EPB41L2/RPL37A/FN1/ASPH/RPS25/RPLP2/SPON1/RPS24/COL16A1/DNM3/ACTB/LAMA1/MSN/SH3RF1/IGFBP7/RPS12/RPLP1/DLG1/RPL32/RPL27A/CTNNA2/TUBB2A/RPS20	54
BP	GO:0034220	ion transmembrane transport	73/802	392/5658	0.00678386	0.0873849	0.0738841	TRPM3/DPP10/GJA1/GABRB1/TMSB4X/KCND2/KCNIP1/RYR3/GABRA2/GRID2/SLC7A11/PDE4B/KCNIP4/ITPR2/AGT/GRIK4/DPP6/SLC7A2/SLC17A7/NLGN1/SLC9A9/SLC3A2/PLCH1/IL1RAPL1/FYN/PRNP/SLC39A11/ATP1A2/GRIA4/TF/FGF2/SLC1A4/GABRG1/ATP8A1/MINK1/TRPC4AP/ATP2B4/SLC24A3/CACNB2/SLC4A4/SLC1A2/ITGAV/GPM6A/CCL2/MEF2C/PLCE1/ASPH/TTYH3/SLC15A2/CACHD1/AQP1/SHISA6/GRID1/ABCA1/ABCD4/DNM2/SLC8A1/SLC1A3/ATP1B2/GRIN2C/GEM/ABCA2/PPARGC1…	73
BP	GO:0036294	cellular response to decreased oxygen levels	20/802	80/5658	0.006798	0.0873849	0.0738841	MT3/HIF3A/KCND2/ENO1/ZFP36L1/PTN/NFE2L2/EGLN3/EGR1/FOXO3/RORA/AQP1/TMBIM6/HP1BP3/SLC8A1/HIPK2/EEF2K/PPARGC1A/UBC/EPAS1	20
BP	GO:1901698	response to nitrogen compound	80/802	436/5658	0.00692517	0.0885964	0.0749084	MT3/GJA1/APOE/GABRB1/FOS/NR4A3/APC/RYR3/HMGCS1/PDE4B/SREBF2/CFL1/ITPR2/SORBS1/NR4A2/AGT/NPC1/MAP3K5/ZFP36L1/JUND/SLC27A1/PER1/LRP1/SLC3A2/DUSP1/KANK1/FYN/NR4A1/PTN/LDLR/CCND3/PRNP/GSN/NFE2L2/SOX9/PDE3B/CDH13/ATP2B4/GNAO1/SLC1A2/CTNNA1/EGR1/SRSF6/NCOR2/SORL1/FOXO3/FOXO1/PIK3C2A/MEF2C/PHIP/CD9/LPIN1/AQP1/JUN/WFS1/STAT3/TMBIM6/SLC6A1/ABCA1/COL16A1/DNM2/SST/ZEB1/SLC8A1/GAB1/ACTB/UBXN1/OXTR/TMED10/SMA…	80
BP	GO:0042176	regulation of protein catabolic process	33/802	152/5658	0.00693493	0.0885964	0.0749084	HSPA1A/HSP90AA1/HSPA1B/CLU/GJA1/APOE/CST3/APC/GFAP/GABARAPL2/SMURF2/LRP1/FYN/LDLR/SH3D19/NFE2L2/SOX9/OPHN1/SORL1/FOXO1/PML/IL33/MSN/UBXN1/GRIN2C/SMARCC1/HIPK2/SNRNP70/RGN/EEF1A1/UBE2G2/ANKIB1/EGFR	33
BP	GO:0015837	amine transport	11/802	35/5658	0.00703415	0.0887714	0.0750565	AGT/CCK/SYT17/SYT1/ATP1A2/SLC6A1/GRM7/OXTR/SYT11/SLC38A3/P2RX7	11
BP	GO:0021872	forebrain generation of neurons	11/802	35/5658	0.00703415	0.0887714	0.0750565	FGFR2/ZSWIM6/HES5/DCLK2/ROBO2/B2M/NRP1/ERBB4/SALL3/ROBO1/HES1	11
BP	GO:0042310	vasoconstriction	11/802	35/5658	0.00703415	0.0887714	0.0750565	GJA1/CD38/AGT/DOCK4/ATP1A2/PIK3C2A/DOCK5/SLC8A1/OXTR/ADRA1A/EGFR	11
BP	GO:2001023	regulation of response to drug	11/802	35/5658	0.00703415	0.0887714	0.0750565	NR4A3/AGT/SYT17/SYT1/ATP1A2/PSAP/NFE2L2/FOXO3/GPR37L1/SYT11/PDE8A	11
BP	GO:0006694	steroid biosynthetic process	19/802	75/5658	0.00707941	0.0890718	0.0753104	MSMO1/APOE/HMGCS1/SREBF2/HSD17B12/FDFT1/HSD17B7/HSD17B14/INSIG1/FAXDC2/SQLE/ACAT2/EGR1/LSS/SF1/IGFBP7/PPARGC1A/FGF1/NR1D1	19
MF	GO:0004672	protein kinase activity	45/790	222/5628	0.005829	0.0897537	0.0753178	MMD2/FGFR2/PRKCA/CAMK2G/PDGFRB/EPHA6/MAP4K4/MAP3K5/DCLK2/PRKG1/STK3/TNIK/BMPR1B/AKAP13/FYN/MAPK4/BMPR1A/TAOK3/CCND3/GAK/TNK2/FGFR3/MINK1/STK33/LTBP1/RPS6KA2/CASK/SIK3/EPHB1/CCL2/EFEMP1/TESK2/NRP1/ERBB4/PRPF4B/HIPK2/EEF2K/CLK1/LYN/MYLK/DDR2/EGFR/STK17B/NEK7/PEAK1	45
MF	GO:0015085	calcium ion transmembrane transporter activity	14/790	49/5628	0.00592965	0.0897537	0.0753178	TRPM3/RYR3/ITPR2/SLC3A2/IL1RAPL1/ATP2B4/SLC24A3/CACNB2/ITGAV/GPM6A/CACHD1/SLC8A1/GRIN2C/RYR1	14
MF	GO:0031625	ubiquitin protein ligase binding	25/790	108/5628	0.0068185	0.0897537	0.0753178	HSPA1A/HSP90AA1/HSPA1B/CLU/APC/CKB/MFHAS1/GABARAPL2/PER1/TNK2/ACTG1/FOXO1/PML/JUN/WFS1/TMBIM6/UBXN1/PPARGC1A/HSPA5/LYN/DTX1/HSPA8/SYT11/EGFR/UBC	25
MF	GO:0015318	inorganic molecular entity transmembrane transporter activity	51/790	260/5628	0.00681976	0.0897537	0.0753178	TRPM3/AQP4/GABRB1/KCND2/KCNIP1/SLC14A1/RYR3/GABRA2/GRID2/SLC7A11/KCNIP4/ITPR2/GRIK4/SLC7A2/SLC17A7/SLC27A1/SLC9A9/SLC3A2/IL1RAPL1/SLC39A11/ATP1A2/SLC6A11/GRIA4/TF/SLC1A4/GABRG1/ATP8A1/ATP2B4/SLC24A3/CACNB2/SLC4A4/SLC1A2/ITGAV/GPM6A/TTYH3/SLC15A2/CACHD1/AQP1/SLC6A1/GRID1/SLC8A1/SLC1A3/ATP1B2/GRIN2C/SLC10A7/KCNN3/SLCO1C1/SLC38A3/RYR1/P2RX7/TTYH1	51
MF	GO:0046332	SMAD binding	12/790	40/5628	0.00692201	0.0897537	0.0753178	FOS/LDLRAD4/SMURF2/BMPR1B/BMPR1A/TOB1/PRDM16/TCF12/PML/JUN/HIPK2/RANBP3L	12
MF	GO:0019199	transmembrane receptor protein kinase activity	13/790	45/5628	0.00713254	0.0897537	0.0753178	FGFR2/PDGFRB/EPHA6/BMPR1B/BMPR1A/FGFR3/LTBP1/EPHB1/EFEMP1/NRP1/ERBB4/DDR2/EGFR	13
MF	GO:0046873	metal ion transmembrane transporter activity	32/790	148/5628	0.0071622	0.0897537	0.0753178	TRPM3/KCND2/KCNIP1/RYR3/KCNIP4/ITPR2/GRIK4/SLC17A7/SLC9A9/SLC3A2/IL1RAPL1/SLC39A11/ATP1A2/SLC6A11/TF/ATP2B4/SLC24A3/CACNB2/SLC4A4/SLC1A2/ITGAV/GPM6A/CACHD1/AQP1/SLC6A1/SLC8A1/SLC1A3/ATP1B2/GRIN2C/KCNN3/RYR1/TTYH1	32
MF	GO:0022839	ion gated channel activity	25/790	109/5628	0.00770724	0.0899702	0.0754995	TRPM3/GABRB1/KCND2/KCNIP1/RYR3/GABRA2/GRID2/KCNIP4/ITPR2/GRIK4/SLC17A7/IL1RAPL1/GRIA4/GABRG1/CACNB2/ITGAV/TTYH3/CACHD1/AQP1/GRID1/GRIN2C/KCNN3/RYR1/P2RX7/TTYH1	25
BP	GO:0050680	negative regulation of epithelial cell proliferation	18/802	70/5658	0.00733691	0.0920328	0.0778139	GJA1/APOE/FGFR2/PTN/PTPRM/SOX9/CASK/CCL2/MEF2C/B2M/MCC/SULF1/INTU/NFIB/CDC73/RGN/DLG1/ROBO1	18
BP	GO:0010001	glial cell differentiation	29/802	130/5658	0.0074607	0.0933037	0.0788885	MT3/CLU/ID2/DAAM2/PTPRZ1/HES5/ARHGEF10/LRP1/PARD3/PTN/LDLR/GSN/SOX9/DAB1/PLP1/CD9/STAT3/ROR1/GPR37L1/NFIB/IL6ST/LYN/ID4/DTX1/NR1D1/LGI4/EGFR/SOX6/HES1	29
MF	GO:0005319	lipid transporter activity	13/790	46/5628	0.00869965	0.0938906	0.0787893	APOE/APOD/NPC1/SLC27A1/PLSCR1/PITPNC1/GRAMD1C/PLSCR4/OSBPL11/ABCA1/SLC10A7/ABCA2/SLCO1C1	13
BP	GO:0006939	smooth muscle contraction	15/802	55/5658	0.00783652	0.0948607	0.080205	CD38/AGT/DOCK4/PRKG1/ATP1A2/ATP2B4/PIK3C2A/PLCE1/SULF1/DOCK5/SLC8A1/OXTR/ADRA1A/MYLK/DLG1	15
BP	GO:0030218	erythrocyte differentiation	15/802	55/5658	0.00783652	0.0948607	0.080205	HSPA1A/HSPA1B/ID2/MFHAS1/ZFP36L1/ZFP36/ADD1/FOXO3/B2M/BCL6/STAT3/HIPK2/LYN/EPAS1/SOX6	15
BP	GO:0043535	regulation of blood vessel endothelial cell migration	15/802	55/5658	0.00783652	0.0948607	0.080205	HSPB1/APOE/PRKCA/TMSB4X/FGF2/NFE2L2/RHOJ/PIK3C2A/MEF2C/NRP1/SPRED1/ANGPT1/STARD13/HDAC9/PLCG1	15
BP	GO:0046890	regulation of lipid biosynthetic process	20/802	81/5658	0.00786146	0.0948859	0.0802263	APOE/HMGCS1/SREBF2/SORBS1/SLC27A1/LDLR/FDFT1/ACSL3/INSIG1/SQLE/ZBTB20/EGR1/LSS/SF1/IGFBP7/PPARGC1A/FGF1/RGN/NR1D1/ELOVL5	20
BP	GO:1903827	regulation of cellular protein localization	40/802	194/5658	0.00794898	0.0956642	0.0808843	DPP10/HSP90AA1/GPC6/APC/APOD/SLC7A11/GLUL/SREBF2/SORBS1/MFHAS1/DCLK2/LRP1/TCF7L2/FYN/ZIC1/GPC5/PTN/PPFIA1/PRNP/GSN/OTUD7B/ACSL3/INSIG1/TMBIM1/TPR/SORL1/EPB41L2/SHISA6/ERBB4/ACTB/MSN/ASTN2/ANGPT1/MICALL2/DLG1/SYT11/PPP2R5A/UBE2G2/EGFR/PICALM	40
BP	GO:1904062	regulation of cation transmembrane transport	28/802	125/5658	0.00799768	0.0956955	0.0809108	DPP10/TMSB4X/KCNIP1/PDE4B/KCNIP4/AGT/DPP6/NLGN1/FYN/PRNP/ATP1A2/GRIA4/MINK1/ATP2B4/CACNB2/CCL2/MEF2C/SHISA6/DNM2/SLC8A1/ATP1B2/GEM/PPARGC1A/LYN/RGN/DLG1/KLHL24/PLCG1	28
MF	GO:0004713	protein tyrosine kinase activity	17/790	67/5628	0.00942999	0.097371	0.0817099	FGFR2/PDGFRB/EPHA6/FYN/TNK2/FGFR3/EPHB1/EFEMP1/TESK2/NRP1/ERBB4/HIPK2/CLK1/LYN/DDR2/EGFR/PEAK1	17
MF	GO:0060589	nucleoside-triphosphatase regulator activity	31/790	145/5628	0.00950256	0.097371	0.0817099	DLC1/DNAJB1/DOCK4/HSPH1/RGS20/ALDH1A1/RALGAPA2/AGAP1/RIN2/VAV3/PREX2/ARHGAP24/DOCK1/ARHGAP31/TNK2/TBC1D22A/PREX1/RGS6/OPHN1/NRP1/JUN/SRGAP1/DOCK5/GDI2/ARHGAP21/ASAP2/ATP1B2/STARD13/CHN1/RGS12/RANBP3L	31
MF	GO:0008324	cation transmembrane transporter activity	39/790	192/5628	0.00953283	0.097371	0.0817099	TRPM3/KCND2/KCNIP1/RYR3/KCNIP4/ITPR2/GRIK4/SLC7A2/SLC17A7/SLC9A9/SLC3A2/IL1RAPL1/SLC39A11/ATP1A2/SLC6A11/GRIA4/TF/SLC1A4/ATP8A1/ATP2B4/SLC24A3/CACNB2/SLC4A4/SLC1A2/ITGAV/GPM6A/SLC15A2/CACHD1/AQP1/SLC6A1/SLC8A1/SLC1A3/ATP1B2/GRIN2C/KCNN3/SLC38A3/RYR1/P2RX7/TTYH1	39
BP	GO:0050795	regulation of behavior	10/802	31/5658	0.00819921	0.0978251	0.0827113	PTGDS/GJA1/APOE/NR4A3/CCK/NLGN1/LEPR/MEF2C/STAT3/NR1D1	10
MF	GO:0005543	phospholipid binding	34/790	163/5628	0.0100005	0.0984832	0.0826433	APOE/PEBP1/ITPR2/STXBP6/SYT17/MFGE8/AGAP1/SYT1/PARD3/MYO1E/PARD3B/PITPNC1/ZFYVE16/PSAP/F3/FCHSD2/PREX1/HIP1/GAB2/OPHN1/TULP3/PIK3C2A/NRGN/EEA1/ABCA1/PNPLA3/SNX21/SNX29/HIP1R/AMER2/SYT11/ANXA4/ARFIP1/PICALM	34
MF	GO:0060090	molecular adaptor activity	21/790	89/5628	0.0100584	0.0984832	0.0826433	FRMD4A/SORBS1/VAV3/AKAP13/TOB1/CUX1/HIP1/GAB2/WWC1/CRADD/GATAD2A/SASH1/GAB1/SH3RF1/CDYL/CHN1/HIP1R/EPS8/HSPA8/DLG1/SH3BP2	21
BP	GO:0019693	ribose phosphate metabolic process	29/802	131/5658	0.00832868	0.099085	0.0837767	HSPA1A/HSPA1B/TMSB4X/HMGCS1/PDE4B/ENO1/HSD17B12/ACSBG1/ALDOA/PFKFB3/ATP1A2/NT5C2/ACSL3/CASK/ZBTB20/TPR/PDE9A/RORA/ACOT11/STAT3/DDIT4/PPARGC1A/HSPA8/DLG1/PFKL/SCD5/P2RX7/ELOVL5/PDE8A	29
BP	GO:0031668	cellular response to extracellular stimulus	25/802	109/5658	0.00871757	0.0997117	0.0843065	FOS/RYR3/GLUL/SREBF2/TNC/NR4A2/MAP3K5/GABARAPL2/FYN/MTMR3/PTN/NFE2L2/SLC1A2/FOXO1/JUN/FAM107A/FAS/HSPA5/LYN/HSPA8/SLC38A3/CADPS2/ITGA6/LAMP2/P2RX7	25
BP	GO:0045444	fat cell differentiation	25/802	109/5658	0.00871757	0.0997117	0.0843065	ID2/NR4A3/LMO3/NR4A2/ZFP36L1/STK3/TCF7L2/NR4A1/PRDM16/INSIG1/WIF1/ZFP36/ZNF516/JDP2/FOXO1/RORA/WWTR1/OSBPL11/PPARGC1A/ID4/NR1D1/ITGA6/WDFY2/ASXL1/HES1	25

## Sheet: Endothelial
ONTOLOGY	ID	Description	GeneRatio	BgRatio	pvalue	p.adjust	qvalue	geneID	Count
CC	GO:1990904	ribonucleoprotein complex	62/450	304/5894	1.75753e-13	7.64527e-11	6.01262e-11	RPS28/RPS25/SAMD4A/CIRBP/VIM/RPL19/RPS15/FUS/RPS27A/SRP14/ACTB/MEG3/RPS6/RPL10/NEAT1/RPS17/ZFP36L1/HNRNPM/RPS29/RPS8/RPL29/RBMS3/RPL35/RPL32/PTGES3/HNRNPA2B1/CSNK1A1/RPLP1/HSPA8/TUBA1A/RPS23/MBNL1/RPL23A/ZFP36/RPL37A/DDX5/EIF1/RPL41/IVNS1ABP/USP39/RPL24/LSM14A/RPS2/RPS19/SF1/SNRPD2/PCBP1/SNCAIP/RPS4X/CARHSP1/HSPA1B/ACTN4/RPS11/HNRNPU/BTF3/HNRNPH1/RPL30/ERG/SRRM1/CALR/TRA2B/RPL28	62
BP	GO:0006613	cotranslational protein targeting to membrane	27/441	64/5658	3.13852e-14	9.59254e-11	8.58293e-11	RPS28/RPS25/RPL19/RPS15/RPS27A/SRP14/RPS6/RPL10/RPS17/RPS29/RPS8/RPL29/RPL35/RPL32/RPLP1/RPS23/RPL23A/RPL37A/RPL41/RPL24/RPS2/RPS19/RPS4X/RPS11/SSR2/RPL30/RPL28	27
BP	GO:0045047	protein targeting to ER	27/441	65/5658	4.98703e-14	9.59254e-11	8.58293e-11	RPS28/RPS25/RPL19/RPS15/RPS27A/SRP14/RPS6/RPL10/RPS17/RPS29/RPS8/RPL29/RPL35/RPL32/RPLP1/HSPA5/RPS23/RPL23A/RPL37A/RPL41/RPL24/RPS2/RPS19/RPS4X/RPS11/RPL30/RPL28	27
BP	GO:0072599	establishment of protein localization to endoplasmic reticulum	27/441	66/5658	7.83982e-14	1.00533e-10	8.99516e-11	RPS28/RPS25/RPL19/RPS15/RPS27A/SRP14/RPS6/RPL10/RPS17/RPS29/RPS8/RPL29/RPL35/RPL32/RPLP1/HSPA5/RPS23/RPL23A/RPL37A/RPL41/RPL24/RPS2/RPS19/RPS4X/RPS11/RPL30/RPL28	27
BP	GO:0006614	SRP-dependent cotranslational protein targeting to membrane	26/441	63/5658	1.7933e-13	1.7247e-10	1.54318e-10	RPS28/RPS25/RPL19/RPS15/RPS27A/SRP14/RPS6/RPL10/RPS17/RPS29/RPS8/RPL29/RPL35/RPL32/RPLP1/RPS23/RPL23A/RPL37A/RPL41/RPL24/RPS2/RPS19/RPS4X/RPS11/RPL30/RPL28	26
BP	GO:0070972	protein localization to endoplasmic reticulum	28/441	74/5658	2.77529e-13	2.13531e-10	1.91057e-10	RPS28/RPS25/RPL19/RPS15/RPS27A/SRP14/RPS6/RPL10/RPS17/RPS29/RPS8/RPL29/RPL35/RPL32/RPLP1/HSPA5/RPS23/RPL23A/RPL37A/RPL41/RPL24/RPS2/RPS19/RPS4X/RPS11/INSIG1/RPL30/RPL28	28
BP	GO:0006402	mRNA catabolic process	40/441	146/5658	4.93045e-13	3.16124e-10	2.82852e-10	RPS28/HSPB1/RPS25/SAMD4A/CIRBP/VIM/UBC/RPL19/RPS15/RPS27A/RPS6/RPL10/RPS17/ZFP36L1/ZHX2/HNRNPM/RPS29/RPS8/RPL29/RPL35/RPL32/RPLP1/HSPA8/UBB/RPS23/RPL23A/ZFP36/RPL37A/DDX5/RPL41/RPL24/RPS2/RPS19/RPS4X/CARHSP1/HSPA1B/RPS11/HNRNPU/RPL30/RPL28	40
CC	GO:0022626	cytosolic ribosome	25/450	65/5894	2.27209e-12	3.29453e-10	2.59098e-10	RPS28/RPS25/RPL19/RPS15/RPS27A/RPS6/RPL10/RPS17/RPS29/RPS8/RPL29/RPL35/RPL32/RPLP1/RPS23/RPL23A/RPL37A/RPL41/RPL24/RPS2/RPS19/RPS4X/RPS11/RPL30/RPL28	25
CC	GO:0044391	ribosomal subunit	25/450	65/5894	2.27209e-12	3.29453e-10	2.59098e-10	RPS28/RPS25/RPL19/RPS15/RPS27A/RPS6/RPL10/RPS17/RPS29/RPS8/RPL29/RPL35/RPL32/RPLP1/RPS23/RPL23A/RPL37A/RPL41/RPL24/RPS2/RPS19/RPS4X/RPS11/RPL30/RPL28	25
MF	GO:0003735	structural constituent of ribosome	25/436	63/5628	1.33878e-12	7.0152e-10	6.35567e-10	RPS28/RPS25/RPL19/RPS15/RPS27A/RPS6/RPL10/RPS17/RPS29/RPS8/RPL29/RPL35/RPL32/RPLP1/RPS23/RPL23A/RPL37A/RPL41/RPL24/RPS2/RPS19/RPS4X/RPS11/RPL30/RPL28	25
BP	GO:0000184	nuclear-transcribed mRNA catabolic process, nonsense-mediated decay	25/441	63/5658	1.54076e-12	8.46757e-10	7.57636e-10	RPS28/RPS25/RPL19/RPS15/RPS27A/RPS6/RPL10/RPS17/RPS29/RPS8/RPL29/RPL35/RPL32/RPLP1/RPS23/RPL23A/RPL37A/RPL41/RPL24/RPS2/RPS19/RPS4X/RPS11/RPL30/RPL28	25
CC	GO:0005840	ribosome	27/450	79/5894	7.83604e-12	8.5217e-10	6.70188e-10	RPS28/RPS25/RPL19/RPS15/RPS27A/RPS6/RPL10/RPS17/RPS29/RPS8/RPL29/RPL35/RPL32/RPLP1/RPS23/RPL23A/RPL37A/RPL41/RPL24/RPS2/RPS19/SF1/RPS4X/RPS11/BTF3/RPL30/RPL28	27
BP	GO:0019080	viral gene expression	32/441	102/5658	2.13249e-12	9.49767e-10	8.49805e-10	RPS28/LEF1/RPS25/RPL19/RPS15/RPS27A/IFITM3/PTBP1/RPS6/RPL10/RPS17/RPS29/RPS8/RPL29/RPL35/RPL32/RPLP1/MDFIC/RPS23/RPL23A/ZFP36/RPL37A/RPL41/RPL24/RPS2/RPS19/RPS4X/RPS11/RPL30/TPR/POLR2L/RPL28	32
BP	GO:0006413	translational initiation	29/441	85/5658	2.22197e-12	9.49767e-10	8.49805e-10	RPS28/HSPB1/RPS25/RPL19/RPS15/RPS27A/RPS6/RPL10/RPS17/RPS29/RPS8/RPL29/RPL35/RPL32/RPLP1/RPS23/RPL23A/EIF2S2/RPL37A/EIF1/RPL41/RPL24/RPS2/RPS19/RPS4X/RPS11/RPL30/TPR/RPL28	29
BP	GO:0019083	viral transcription	31/441	97/5658	2.75206e-12	1.05872e-09	9.47287e-10	RPS28/LEF1/RPS25/RPL19/RPS15/RPS27A/IFITM3/RPS6/RPL10/RPS17/RPS29/RPS8/RPL29/RPL35/RPL32/RPLP1/MDFIC/RPS23/RPL23A/ZFP36/RPL37A/RPL41/RPL24/RPS2/RPS19/RPS4X/RPS11/RPL30/TPR/POLR2L/RPL28	31
CC	GO:0005912	adherens junction	58/450	300/5894	1.21959e-11	1.06104e-09	8.34454e-10	AKAP12/DLC1/HSPB1/FLT1/SORBS1/VIM/RPL19/RPS15/PTPRK/MYO1E/PKP4/ACTB/CTNNA2/MPZL1/NHS/RPS17/PDGFRB/RHOA/RPS29/RPS8/PARD3/NEDD9/GSN/B2M/RPLP1/ENG/HSPA8/RHOB/HSPA5/ITGA1/LPP/RPL37A/PTPRM/SVIL/ICAM1/ACTG1/FRMD4A/PDLIM5/MSN/RPS2/FAM107A/PPIA/RPS19/ARPC1B/RPS4X/HSPA1B/BSG/CYTH1/ACTN4/RPS11/TGM2/HSP90B1/TEK/RPL30/PGM5/CALR/PARD3B/MARCKS	58
BP	GO:0006612	protein targeting to membrane	30/441	93/5658	4.78671e-12	1.67404e-09	1.49785e-09	RPS28/RPS25/RPL19/RPS15/RPS27A/SRP14/RPS6/RPL10/RPS17/RPS29/RPS8/PARD3/RPL29/RPL35/RPL32/RPLP1/HSPA5/RPS23/RPL23A/RPL37A/RPL41/RPL24/RPS2/RPS19/RPS4X/RPS11/SSR2/RPL30/RPL28/FYN	30
CC	GO:0070161	anchoring junction	58/450	306/5894	2.84717e-11	2.0642e-09	1.62339e-09	AKAP12/DLC1/HSPB1/FLT1/SORBS1/VIM/RPL19/RPS15/PTPRK/MYO1E/PKP4/ACTB/CTNNA2/MPZL1/NHS/RPS17/PDGFRB/RHOA/RPS29/RPS8/PARD3/NEDD9/GSN/B2M/RPLP1/ENG/HSPA8/RHOB/HSPA5/ITGA1/LPP/RPL37A/PTPRM/SVIL/ICAM1/ACTG1/FRMD4A/PDLIM5/MSN/RPS2/FAM107A/PPIA/RPS19/ARPC1B/RPS4X/HSPA1B/BSG/CYTH1/ACTN4/RPS11/TGM2/HSP90B1/TEK/RPL30/PGM5/CALR/PARD3B/MARCKS	58
BP	GO:0006401	RNA catabolic process	40/441	159/5658	9.82051e-12	3.14829e-09	2.81694e-09	RPS28/HSPB1/RPS25/SAMD4A/CIRBP/VIM/UBC/RPL19/RPS15/RPS27A/RPS6/RPL10/RPS17/ZFP36L1/ZHX2/HNRNPM/RPS29/RPS8/RPL29/RPL35/RPL32/RPLP1/HSPA8/UBB/RPS23/RPL23A/ZFP36/RPL37A/DDX5/RPL41/RPL24/RPS2/RPS19/RPS4X/CARHSP1/HSPA1B/RPS11/HNRNPU/RPL30/RPL28	40
CC	GO:0005924	cell-substrate adherens junction	48/450	231/5894	6.21715e-11	3.38058e-09	2.65865e-09	AKAP12/DLC1/HSPB1/FLT1/SORBS1/VIM/RPL19/RPS15/ACTB/MPZL1/NHS/RPS17/PDGFRB/RHOA/RPS29/RPS8/NEDD9/GSN/B2M/RPLP1/ENG/HSPA8/RHOB/HSPA5/ITGA1/LPP/RPL37A/SVIL/ICAM1/ACTG1/MSN/RPS2/FAM107A/PPIA/RPS19/ARPC1B/RPS4X/HSPA1B/BSG/ACTN4/RPS11/TGM2/HSP90B1/TEK/RPL30/PGM5/CALR/MARCKS	48
CC	GO:0005925	focal adhesion	48/450	231/5894	6.21715e-11	3.38058e-09	2.65865e-09	AKAP12/DLC1/HSPB1/FLT1/SORBS1/VIM/RPL19/RPS15/ACTB/MPZL1/NHS/RPS17/PDGFRB/RHOA/RPS29/RPS8/NEDD9/GSN/B2M/RPLP1/ENG/HSPA8/RHOB/HSPA5/ITGA1/LPP/RPL37A/SVIL/ICAM1/ACTG1/MSN/RPS2/FAM107A/PPIA/RPS19/ARPC1B/RPS4X/HSPA1B/BSG/ACTN4/RPS11/TGM2/HSP90B1/TEK/RPL30/PGM5/CALR/MARCKS	48
CC	GO:0030055	cell-substrate junction	48/450	232/5894	7.29858e-11	3.52765e-09	2.77431e-09	AKAP12/DLC1/HSPB1/FLT1/SORBS1/VIM/RPL19/RPS15/ACTB/MPZL1/NHS/RPS17/PDGFRB/RHOA/RPS29/RPS8/NEDD9/GSN/B2M/RPLP1/ENG/HSPA8/RHOB/HSPA5/ITGA1/LPP/RPL37A/SVIL/ICAM1/ACTG1/MSN/RPS2/FAM107A/PPIA/RPS19/ARPC1B/RPS4X/HSPA1B/BSG/ACTN4/RPS11/TGM2/HSP90B1/TEK/RPL30/PGM5/CALR/MARCKS	48
BP	GO:0000956	nuclear-transcribed mRNA catabolic process	29/441	91/5658	1.5482e-11	4.58149e-09	4.09929e-09	RPS28/RPS25/SAMD4A/RPL19/RPS15/RPS27A/RPS6/RPL10/RPS17/ZFP36L1/RPS29/RPS8/RPL29/RPL35/RPL32/RPLP1/RPS23/RPL23A/ZFP36/RPL37A/DDX5/RPL41/RPL24/RPS2/RPS19/RPS4X/RPS11/RPL30/RPL28	29
MF	GO:0005198	structural molecule activity	54/436	275/5628	5.96248e-11	1.56217e-08	1.4153e-08	RPS28/LAMA2/RPS25/BGN/VIM/RPL19/RPS15/LAMA4/RPS27A/LAMA3/NEBL/ACTB/FBLN1/CTNNA2/COL4A1/RPS6/MPZL1/RPL10/AKAP13/CLDN5/RPS17/RPS29/RPS8/RPL29/RPL35/RPL32/PLP1/RPLP1/SPAG9/TUBA1A/RPS23/RPL23A/TUBB2A/RPL37A/MYL6/ACTG1/RPL41/NUMA1/LAMB2/IGFBP7/RPL24/MSN/RPS2/RPS19/ARPC1B/COL6A2/RPS4X/APOE/RPS11/RPL30/PGM5/DCN/TPR/RPL28	54
BP	GO:0090150	establishment of protein localization to membrane	33/441	128/5658	3.49389e-10	9.4943e-08	8.49503e-08	RPS28/HSP90AA1/RPS25/RPL19/RPS15/RPS27A/SRP14/RPS6/RPL10/RPS17/RPS29/RPS8/PARD3/RPL29/RPL35/RPL32/RPLP1/HSPA5/RPS23/RPL23A/RPL37A/RPL41/VAMP5/RPL24/RPS2/RPS19/RPS4X/ATP1B1/RPS11/SSR2/RPL30/RPL28/FYN	33
BP	GO:0016032	viral process	63/441	362/5658	3.70196e-10	9.4943e-08	8.49503e-08	RPS28/LGALS1/LEF1/RPS25/VIM/UBC/RPL19/RPS15/NFIA/RPS27A/IFITM3/FBLN1/PTBP1/RPS6/RPL10/RPS17/RHOA/RPS29/RPS8/SERINC5/GSN/RPL29/B2M/RPL35/RPL32/LAMP1/RPLP1/MAP3K5/HSPA8/UBB/SLC20A2/MDFIC/RPS23/NFKBIA/RPL23A/ZFP36/RPL37A/DDX5/IFITM2/ICAM1/RPL41/IVNS1ABP/WASF2/CD74/RPL24/CCL2/MSN/RPS2/PPIA/RPS19/NRP2/TANK/PCBP1/RPS4X/APOE/HSPA1B/RPS11/TSPAN7/RPL30/TPR/POLR2L/RPL28/FYN	63
BP	GO:0006605	protein targeting	36/441	150/5658	4.73045e-10	1.13738e-07	1.01767e-07	AKAP12/RPS28/HSP90AA1/RPS25/UBC/RPL19/RPS15/RPS27A/SRP14/RPS6/RPL10/RPS17/RPS29/RPS8/PARD3/RPL29/RPL35/RPL32/RPLP1/CLU/HSPA8/HSPA5/UBB/RPS23/RPL23A/RPL37A/RPL41/RPL24/RPS2/RPS19/RPS4X/RPS11/SSR2/RPL30/RPL28/FYN	36
BP	GO:0044403	symbiont process	63/441	374/5658	1.4773e-09	3.26525e-07	2.92158e-07	RPS28/LGALS1/LEF1/RPS25/VIM/UBC/RPL19/RPS15/NFIA/RPS27A/IFITM3/FBLN1/PTBP1/RPS6/RPL10/RPS17/RHOA/RPS29/RPS8/SERINC5/GSN/RPL29/B2M/RPL35/RPL32/LAMP1/RPLP1/MAP3K5/HSPA8/UBB/SLC20A2/MDFIC/RPS23/NFKBIA/RPL23A/ZFP36/RPL37A/DDX5/IFITM2/ICAM1/RPL41/IVNS1ABP/WASF2/CD74/RPL24/CCL2/MSN/RPS2/PPIA/RPS19/NRP2/TANK/PCBP1/RPS4X/APOE/HSPA1B/RPS11/TSPAN7/RPL30/TPR/POLR2L/RPL28/FYN	63
BP	GO:0006412	translation	41/441	193/5658	1.5278e-09	3.26525e-07	2.92158e-07	RPS28/HSPB1/RPS25/SAMD4A/CIRBP/VIM/RPL19/RPS15/RPS27A/RPS6/RPL10/RPS17/ZFP36L1/RHOA/RPS29/RPS8/RPL29/RBMS3/RPL35/RPL32/RPLP1/RPS23/RPL23A/ZFP36/EIF2S2/RPL37A/EEF1A1/EIF1/RPL41/RPL24/LSM14A/RPS2/GGT5/RPS19/RPS4X/RPS11/RPL30/CALR/EEF1D/TPR/RPL28	41
BP	GO:0043043	peptide biosynthetic process	42/441	204/5658	2.61394e-09	5.29255e-07	4.73551e-07	RPS28/HSPB1/RPS25/SAMD4A/CIRBP/VIM/RPL19/RPS15/RPS27A/RPS6/RPL10/RPS17/ZFP36L1/RHOA/RPS29/RPS8/RPL29/RBMS3/RPL35/RPL32/RPLP1/RPS23/RPL23A/ZFP36/EIF2S2/RPL37A/EEF1A1/EIF1/RPL41/RPL24/LSM14A/RPS2/GGT5/RPS19/MGST2/RPS4X/RPS11/RPL30/CALR/EEF1D/TPR/RPL28	42
BP	GO:0034655	nucleobase-containing compound catabolic process	46/441	238/5658	3.75639e-09	7.22541e-07	6.46494e-07	RPS28/HSPB1/RPS25/SAMD4A/CIRBP/VIM/UBC/RPL19/RPS15/RPS27A/PDE7B/RPS6/RPL10/RPS17/ZFP36L1/ZHX2/HNRNPM/RPS29/RPS8/ZBTB20/RPL29/RPL35/RPL32/RPLP1/DPYD/HSPA8/UBB/RPS23/RPL23A/ZFP36/RPL37A/DDX5/RPL41/NUPR1/RPL24/RPS2/RPS19/RPS4X/CARHSP1/HSPA1B/ALDOA/RPS11/HNRNPU/RPL30/TPR/RPL28	46
BP	GO:0044419	interspecies interaction between organisms	63/441	386/5658	5.44594e-09	9.97644e-07	8.92643e-07	RPS28/LGALS1/LEF1/RPS25/VIM/UBC/RPL19/RPS15/NFIA/RPS27A/IFITM3/FBLN1/PTBP1/RPS6/RPL10/RPS17/RHOA/RPS29/RPS8/SERINC5/GSN/RPL29/B2M/RPL35/RPL32/LAMP1/RPLP1/MAP3K5/HSPA8/UBB/SLC20A2/MDFIC/RPS23/NFKBIA/RPL23A/ZFP36/RPL37A/DDX5/IFITM2/ICAM1/RPL41/IVNS1ABP/WASF2/CD74/RPL24/CCL2/MSN/RPS2/PPIA/RPS19/NRP2/TANK/PCBP1/RPS4X/APOE/HSPA1B/RPS11/TSPAN7/RPL30/TPR/POLR2L/RPL28/FYN	63
CC	GO:0005844	polysome	14/450	32/5894	2.46008e-08	1.07013e-06	8.41606e-07	RPS28/VIM/RPL19/FUS/RPS6/RPS29/RPL32/RPS23/RPL41/RPL24/RPS4X/BTF3/RPL30/CALR	14
BP	GO:0016071	mRNA metabolic process	56/441	328/5658	8.22028e-09	1.43743e-06	1.28614e-06	RPS28/HSPB1/RPS25/SAMD4A/CIRBP/VIM/UBC/RPL19/RPS15/FUS/RPS27A/RBFOX1/PTBP1/RPS6/RPL10/RPS17/ZFP36L1/ZHX2/HNRNPM/RPS29/PCBP3/SFPQ/RPS8/RPL29/RPL35/RPL32/HNRNPA2B1/RPLP1/HSPA8/UBB/RPS23/MBNL1/RPL23A/ZFP36/RPL37A/DDX5/RPL41/USP39/RPL24/RPS2/RPS19/SF1/SNRPD2/PCBP1/RPS4X/CARHSP1/HSPA1B/RPS11/HNRNPU/HIPK3/HNRNPH1/RPL30/SRRM1/TRA2B/POLR2L/RPL28	56
BP	GO:0006518	peptide metabolic process	48/441	263/5658	1.19653e-08	2.00132e-06	1.79068e-06	RPS28/HSP90AA1/HSPB1/RPS25/SAMD4A/CIRBP/VIM/RPL19/RPS15/RPS27A/RPS6/RPL10/RPS17/ZFP36L1/RHOA/RPS29/RPS8/CPE/RPL29/RBMS3/RPL35/RPL32/RPLP1/CLU/HSPA8/RPS23/RPL23A/ZFP36/EIF2S2/RPL37A/EEF1A1/EIF1/RPL41/RPL24/LSM14A/RPS2/IFNGR1/GGT5/RPS19/MGST2/RPS4X/APOE/RPS11/RPL30/CALR/EEF1D/TPR/RPL28	48
BP	GO:0072594	establishment of protein localization to organelle	38/441	184/5658	1.43411e-08	2.23134e-06	1.99649e-06	RPS28/HSP90AA1/RPS25/UBC/RPL19/RPS15/TXNIP/RPS27A/SRP14/RPS6/RPL10/RPS17/RPS29/RPS8/RPL29/RPL35/RPL32/LAMP1/RPLP1/CLU/HSPA8/HSPA5/UBB/MDFIC/RPS23/NFKBIA/RPL23A/RPL37A/RPL41/RPL24/RPS2/RPS19/CBLB/RPS4X/RPS11/RPL30/TPR/RPL28	38
BP	GO:0044270	cellular nitrogen compound catabolic process	46/441	248/5658	1.46622e-08	2.23134e-06	1.99649e-06	RPS28/HSPB1/RPS25/SAMD4A/CIRBP/VIM/UBC/RPL19/RPS15/RPS27A/PDE7B/RPS6/RPL10/RPS17/ZFP36L1/ZHX2/HNRNPM/RPS29/RPS8/ZBTB20/RPL29/RPL35/RPL32/RPLP1/DPYD/HSPA8/UBB/RPS23/RPL23A/ZFP36/RPL37A/DDX5/RPL41/NUPR1/RPL24/RPS2/RPS19/RPS4X/CARHSP1/HSPA1B/ALDOA/RPS11/HNRNPU/RPL30/TPR/RPL28	46
BP	GO:0043604	amide biosynthetic process	45/441	240/5658	1.50806e-08	2.23134e-06	1.99649e-06	RPS28/HSPB1/RPS25/SAMD4A/CIRBP/VIM/RPL19/RPS15/RPS27A/RPS6/RPL10/RPS17/ZFP36L1/RHOA/RPS29/RPS8/RPL29/RBMS3/RPL35/RPL32/RPLP1/RPS23/RPL23A/ZFP36/EIF2S2/RPL37A/EEF1A1/EIF1/ST6GALNAC3/RPL41/RPL24/LSM14A/RPS2/GGT5/RPS19/MGST2/RPS4X/RPS11/ELOVL5/ELOVL7/RPL30/CALR/EEF1D/TPR/RPL28	45
BP	GO:0046700	heterocycle catabolic process	46/441	251/5658	2.16596e-08	3.08609e-06	2.76128e-06	RPS28/HSPB1/RPS25/SAMD4A/CIRBP/VIM/UBC/RPL19/RPS15/RPS27A/PDE7B/RPS6/RPL10/RPS17/ZFP36L1/ZHX2/HNRNPM/RPS29/RPS8/ZBTB20/RPL29/RPL35/RPL32/RPLP1/DPYD/HSPA8/UBB/RPS23/RPL23A/ZFP36/RPL37A/DDX5/RPL41/NUPR1/RPL24/RPS2/RPS19/RPS4X/CARHSP1/HSPA1B/ALDOA/RPS11/HNRNPU/RPL30/TPR/RPL28	46
BP	GO:0072657	protein localization to membrane	46/441	254/5658	3.1739e-08	4.36071e-06	3.90175e-06	RPS28/HSP90AA1/RPS25/SORBS1/GPC5/RPL19/RPS15/RPS27A/SRP14/ACTB/RPS6/RPL10/RPS17/RPS29/RPS8/PARD3/CPE/GSN/RPL29/RPL35/RPL32/RPLP1/PTN/HSPA5/RPS23/RPL23A/PRKCH/RPL37A/EMP2/RPL41/VAMP5/RPL24/RPS2/KCNIP4/RPS19/RPS4X/APOE/ATP1B1/BSG/RPS11/SSR2/RPL30/PPP2R5A/KIF5B/RPL28/FYN	46
BP	GO:0019439	aromatic compound catabolic process	46/441	255/5658	3.59868e-08	4.77384e-06	4.2714e-06	RPS28/HSPB1/RPS25/SAMD4A/CIRBP/VIM/UBC/RPL19/RPS15/RPS27A/PDE7B/RPS6/RPL10/RPS17/ZFP36L1/ZHX2/HNRNPM/RPS29/RPS8/ZBTB20/RPL29/RPL35/RPL32/RPLP1/DPYD/HSPA8/UBB/RPS23/RPL23A/ZFP36/RPL37A/DDX5/RPL41/NUPR1/RPL24/RPS2/RPS19/RPS4X/CARHSP1/HSPA1B/ALDOA/RPS11/HNRNPU/RPL30/TPR/RPL28	46
CC	GO:0044445	cytosolic part	26/450	110/5894	1.24786e-07	4.93472e-06	3.88091e-06	RPS28/RPS25/RPL19/RPS15/RPS27A/RPS6/RPL10/RPS17/RPS29/RPS8/RPL29/RPL35/RPL32/RPLP1/HSPA8/RPS23/RPL23A/RPL37A/RPL41/RPL24/RPS2/RPS19/RPS4X/RPS11/RPL30/RPL28	26
BP	GO:1901361	organic cyclic compound catabolic process	47/441	264/5658	3.87169e-08	4.96479e-06	4.44225e-06	RPS28/HSPB1/RPS25/SAMD4A/CIRBP/VIM/UBC/RPL19/RPS15/RPS27A/PDE7B/RPS6/RPL10/RPS17/ZFP36L1/ZHX2/HNRNPM/RPS29/RPS8/ZBTB20/RPL29/RPL35/RPL32/RPLP1/DPYD/HSPA8/UBB/RPS23/RPL23A/ZFP36/RPL37A/DDX5/RPL41/NUPR1/RPL24/RPS2/RPS19/RPS4X/APOE/CARHSP1/HSPA1B/ALDOA/RPS11/HNRNPU/RPL30/TPR/RPL28	47
CC	GO:0022627	cytosolic small ribosomal subunit	13/450	31/5894	1.45509e-07	5.27468e-06	4.14827e-06	RPS28/RPS25/RPS15/RPS27A/RPS6/RPS17/RPS29/RPS8/RPS23/RPS2/RPS19/RPS4X/RPS11	13
CC	GO:0015935	small ribosomal subunit	13/450	33/5894	3.5073e-07	1.1736e-05	9.22973e-06	RPS28/RPS25/RPS15/RPS27A/RPS6/RPS17/RPS29/RPS8/RPS23/RPS2/RPS19/RPS4X/RPS11	13
BP	GO:0006886	intracellular protein transport	57/441	375/5658	4.02148e-07	4.99052e-05	4.46527e-05	AKAP12/RPS28/HSP90AA1/HSPB1/RPS25/UBC/RPL19/RPS15/TXNIP/RPS27A/SRP14/RPS6/RPL10/RPS17/RPS29/SFPQ/RPS8/PARD3/RPL29/RPL35/RPL32/HNRNPA2B1/RPLP1/CLU/HSPA8/RHOB/HSPA5/UBB/MDFIC/RPS23/NFKBIA/RPL23A/RPL37A/RPL41/CD74/RPL24/RPS2/RPS19/CBLB/RPS4X/MYO6/ATP1B1/TBC1D4/STX18/RPS11/INSIG1/HSP90B1/HNRNPU/SSR2/RPL30/SRRM1/ARL4A/CALR/TPR/KIF5B/RPL28/FYN	57
BP	GO:0043603	cellular amide metabolic process	52/441	330/5658	4.37068e-07	5.25438e-05	4.70136e-05	RPS28/HSP90AA1/HSPB1/RPS25/SAMD4A/CIRBP/VIM/RPL19/RPS15/RPS27A/RPS6/RPL10/RPS17/ZFP36L1/RHOA/RPS29/RPS8/CPE/RPL29/RBMS3/RPL35/RPL32/RPLP1/CLU/HSPA8/RPS23/RPL23A/ZFP36/EIF2S2/RPL37A/EEF1A1/EIF1/ST6GALNAC3/RPL41/RPL24/LSM14A/RPS2/IFNGR1/GGT5/RPS19/SLC19A1/MGST2/RPS4X/APOE/RPS11/ELOVL5/ELOVL7/RPL30/CALR/EEF1D/TPR/RPL28	52
CC	GO:0015934	large ribosomal subunit	12/450	33/5894	2.73447e-06	7.43433e-05	5.84672e-05	RPL19/RPL10/RPL29/RPL35/RPL32/RPLP1/RPL23A/RPL37A/RPL41/RPL24/RPL30/RPL28	12
CC	GO:0022625	cytosolic large ribosomal subunit	12/450	33/5894	2.73447e-06	7.43433e-05	5.84672e-05	RPL19/RPL10/RPL29/RPL35/RPL32/RPLP1/RPL23A/RPL37A/RPL41/RPL24/RPL30/RPL28	12
BP	GO:0007167	enzyme linked receptor protein signaling pathway	66/441	467/5658	7.03614e-07	8.20243e-05	7.33913e-05	STMN1/LEF1/HSP90AA1/HSPB1/CHN1/FLT1/PTPRG/SORBS1/VIM/UBC/TXNIP/PTPRK/MYO1E/RPS27A/FOXO1/ACTB/RAPGEF1/CRIM1/COL4A1/PTBP1/MPZL1/CLDN5/KANK1/HNRNPM/PDGFRB/RHOA/FOXC1/PARD3/ATP6AP1/FGFR1/FSTL1/ZEB1/ENG/PTN/MTSS1/HSPA5/UBB/ITGA1/FUT8/DDX5/NRG3/PTPRD/FOS/ACTG1/WASF2/SMURF2/SLC30A10/ERBB4/NUMA1/DOCK1/ARPC1B/NRP2/CBLB/MYOF/TGFBR3/HNRNPH1/ATP6V0E1/FAT4/TEK/DCN/LDLRAD4/PRKD1/TGFBR2/RPS6KA5/POLR2L/FYN	66
BP	GO:0044265	cellular macromolecule catabolic process	58/441	398/5658	1.32861e-06	0.000150328	0.000134506	RPS28/HSP90AA1/HSPB1/RPS25/SAMD4A/CIRBP/VIM/UBC/RPL19/RPS15/RPS27A/RPS6/RPL10/PELI1/RPS17/ZFP36L1/ZHX2/HNRNPM/RPS29/RPS8/RPL29/RPL35/RPL32/CSNK1A1/RPLP1/CLU/HSPA8/HSPA5/UBB/RPS23/ADAMTS9/RPL23A/ZFP36/RPL37A/DDX5/AMFR/RPL41/USP47/SMURF2/NUPR1/RPL24/RNF213/MSN/RPS2/USP24/RPS19/RPS4X/TRPC4AP/APOE/CARHSP1/HSPA1B/RPS11/FBXL7/HSP90B1/HNRNPU/RPL30/GABARAPL2/RPL28	58
BP	GO:0051271	negative regulation of cellular component movement	30/441	152/5658	1.40207e-06	0.000154108	0.000137888	DLC1/PRKG1/PTPRG/PTPRK/FBLN1/DUSP1/MCC/KANK1/RHOA/DACH1/ENG/PTN/RHOB/ADAMTS9/NRG3/PTPRM/ERBB4/ABHD2/CD74/NR2F2/SRGAP2B/CCL2/KLF4/APOE/ACTN4/SEMA5A/TGFBR3/DCN/LDLRAD4/CALR	30
BP	GO:0033365	protein localization to organelle	48/441	310/5658	2.12086e-06	0.000226638	0.000202784	RPS28/BBS9/HSP90AA1/RPS25/UBC/RPL19/RPS15/TXNIP/RPS27A/SRP14/RPS6/RPL10/RPS17/RPS29/RPS8/CPE/RPL29/RPL35/RPL32/LAMP1/RPLP1/SH3BP4/CLU/HSPA8/HSPA5/UBB/MDFIC/RPS23/NFKBIA/RPL23A/RPL37A/RPL41/NUMA1/RPL24/MSN/RPS2/RPS19/CBLB/RPS4X/SRGN/RPS11/INSIG1/HNRNPU/RPL30/CALR/TPR/RPL28/FYN	48
BP	GO:2000146	negative regulation of cell motility	27/441	133/5658	2.71445e-06	0.000282229	0.000252525	DLC1/PRKG1/PTPRG/PTPRK/FBLN1/DUSP1/MCC/KANK1/RHOA/DACH1/ENG/PTN/RHOB/ADAMTS9/NRG3/PTPRM/ERBB4/ABHD2/CD74/NR2F2/SRGAP2B/CCL2/KLF4/APOE/DCN/LDLRAD4/CALR	27
BP	GO:0030336	negative regulation of cell migration	26/441	126/5658	3.02633e-06	0.000306376	0.00027413	DLC1/PRKG1/PTPRG/PTPRK/DUSP1/MCC/KANK1/RHOA/DACH1/ENG/PTN/RHOB/ADAMTS9/NRG3/PTPRM/ERBB4/ABHD2/CD74/NR2F2/SRGAP2B/CCL2/KLF4/APOE/DCN/LDLRAD4/CALR	26
MF	GO:0042623	ATPase activity, coupled	18/436	67/5628	1.89738e-06	0.000331409	0.000300252	HSP90AA1/ATP1A2/MYO1E/MYO10/ABCB1/ATP1B2/ATP6AP1/HSPA8/HSPA5/ABCA8/MYL6/MYO1D/ABCG2/ABCC4/ATP1B1/HSPA1B/BPTF/ATP6V0E1	18
BP	GO:0061061	muscle structure development	47/441	306/5658	3.43833e-06	0.00033916	0.000303464	LGALS1/LEF1/LAMA2/RORA/ZFHX3/NEBL/JARID2/CTNNA2/PTBP1/GPCPD1/AKAP13/ID3/ZFP36L1/PDGFRB/RHOA/SLC8A1/ARID1A/FOXC1/FGFR1/ZEB1/ENG/SPAG9/MAP3K5/MBNL1/DDX5/SVIL/FOS/MYL6/ACTG1/VAMP5/ERBB4/NUPR1/PDLIM5/NR2F2/TAGLN/MYOF/IL4R/ADM/HNRNPU/ITGA7/TGFBR3/TBX2/PGM5/EPC1/DCN/TGFBR2/CALR	47
CC	GO:0043005	neuron projection	59/450	447/5894	1.42651e-05	0.000365019	0.000287068	CCK/STMN1/HSP90AA1/HSPB1/LAMA2/ATP1A2/CKB/SAMD4A/VIM/GRM3/PTPRK/SYT1/UNC5C/FUS/SLC6A1/CAMK2N1/ACTB/MYO10/CTNNA2/RPS6/EPS8/NRGN/RHOA/SLC8A1/SFPQ/PARD3/SNCG/LAMP1/TTLL7/CLU/GPM6A/HSPA8/UBB/ITGA1/STRN/SLC1A3/FOS/ACTG1/IQCJ-SCHIP1/AMFR/SLC6A12/NUMA1/MYO1D/PDLIM5/SLC38A2/GNAS/FAM107A/SLC1A2/NRP2/APOE/BSG/ACTN4/ELOVL5/HNRNPU/CNTNAP2/SYNJ2/KIF5B/RPL28/FYN	59
BP	GO:0090130	tissue migration	29/441	152/5658	4.31288e-06	0.000414792	0.000371135	TMSB4X/HSPB1/PTPRG/MCC/SASH1/KANK1/RHOA/NR4A1/AMOTL1/FGFR1/PTN/RHOB/ADAMTS9/EMP2/PTPRM/NR2F2/DOCK1/ZEB2/NRP2/KLF4/PLXND1/APOE/SEMA5A/ACTA2/TEK/DCN/PRKD1/TGFBR2/CALR	29
BP	GO:0032989	cellular component morphogenesis	66/441	492/5658	4.59876e-06	0.000431498	0.000386083	DLC1/CCK/STMN1/LEF1/HSP90AA1/LAMA2/CHN1/SYT1/UNC5C/KIDINS220/KLF2/NEBL/ACTB/FBLN1/MYO10/CTNNA2/EPS8/AKAP13/KANK1/PDGFRB/RHOA/ZSWIM6/PARD3/NEDD9/CAPZB/CSNK1A1/PTN/CLU/GPM6A/FGD4/RHOB/UBB/ITGA1/SLC1A3/ARHGAP15/PTPRM/PTPRD/ICAM1/ACTG1/WASF2/LAMB2/PDLIM5/RPL24/S100A6/BCL6/CCL2/DOCK1/MSN/ZEB2/COL6A2/NRP2/PLXND1/APOE/BSG/ALDOA/ACTN4/SEMA5A/NTN4/CNTNAP2/ITGA7/TEK/PGM5/CALR/RPS6KA5/UST/FYN	66
BP	GO:0030334	regulation of cell migration	61/441	444/5658	5.11075e-06	0.000468121	0.000418851	AKAP12/TMSB4X/DLC1/LEF1/HSPB1/LAMA2/FLT1/PRKG1/PTPRG/TMSB10/PTPRK/UNC5C/LAMA4/LAMA3/CTNNA2/DUSP1/MTUS1/MCC/SASH1/KANK1/PDGFRB/RHOA/SLC8A1/AMOTL1/FGFR1/NEDD9/DACH1/ENG/PTN/SPAG9/RHOB/HSPA5/ADAMTS9/NRG3/EMP2/PTPRM/ADAMTS1/ICAM1/SMURF2/ERBB4/ABHD2/CD74/NR2F2/SRGAP2B/CCL2/DOCK1/MSN/FAM107A/NRP2/KLF4/PLXND1/APOE/ACTN4/SEMA5A/TEK/PODXL/DCN/LDLRAD4/PRKD1/TGFBR2/CALR	61
BP	GO:0010631	epithelial cell migration	28/441	148/5658	7.49484e-06	0.000655288	0.000586319	TMSB4X/HSPB1/PTPRG/MCC/SASH1/KANK1/RHOA/NR4A1/AMOTL1/FGFR1/PTN/RHOB/ADAMTS9/EMP2/PTPRM/NR2F2/DOCK1/ZEB2/NRP2/KLF4/PLXND1/APOE/SEMA5A/TEK/DCN/PRKD1/TGFBR2/CALR	28
BP	GO:0090132	epithelium migration	28/441	148/5658	7.49484e-06	0.000655288	0.000586319	TMSB4X/HSPB1/PTPRG/MCC/SASH1/KANK1/RHOA/NR4A1/AMOTL1/FGFR1/PTN/RHOB/ADAMTS9/EMP2/PTPRM/NR2F2/DOCK1/ZEB2/NRP2/KLF4/PLXND1/APOE/SEMA5A/TEK/DCN/PRKD1/TGFBR2/CALR	28
BP	GO:0010632	regulation of epithelial cell migration	24/441	117/5658	8.13084e-06	0.000695096	0.000621938	TMSB4X/HSPB1/PTPRG/MCC/SASH1/RHOA/AMOTL1/FGFR1/PTN/RHOB/ADAMTS9/EMP2/PTPRM/NR2F2/DOCK1/NRP2/KLF4/APOE/SEMA5A/TEK/DCN/PRKD1/TGFBR2/CALR	24
CC	GO:0036477	somatodendritic compartment	42/450	289/5894	2.87837e-05	0.000695606	0.000547058	AKAP12/CCK/HSP90AA1/LAMA2/ATP1A2/CKB/SAMD4A/GRM3/PTPRK/UNC5C/FUS/CAMK2N1/MYO10/RPS6/NRGN/RHOA/SLC8A1/SFPQ/PARD3/SNCG/CPE/LAMP1/TTLL7/CLU/GPM6A/HSPA8/UBB/ITGA1/STRN/SLC1A3/AMFR/NUMA1/MYO1D/SLC38A2/GNAS/SNCAIP/APOE/ELOVL5/HNRNPU/CNTNAP2/RPL28/FYN	42
CC	GO:0015629	actin cytoskeleton	36/450	235/5894	3.52785e-05	0.000807692	0.000635209	DLC1/FLT1/SORBS1/SLC2A1/MYO1E/NEBL/ACTB/MYO10/CTNNA2/AKAP13/CLDN5/MYL12A/NOTCH3/GSN/CAPZB/CALD1/MTSS1/LPP/EEF1A1/SVIL/MYL6/ACTG1/WASF2/MYO1D/CGNL1/PDLIM5/FAM107A/ARPC1B/MYO6/ALDOA/ACTN4/ACTA2/TEK/PGM5/MARCKS/FYN	36
CC	GO:0098590	plasma membrane region	61/450	482/5894	3.74086e-05	0.000813637	0.000639884	DLC1/BBS9/ATP1A2/SLC2A1/GRM3/SYT1/SLC6A1/CAMK2N1/KCTD8/MYO10/CTNNA2/NHS/ABCB1/ATP1B2/EPS8/CLDN5/NRGN/KANK1/PDGFRB/RHOA/GRM8/SLC8A1/DLGAP1/AMOTL1/PARD3/CPE/LEPR/SLC12A2/GPM6A/RHOB/STRN/SLC7A5/EMP2/EEF1A1/SVIL/OSMR/ERBB4/MYO1D/PTH1R/PDLIM5/GNAS/ABCC4/MSN/CNKSR3/FAM107A/SLC52A3/SLC1A2/SLC19A1/NRP2/PLXND1/ICAM2/MYOF/SNCAIP/MYO6/ATP1B1/CNTNAP2/TEK/PODXL/TGFBR2/PARD3B/CD34	61
BP	GO:0010594	regulation of endothelial cell migration	20/441	89/5658	1.12384e-05	0.000939871	0.00084095	TMSB4X/HSPB1/SASH1/RHOA/AMOTL1/FGFR1/PTN/RHOB/ADAMTS9/EMP2/PTPRM/NR2F2/NRP2/KLF4/APOE/SEMA5A/TEK/DCN/PRKD1/CALR	20
BP	GO:0000902	cell morphogenesis	61/441	456/5658	1.21663e-05	0.000962757	0.000861427	DLC1/CCK/STMN1/LEF1/HSP90AA1/LAMA2/CHN1/SYT1/UNC5C/KIDINS220/KLF2/ACTB/FBLN1/MYO10/CTNNA2/EPS8/KANK1/RHOA/ZSWIM6/PARD3/NEDD9/CAPZB/CSNK1A1/PTN/CLU/GPM6A/FGD4/RHOB/UBB/ITGA1/SLC1A3/ARHGAP15/PTPRM/PTPRD/ICAM1/WASF2/LAMB2/PDLIM5/RPL24/S100A6/BCL6/CCL2/DOCK1/MSN/ZEB2/COL6A2/NRP2/PLXND1/APOE/BSG/ALDOA/ACTN4/SEMA5A/NTN4/CNTNAP2/ITGA7/TEK/CALR/RPS6KA5/UST/FYN	61
BP	GO:0009628	response to abiotic stimulus	63/441	476/5658	1.21882e-05	0.000962757	0.000861427	AKAP12/CCK/HSP90AA1/ATP1A2/SLC2A1/CIRBP/UBC/SERPINB6/RORA/TXNIP/PTPRK/RPS27A/FOXO1/ABCB1/DUSP1/ZFP36L1/PDGFRB/RHOA/SLC8A1/ATP6AP1/TMEM135/PTGES3/JUND/SLC12A2/ENG/PTN/JUNB/HSPA8/RHOB/HSPA5/UBB/NFKBIA/SLC1A3/FOS/ICAM1/TRPC3/CAMKMT/USP47/IGFBP7/SLC38A2/CRADD/NAMPT/SLC52A3/SLC1A2/APOLD1/TANK/MYOF/ATP1B1/HSPA1B/ACTN4/ADM/HSP90B1/CNTNAP2/TGFBR3/TEK/TNFRSF10B/DCN/BHLHE40/TGFBR2/EEF1D/TPR/CD34/FYN	63
BP	GO:0014070	response to organic cyclic compound	55/441	397/5658	1.22628e-05	0.000962757	0.000861427	LGALS1/LEF1/ATP1A2/RORA/TXNIP/KLF2/COLEC12/SLC6A1/FOXO1/ACTB/RAPGEF1/DUSP1/AKAP13/PELI1/ID3/ZFP36L1/PDGFRB/RHOA/NR4A1/SLC8A1/ARID1A/GSN/NR3C2/JUND/ENG/PTN/JUNB/CLU/HSPA5/NFKBIA/ZFP36/DDX5/FOS/ICAM1/TRPC3/ABHD2/RAP1B/IGFBP7/NR2F2/CCL2/ABCC4/MSN/NAMPT/FAM107A/ARPC1B/KLF4/BSG/ADM/INSIG1/LMO3/HSP90B1/HNRNPU/TEK/TGFBR2/CALR	55
BP	GO:2000145	regulation of cell motility	62/441	469/5658	1.49884e-05	0.00115321	0.00103183	AKAP12/TMSB4X/DLC1/LEF1/HSPB1/LAMA2/FLT1/PRKG1/PTPRG/TMSB10/PTPRK/UNC5C/LAMA4/LAMA3/FBLN1/CTNNA2/DUSP1/MTUS1/MCC/SASH1/KANK1/PDGFRB/RHOA/SLC8A1/AMOTL1/FGFR1/NEDD9/DACH1/ENG/PTN/SPAG9/RHOB/HSPA5/ADAMTS9/NRG3/EMP2/PTPRM/ADAMTS1/ICAM1/SMURF2/ERBB4/ABHD2/CD74/NR2F2/SRGAP2B/CCL2/DOCK1/MSN/FAM107A/NRP2/KLF4/PLXND1/APOE/ACTN4/SEMA5A/TEK/PODXL/DCN/LDLRAD4/PRKD1/TGFBR2/CALR	62
BP	GO:0007417	central nervous system development	59/441	440/5658	1.59886e-05	0.00120604	0.00107911	DLC1/STMN1/LEF1/HSP90AA1/CKB/PRKG1/PTPRG/SLC2A1/VIM/RORA/DAAM2/SYT1/UNC5C/ZFHX3/JARID2/ACTB/CTNNA2/COL4A1/NRGN/ID3/RHOA/SLC8A1/NOTCH3/ARID1A/FOXC1/ZSWIM6/FGFR1/GSN/B2M/PLP1/ZEB1/ENG/PTN/CLU/HSPA5/UBB/PBX3/NRG3/ERBB4/MYO1D/LAMB2/NR2F2/NAV2/SLC38A2/IFNGR1/ZEB2/SLC1A2/NRP2/SEMA5A/BPTF/CNTNAP2/TBX2/SYNJ2/FAT4/TGFBR2/TRA2B/CA10/KIF5B/FYN	59
CC	GO:0030425	dendrite	33/450	213/5894	5.98041e-05	0.0012388	0.000974252	CCK/HSP90AA1/LAMA2/ATP1A2/CKB/SAMD4A/GRM3/PTPRK/UNC5C/FUS/CAMK2N1/RPS6/NRGN/RHOA/SLC8A1/SFPQ/LAMP1/TTLL7/CLU/GPM6A/HSPA8/STRN/AMFR/NUMA1/MYO1D/SLC38A2/GNAS/APOE/ELOVL5/HNRNPU/CNTNAP2/RPL28/FYN	33
CC	GO:0097447	dendritic tree	33/450	214/5894	6.57707e-05	0.00130047	0.00102275	CCK/HSP90AA1/LAMA2/ATP1A2/CKB/SAMD4A/GRM3/PTPRK/UNC5C/FUS/CAMK2N1/RPS6/NRGN/RHOA/SLC8A1/SFPQ/LAMP1/TTLL7/CLU/GPM6A/HSPA8/STRN/AMFR/NUMA1/MYO1D/SLC38A2/GNAS/APOE/ELOVL5/HNRNPU/CNTNAP2/RPL28/FYN	33
BP	GO:0040013	negative regulation of locomotion	28/441	156/5658	2.10497e-05	0.00155727	0.00139337	DLC1/PRKG1/PTPRG/PTPRK/FBLN1/DUSP1/MCC/KANK1/RHOA/DACH1/ENG/PTN/RHOB/ADAMTS9/NRG3/PTPRM/ERBB4/ABHD2/CD74/NR2F2/SRGAP2B/CCL2/KLF4/APOE/SEMA5A/DCN/LDLRAD4/CALR	28
BP	GO:0007420	brain development	45/441	309/5658	2.30769e-05	0.00167504	0.00149874	DLC1/STMN1/LEF1/CKB/PRKG1/PTPRG/SLC2A1/RORA/SYT1/UNC5C/ZFHX3/ACTB/CTNNA2/COL4A1/NRGN/RHOA/SLC8A1/NOTCH3/ARID1A/FOXC1/ZSWIM6/FGFR1/B2M/PLP1/PTN/HSPA5/UBB/NRG3/ERBB4/MYO1D/NR2F2/SLC38A2/ZEB2/SLC1A2/NRP2/SEMA5A/BPTF/CNTNAP2/SYNJ2/FAT4/TGFBR2/TRA2B/CA10/KIF5B/FYN	45
CC	GO:0044297	cell body	32/450	208/5894	8.88925e-05	0.00168123	0.0013222	AKAP12/CCK/HSP90AA1/CKB/PTPRK/UNC5C/FUS/CAMK2N1/MYO10/RPS6/NRGN/PARD3/SNCG/CPE/LAMP1/TTLL7/GPM6A/UBB/ITGA1/STRN/SLC1A3/AMFR/NUMA1/MYO1D/SLC38A2/SNCAIP/APOE/ELOVL5/CNTNAP2/ACTA2/RPL28/FYN	32
BP	GO:0043542	endothelial cell migration	22/441	111/5658	3.41406e-05	0.0024322	0.00217621	TMSB4X/HSPB1/SASH1/RHOA/NR4A1/AMOTL1/FGFR1/PTN/RHOB/ADAMTS9/EMP2/PTPRM/NR2F2/NRP2/KLF4/PLXND1/APOE/SEMA5A/TEK/DCN/PRKD1/CALR	22
BP	GO:0001667	ameboidal-type cell migration	33/441	204/5658	3.66741e-05	0.00256518	0.0022952	AKAP12/TMSB4X/HSPB1/PTPRG/MCC/SASH1/KANK1/RHOA/NR4A1/SLC8A1/AMOTL1/FGFR1/PTN/RHOB/ADAMTS9/EMP2/PTPRM/WASF2/SMURF2/ERBB4/NR2F2/DOCK1/ZEB2/NRP2/KLF4/PLXND1/APOE/SEMA5A/TEK/DCN/PRKD1/TGFBR2/CALR	33
BP	GO:0040012	regulation of locomotion	63/441	493/5658	3.73508e-05	0.00256587	0.00229581	AKAP12/TMSB4X/DLC1/LEF1/HSPB1/LAMA2/FLT1/PRKG1/PTPRG/TMSB10/PTPRK/UNC5C/LAMA4/LAMA3/FBLN1/CTNNA2/DUSP1/MTUS1/MCC/SASH1/KANK1/PDGFRB/RHOA/SLC8A1/AMOTL1/ZSWIM6/FGFR1/NEDD9/DACH1/ENG/PTN/SPAG9/RHOB/HSPA5/ADAMTS9/NRG3/EMP2/PTPRM/ADAMTS1/ICAM1/SMURF2/ERBB4/ABHD2/CD74/NR2F2/SRGAP2B/CCL2/DOCK1/MSN/FAM107A/NRP2/KLF4/PLXND1/APOE/ACTN4/SEMA5A/TEK/PODXL/DCN/LDLRAD4/PRKD1/TGFBR2/CALR	63
CC	GO:0036464	cytoplasmic ribonucleoprotein granule	15/450	70/5894	0.000198237	0.00359304	0.00282574	SAMD4A/CIRBP/ACTB/RPS6/ZFP36L1/TUBA1A/MBNL1/ZFP36/LSM14A/PCBP1/SNCAIP/RPS4X/CARHSP1/HNRNPU/RPL28	15
BP	GO:0014706	striated muscle tissue development	29/441	173/5658	5.63717e-05	0.00380459	0.00340416	LEF1/NEBL/JARID2/GPCPD1/AKAP13/PDGFRB/RHOA/SLC8A1/ARID1A/FOXC1/FGFR1/ENG/ADAMTS9/DDX5/SVIL/FOS/MYL6/VAMP5/ERBB4/NUPR1/PDLIM5/NR2F2/HNRNPU/TGFBR3/TBX2/PGM5/DCN/TGFBR2/CALR	29
BP	GO:0031175	neuron projection development	53/441	399/5658	5.85357e-05	0.00382904	0.00342603	CCK/LGALS1/STMN1/HSP90AA1/LAMA2/CHN1/PRKG1/PTPRG/VIM/PTPRK/SYT1/UNC5C/KIDINS220/ACTB/RAPGEF1/CTNNA2/KANK1/RHOA/ZSWIM6/PARD3/FGFR1/B2M/PLP1/PRRX1/PTN/GPM6A/HSPA5/UBB/ITGA1/STRN/PTPRM/PTPRD/GPM6B/LAMB2/PDLIM5/RPL24/S100A6/ZEB2/NRP2/KLF4/PLXND1/APOE/BSG/SEMA5A/ADM/NTN4/CNTNAP2/FAT4/PRKD1/DENND5A/RPS6KA5/UST/FYN	53
BP	GO:0030029	actin filament-based process	47/441	340/5658	5.87245e-05	0.00382904	0.00342603	TMSB4X/DLC1/STMN1/THSD7A/ATP1A2/PRKG1/SORBS1/VIM/TMSB10/DAAM2/MYO1E/NEBL/ACTB/CTNNA2/EPS8/AKAP13/KANK1/PDGFRB/RHOA/AMOTL1/NEDD9/GSN/CAPZB/FGD4/MTSS1/RHOB/EMP2/GPM6B/ICAM1/MYL6/ACTG1/WASF2/CGNL1/PDLIM5/BCL6/FAM107A/ARPC1B/MYO6/ALDOA/ACTN4/SEMA5A/HSP90B1/TEK/PGM5/CALR/MARCKS/EPB41L4A	47
CC	GO:0043025	neuronal cell body	28/450	181/5894	0.000222772	0.00387624	0.00304846	AKAP12/CCK/HSP90AA1/CKB/PTPRK/UNC5C/FUS/CAMK2N1/MYO10/NRGN/PARD3/SNCG/CPE/LAMP1/TTLL7/GPM6A/UBB/ITGA1/STRN/SLC1A3/AMFR/NUMA1/MYO1D/SLC38A2/SNCAIP/APOE/ELOVL5/CNTNAP2	28
BP	GO:0070848	response to growth factor	48/441	352/5658	6.92669e-05	0.00444117	0.00397373	LEF1/HSPB1/FLT1/UBC/PTPRK/KIDINS220/RPS27A/ZFHX3/RAPGEF1/PTBP1/CLDN5/ZFP36L1/HNRNPM/PDGFRB/RHOA/NR4A1/FOXC1/PARD3/FGFR1/FSTL1/ZEB1/ENG/PTN/HSPA5/UBB/FUT8/ZFP36/DDX5/EEF1A1/FOS/SMURF2/ERBB4/NUMA1/CCL2/NRP2/KLF4/MYOF/TGFBR3/HNRNPH1/FAT4/DCN/LDLRAD4/PRKD1/TGFBR2/IER2/TPR/POLR2L/FYN	48
BP	GO:0060322	head development	46/441	333/5658	7.19533e-05	0.00453778	0.00406018	DLC1/STMN1/LEF1/CKB/PRKG1/PTPRG/SLC2A1/RORA/SYT1/UNC5C/ZFHX3/ACTB/CTNNA2/COL4A1/CLDN5/NRGN/RHOA/SLC8A1/NOTCH3/ARID1A/FOXC1/ZSWIM6/FGFR1/B2M/PLP1/PTN/HSPA5/UBB/NRG3/ERBB4/MYO1D/NR2F2/SLC38A2/ZEB2/SLC1A2/NRP2/SEMA5A/BPTF/CNTNAP2/SYNJ2/FAT4/TGFBR2/TRA2B/CA10/KIF5B/FYN	46
MF	GO:0016887	ATPase activity	20/436	98/5628	4.58628e-05	0.00528116	0.00478466	HSP90AA1/ATP1A2/MYO1E/MYO10/ABCB1/ATP1B2/ATP6AP1/HSPA8/HSPA5/ABCA8/MYL6/MYO1D/ABCG2/RNF213/ABCC4/ATP1B1/HSPA1B/BPTF/ATP6V0E1/KIF5B	20
MF	GO:0019904	protein domain specific binding	44/436	311/5628	5.03928e-05	0.00528116	0.00478466	DLC1/LEF1/HSP90AA1/VIM/KIDINS220/RAPGEF1/CRIM1/ID3/HNRNPM/RHOA/FGFR1/PLSCR4/LAMP1/PRRX1/MAP3K5/HSPA8/TUBA1A/HSPA5/FUT8/ARHGAP29/EBF1/STRN/DDX5/TRPS1/USP47/INPP5D/WASF2/NUMA1/MYO1D/ZNF521/DOCK1/CRADD/PLXND1/CBLB/HSPA1B/STX18/ARHGAP5/TGM2/TGFBR3/SYNJ2/BHLHE40/TRA2B/TCEAL4/FYN	44
CC	GO:0045202	synapse	53/450	434/5894	0.000317627	0.00531415	0.00417931	AKAP12/CCK/LAMA2/ATP1A2/RPS25/SAMD4A/RPL19/GRM3/SYT1/UNC5C/FUS/PKP4/SLC6A1/CAMK2N1/ACTB/KCTD8/CTNNA2/EPS8/SPARCL1/NRGN/RPS17/RHOA/GRM8/SLC8A1/DLGAP1/CPE/LAMP1/PTN/CLU/GPM6A/HSPA8/TUBA1A/RPS23/STRN/NRG3/PTPRD/ACTG1/WASF2/ERBB4/LAMB2/PDLIM5/RPL24/FAM107A/SLC1A2/RPS19/NRP2/SNCAIP/RPS4X/APOE/DGKB/SYNJ2/RPL30/FYN	53
BP	GO:0030036	actin cytoskeleton organization	42/441	298/5658	9.49608e-05	0.00589216	0.00527202	TMSB4X/DLC1/STMN1/THSD7A/PRKG1/SORBS1/TMSB10/DAAM2/NEBL/ACTB/CTNNA2/EPS8/AKAP13/KANK1/PDGFRB/RHOA/AMOTL1/NEDD9/GSN/CAPZB/FGD4/MTSS1/RHOB/EMP2/GPM6B/ICAM1/ACTG1/WASF2/CGNL1/PDLIM5/BCL6/FAM107A/ARPC1B/ALDOA/ACTN4/SEMA5A/HSP90B1/TEK/PGM5/CALR/MARCKS/EPB41L4A	42
CC	GO:0035770	ribonucleoprotein granule	15/450	74/5894	0.000377302	0.00607876	0.00478063	SAMD4A/CIRBP/ACTB/RPS6/ZFP36L1/TUBA1A/MBNL1/ZFP36/LSM14A/PCBP1/SNCAIP/RPS4X/CARHSP1/HNRNPU/RPL28	15
CC	GO:0005938	cell cortex	22/450	133/5894	0.000405475	0.00629935	0.00495412	AKAP12/DLC1/SLC2A1/ACTB/MYO10/CTNNA2/EPS8/AKAP13/CLDN5/RHOA/PARD3/NEDD9/GSN/CALD1/RHOB/EEF1A1/NUMA1/MYO1D/MYO6/ACTN4/PARD3B/MARCKS	22
CC	GO:0031252	cell leading edge	28/450	188/5894	0.000423898	0.00635846	0.00500061	DLC1/VIM/PTPRK/UNC5C/MYO10/CTNNA2/NHS/EPS8/MCC/KANK1/RHOA/AMOTL1/NEDD9/GSN/FGD4/MTSS1/PTPRM/EEF1A1/WASF2/MYO1D/S100A6/FAM107A/SLC1A2/PLXND1/MYO6/CNTNAP2/ACTA2/PODXL	28
MF	GO:0019838	growth factor binding	17/436	80/5628	0.000100244	0.006566	0.00594871	FLT1/A2M/CRIM1/COL4A1/DUSP1/PDGFRB/FGFR1/ENG/PTN/OSMR/IGFBP7/RPS2/RPS19/NRP2/TGFBR3/TEK/TGFBR2	17
BP	GO:0007169	transmembrane receptor protein tyrosine kinase signaling pathway	44/441	320/5658	0.000116177	0.0070942	0.00634754	STMN1/HSP90AA1/HSPB1/CHN1/FLT1/PTPRG/SORBS1/TXNIP/MYO1E/FOXO1/ACTB/RAPGEF1/CRIM1/COL4A1/PTBP1/MPZL1/KANK1/HNRNPM/PDGFRB/RHOA/FOXC1/ATP6AP1/FGFR1/MTSS1/ITGA1/NRG3/ACTG1/WASF2/SLC30A10/ERBB4/DOCK1/ARPC1B/NRP2/CBLB/MYOF/HNRNPH1/ATP6V0E1/FAT4/TEK/DCN/PRKD1/RPS6KA5/POLR2L/FYN	44
BP	GO:0002181	cytoplasmic translation	11/441	39/5658	0.000128431	0.00761772	0.00681596	RPS28/RPL19/RPS29/RPL29/RPL32/RPLP1/RPS23/EIF2S2/RPL41/RPL24/RPL30	11
BP	GO:0048514	blood vessel morphogenesis	45/441	332/5658	0.000136552	0.00795934	0.00712163	LEF1/HSPB1/THSD7A/FLT1/SAT1/RORA/MYO1E/KLF2/COL4A1/SASH1/ZFP36L1/PDGFRB/RHOA/NR4A1/NOTCH3/AMOTL1/FOXC1/FGFR1/LEPR/PRRX1/ENG/PTN/JUNB/RHOB/ADAMTS9/EMP2/PTPRM/WASF2/NR2F2/RNF213/CCL2/APOLD1/NRP2/KLF4/PLXND1/APOE/SEMA5A/ADM/TGFBR3/TBX2/TEK/DCN/PRKD1/TGFBR2/CD34	45
MF	GO:0003729	mRNA binding	19/436	99/5628	0.000168303	0.00803468	0.00727931	SAMD4A/CIRBP/RBFOX1/ZFP36L1/HNRNPM/RBMS3/RPL35/HNRNPA2B1/ZFP36/EIF2S2/DDX5/RPL41/RPS2/PCBP1/CARHSP1/HNRNPU/CALR/TRA2B/TPR	19
BP	GO:0001568	blood vessel development	49/441	372/5658	0.000140375	0.00806005	0.00721174	LEF1/HSPB1/THSD7A/FLT1/SAT1/RORA/MYO1E/KLF2/FOXO1/RAPGEF1/COL4A1/SASH1/ZFP36L1/PDGFRB/RHOA/NR4A1/NOTCH3/AMOTL1/ARID1A/FOXC1/FGFR1/LEPR/PRRX1/ENG/PTN/JUNB/RHOB/ADAMTS9/EMP2/PTPRM/WASF2/NR2F2/RNF213/CCL2/APOLD1/NRP2/KLF4/PLXND1/APOE/SEMA5A/ADM/TGFBR3/ACTA2/TBX2/TEK/DCN/PRKD1/TGFBR2/CD34	49
CC	GO:0016324	apical plasma membrane	22/450	136/5894	0.000557364	0.00808177	0.0063559	SLC2A1/NHS/ABCB1/ATP1B2/PDGFRB/AMOTL1/PARD3/SLC12A2/SLC7A5/EMP2/OSMR/PTH1R/GNAS/MSN/CNKSR3/SLC52A3/SLC19A1/ATP1B1/TEK/PODXL/PARD3B/CD34	22
CC	GO:0099568	cytoplasmic region	26/450	173/5894	0.000587517	0.0082442	0.00648364	AKAP12/DLC1/HSPB1/SLC2A1/ACTB/MYO10/CTNNA2/EPS8/AKAP13/CLDN5/RHOA/SFPQ/PARD3/NEDD9/GSN/CALD1/RHOB/EEF1A1/NUMA1/MYO1D/MYO6/ACTN4/HNRNPU/PARD3B/MARCKS/KIF5B	26
MF	GO:0044877	protein-containing complex binding	56/436	452/5628	0.000207035	0.0084526	0.00765794	HSP90AA1/SORBS1/VIM/MYO1E/COLEC12/LAMA3/NEBL/ACTB/FBLN1/HLA-E/MYO10/CTNNA2/SPARCL1/NEAT1/DLGAP1/ARID1A/GSN/CAPZB/RPLP1/ENG/PTN/CLU/HSPA8/HSPA5/ITGA1/RPL23A/STRN/DDX5/EMP2/SVIL/EIF1/ICAM1/AMFR/NUMA1/MYO1D/RAP1B/C1QTNF1/LAMB2/CD74/GNAS/TAGLN/ARPC1B/ICAM2/APOE/MYO6/ATP1B1/ACTN4/EDF1/HNRNPU/TGFBR3/DCN/CALR/MARCKS/HLA-DRB1/TPR/FYN	56
MF	GO:0003779	actin binding	29/436	187/5628	0.000209702	0.0084526	0.00765794	TMSB4X/SORBS1/TMSB10/DAAM2/MYO1E/COBLL1/NEBL/MYO10/CTNNA2/EPS8/GSN/CAPZB/CALD1/FGD4/MTSS1/KLHL5/SVIL/WASF2/MYO1D/PDLIM5/MSN/TAGLN/FAM107A/ARPC1B/MYO6/ALDOA/ACTN4/HNRNPU/MARCKS	29
BP	GO:0072358	cardiovascular system development	51/441	394/5658	0.000159463	0.00902139	0.00807189	LEF1/HSPB1/THSD7A/FLT1/NXN/SAT1/RORA/MYO1E/KLF2/FOXO1/RAPGEF1/COL4A1/SASH1/ZFP36L1/PDGFRB/RHOA/NR4A1/NOTCH3/AMOTL1/ARID1A/FOXC1/FGFR1/LEPR/PRRX1/ENG/PTN/JUNB/RHOB/ADAMTS9/EMP2/PTPRM/WASF2/NR2F2/RNF213/CCL2/APOLD1/NRP2/KLF4/PLXND1/APOE/SEMA5A/ADM/TGFBR3/ACTA2/TBX2/TEK/EPC1/DCN/PRKD1/TGFBR2/CD34	51
BP	GO:0060537	muscle tissue development	29/441	184/5658	0.000175033	0.0097587	0.0087316	LEF1/NEBL/JARID2/GPCPD1/AKAP13/PDGFRB/RHOA/SLC8A1/ARID1A/FOXC1/FGFR1/ENG/ADAMTS9/DDX5/SVIL/FOS/MYL6/VAMP5/ERBB4/NUPR1/PDLIM5/NR2F2/HNRNPU/TGFBR3/TBX2/PGM5/DCN/TGFBR2/CALR	29
BP	GO:0071363	cellular response to growth factor stimulus	45/441	336/5658	0.000181117	0.00995367	0.00890605	LEF1/HSPB1/FLT1/UBC/PTPRK/KIDINS220/RPS27A/RAPGEF1/PTBP1/CLDN5/ZFP36L1/HNRNPM/PDGFRB/RHOA/NR4A1/FOXC1/PARD3/FGFR1/FSTL1/ZEB1/ENG/PTN/HSPA5/UBB/FUT8/ZFP36/DDX5/EEF1A1/FOS/SMURF2/ERBB4/NUMA1/CCL2/NRP2/KLF4/MYOF/TGFBR3/HNRNPH1/FAT4/DCN/LDLRAD4/PRKD1/TGFBR2/POLR2L/FYN	45
CC	GO:0030139	endocytic vesicle	24/450	157/5894	0.000739569	0.0100535	0.00790658	HSP90AA1/VIM/UBC/MYO1E/COLEC12/RPS27A/RAPGEF1/HLA-E/HLA-A/GSN/B2M/LAMP1/MTSS1/UBB/HLA-C/ACTG1/CD74/APOE/MYO6/HSP90B1/ATP6V0E1/CALR/HLA-DRB1/KIF5B	24
MF	GO:0008092	cytoskeletal protein binding	48/436	379/5628	0.000364188	0.0120027	0.0108743	TMSB4X/STMN1/HSP90AA1/SORBS1/TMSB10/DAAM2/MYO1E/UNC5C/FUS/COBLL1/NEBL/ACTB/MYO10/CTNNA2/EPS8/MTUS1/RHOA/SLC8A1/GSN/CAPZB/TTLL7/SPAG9/CALD1/CLU/FGD4/MTSS1/KLHL5/SVIL/WASF2/NUMA1/MYO1D/PDLIM5/S100A6/MSN/TAGLN/FAM107A/ARPC1B/APOE/MYO6/ALDOA/ACTN4/HNRNPU/MARCKS/GABARAPL2/TPR/KIF5B/EPB41L4A/FYN	48
BP	GO:0001944	vasculature development	50/441	390/5658	0.000235571	0.012764	0.0114206	LEF1/HSPB1/THSD7A/FLT1/SAT1/RORA/MYO1E/KLF2/FOXO1/RAPGEF1/COL4A1/SASH1/ZFP36L1/PDGFRB/RHOA/NR4A1/NOTCH3/AMOTL1/ARID1A/FOXC1/FGFR1/LEPR/PRRX1/ENG/PTN/JUNB/RHOB/ADAMTS9/EMP2/PTPRM/WASF2/NR2F2/RNF213/CCL2/APOLD1/NRP2/KLF4/PLXND1/APOE/SEMA5A/ADM/TGFBR3/ACTA2/TBX2/TEK/EPC1/DCN/PRKD1/TGFBR2/CD34	50
CC	GO:0072562	blood microparticle	12/450	57/5894	0.00100761	0.0132821	0.0104457	SLC2A1/A2M/ACTB/GSN/ENG/CLU/HSPA8/ACTG1/CP/MSN/APOE/HSPA1B	12
CC	GO:0045177	apical part of cell	24/450	161/5894	0.00106495	0.0136251	0.0107154	SLC2A1/NHS/ABCB1/ATP1B2/PDGFRB/AMOTL1/PARD3/SLC12A2/SLC7A5/EMP2/OSMR/PTH1R/GNAS/MSN/CNKSR3/SLC52A3/SLC19A1/MYO6/ATP1B1/FAT4/TEK/PODXL/PARD3B/CD34	24
CC	GO:0005911	cell-cell junction	30/450	219/5894	0.00111074	0.0138049	0.0108569	ATP1A2/SORBS1/SLC2A1/PTPRK/MYO1E/PKP4/CTNNA2/NHS/CLDN5/RHOA/SLC8A1/AMOTL1/PARD3/STRN/PTPRM/FRMD4A/WASF2/VAMP5/CGNL1/RAP1B/PDLIM5/ATP1B1/CYTH1/ACTN4/CNTNAP2/TEK/PODXL/PDZD2/PGM5/PARD3B	30
BP	GO:0048666	neuron development	56/441	453/5658	0.000258801	0.0138279	0.0123725	CCK/LGALS1/STMN1/HSP90AA1/LAMA2/CHN1/PRKG1/PTPRG/VIM/PTPRK/SYT1/UNC5C/KIDINS220/ACTB/RAPGEF1/CTNNA2/OPCML/KANK1/RHOA/ZSWIM6/PARD3/FGFR1/B2M/PLP1/PRRX1/PTN/GPM6A/HSPA5/UBB/PBX3/ITGA1/STRN/SLC1A3/PTPRM/PTPRD/GPM6B/LAMB2/PDLIM5/RPL24/S100A6/ZEB2/NRP2/KLF4/PLXND1/APOE/BSG/SEMA5A/ADM/NTN4/CNTNAP2/FAT4/PRKD1/DENND5A/RPS6KA5/UST/FYN	56
BP	GO:0071407	cellular response to organic cyclic compound	35/441	246/5658	0.000306623	0.0161586	0.0144579	LGALS1/LEF1/ATP1A2/RORA/KLF2/COLEC12/FOXO1/ACTB/RAPGEF1/AKAP13/ID3/ZFP36L1/RHOA/NR4A1/SLC8A1/ARID1A/NR3C2/PTN/CLU/HSPA5/ZFP36/DDX5/ICAM1/ABHD2/RAP1B/NR2F2/CCL2/MSN/FAM107A/KLF4/INSIG1/LMO3/HSP90B1/HNRNPU/CALR	35
BP	GO:0030900	forebrain development	28/441	182/5658	0.000341685	0.0175262	0.0156815	DLC1/LEF1/PRKG1/SLC2A1/NRGN/RHOA/SLC8A1/NOTCH3/ARID1A/ZSWIM6/FGFR1/B2M/PTN/UBB/NRG3/ERBB4/MYO1D/NR2F2/SLC38A2/ZEB2/SLC1A2/NRP2/SEMA5A/CNTNAP2/FAT4/TRA2B/KIF5B/FYN	28
MF	GO:0022804	active transmembrane transporter activity	19/436	109/5628	0.00060681	0.0176649	0.0160042	ATP1A2/SLCO1A2/SLC6A1/ABCB1/ATP1B2/SLC8A1/ATP6AP1/SLC12A2/SLC20A2/SLC1A3/ABCA8/SLC6A12/ABCG2/SLC38A2/ABCC4/SLC1A2/SLC19A1/ATP1B1/ATP6V0E1	19
BP	GO:0071383	cellular response to steroid hormone stimulus	19/441	105/5658	0.000402728	0.0203854	0.0182399	LEF1/ATP1A2/RORA/FOXO1/AKAP13/ZFP36L1/RHOA/NR4A1/ARID1A/NR3C2/ZFP36/DDX5/ICAM1/ABHD2/NR2F2/FAM107A/LMO3/HNRNPU/CALR	19
CC	GO:0062023	collagen-containing extracellular matrix	30/450	225/5894	0.00171743	0.0207523	0.0163206	LGALS1/LAMA2/BGN/GPC5/SERPINB6/LAMA4/LAMA3/A2M/FBLN1/COL4A1/SPARCL1/HNRNPM/ITIH5/PTN/CLU/ADAMTS9/ADAMTS1/ICAM1/LAMB2/IGFBP7/S100A6/NAV2/COL6A2/APOE/NTN4/TGM2/HSP90B1/DCN/BCAM/CALR	30
BP	GO:0022604	regulation of cell morphogenesis	31/441	212/5658	0.000417837	0.0208756	0.0186784	DLC1/CHN1/SYT1/FBLN1/MYO10/EPS8/KANK1/RHOA/ZSWIM6/NEDD9/CAPZB/PTN/FGD4/RHOB/ARHGAP15/PTPRD/ICAM1/PDLIM5/CCL2/DOCK1/MSN/ZEB2/PLXND1/APOE/ALDOA/ACTN4/SEMA5A/ITGA7/CALR/UST/FYN	31
BP	GO:0043488	regulation of mRNA stability	13/441	59/5658	0.000478594	0.0236045	0.0211201	HSPB1/SAMD4A/CIRBP/VIM/UBC/RPS27A/ZFP36L1/HNRNPM/HSPA8/UBB/ZFP36/CARHSP1/HNRNPU	13
CC	GO:0044463	cell projection part	54/450	482/5894	0.002187	0.0250353	0.019689	DLC1/CCK/BBS9/HSP90AA1/HSPB1/LAMA2/ATP1A2/CKB/SAMD4A/GRM3/PTPRK/SYT1/UNC5C/FUS/CAMK2N1/ACTB/MYO10/RPS6/EPS8/NRGN/KANK1/RHOA/SLC8A1/SFPQ/PARD3/LAMP1/CSNK1A1/TTLL7/CLU/GPM6A/HSPA8/STRN/EEF1A1/ACTG1/IQCJ-SCHIP1/AMFR/NUMA1/MYO1D/PTH1R/SLC38A2/GNAS/MSN/FAM107A/SLC1A2/PLXND1/APOE/MYO6/ELOVL5/HNRNPU/CNTNAP2/PODXL/KIF5B/RPL28/FYN	54
CC	GO:0120038	plasma membrane bounded cell projection part	54/450	482/5894	0.002187	0.0250353	0.019689	DLC1/CCK/BBS9/HSP90AA1/HSPB1/LAMA2/ATP1A2/CKB/SAMD4A/GRM3/PTPRK/SYT1/UNC5C/FUS/CAMK2N1/ACTB/MYO10/RPS6/EPS8/NRGN/KANK1/RHOA/SLC8A1/SFPQ/PARD3/LAMP1/CSNK1A1/TTLL7/CLU/GPM6A/HSPA8/STRN/EEF1A1/ACTG1/IQCJ-SCHIP1/AMFR/NUMA1/MYO1D/PTH1R/SLC38A2/GNAS/MSN/FAM107A/SLC1A2/PLXND1/APOE/MYO6/ELOVL5/HNRNPU/CNTNAP2/PODXL/KIF5B/RPL28/FYN	54
MF	GO:0017111	nucleoside-triphosphatase activity	35/436	265/5628	0.00110427	0.0289318	0.0262118	HSP90AA1/ATP1A2/MYO1E/MYO10/ABCB1/ATP1B2/RHOA/ATP6AP1/HSPA8/TUBA1A/RHOB/HSPA5/TUBB2A/DDX5/EEF1A1/ABCA8/MYL6/MYO1D/CGNL1/RAP1B/RGS5/ABCG2/NAV2/GNAS/RNF213/ABCC4/GNG11/MYO6/ATP1B1/HSPA1B/RGS6/ARHGAP5/BPTF/ATP6V0E1/KIF5B	35
BP	GO:0007565	female pregnancy	17/441	92/5658	0.000626893	0.0305273	0.0273143	SLC2A1/FBLN1/ARID1A/RPL29/PTN/JUNB/EMP2/FOS/SMURF2/IGFBP7/NR2F2/SLC38A2/NAMPT/BSG/ADM/TGFBR2/CALR	17
CC	GO:0098552	side of membrane	32/450	253/5894	0.00288822	0.0312575	0.0245825	RPS28/PKP4/HLA-E/HLA-A/RHOA/RPS29/B2M/LEPR/LAMP1/ENG/MAP3K5/HSPA8/ITGA1/EEF1A1/HLA-C/ICAM1/OSMR/CD74/S100A6/GNAS/ENOX2/GNG11/CYTH1/TGFBR3/PGM5/TGFBR2/BCAM/CALR/HLA-DRB1/CD34/TMEM123/FYN	32
BP	GO:0048545	response to steroid hormone	27/441	180/5658	0.000653892	0.031444	0.0281346	LEF1/ATP1A2/RORA/TXNIP/FOXO1/DUSP1/AKAP13/ZFP36L1/RHOA/NR4A1/ARID1A/NR3C2/ENG/PTN/ZFP36/DDX5/FOS/ICAM1/ABHD2/IGFBP7/NR2F2/FAM107A/ADM/LMO3/HNRNPU/TGFBR2/CALR	27
BP	GO:0120039	plasma membrane bounded cell projection morphogenesis	36/441	266/5658	0.000666801	0.0316689	0.0283358	CCK/STMN1/HSP90AA1/LAMA2/CHN1/SYT1/UNC5C/KIDINS220/ACTB/CTNNA2/KANK1/RHOA/ZSWIM6/PARD3/PTN/GPM6A/UBB/ITGA1/PTPRM/PTPRD/WASF2/LAMB2/PDLIM5/RPL24/S100A6/ZEB2/NRP2/PLXND1/APOE/BSG/SEMA5A/NTN4/CNTNAP2/RPS6KA5/UST/FYN	36
BP	GO:0014074	response to purine-containing compound	14/441	69/5658	0.000712845	0.0334429	0.029923	SLC6A1/RAPGEF1/DUSP1/ZFP36L1/SLC8A1/JUND/JUNB/HSPA5/FOS/TRPC3/RAP1B/BSG/HSP90B1/TEK	14
BP	GO:0009612	response to mechanical stimulus	19/441	110/5658	0.000735667	0.0340977	0.030509	ATP1A2/SLC2A1/TXNIP/RHOA/SLC8A1/JUND/ENG/PTN/JUNB/NFKBIA/SLC1A3/FOS/SLC38A2/CRADD/CNTNAP2/TNFRSF10B/DCN/TGFBR2/FYN	19
BP	GO:0032835	glomerulus development	10/441	40/5658	0.000750815	0.0342578	0.0306522	MYO1E/PDGFRB/NOTCH3/FOXC1/MTSS1/LAMB2/ACTA2/TEK/PODXL/CD34	10
BP	GO:0042493	response to drug	51/441	420/5658	0.000756931	0.0342578	0.0306522	LGALS1/ATP1A2/VIM/TXNIP/SYT1/KLF2/SLC6A1/SRP14/FOXO1/ACTB/ABCB1/DUSP1/EPS8/PDGFRB/RHOA/SLC8A1/SNCG/GSN/B2M/JUND/ENG/PTN/JUNB/MAP3K5/RHOB/HSPA5/MT2A/NFKBIA/SLC1A3/SLC7A5/PTPRM/FOS/ICAM1/TRPC3/USP47/ABHD2/RAP1B/IGFBP7/GNAS/ABCC4/SLC52A3/SLC1A2/SLC19A1/KLF4/RPS4X/MYO6/HSP90B1/TGFBR2/CALR/SLC19A3/FYN	51
BP	GO:0043487	regulation of RNA stability	13/441	62/5658	0.000791955	0.035019	0.0313332	HSPB1/SAMD4A/CIRBP/VIM/UBC/RPS27A/ZFP36L1/HNRNPM/HSPA8/UBB/ZFP36/CARHSP1/HNRNPU	13
BP	GO:1902904	negative regulation of supramolecular fiber organization	13/441	62/5658	0.000791955	0.035019	0.0313332	TMSB4X/DLC1/STMN1/TMSB10/CTNNA2/EPS8/KANK1/GSN/CAPZB/CLU/HSPA8/WASF2/APOE	13
BP	GO:0048858	cell projection morphogenesis	36/441	269/5658	0.000823469	0.0358997	0.0321213	CCK/STMN1/HSP90AA1/LAMA2/CHN1/SYT1/UNC5C/KIDINS220/ACTB/CTNNA2/KANK1/RHOA/ZSWIM6/PARD3/PTN/GPM6A/UBB/ITGA1/PTPRM/PTPRD/WASF2/LAMB2/PDLIM5/RPL24/S100A6/ZEB2/NRP2/PLXND1/APOE/BSG/SEMA5A/NTN4/CNTNAP2/RPS6KA5/UST/FYN	36
BP	GO:0001525	angiogenesis	37/441	279/5658	0.000830536	0.0358997	0.0321213	LEF1/HSPB1/THSD7A/FLT1/SAT1/RORA/KLF2/COL4A1/SASH1/PDGFRB/RHOA/NR4A1/NOTCH3/AMOTL1/FOXC1/FGFR1/LEPR/ENG/PTN/RHOB/ADAMTS9/EMP2/PTPRM/WASF2/RNF213/CCL2/APOLD1/NRP2/KLF4/PLXND1/SEMA5A/ADM/TEK/DCN/PRKD1/TGFBR2/CD34	37
CC	GO:0005681	spliceosomal complex	13/450	74/5894	0.00354707	0.0359885	0.0283031	CIRBP/HNRNPM/HNRNPA2B1/HSPA8/DDX5/IVNS1ABP/USP39/SF1/SNRPD2/HNRNPU/HNRNPH1/SRRM1/TRA2B	13
CC	GO:0030424	axon	28/450	216/5894	0.00365836	0.0359885	0.0283031	CCK/HSP90AA1/HSPB1/GRM3/PTPRK/SYT1/UNC5C/SLC6A1/ACTB/CTNNA2/EPS8/NRGN/RHOA/PARD3/SNCG/GPM6A/HSPA8/ACTG1/IQCJ-SCHIP1/AMFR/MYO1D/SLC38A2/SLC1A2/NRP2/BSG/CNTNAP2/SYNJ2/KIF5B	28
CC	GO:0030176	integral component of endoplasmic reticulum membrane	12/450	66/5894	0.00374396	0.0359885	0.0283031	HLA-E/HLA-A/B2M/HSPA5/HLA-C/AMFR/CD74/ELOVL5/INSIG1/ELOVL7/CALR/HLA-DRB1	12
CC	GO:0030666	endocytic vesicle membrane	15/450	92/5894	0.00379704	0.0359885	0.0283031	UBC/COLEC12/RPS27A/RAPGEF1/HLA-E/HLA-A/B2M/LAMP1/UBB/HLA-C/CD74/APOE/ATP6V0E1/CALR/HLA-DRB1	15
CC	GO:0030863	cortical cytoskeleton	10/450	50/5894	0.00388841	0.0359885	0.0283031	DLC1/SLC2A1/ACTB/AKAP13/CLDN5/GSN/CALD1/EEF1A1/NUMA1/ACTN4	10
BP	GO:0051591	response to cAMP	11/441	48/5658	0.0009118	0.0381271	0.0341143	RAPGEF1/DUSP1/ZFP36L1/SLC8A1/JUND/JUNB/HSPA5/FOS/RAP1B/BSG/TEK	11
BP	GO:0046683	response to organophosphorus	13/441	63/5658	0.000928751	0.0384183	0.0343748	RAPGEF1/DUSP1/ZFP36L1/SLC8A1/JUND/JUNB/HSPA5/FOS/TRPC3/RAP1B/BSG/HSP90B1/TEK	13
BP	GO:0032990	cell part morphogenesis	36/441	271/5658	0.00094516	0.0386812	0.03461	CCK/STMN1/HSP90AA1/LAMA2/CHN1/SYT1/UNC5C/KIDINS220/ACTB/CTNNA2/KANK1/RHOA/ZSWIM6/PARD3/PTN/GPM6A/UBB/ITGA1/PTPRM/PTPRD/WASF2/LAMB2/PDLIM5/RPL24/S100A6/ZEB2/NRP2/PLXND1/APOE/BSG/SEMA5A/NTN4/CNTNAP2/RPS6KA5/UST/FYN	36
BP	GO:0030010	establishment of cell polarity	13/441	64/5658	0.00108481	0.0434714	0.0388961	HSP90AA1/KANK1/RHOA/AMOTL1/PARD3/GSN/FRMD4A/NUMA1/RAP1B/MSN/CYTH1/PARD3B/UST	13
CC	GO:0031227	intrinsic component of endoplasmic reticulum membrane	12/450	68/5894	0.00481941	0.0436759	0.0343488	HLA-E/HLA-A/B2M/HSPA5/HLA-C/AMFR/CD74/ELOVL5/INSIG1/ELOVL7/CALR/HLA-DRB1	12
CC	GO:0030027	lamellipodium	15/450	95/5894	0.00517937	0.0451194	0.0354841	UNC5C/MYO10/CTNNA2/NHS/MCC/RHOA/AMOTL1/NEDD9/GSN/FGD4/PTPRM/WASF2/PLXND1/ACTA2/PODXL	15
BP	GO:0035239	tube morphogenesis	53/441	450/5658	0.00122131	0.0480029	0.0429506	DLC1/LEF1/HSPB1/THSD7A/FLT1/SAT1/RORA/MYO1E/KLF2/COL4A1/SASH1/ZFP36L1/PDGFRB/RHOA/NR4A1/NOTCH3/AMOTL1/ARID1A/FOXC1/FGFR1/LEPR/ZEB1/PRRX1/ENG/PTN/JUNB/MTSS1/RHOB/ADAMTS9/EMP2/PTPRM/WASF2/NR2F2/RNF213/CCL2/ZEB2/APOLD1/NRP2/KLF4/PLXND1/APOE/SEMA5A/ADM/TGM2/TGFBR3/TBX2/FAT4/TEK/PODXL/DCN/PRKD1/TGFBR2/CD34	53
BP	GO:0048812	neuron projection morphogenesis	34/441	255/5658	0.00122284	0.0480029	0.0429506	CCK/STMN1/HSP90AA1/LAMA2/CHN1/SYT1/UNC5C/KIDINS220/ACTB/CTNNA2/RHOA/ZSWIM6/PARD3/PTN/GPM6A/UBB/ITGA1/PTPRM/PTPRD/LAMB2/PDLIM5/RPL24/S100A6/ZEB2/NRP2/PLXND1/APOE/BSG/SEMA5A/NTN4/CNTNAP2/RPS6KA5/UST/FYN	34
BP	GO:0019221	cytokine-mediated signaling pathway	46/441	378/5658	0.00132093	0.0511804	0.0457937	TMSB4X/HSP90AA1/VIM/UBC/RORA/RPS27A/FOXO1/IFITM3/RAPGEF1/HLA-E/HLA-A/PELI1/FOXC1/B2M/LEPR/HNRNPA2B1/ZEB1/JUNB/HSPA8/UBB/MT2A/NFKBIA/HLA-C/FOS/IFITM2/ICAM1/OSMR/INPP5D/RAP1B/CD74/LSM14A/BCL6/CCL2/MSN/IFNGR1/PPIA/HSPA1B/IL4R/ACTN4/CEBPD/PARP14/HSP90B1/IL32/RPS6KA5/HLA-DRB1/FYN	46
BP	GO:0045664	regulation of neuron differentiation	36/441	277/5658	0.00141022	0.0511804	0.0457937	LGALS1/CHN1/PTPRG/VIM/SYT1/KIDINS220/ZFHX3/RAPGEF1/CTNNA2/ID3/KANK1/ZHX2/RHOA/NOTCH3/ZSWIM6/FGFR1/B2M/ZEB1/PRRX1/PTN/SPAG9/HSPA5/PTPRD/PDLIM5/BCL6/ZEB2/KLF4/PLXND1/PCP4/APOE/SEMA5A/PRKD1/DENND5A/CALR/UST/FYN	36
BP	GO:1902532	negative regulation of intracellular signal transduction	29/441	209/5658	0.0014931	0.053682	0.048032	TMSB4X/DLC1/STMN1/PEBP1/HSPB1/RORA/CAMK2N1/FOXO1/FBLN1/RAPGEF1/DUSP1/KANK1/RHOA/SH3BP4/CLU/USP47/IVNS1ABP/CGNL1/CD74/BCL6/CNKSR3/KLF4/TANK/RNF152/MECOM/APOE/LMO3/PARP14/HIPK3	29
MF	GO:0050839	cell adhesion molecule binding	31/436	238/5628	0.0026226	0.0549698	0.0498019	PKP4/COBLL1/LAMA3/CTNNA2/NOTCH3/CPE/RPL29/CAPZB/PTN/CALD1/HSPA8/HSPA5/RPL23A/EMP2/PTPRM/PTPRD/ICAM1/WASF2/LAMB2/PDLIM5/RPL24/MSN/RPS2/ICAM2/PCBP1/BSG/ALDOA/ACTN4/CALR/EEF1D/KIF5B	31
BP	GO:0009266	response to temperature stimulus	16/441	91/5658	0.00156191	0.0556359	0.0497803	HSP90AA1/CIRBP/FOXO1/TMEM135/PTGES3/HSPA8/HSPA5/NFKBIA/FOS/IGFBP7/SLC52A3/MYOF/HSPA1B/ADM/TPR/CD34	16
BP	GO:1903311	regulation of mRNA metabolic process	19/441	117/5658	0.0015829	0.0558663	0.0499864	HSPB1/SAMD4A/CIRBP/VIM/UBC/RPS27A/RBFOX1/PTBP1/ZFP36L1/HNRNPM/HNRNPA2B1/HSPA8/UBB/MBNL1/ZFP36/DDX5/CARHSP1/HNRNPU/TRA2B	19
BP	GO:0034622	cellular protein-containing complex assembly	39/441	310/5658	0.00167019	0.057885	0.0517927	TMSB4X/RPS28/STMN1/HSP90AA1/CIRBP/UBC/TMSB10/RPS15/RPS27A/CTNNA2/EPS8/RPL10/KANK1/RHOA/GSN/CAPZB/PTGES3/CLU/UBB/RPS23/RPL23A/POGZ/EIF2S2/NRG3/ICAM1/NUMA1/USP39/RPL24/LSM14A/FAM107A/RPS19/ARPC1B/SF1/SNRPD2/HSPA1B/INSIG1/TGFBR3/LDLRAD4/CALR	39
CC	GO:0045335	phagocytic vesicle	12/450	71/5894	0.00688075	0.0586888	0.0461557	VIM/RAPGEF1/HLA-E/HLA-A/GSN/B2M/LAMP1/HLA-C/ACTG1/ATP6V0E1/CALR/KIF5B	12
BP	GO:0051129	negative regulation of cellular component organization	36/441	280/5658	0.00171007	0.058738	0.0525559	TMSB4X/DLC1/LGALS1/STMN1/PTPRG/VIM/TMSB10/JARID2/FBLN1/CTNNA2/DUSP1/EPS8/KANK1/RHOA/GSN/B2M/CAPZB/PTN/CLU/HSPA8/IQCJ-SCHIP1/WASF2/NUPR1/FAM107A/APOE/TBC1D4/HSPA1B/ACTN4/SEMA5A/INSIG1/HNRNPU/LDLRAD4/PRKD1/DENND5A/TPR/FYN	36
CC	GO:0001726	ruffle	14/450	89/5894	0.00703672	0.0588649	0.0462942	DLC1/MYO10/EPS8/KANK1/RHOA/GSN/FGD4/MTSS1/EEF1A1/WASF2/S100A6/FAM107A/MYO6/PODXL	14
BP	GO:0071826	ribonucleoprotein complex subunit organization	16/441	92/5658	0.00175876	0.059438	0.0531822	RPS28/HSP90AA1/CIRBP/RPS15/RPL10/PTGES3/RPS23/RPL23A/EIF2S2/USP39/RPL24/LSM14A/RPS19/SF1/SNRPD2/KIF5B	16
BP	GO:0030855	epithelial cell differentiation	36/441	281/5658	0.00182166	0.0598969	0.0535928	LEF1/VIM/TXNIP/MYO1E/KLF2/PKP4/RAPGEF1/COL4A1/CLDN5/ID3/ZFP36L1/RHOA/FOXC1/FGFR1/ZEB1/ENG/PTN/MTSS1/PRKCH/ZFP36/ICAM1/ERBB4/NUMA1/RAP1B/LAMB2/NR2F2/MSN/TAGLN/ZEB2/APOLD1/KLF4/EDF1/ACTA2/FAT4/PODXL/CD34	36
BP	GO:0008360	regulation of cell shape	15/441	84/5658	0.00184861	0.0602679	0.0539247	DLC1/MYO10/EPS8/RHOA/PTN/FGD4/RHOB/ARHGAP15/ICAM1/CCL2/MSN/PLXND1/ALDOA/ITGA7/FYN	15
MF	GO:0016462	pyrophosphatase activity	35/436	281/5628	0.00305585	0.0615871	0.055797	HSP90AA1/ATP1A2/MYO1E/MYO10/ABCB1/ATP1B2/RHOA/ATP6AP1/HSPA8/TUBA1A/RHOB/HSPA5/TUBB2A/DDX5/EEF1A1/ABCA8/MYL6/MYO1D/CGNL1/RAP1B/RGS5/ABCG2/NAV2/GNAS/RNF213/ABCC4/GNG11/MYO6/ATP1B1/HSPA1B/RGS6/ARHGAP5/BPTF/ATP6V0E1/KIF5B	35
BP	GO:0006457	protein folding	13/441	68/5658	0.00194487	0.0628733	0.0562559	HSP90AA1/HSPB1/B2M/PTGES3/CLU/HSPA8/HSPA5/AMFR/CD74/PPIA/HSPA1B/HSP90B1/CALR	13
BP	GO:0010608	posttranscriptional regulation of gene expression	28/441	203/5658	0.00196282	0.0629247	0.0563019	HSPB1/SAMD4A/CIRBP/VIM/UBC/RPS27A/MEG3/RPL10/NEAT1/ZFP36L1/HNRNPM/RHOA/RBMS3/HNRNPA2B1/RPLP1/HSPA8/UBB/ZFP36/DDX5/EIF1/LSM14A/HIF1A-AS2/RPS4X/CARHSP1/HNRNPU/CALR/TPR/POLR2L	28
CC	GO:0044456	synapse part	37/450	324/5894	0.00794697	0.0640172	0.0503463	CCK/LAMA2/ATP1A2/RPS25/GRM3/SYT1/FUS/PKP4/SLC6A1/CAMK2N1/ACTB/KCTD8/CTNNA2/EPS8/NRGN/RHOA/GRM8/SLC8A1/DLGAP1/CPE/LAMP1/PTN/GPM6A/HSPA8/STRN/ACTG1/ERBB4/LAMB2/PDLIM5/SLC1A2/RPS19/NRP2/SNCAIP/APOE/SYNJ2/RPL30/FYN	37
MF	GO:0016817	hydrolase activity, acting on acid anhydrides	35/436	283/5628	0.00343814	0.0643424	0.0582933	HSP90AA1/ATP1A2/MYO1E/MYO10/ABCB1/ATP1B2/RHOA/ATP6AP1/HSPA8/TUBA1A/RHOB/HSPA5/TUBB2A/DDX5/EEF1A1/ABCA8/MYL6/MYO1D/CGNL1/RAP1B/RGS5/ABCG2/NAV2/GNAS/RNF213/ABCC4/GNG11/MYO6/ATP1B1/HSPA1B/RGS6/ARHGAP5/BPTF/ATP6V0E1/KIF5B	35
MF	GO:0016818	hydrolase activity, acting on acid anhydrides, in phosphorus-containing anhydrides	35/436	283/5628	0.00343814	0.0643424	0.0582933	HSP90AA1/ATP1A2/MYO1E/MYO10/ABCB1/ATP1B2/RHOA/ATP6AP1/HSPA8/TUBA1A/RHOB/HSPA5/TUBB2A/DDX5/EEF1A1/ABCA8/MYL6/MYO1D/CGNL1/RAP1B/RGS5/ABCG2/NAV2/GNAS/RNF213/ABCC4/GNG11/MYO6/ATP1B1/HSPA1B/RGS6/ARHGAP5/BPTF/ATP6V0E1/KIF5B	35
MF	GO:0031625	ubiquitin protein ligase binding	17/436	108/5628	0.00360306	0.0651036	0.058983	HSP90AA1/CKB/UBC/TXNIP/RPS27A/FOXO1/CLU/HSPA8/HSPA5/UBB/NFKBIA/ACTG1/TANK/SNCAIP/HSPA1B/CALR/GABARAPL2	17
BP	GO:0044706	multi-multicellular organism process	17/441	102/5658	0.00206446	0.0653596	0.0584806	SLC2A1/FBLN1/ARID1A/RPL29/PTN/JUNB/EMP2/FOS/SMURF2/IGFBP7/NR2F2/SLC38A2/NAMPT/BSG/ADM/TGFBR2/CALR	17
BP	GO:0060284	regulation of cell development	49/441	418/5658	0.00207275	0.0653596	0.0584806	LGALS1/CHN1/PTPRG/VIM/DAAM2/SYT1/KIDINS220/ZFHX3/FBLN1/RAPGEF1/CTNNA2/AKAP13/CLDN5/ID3/KANK1/ZHX2/RHOA/NOTCH3/ZSWIM6/ATP6AP1/FGFR1/NEDD9/B2M/ZEB1/PRRX1/PTN/SPAG9/HSPA5/PRKCH/NRG3/PTPRD/ERBB4/PDLIM5/BCL6/DOCK1/ZEB2/RPS19/KLF4/PLXND1/PCP4/APOE/ACTN4/SEMA5A/PRKD1/BHLHE40/DENND5A/CALR/UST/FYN	49
MF	GO:0015081	sodium ion transmembrane transporter activity	10/436	50/5628	0.00430891	0.0684203	0.0619879	ATP1A2/SLC6A1/ATP1B2/SLC8A1/SLC12A2/SLC20A2/SLC1A3/SLC6A12/SLC1A2/ATP1B1	10
BP	GO:0061013	regulation of mRNA catabolic process	13/441	69/5658	0.00223088	0.0686576	0.0614314	HSPB1/SAMD4A/CIRBP/VIM/UBC/RPS27A/ZFP36L1/HNRNPM/HSPA8/UBB/ZFP36/CARHSP1/HNRNPU	13
BP	GO:0001570	vasculogenesis	10/441	46/5658	0.0023655	0.0705093	0.0630883	MYO1E/ZFP36L1/PDGFRB/ENG/JUNB/EMP2/ADM/TGFBR3/TGFBR2/CD34	10
BP	GO:0030705	cytoskeleton-dependent intracellular transport	10/441	46/5658	0.0023655	0.0705093	0.0630883	HSPB1/MYO10/SFPQ/LAMP1/HSPA8/TUBA1A/UBB/ACTN4/HNRNPU/KIF5B	10
BP	GO:0000122	negative regulation of transcription by RNA polymerase II	46/441	389/5658	0.00238269	0.0705093	0.0630883	LEF1/UBC/TXNIP/KLF2/NFIA/RPS27A/ZFHX3/JARID2/FOXO1/RPL10/ID3/ZHX2/NOTCH3/PCBP3/ARID1A/FOXC1/SFPQ/FGFR1/ZBTB20/KLF12/DACH1/JUND/HNRNPA2B1/ZEB1/PRRX1/PHF21A/JUNB/UBB/ZFP36/DDX5/TRPS1/CREM/SMURF2/NR2F2/BCL6/ZEB2/TLE4/KLF4/BPTF/HNRNPU/MIER2/TBX2/EPC1/BHLHE40/CALR/TPR	46
BP	GO:0007179	transforming growth factor beta receptor signaling pathway	16/441	95/5658	0.00247813	0.0727739	0.0651145	UBC/PTPRK/RPS27A/CLDN5/RHOA/PARD3/ZEB1/ENG/HSPA5/UBB/FUT8/FOS/SMURF2/TGFBR3/LDLRAD4/TGFBR2	16
BP	GO:0000904	cell morphogenesis involved in differentiation	39/441	317/5658	0.00251891	0.0730109	0.0653265	CCK/STMN1/LEF1/HSP90AA1/LAMA2/CHN1/UNC5C/KIDINS220/ACTB/FBLN1/CTNNA2/KANK1/RHOA/ZSWIM6/PARD3/NEDD9/PTN/SLC1A3/PTPRM/PTPRD/LAMB2/PDLIM5/RPL24/S100A6/DOCK1/ZEB2/COL6A2/NRP2/PLXND1/APOE/BSG/ACTN4/SEMA5A/NTN4/TEK/CALR/RPS6KA5/UST/FYN	39
BP	GO:0048010	vascular endothelial growth factor receptor signaling pathway	11/441	54/5658	0.00252416	0.0730109	0.0653265	HSP90AA1/HSPB1/FLT1/RHOA/FOXC1/WASF2/DOCK1/NRP2/MYOF/PRKD1/FYN	11
BP	GO:0071897	DNA biosynthetic process	13/441	70/5658	0.00255059	0.0732246	0.0655178	HSP90AA1/UBC/RPS27A/DUSP1/PDGFRB/DACH1/PTGES3/HNRNPA2B1/UBB/REV3L/PPIA/KLF4/HNRNPU	13
BP	GO:0022603	regulation of anatomical structure morphogenesis	55/441	487/5658	0.00259618	0.0739815	0.066195	DLC1/HSPB1/CHN1/FLT1/SYT1/KLF2/FBLN1/MYO10/EPS8/AKAP13/SASH1/KANK1/RHOA/FOXC1/ZSWIM6/FGFR1/NEDD9/TMEM135/CAPZB/ENG/PTN/FGD4/RHOB/ADAMTS9/ARHGAP15/EMP2/PTPRM/PTPRD/ICAM1/SMURF2/PDLIM5/BCL6/CCL2/DOCK1/MSN/ZEB2/KLF4/PLXND1/APOE/IL4R/ALDOA/ACTN4/SEMA5A/ADM/NTN4/ITGA7/TBX2/TEK/DCN/PRKD1/TGFBR2/CALR/CD34/UST/FYN	55
BP	GO:0017144	drug metabolic process	31/441	238/5658	0.00288452	0.0815937	0.073006	TMSB4X/HSP90AA1/ATP1A2/CKB/BGN/RORA/KLF2/RHOA/ZBTB20/DPYD/CLU/HSPA8/ICAM1/NUPR1/GGT5/SLC52A3/SLC19A1/KLF4/SNCAIP/ATP1B1/DSE/HSPA1B/ALDOA/ELOVL5/ADM/DCN/SLC19A3/TPR/CD34/UST/FYN	31
CC	GO:0043292	contractile fiber	14/450	94/5894	0.01133	0.0828287	0.0651405	HSPB1/SLC2A1/NEBL/SLC8A1/CAPZB/CALD1/SVIL/ACTG1/PDLIM5/ALDOA/ACTN4/ACTA2/PGM5/PPP2R5A	14
CC	GO:0042734	presynaptic membrane	10/450	58/5894	0.0114246	0.0828287	0.0651405	GRM3/SYT1/SLC6A1/KCTD8/CTNNA2/GRM8/GPM6A/ERBB4/SLC1A2/SNCAIP	10
CC	GO:0009986	cell surface	45/450	421/5894	0.0117584	0.0830473	0.0653125	LGALS1/HSP90AA1/BGN/GPC5/PTPRK/UNC5C/SLC6A1/HLA-E/HLA-A/MPZL1/ABCB1/PDGFRB/NOTCH3/B2M/LEPR/LAMP1/ENG/PTN/CLU/MAP3K5/HSPA5/ITGA1/ADAMTS9/SLC1A3/EMP2/HLA-C/ICAM1/OSMR/VAMP5/CD74/MSN/SLC1A2/ENOX2/HNRNPU/CNTNAP2/ITGA7/TGFBR3/TEK/TNFRSF10B/TGFBR2/BCAM/CALR/HLA-DRB1/CD34/TMEM123	45
BP	GO:0007015	actin filament organization	25/441	180/5658	0.00306579	0.0832434	0.074482	TMSB4X/DLC1/STMN1/SORBS1/TMSB10/NEBL/CTNNA2/EPS8/KANK1/RHOA/NEDD9/GSN/CAPZB/RHOB/EMP2/ICAM1/WASF2/CGNL1/FAM107A/ARPC1B/ALDOA/ACTN4/SEMA5A/HSP90B1/MARCKS	25
BP	GO:0097435	supramolecular fiber organization	37/441	300/5658	0.00309602	0.0832434	0.074482	TMSB4X/DLC1/STMN1/SORBS1/VIM/TMSB10/NEBL/CTNNA2/EPS8/AKAP13/KANK1/PDGFRB/RHOA/FOXC1/NEDD9/GSN/B2M/CAPZB/CLU/HSPA8/RHOB/EMP2/ICAM1/ACTG1/WASF2/NUMA1/CGNL1/FAM107A/ARPC1B/APOE/HSPA1B/ALDOA/ACTN4/SEMA5A/HSP90B1/PGM5/MARCKS	37
BP	GO:0007568	aging	20/441	133/5658	0.00309989	0.0832434	0.074482	PDGFRB/GSN/B2M/JUND/SLC12A2/ENG/FOS/ICAM1/AMFR/INPP5D/SLC30A10/PTH1R/BCL6/NAMPT/SLC1A2/ADM/TBX2/DCN/TGFBR2/CALR	20
BP	GO:0001505	regulation of neurotransmitter levels	19/441	124/5658	0.00314506	0.0834417	0.0746595	HSP90AA1/ATP1A2/RORA/SYT1/KLF2/SLC6A1/SNCG/SLC44A1/DPYD/CLU/HSPA8/SLC1A3/GPM6B/ICAM1/RAP1B/SLC1A2/KLF4/SNCAIP/CD34	19
CC	GO:0098794	postsynapse	26/450	215/5894	0.0122191	0.0839801	0.0660461	LAMA2/ATP1A2/RPS25/GRM3/FUS/PKP4/SLC6A1/CAMK2N1/ACTB/KCTD8/CTNNA2/EPS8/NRGN/RHOA/SLC8A1/DLGAP1/PTN/GPM6A/HSPA8/STRN/ERBB4/PDLIM5/RPS19/NRP2/RPL30/FYN	26
CC	GO:0031012	extracellular matrix	32/450	279/5894	0.0123557	0.0839801	0.0660461	LGALS1/LAMA2/BGN/GPC5/SERPINB6/COLEC12/LAMA4/LAMA3/A2M/FBLN1/COL4A1/SPARCL1/HNRNPM/ITIH5/PTN/CLU/ADAMTS9/ADAMTS1/ICAM1/LAMB2/IGFBP7/S100A6/NAV2/COL6A2/APOE/NTN4/TGM2/HSP90B1/TGFBR3/DCN/BCAM/CALR	32
BP	GO:0009991	response to extracellular stimulus	28/441	210/5658	0.00324398	0.0852127	0.0762441	CCK/SLC2A1/FOXO1/SLC8A1/GSN/TMEM135/FSTL1/PTN/MAP3K5/HSPA8/HSPA5/ZFP36/FOS/ICAM1/TRPC3/SLC38A2/NAMPT/FAM107A/SLC1A2/RPS19/RNF152/APOE/ADM/HSP90B1/PRKD1/TGFBR2/GABARAPL2/FYN	28
BP	GO:0006865	amino acid transport	10/441	48/5658	0.003298	0.0852127	0.0762441	CCK/ATP1A2/SYT1/SLC6A1/SLC38A11/SLC1A3/SLC7A5/SLC6A12/SLC38A2/SLC1A2	10
BP	GO:0009743	response to carbohydrate	15/441	89/5658	0.00332257	0.0852127	0.0762441	LGALS1/TXNIP/COLEC12/SLC6A1/ZFP36L1/RHOA/SLC8A1/ZBTB20/ICAM1/RAP1B/NAMPT/COL6A2/TGFBR2/TRA2B/KIF5B	15
BP	GO:0031669	cellular response to nutrient levels	15/441	89/5658	0.00332257	0.0852127	0.0762441	SLC2A1/FOXO1/PTN/MAP3K5/HSPA8/HSPA5/ICAM1/SLC38A2/NAMPT/FAM107A/RNF152/HSP90B1/PRKD1/GABARAPL2/FYN	15
BP	GO:0010975	regulation of neuron projection development	27/441	201/5658	0.00343669	0.0874111	0.0782112	LGALS1/CHN1/PTPRG/VIM/SYT1/KIDINS220/RAPGEF1/CTNNA2/KANK1/RHOA/ZSWIM6/FGFR1/B2M/PRRX1/PTN/HSPA5/PTPRD/PDLIM5/ZEB2/KLF4/PLXND1/APOE/SEMA5A/PRKD1/DENND5A/UST/FYN	27
BP	GO:0061564	axon development	28/441	211/5658	0.00347513	0.0874111	0.0782112	CCK/STMN1/HSP90AA1/LAMA2/CHN1/UNC5C/ACTB/CTNNA2/RHOA/ZSWIM6/PARD3/PLP1/PTN/PTPRM/LAMB2/RPL24/S100A6/ZEB2/NRP2/KLF4/PLXND1/APOE/BSG/SEMA5A/NTN4/RPS6KA5/UST/FYN	28
BP	GO:0048738	cardiac muscle tissue development	17/441	107/5658	0.00347645	0.0874111	0.0782112	NEBL/JARID2/AKAP13/PDGFRB/SLC8A1/ARID1A/FOXC1/FGFR1/ENG/ADAMTS9/ERBB4/PDLIM5/HNRNPU/TGFBR3/TBX2/TGFBR2/CALR	17
CC	GO:0043296	apical junction complex	11/450	68/5894	0.0130907	0.0876072	0.0688986	SORBS1/NHS/CLDN5/RHOA/AMOTL1/PARD3/STRN/FRMD4A/CGNL1/CYTH1/PARD3B	11
CC	GO:0030016	myofibril	13/450	87/5894	0.0140264	0.0924468	0.0727047	HSPB1/SLC2A1/NEBL/SLC8A1/CAPZB/CALD1/SVIL/ACTG1/PDLIM5/ALDOA/ACTN4/PGM5/PPP2R5A	13
BP	GO:0022618	ribonucleoprotein complex assembly	15/441	90/5658	0.00371029	0.0926851	0.08293	RPS28/HSP90AA1/CIRBP/RPS15/RPL10/PTGES3/RPS23/RPL23A/EIF2S2/USP39/RPL24/LSM14A/RPS19/SF1/SNRPD2	15
BP	GO:0120035	regulation of plasma membrane bounded cell projection organization	34/441	273/5658	0.00385776	0.0951333	0.0851206	LGALS1/CHN1/PTPRG/VIM/SYT1/KIDINS220/RAPGEF1/MYO10/CTNNA2/EPS8/KANK1/RHOA/ZSWIM6/FGFR1/B2M/CAPZB/PRRX1/PTN/GPM6A/HSPA5/PTPRD/ICAM1/WASF2/PDLIM5/ZEB2/KLF4/PLXND1/APOE/SEMA5A/PODXL/PRKD1/DENND5A/UST/FYN	34
MF	GO:0044389	ubiquitin-like protein ligase binding	17/436	116/5628	0.00752953	0.0963343	0.0872776	HSP90AA1/CKB/UBC/TXNIP/RPS27A/FOXO1/CLU/HSPA8/HSPA5/UBB/NFKBIA/ACTG1/TANK/SNCAIP/HSPA1B/CALR/GABARAPL2	17
BP	GO:0048667	cell morphogenesis involved in neuron differentiation	30/441	233/5658	0.00398892	0.0977412	0.087454	CCK/STMN1/HSP90AA1/LAMA2/CHN1/UNC5C/KIDINS220/ACTB/CTNNA2/RHOA/ZSWIM6/PARD3/PTN/SLC1A3/PTPRM/PTPRD/LAMB2/PDLIM5/RPL24/S100A6/ZEB2/NRP2/PLXND1/APOE/BSG/SEMA5A/NTN4/RPS6KA5/UST/FYN	30
CC	GO:0045121	membrane raft	21/450	167/5894	0.0153616	0.0982691	0.0772836	DLC1/ATP1A2/SORBS1/SLC2A1/TUBA1A/ITGA1/EMP2/GPM6B/ICAM1/INPP5D/SMURF2/MYO1D/CBLB/MYOF/ATP1B1/BSG/SYNJ2/TEK/PODXL/TGFBR2/FYN	21

## Sheet: IN-PV
ONTOLOGY	ID	Description	GeneRatio	BgRatio	pvalue	p.adjust	qvalue	geneID	Count
CC	GO:0045202	synapse	144/846	434/5894	2.69007e-25	1.24281e-22	9.31614e-23	MEF2C/SPARCL1/TENM2/CCK/CNTN5/CACNB2/CAMK2N1/CLU/GAD2/PRNP/GRIA4/CANX/SYT1/ASIC2/KCND2/KCNC2/SLC17A7/ZNF804A/GRIK2/GAD1/HSPA8/ADCY8/GPM6A/CADM1/VWC2/RPS19/GRM8/PCDH15/NRG1/PDE4B/UNC5C/ERBB4/SLC6A1/LYPD6/NLGN1/RPS25/BAALC/QKI/SPOCK1/PHACTR1/OPHN1/RPLP2/RPL38/RABAC1/GPC6/GRIN3A/IL1RAP/DSCAML1/GRID2/ADD3/RPS9/DNM3/GRM7/AKAP12/DLG1/PCDH17/POSTN/RPL24/TANC1/ARHGAP22/GAK/TUBA1A/PTPRD/VWC2L/DSCAM/SDK1/F…	144
CC	GO:0043005	neuron projection	143/846	447/5894	2.50998e-23	5.79805e-21	4.34622e-21	HSPB1/TENM2/CCK/GNAS/CKB/CAMK2N1/UBB/SNCG/CLU/ROBO2/GAD2/IL6ST/PRNP/GRIA4/NCAM2/IQCJ-SCHIP1/CANX/ROBO1/TUBB4A/PCDH9/DNER/SYT1/STMN1/ASIC2/KCND2/KCNC2/SLC17A7/ZNF804A/GRIK2/FOS/ADCYAP1R1/GAD1/HSPA8/ADCY8/GPM6A/KIRREL3/TENM1/DOCK4/HSP90AA1/TENM3/PREX1/KLHL20/CAMK2G/PCDH15/NRG1/PDE4B/UNC5C/EPHA6/SCN1A/SLC6A1/LYPD6/NLGN1/BAALC/TAC1/SPOCK1/CNTN4/OPHN1/PAM/GRIN3A/NAV1/PVALB/DSCAML1/GRID2/BSG/ADNP/DNM3/…	143
CC	GO:0098794	postsynapse	82/846	215/5894	1.13049e-18	1.74095e-16	1.30502e-16	MEF2C/TENM2/CAMK2N1/PRNP/GRIA4/CANX/ASIC2/KCND2/KCNC2/SLC17A7/ZNF804A/GRIK2/HSPA8/ADCY8/GPM6A/RPS19/PDE4B/ERBB4/SLC6A1/NLGN1/RPS25/BAALC/SPOCK1/OPHN1/RPL38/GRIN3A/GRID2/ADD3/DNM3/GRM7/DLG1/PCDH17/TANC1/FYN/DNM2/CTNNB1/CSPG5/CDH9/CDH10/KCTD8/GRIK3/ANK1/SYNDIG1/LRRC4C/IGSF11/CRYAB/SORCS3/CLSTN2/EEF2K/NLGN4Y/DNAJC6/NR1D1/HNRNPA3/CADPS2/NLGN4X/ADD1/DNAJB1/HIP1/RPL30/TNIK/CYFIP1/RPL8/NRGN/IL1RAPL1/TIA…	82
CC	GO:0030424	axon	81/846	216/5894	6.21249e-18	7.17542e-16	5.37871e-16	HSPB1/TENM2/CCK/SNCG/ROBO2/GAD2/NCAM2/IQCJ-SCHIP1/CANX/ROBO1/TUBB4A/PCDH9/SYT1/KCNC2/SLC17A7/ZNF804A/GRIK2/GAD1/HSPA8/ADCY8/GPM6A/KIRREL3/HSP90AA1/TENM3/PREX1/KLHL20/NRG1/UNC5C/SCN1A/SLC6A1/TAC1/SPOCK1/CNTN4/OPHN1/NAV1/PVALB/DSCAML1/BSG/ADNP/DNM3/NFIB/GRM7/DLG1/KCNAB1/TANC1/DSCAM/DNM2/MAP7/PTPRK/FGF13/TGFB2/CNTNAP2/GRIK3/C1QL1/ANK1/CRYAB/SPG11/SIRT2/DTNA/EPHB1/TIMP2/APBB2/ACAP3/AP3B1/CRH/DOCK7/CY…	81
CC	GO:0036477	somatodendritic compartment	96/846	289/5894	6.21965e-17	5.74696e-15	4.30793e-15	TENM2/CCK/GNAS/CKB/CAMK2N1/UBB/SNCG/CLU/IL6ST/PRNP/GRIA4/CANX/TUBB4A/DNER/ASIC2/KCND2/KCNC2/ZNF804A/GRIK2/HSPA8/ADCY8/GPM6A/KIRREL3/HSP90AA1/PREX1/KLHL20/PDE1C/PDE4B/UNC5C/SCN1A/PDE1A/NLGN1/TAC1/OPHN1/PAM/GRIN3A/PVALB/GRID2/ADNP/DNM3/GRM7/AKAP12/KCNAB1/RPS6/TANC1/DSCAM/FYN/DNM2/PTPRK/FGF13/SGCE/NUMA1/GNAO1/TGFB2/CNTNAP2/GRIK3/SYNDIG1/CRYAB/SPG11/SLC1A4/SIRT2/SNCAIP/EPHB1/EEF2K/TIMP2/SST/NR1D1/SFP…	96
CC	GO:0097060	synaptic membrane	62/846	149/5894	1.74894e-16	1.34668e-14	1.00947e-14	TENM2/CNTN5/CAMK2N1/GAD2/GRIA4/CANX/SYT1/KCND2/KCNC2/GRIK2/ADCY8/GPM6A/GRM8/ERBB4/SLC6A1/NLGN1/BAALC/GRIN3A/GRID2/DNM3/GRM7/DLG1/PCDH17/TANC1/DNM2/CNTNAP4/CTNNB1/CSPG5/CDH9/CDH10/KCTD8/GRIK3/ANK1/SYNDIG1/LRRC4C/CRYAB/SORCS3/CLSTN2/SNCAIP/NLGN4Y/CADPS2/NLGN4X/HIP1/CASK/NRGN/IL1RAPL1/TIAM1/NSMF/GRIP1/LRRTM4/GABRB1/SLC6A11/ABHD6/SLC8A1/GRID1/SRCIN1/ROGDI/CTNNA2/GABBR1/DCC/ITGB1/SYT11	62
CC	GO:0044456	synapse part	102/846	324/5894	3.99645e-16	2.63766e-14	1.97719e-14	MEF2C/TENM2/CCK/CNTN5/CACNB2/CAMK2N1/GAD2/PRNP/GRIA4/CANX/SYT1/ASIC2/KCND2/KCNC2/SLC17A7/ZNF804A/GRIK2/GAD1/HSPA8/ADCY8/GPM6A/RPS19/GRM8/PDE4B/ERBB4/SLC6A1/NLGN1/RPS25/BAALC/SPOCK1/OPHN1/RPL38/RABAC1/GRIN3A/GRID2/ADD3/DNM3/GRM7/DLG1/PCDH17/TANC1/GAK/FYN/DNM2/RAB10/SYT17/CNTNAP4/CTNNB1/CSPG5/CDH9/CDH10/KCTD8/GRIK3/C1QL1/ANK1/SYNDIG1/LRRC4C/IGSF11/CRYAB/SORCS3/CLSTN2/SNCAIP/SGTA/EEF2K/NLGN4Y/DNAJC6…	102
CC	GO:0045211	postsynaptic membrane	50/846	110/5894	2.22748e-15	1.28637e-13	9.64264e-14	TENM2/CAMK2N1/GRIA4/CANX/KCND2/KCNC2/GRIK2/ADCY8/ERBB4/SLC6A1/NLGN1/BAALC/GRIN3A/GRID2/DNM3/GRM7/DLG1/PCDH17/TANC1/DNM2/CTNNB1/CSPG5/CDH9/CDH10/KCTD8/GRIK3/ANK1/SYNDIG1/LRRC4C/SORCS3/CLSTN2/NLGN4Y/CADPS2/NLGN4X/HIP1/NRGN/IL1RAPL1/TIAM1/NSMF/GRIP1/LRRTM4/GABRB1/SLC6A11/ABHD6/SLC8A1/GRID1/SRCIN1/CTNNA2/GABBR1/DCC	50
CC	GO:0032279	asymmetric synapse	49/846	111/5894	1.78641e-14	9.17025e-13	6.87403e-13	CAMK2N1/PRNP/KCND2/GRIK2/ADCY8/RPS19/PDE4B/ERBB4/NLGN1/RPS25/BAALC/SPOCK1/RPL38/GRIN3A/GRID2/ADD3/DNM3/GRM7/DLG1/TANC1/FYN/DNM2/CTNNB1/SYNDIG1/LRRC4C/IGSF11/CRYAB/SORCS3/CLSTN2/EEF2K/NLGN4Y/DNAJC6/HNRNPA3/NLGN4X/ADD1/DNAJB1/RPL30/TNIK/RPL8/NRGN/TIAM1/NSMF/PKP4/GRID1/SRCIN1/DAB1/CTNNA2/DCC/SYT11	49
CC	GO:0030425	dendrite	74/846	213/5894	2.15477e-14	9.95502e-13	7.46229e-13	TENM2/CCK/GNAS/CKB/CAMK2N1/CLU/IL6ST/PRNP/GRIA4/CANX/DNER/ASIC2/KCND2/KCNC2/ZNF804A/GRIK2/HSPA8/ADCY8/GPM6A/KIRREL3/HSP90AA1/PREX1/KLHL20/PDE4B/UNC5C/NLGN1/OPHN1/GRID2/ADNP/DNM3/GRM7/KCNAB1/RPS6/TANC1/DSCAM/FYN/DNM2/PTPRK/FGF13/SGCE/NUMA1/GNAO1/CNTNAP2/GRIK3/SYNDIG1/CRYAB/SPG11/SLC1A4/EPHB1/EEF2K/NR1D1/SFPQ/KCNIP1/NLGN4X/DNAJB1/CYFIP1/NRGN/PPARGC1A/WLS/IL1RAPL1/RELN/ELOVL5/TIAM1/CIB1/NSMF/GABRB1/…	74
CC	GO:0097447	dendritic tree	74/846	214/5894	2.85463e-14	1.19894e-12	8.9873e-13	TENM2/CCK/GNAS/CKB/CAMK2N1/CLU/IL6ST/PRNP/GRIA4/CANX/DNER/ASIC2/KCND2/KCNC2/ZNF804A/GRIK2/HSPA8/ADCY8/GPM6A/KIRREL3/HSP90AA1/PREX1/KLHL20/PDE4B/UNC5C/NLGN1/OPHN1/GRID2/ADNP/DNM3/GRM7/KCNAB1/RPS6/TANC1/DSCAM/FYN/DNM2/PTPRK/FGF13/SGCE/NUMA1/GNAO1/CNTNAP2/GRIK3/SYNDIG1/CRYAB/SPG11/SLC1A4/EPHB1/EEF2K/NR1D1/SFPQ/KCNIP1/NLGN4X/DNAJB1/CYFIP1/NRGN/PPARGC1A/WLS/IL1RAPL1/RELN/ELOVL5/TIAM1/CIB1/NSMF/GABRB1/…	74
CC	GO:0014069	postsynaptic density	48/846	109/5894	3.74157e-14	1.4405e-12	1.0798e-12	CAMK2N1/PRNP/KCND2/GRIK2/ADCY8/RPS19/PDE4B/ERBB4/NLGN1/RPS25/BAALC/SPOCK1/RPL38/GRIN3A/GRID2/ADD3/DNM3/DLG1/TANC1/FYN/DNM2/CTNNB1/SYNDIG1/LRRC4C/IGSF11/CRYAB/SORCS3/CLSTN2/EEF2K/NLGN4Y/DNAJC6/HNRNPA3/NLGN4X/ADD1/DNAJB1/RPL30/TNIK/RPL8/NRGN/TIAM1/NSMF/PKP4/GRID1/SRCIN1/DAB1/CTNNA2/DCC/SYT11	48
CC	GO:0098984	neuron to neuron synapse	50/846	118/5894	6.95123e-14	2.47036e-12	1.85179e-12	CAMK2N1/PRNP/SYT1/KCND2/GRIK2/ADCY8/RPS19/PDE4B/ERBB4/NLGN1/RPS25/BAALC/SPOCK1/RPL38/GRIN3A/GRID2/ADD3/DNM3/GRM7/DLG1/TANC1/FYN/DNM2/CTNNB1/SYNDIG1/LRRC4C/IGSF11/CRYAB/SORCS3/CLSTN2/EEF2K/NLGN4Y/DNAJC6/HNRNPA3/NLGN4X/ADD1/DNAJB1/RPL30/TNIK/RPL8/NRGN/TIAM1/NSMF/PKP4/GRID1/SRCIN1/DAB1/CTNNA2/DCC/SYT11	50
CC	GO:0099572	postsynaptic specialization	49/846	116/5894	1.44164e-13	4.75741e-12	3.56616e-12	CAMK2N1/PRNP/KCND2/GRIK2/ADCY8/RPS19/PDE4B/ERBB4/NLGN1/RPS25/BAALC/SPOCK1/RPL38/GRIN3A/GRID2/ADD3/DNM3/DLG1/TANC1/FYN/DNM2/CTNNB1/CDH10/SYNDIG1/LRRC4C/IGSF11/CRYAB/SORCS3/CLSTN2/EEF2K/NLGN4Y/DNAJC6/HNRNPA3/NLGN4X/ADD1/DNAJB1/RPL30/TNIK/RPL8/NRGN/TIAM1/NSMF/PKP4/GRID1/SRCIN1/DAB1/CTNNA2/DCC/SYT11	49
BP	GO:0031175	neuron projection development	114/822	399/5658	3.54622e-14	1.43906e-10	1.31509e-10	MEF2C/CCK/UBB/SLIT2/ROBO2/NCAM2/SEMA6D/ROBO1/CFL1/SYT1/STMN1/ARX/LGALS1/ZNF804A/C12orf57/ZEB2/GPM6A/KIRREL3/HSP90AA1/TENM3/PREX1/CSMD3/UNC5C/EPHA6/NLGN1/SRGAP2C/SPOCK1/CNTN4/PRKD1/PHACTR1/PTPRM/OPHN1/GRIN3A/DSCAML1/GRID2/PRKG1/SCARB2/PRKCA/BSG/ADNP/DNM3/NFIB/POSTN/B2M/ITM2C/RPL24/SGK1/CUX1/GAK/KIDINS220/PTPRD/DSCAM/SDK1/FYN/DNM2/TNR/HSPA5/IST1/RAB10/SYT17/BCL11B/CTNNB1/PTPRK/FGF13/GNAO1/UNC5D/IRS…	114
BP	GO:0048666	neuron development	123/822	453/5658	1.8225e-13	3.69785e-10	3.3793e-10	MEF2C/TENM2/CCK/UBB/SLIT2/ROBO2/NCAM2/SEMA6D/ROBO1/CFL1/SYT1/STMN1/ARX/LGALS1/ZNF804A/C12orf57/ZEB2/OPCML/GPM6A/KIRREL3/TENM1/HSP90AA1/TENM3/PREX1/CSMD3/UNC5C/EPHA6/NTM/NLGN1/SRGAP2C/SPOCK1/CNTN4/PRKD1/PHACTR1/PTPRM/OPHN1/GRIN3A/DSCAML1/GRID2/PRKG1/SCARB2/PRKCA/BSG/ADNP/DNM3/NFIB/POSTN/B2M/ITM2C/RPL24/SGK1/CUX1/GAK/KIDINS220/PTPRD/DSCAM/SDK1/FYN/DNM2/TNR/HSPA5/IST1/RAB10/SYT17/BCL11B/CTNNB1/PTPRK…	123
BP	GO:0048812	neuron projection morphogenesis	81/822	255/5658	6.19408e-13	8.37852e-10	7.65675e-10	CCK/UBB/SLIT2/ROBO2/SEMA6D/ROBO1/CFL1/SYT1/STMN1/ARX/C12orf57/ZEB2/GPM6A/KIRREL3/HSP90AA1/UNC5C/EPHA6/NLGN1/CNTN4/PHACTR1/PTPRM/OPHN1/DSCAML1/PRKCA/BSG/ADNP/DNM3/NFIB/POSTN/RPL24/SGK1/CUX1/KIDINS220/PTPRD/DSCAM/FYN/DNM2/TNR/IST1/RAB10/SYT17/BCL11B/CTNNB1/FGF13/UNC5D/IRS2/CNTNAP2/ZNF365/LRRC4C/SPG11/GAB2/MAP4K4/EPHB1/BMP7/EEF2K/APBB2/CDH4/PTPRZ1/NTN4/CHN1/DOCK7/TNIK/CYFIP1/MEF2A/IL1RAPL1/RELN/TIAM…	81
BP	GO:0050808	synapse organization	58/822	158/5658	1.8757e-12	1.9029e-09	1.73897e-09	MEF2C/SPARCL1/CNTN5/CACNB2/SNCG/ROBO2/PRNP/CFL1/DNER/ASIC2/ZNF804A/GPM6A/KIRREL3/NRG1/ERBB4/NLGN1/OPHN1/IL1RAP/GRID2/SPOCK2/ADNP/DNM3/LINGO2/DLG1/PCDH17/TANC1/ARHGAP22/CAST/TUBA1A/PTPRD/DSCAM/SDK1/FYN/TNR/LRRN1/CTNNB1/CDH9/ZNF365/C1QL1/DGKB/SYNDIG1/LRRC4C/CLSTN2/EPHB1/EEF2K/NLGN4Y/NLGN4X/CYFIP1/ACTG1/IL1RAPL1/RELN/TIAM1/SEZ6L/COL4A1/SRCIN1/ACTB/CTNNA2/PDZRN3	58
CC	GO:0098978	glutamatergic synapse	46/846	121/5894	6.77675e-11	2.08724e-09	1.5646e-09	SPARCL1/CANX/SYT1/KCND2/GRIK2/ADCY8/GPM6A/NRG1/ERBB4/NLGN1/OPHN1/GPC6/GRIN3A/IL1RAP/GRID2/DNM3/DLG1/PCDH17/ARHGAP22/PTPRD/FYN/DNM2/TNR/CSPG5/CDH10/GRIK3/DGKB/LRRC4C/SORCS3/CLSTN2/EPHB1/NLGN4Y/CADPS2/NLGN4X/DNAJB1/NRG3/HIP1/TNIK/NRGN/IL1RAPL1/TIAM1/GRIP1/ABHD6/GRID1/ACTB/ITGB1	46
BP	GO:0032990	cell part morphogenesis	83/822	271/5658	2.86995e-12	2.32925e-09	2.12859e-09	CCK/UBB/SLIT2/ROBO2/SEMA6D/ROBO1/CFL1/SYT1/STMN1/ARX/C12orf57/ZEB2/GPM6A/KIRREL3/HSP90AA1/UNC5C/EPHA6/NLGN1/CNTN4/PHACTR1/PTPRM/OPHN1/DSCAML1/PRKCA/BSG/ADNP/DNM3/NFIB/POSTN/RPL24/SGK1/CUX1/KIDINS220/PTPRD/DSCAM/FYN/DNM2/TNR/IST1/RAB10/SYT17/BCL11B/CTNNB1/CSPG5/FGF13/UNC5D/IRS2/CNTNAP2/ZNF365/LRRC4C/SPG11/GAB2/MAP4K4/EPHB1/BMP7/EEF2K/APBB2/CDH4/PTPRZ1/PID1/NTN4/CHN1/DOCK7/TNIK/CYFIP1/MEF2A/IL1RAPL…	83
BP	GO:0048858	cell projection morphogenesis	82/822	269/5658	5.18707e-12	3.50819e-09	3.20597e-09	CCK/UBB/SLIT2/ROBO2/SEMA6D/ROBO1/CFL1/SYT1/STMN1/ARX/C12orf57/ZEB2/GPM6A/KIRREL3/HSP90AA1/UNC5C/EPHA6/NLGN1/CNTN4/PHACTR1/PTPRM/OPHN1/DSCAML1/PRKCA/BSG/ADNP/DNM3/NFIB/POSTN/RPL24/SGK1/CUX1/KIDINS220/PTPRD/DSCAM/FYN/DNM2/TNR/IST1/RAB10/SYT17/BCL11B/CTNNB1/CSPG5/FGF13/UNC5D/IRS2/CNTNAP2/ZNF365/LRRC4C/SPG11/GAB2/MAP4K4/EPHB1/BMP7/EEF2K/APBB2/CDH4/PTPRZ1/NTN4/CHN1/DOCK7/TNIK/CYFIP1/MEF2A/IL1RAPL1/REL…	82
BP	GO:0120039	plasma membrane bounded cell projection morphogenesis	81/822	266/5658	7.52312e-12	4.36126e-09	3.98556e-09	CCK/UBB/SLIT2/ROBO2/SEMA6D/ROBO1/CFL1/SYT1/STMN1/ARX/C12orf57/ZEB2/GPM6A/KIRREL3/HSP90AA1/UNC5C/EPHA6/NLGN1/CNTN4/PHACTR1/PTPRM/OPHN1/DSCAML1/PRKCA/BSG/ADNP/DNM3/NFIB/POSTN/RPL24/SGK1/CUX1/KIDINS220/PTPRD/DSCAM/FYN/DNM2/TNR/IST1/RAB10/SYT17/BCL11B/CTNNB1/FGF13/UNC5D/IRS2/CNTNAP2/ZNF365/LRRC4C/SPG11/GAB2/MAP4K4/EPHB1/BMP7/EEF2K/APBB2/CDH4/PTPRZ1/NTN4/CHN1/DOCK7/TNIK/CYFIP1/MEF2A/IL1RAPL1/RELN/TIAM…	81
CC	GO:0043025	neuronal cell body	58/846	181/5894	6.29453e-10	1.74297e-08	1.30653e-08	CCK/CKB/CAMK2N1/UBB/SNCG/IL6ST/GRIA4/CANX/TUBB4A/DNER/ASIC2/KCND2/KCNC2/ZNF804A/GRIK2/ADCY8/GPM6A/HSP90AA1/PDE1C/UNC5C/SCN1A/PDE1A/TAC1/PAM/GRIN3A/PVALB/ADNP/AKAP12/KCNAB1/TANC1/DSCAM/PTPRK/NUMA1/TGFB2/CNTNAP2/GRIK3/CRYAB/SLC1A4/SIRT2/SNCAIP/TIMP2/SST/CRH/DNAJB1/MYO10/CYFIP1/NRGN/PPARGC1A/ELOVL5/TIAM1/CIB1/NSMF/SEZ6L/ASTN2/SRCIN1/ROGDI/SMURF1/DAB1	58
CC	GO:0042734	presynaptic membrane	28/846	58/5894	6.41353e-10	1.74297e-08	1.30653e-08	CNTN5/GAD2/CANX/SYT1/KCNC2/GRIK2/ADCY8/GPM6A/GRM8/ERBB4/SLC6A1/GRM7/PCDH17/CNTNAP4/CTNNB1/CDH9/CDH10/KCTD8/GRIK3/SNCAIP/CADPS2/HIP1/CASK/SLC6A11/ROGDI/CTNNA2/GABBR1/SYT11	28
CC	GO:0098793	presynapse	56/846	173/5894	8.2082e-10	2.10677e-08	1.57924e-08	CCK/CNTN5/CACNB2/GAD2/CANX/SYT1/KCNC2/SLC17A7/ZNF804A/GRIK2/GAD1/HSPA8/ADCY8/GPM6A/GRM8/PDE4B/ERBB4/SLC6A1/NLGN1/OPHN1/RABAC1/DNM3/GRM7/PCDH17/TANC1/GAK/DNM2/RAB10/SYT17/CNTNAP4/CTNNB1/CDH9/CDH10/KCTD8/GRIK3/C1QL1/SYNDIG1/SNCAIP/SGTA/NLGN4Y/DNAJC6/STXBP3/CADPS2/NLGN4X/HIP1/TNIK/CYFIP1/CASK/ACTG1/SLC6A11/ROGDI/ACTB/HNRNPR/CTNNA2/GABBR1/SYT11	56
BP	GO:0099536	synaptic signaling	74/822	241/5658	4.19427e-11	2.12754e-08	1.94426e-08	MEF2C/CACNB2/SNCG/GAD2/PRNP/SYT1/ASIC2/KCND2/SLC17A7/GRIK2/GAD1/HSPA8/ADCY8/GRM8/NRG1/PXK/SLC6A1/NLGN1/TAC1/CNTN4/GNAI1/OPHN1/GRIN3A/IL1RAP/GRID2/KAT2A/ADNP/GRM7/AKAP12/DLG1/PCDH17/SLC24A2/NOVA1/PTPRD/PLCL1/FYN/TNR/SYT17/CNTNAP4/CTNNB1/CSPG5/GRIK3/DGKB/LRRC4C/IGSF11/SORCS3/SPG11/SLC1A4/CLSTN2/SNCAIP/DTNA/EPHB1/NLGN4Y/SST/FGF14/CRH/CADPS2/NLGN4X/NRG3/CYFIP1/CASK/NRGN/IL1RAPL1/RELN/SDCBP/NSMF/GABRB…	74
BP	GO:0000902	cell morphogenesis	117/822	456/5658	4.7266e-11	2.13117e-08	1.94758e-08	MEF2C/CCK/UBB/SLIT2/CLU/ROBO2/SOX6/CDH12/SEMA6D/ROBO1/CFL1/SYT1/STMN1/ARX/ALDOA/C12orf57/ZEB2/GPM6A/KIRREL3/PHIP/HSP90AA1/PREX1/NRG1/UNC5C/EPHA6/NLGN1/CNTN4/PHACTR1/PTPRM/OPHN1/CALR/RHOBTB3/DSCAML1/PRKCA/BSG/ADNP/DNM3/NFIB/DLG1/POSTN/FGD4/RPL24/SGK1/CUX1/KIDINS220/PTPRD/DSCAM/FYN/DNM2/CAPZB/TNR/IST1/RAB10/SYT17/BCL11B/CTNNB1/CSPG5/FGF13/CDH9/TGFB2/CDH10/UNC5D/IRS2/CNTNAP2/ZNF365/LRRC4C/SPG11/GAB2…	117
BP	GO:0010975	regulation of neuron projection development	65/822	201/5658	5.82006e-11	2.23902e-08	2.04613e-08	MEF2C/SLIT2/ROBO2/SEMA6D/ROBO1/CFL1/SYT1/LGALS1/ZNF804A/ZEB2/TENM3/PREX1/CSMD3/NLGN1/SRGAP2C/SPOCK1/PRKD1/GRID2/SCARB2/ADNP/DNM3/B2M/ITM2C/CUX1/GAK/KIDINS220/PTPRD/DSCAM/SDK1/FYN/DNM2/TNR/HSPA5/IST1/SYT17/FGF13/ZNF365/LRRC4C/MAP4K4/BMP7/EEF2K/PTPRG/ACAP3/CDH4/ALK/ARSB/NCK1/CHN1/TNIK/CYFIP1/IL1RAPL1/RELN/TIAM1/CIB1/NSMF/GRIP1/SPP1/TRAK1/SRCIN1/DENND5A/MDM2/SMURF1/DAB1/CTNNA2/DCC	65
BP	GO:0099537	trans-synaptic signaling	73/822	238/5658	6.06929e-11	2.23902e-08	2.04613e-08	MEF2C/CACNB2/SNCG/GAD2/PRNP/SYT1/ASIC2/KCND2/SLC17A7/GRIK2/GAD1/HSPA8/ADCY8/GRM8/PXK/SLC6A1/NLGN1/TAC1/CNTN4/GNAI1/OPHN1/GRIN3A/IL1RAP/GRID2/KAT2A/ADNP/GRM7/AKAP12/DLG1/PCDH17/SLC24A2/NOVA1/PTPRD/PLCL1/FYN/TNR/SYT17/CNTNAP4/CTNNB1/CSPG5/GRIK3/DGKB/LRRC4C/IGSF11/SORCS3/SPG11/SLC1A4/CLSTN2/SNCAIP/DTNA/EPHB1/NLGN4Y/SST/FGF14/CRH/CADPS2/NLGN4X/NRG3/CYFIP1/CASK/NRGN/IL1RAPL1/RELN/SDCBP/NSMF/GABRB1/FCH…	73
CC	GO:0044297	cell body	63/846	208/5894	1.48816e-09	3.61857e-08	2.71248e-08	CCK/CKB/CAMK2N1/UBB/SNCG/IL6ST/GRIA4/CANX/TUBB4A/DNER/ASIC2/KCND2/KCNC2/ZNF804A/GRIK2/ADCY8/GPM6A/HSP90AA1/PDE1C/UNC5C/SCN1A/PDE1A/TAC1/PAM/GRIN3A/PVALB/ADNP/AKAP12/KCNAB1/RPS6/TANC1/DSCAM/FYN/PTPRK/NUMA1/GNAO1/TGFB2/CNTNAP2/GRIK3/SYNDIG1/CRYAB/SLC1A4/SIRT2/SNCAIP/TIMP2/SST/CRH/DNAJB1/MYO10/CYFIP1/NRGN/PPARGC1A/ELOVL5/TIAM1/CIB1/NSMF/SEZ6L/ASTN2/SRCIN1/ROGDI/SMURF1/DAB1/SYT11	63
BP	GO:0072599	establishment of protein localization to endoplasmic reticulum	31/822	66/5658	2.49426e-10	8.43477e-08	7.70815e-08	SRP14/RPL37A/RPS28/RPS19/RPS15/RPS8/RPS27A/RPS25/RPL32/RPL11/RPLP2/RPL38/RPL31/RPS9/RPS6/RPL24/RPL10/RPL19/HSPA5/RPL29/RAB10/RPL23A/SGTA/RPS4X/RPS16/RPL30/RPS20/RPL8/RPS29/RPL35/RPSA	31
CC	GO:0044463	cell projection part	115/846	482/5894	4.20598e-09	9.25317e-08	6.93619e-08	HSPB1/TENM2/CCK/GNAS/CKB/CAMK2N1/EEF1A1/CLU/ROBO2/IL6ST/PRNP/GRIA4/IQCJ-SCHIP1/CANX/TUBB4A/CFL1/PCDH9/DNER/SYT1/ASIC2/KCND2/KCNC2/ZNF804A/GRIK2/GAD1/HSPA8/ADCY8/GPM6A/KIRREL3/HSP90AA1/PREX1/KLHL20/PCDH15/PDE4B/UNC5C/SCN1A/NLGN1/SPOCK1/PKD2/OPHN1/LIMA1/NAV1/GRID2/ADNP/DNM3/GRM7/DLG1/KCNAB1/RPS6/TANC1/SDCCAG8/DSCAM/FYN/DNM2/SNTG1/CTNNB1/SPRY2/PTPRK/FGF13/SGCE/NUMA1/GNAO1/SCRG1/CNTNAP2/GRIK3/ANK1/SY…	115
CC	GO:0120038	plasma membrane bounded cell projection part	115/846	482/5894	4.20598e-09	9.25317e-08	6.93619e-08	HSPB1/TENM2/CCK/GNAS/CKB/CAMK2N1/EEF1A1/CLU/ROBO2/IL6ST/PRNP/GRIA4/IQCJ-SCHIP1/CANX/TUBB4A/CFL1/PCDH9/DNER/SYT1/ASIC2/KCND2/KCNC2/ZNF804A/GRIK2/GAD1/HSPA8/ADCY8/GPM6A/KIRREL3/HSP90AA1/PREX1/KLHL20/PCDH15/PDE4B/UNC5C/SCN1A/NLGN1/SPOCK1/PKD2/OPHN1/LIMA1/NAV1/GRID2/ADNP/DNM3/GRM7/DLG1/KCNAB1/RPS6/TANC1/SDCCAG8/DSCAM/FYN/DNM2/SNTG1/CTNNB1/SPRY2/PTPRK/FGF13/SGCE/NUMA1/GNAO1/SCRG1/CNTNAP2/GRIK3/ANK1/SY…	115
BP	GO:0007268	chemical synaptic transmission	70/822	232/5658	3.49835e-10	1.01402e-07	9.26668e-08	MEF2C/CACNB2/SNCG/GAD2/PRNP/SYT1/ASIC2/KCND2/SLC17A7/GRIK2/GAD1/HSPA8/ADCY8/GRM8/PXK/SLC6A1/NLGN1/TAC1/CNTN4/GNAI1/OPHN1/GRIN3A/GRID2/KAT2A/ADNP/GRM7/AKAP12/DLG1/PCDH17/SLC24A2/NOVA1/PLCL1/FYN/TNR/SYT17/CNTNAP4/CTNNB1/CSPG5/GRIK3/DGKB/LRRC4C/IGSF11/SORCS3/SPG11/SLC1A4/CLSTN2/SNCAIP/DTNA/EPHB1/NLGN4Y/SST/FGF14/CRH/CADPS2/NLGN4X/NRG3/CYFIP1/CASK/NRGN/RELN/SDCBP/NSMF/GABRB1/FCHSD2/ABHD6/GRID1/SQSTM1…	70
BP	GO:0098916	anterograde trans-synaptic signaling	70/822	232/5658	3.49835e-10	1.01402e-07	9.26668e-08	MEF2C/CACNB2/SNCG/GAD2/PRNP/SYT1/ASIC2/KCND2/SLC17A7/GRIK2/GAD1/HSPA8/ADCY8/GRM8/PXK/SLC6A1/NLGN1/TAC1/CNTN4/GNAI1/OPHN1/GRIN3A/GRID2/KAT2A/ADNP/GRM7/AKAP12/DLG1/PCDH17/SLC24A2/NOVA1/PLCL1/FYN/TNR/SYT17/CNTNAP4/CTNNB1/CSPG5/GRIK3/DGKB/LRRC4C/IGSF11/SORCS3/SPG11/SLC1A4/CLSTN2/SNCAIP/DTNA/EPHB1/NLGN4Y/SST/FGF14/CRH/CADPS2/NLGN4X/NRG3/CYFIP1/CASK/NRGN/RELN/SDCBP/NSMF/GABRB1/FCHSD2/ABHD6/GRID1/SQSTM1…	70
BP	GO:0048667	cell morphogenesis involved in neuron differentiation	70/822	233/5658	4.32314e-10	1.16955e-07	1.0688e-07	MEF2C/CCK/SLIT2/ROBO2/SEMA6D/ROBO1/CFL1/STMN1/ARX/C12orf57/ZEB2/HSP90AA1/UNC5C/EPHA6/NLGN1/CNTN4/PHACTR1/PTPRM/OPHN1/DSCAML1/PRKCA/BSG/ADNP/DNM3/NFIB/RPL24/CUX1/KIDINS220/PTPRD/DSCAM/FYN/DNM2/TNR/IST1/RAB10/BCL11B/FGF13/UNC5D/IRS2/ZNF365/LRRC4C/SPG11/GAB2/EPHB1/BMP7/EEF2K/APBB2/CDH4/PTPRZ1/NTN4/CHN1/DOCK7/TNIK/CYFIP1/MEF2A/IL1RAPL1/RELN/TIAM1/NSMF/SPP1/TRAK1/SRCIN1/FGFR2/UNC5B/ACTB/DAB1/ENAH/CTNN…	70
BP	GO:0045664	regulation of neuron differentiation	79/822	277/5658	4.96207e-10	1.25851e-07	1.15009e-07	MEF2C/SLIT2/ROBO2/SEMA6D/ROBO1/CFL1/SYT1/LGALS1/ZNF804A/ZEB2/TENM3/PREX1/VWC2/CSMD3/NLGN1/SRGAP2C/SPOCK1/CNTN4/PRKD1/CALR/PCP4/GRID2/SCARB2/ADNP/DNM3/ZNF536/B2M/ITM2C/TCF12/CUX1/GAK/KIDINS220/PTPRD/VWC2L/DSCAM/SDK1/FYN/DNM2/TNR/HSPA5/IST1/FOXO3/SYT17/BCL11B/ZEB1/FGF13/ZNF365/LRRC4C/TUG1/MAP4K4/BMP7/EEF2K/TIMP2/PTPRG/ACAP3/CDH4/ALK/ARSB/NCK1/CHN1/TNIK/CYFIP1/IL1RAPL1/SOX11/RELN/TIAM1/CIB1/NSMF/GRI…	79
BP	GO:0007416	synapse assembly	29/822	61/5658	6.65859e-10	1.58944e-07	1.45252e-07	MEF2C/CNTN5/ROBO2/DNER/ASIC2/GPM6A/KIRREL3/NRG1/ERBB4/NLGN1/IL1RAP/GRID2/SPOCK2/ADNP/DNM3/LINGO2/PCDH17/PTPRD/DSCAM/SDK1/LRRN1/CDH9/SYNDIG1/CLSTN2/EPHB1/EEF2K/NLGN4Y/NLGN4X/IL1RAPL1	29
BP	GO:0045047	protein targeting to ER	30/822	65/5658	8.33255e-10	1.8207e-07	1.66385e-07	SRP14/RPL37A/RPS28/RPS19/RPS15/RPS8/RPS27A/RPS25/RPL32/RPL11/RPLP2/RPL38/RPL31/RPS9/RPS6/RPL24/RPL10/RPL19/HSPA5/RPL29/RPL23A/SGTA/RPS4X/RPS16/RPL30/RPS20/RPL8/RPS29/RPL35/RPSA	30
BP	GO:0032989	cellular component morphogenesis	120/822	492/5658	8.52469e-10	1.8207e-07	1.66385e-07	MEF2C/CCK/UBB/SLIT2/CLU/ROBO2/SOX6/CDH12/SEMA6D/ROBO1/CFL1/SYT1/STMN1/ARX/ALDOA/C12orf57/ZEB2/GPM6A/KIRREL3/PHIP/HSP90AA1/PREX1/NRG1/UNC5C/EPHA6/NLGN1/CNTN4/PHACTR1/PTPRM/OPHN1/CALR/RHOBTB3/DSCAML1/PRKCA/BSG/ADNP/DNM3/NFIB/DLG1/POSTN/FGD4/RPL24/SGK1/CUX1/KIDINS220/PTPRD/DSCAM/FYN/DNM2/CAPZB/TNR/IST1/RAB10/SYT17/BCL11B/CTNNB1/CSPG5/FGF13/CDH9/TGFB2/CDH10/UNC5D/IRS2/CNTNAP2/ZNF365/LRRC4C/SPG11/GAB2…	120
CC	GO:0005840	ribosome	32/846	79/5894	9.29719e-09	1.95241e-07	1.46353e-07	CANX/RPL37A/RPS28/RPS19/RPS15/RPS8/RPS27A/DHX9/RPS25/RPL32/RPL11/RPLP2/RPL38/RPL31/RPS9/RPS6/RPL24/RPL10/RPL19/RPL29/SF1/RPL23A/RPS4X/RPS16/NCK1/RPL30/RPS20/RPL8/PPARGC1A/RPS29/RPL35/RPSA	32
CC	GO:0022626	cytosolic ribosome	28/846	65/5894	1.57927e-08	3.17228e-07	2.37795e-07	RPL37A/RPS28/RPS19/RPS15/RPS8/RPS27A/RPS25/RPL32/RPL11/RPLP2/RPL38/RPL31/RPS9/RPS6/RPL24/RPL10/RPL19/RPL29/RPL23A/RPS4X/RPS16/RPL30/RPS20/RPL8/PPARGC1A/RPS29/RPL35/RPSA	28
CC	GO:0070161	anchoring junction	80/846	306/5894	1.8693e-08	3.5984e-07	2.69737e-07	HSPB1/STXBP6/KAZN/HSPA1A/LPP/CDH12/CFL1/RPL37A/HSPA8/CTNNA3/HNRNPK/SORBS1/PDIA3/RPS19/RPS15/RPS8/TNK2/TLE2/PTPRM/FRMD4A/RPLP2/RPL38/LIMA1/CALR/CD46/RPL31/SCARB2/BSG/RPS9/NHS/AKAP12/DLG1/HSPA1B/B2M/ARHGAP22/GAK/TMEM47/LPXN/DNM2/RPL19/HSPA5/RAB10/CTNNB1/FRMD4B/PTPRK/CDH9/UBA1/CDH10/CTNNA1/PPIA/MAP4K4/KIFC3/CDH4/TJP2/RPS4X/CDH13/CDH20/RPS16/ADD1/DOCK7/RPL30/CYFIP1/FRMD5/CASK/RPL8/MYO1E/ACTG1/RPS29/S…	80
BP	GO:0036465	synaptic vesicle recycling	18/822	28/5658	2.18229e-09	4.42787e-07	4.04643e-07	CANX/SYT1/SLC17A7/NLGN1/OPHN1/DNM3/GAK/DNM2/SYT17/NLGN4Y/AP3B1/DNAJC6/FGF14/NLGN4X/CYFIP1/ACTG1/ACTB/SYT11	18
BP	GO:0050804	modulation of chemical synaptic transmission	52/822	158/5658	2.63169e-09	5.08542e-07	4.64733e-07	MEF2C/CACNB2/SNCG/PRNP/SYT1/GRIK2/ADCY8/GRM8/PXK/SLC6A1/NLGN1/TAC1/CNTN4/GNAI1/OPHN1/GRIN3A/GRID2/KAT2A/ADNP/GRM7/AKAP12/PCDH17/SLC24A2/PLCL1/FYN/TNR/CNTNAP4/CSPG5/GRIK3/DGKB/LRRC4C/IGSF11/SORCS3/CLSTN2/SNCAIP/EPHB1/NLGN4Y/FGF14/CRH/NLGN4X/NRG3/CYFIP1/CASK/NRGN/RELN/NSMF/ABHD6/GRID1/SQSTM1/DCC/ITGB1/SYT11	52
BP	GO:0099177	regulation of trans-synaptic signaling	52/822	159/5658	3.37834e-09	6.23149e-07	5.69468e-07	MEF2C/CACNB2/SNCG/PRNP/SYT1/GRIK2/ADCY8/GRM8/PXK/SLC6A1/NLGN1/TAC1/CNTN4/GNAI1/OPHN1/GRIN3A/GRID2/KAT2A/ADNP/GRM7/AKAP12/PCDH17/SLC24A2/PLCL1/FYN/TNR/CNTNAP4/CSPG5/GRIK3/DGKB/LRRC4C/IGSF11/SORCS3/CLSTN2/SNCAIP/EPHB1/NLGN4Y/FGF14/CRH/NLGN4X/NRG3/CYFIP1/CASK/NRGN/RELN/NSMF/ABHD6/GRID1/SQSTM1/DCC/ITGB1/SYT11	52
CC	GO:0033267	axon part	44/846	134/5894	3.4706e-08	6.41367e-07	4.80769e-07	HSPB1/TENM2/CCK/ROBO2/IQCJ-SCHIP1/TUBB4A/PCDH9/KCNC2/ZNF804A/GRIK2/GAD1/HSPA8/GPM6A/HSP90AA1/PREX1/UNC5C/SCN1A/SPOCK1/OPHN1/NAV1/DLG1/KCNAB1/TANC1/DSCAM/DNM2/FGF13/CNTNAP2/GRIK3/ANK1/SIRT2/TIMP2/APBB2/ACAP3/AP3B1/CRH/DOCK7/CYFIP1/ACTG1/TIAM1/CIB1/TRAK1/ACTB/HNRNPR/SYT11	44
CC	GO:0005912	adherens junction	78/846	300/5894	3.70172e-08	6.57768e-07	4.93063e-07	HSPB1/STXBP6/HSPA1A/LPP/CDH12/CFL1/RPL37A/HSPA8/CTNNA3/HNRNPK/SORBS1/PDIA3/RPS19/RPS15/RPS8/TNK2/TLE2/PTPRM/FRMD4A/RPLP2/RPL38/LIMA1/CALR/CD46/RPL31/SCARB2/BSG/RPS9/NHS/AKAP12/DLG1/HSPA1B/B2M/ARHGAP22/GAK/TMEM47/LPXN/DNM2/RPL19/HSPA5/RAB10/CTNNB1/FRMD4B/PTPRK/CDH9/CDH10/CTNNA1/PPIA/MAP4K4/KIFC3/CDH4/TJP2/RPS4X/CDH13/CDH20/RPS16/ADD1/DOCK7/RPL30/CYFIP1/FRMD5/CASK/RPL8/MYO1E/ACTG1/RPS29/SDCBP/DCTN4…	78
BP	GO:0016358	dendrite development	35/822	89/5658	6.47564e-09	1.14253e-06	1.0441e-06	MEF2C/CFL1/PREX1/CSMD3/NLGN1/SRGAP2C/PHACTR1/GRIN3A/PRKG1/DNM3/CUX1/KIDINS220/PTPRD/DSCAM/SDK1/FYN/ZNF365/EPHB1/BMP7/EEF2K/ALK/TNIK/CYFIP1/MEF2A/IL1RAPL1/RELN/TIAM1/NSMF/GRIP1/TRAK1/SRCIN1/DAB1/CTNNA2/DCC/ITGB1	35
CC	GO:0044391	ribosomal subunit	27/846	65/5894	7.23906e-08	1.22271e-06	9.16544e-07	RPL37A/RPS28/RPS19/RPS15/RPS8/RPS27A/RPS25/RPL32/RPL11/RPLP2/RPL38/RPL31/RPS9/RPS6/RPL24/RPL10/RPL19/RPL29/RPL23A/RPS4X/RPS16/RPL30/RPS20/RPL8/RPS29/RPL35/RPSA	27
CC	GO:0098982	GABA-ergic synapse	15/846	24/5894	7.41035e-08	1.22271e-06	9.16544e-07	CNTN5/KCND2/NRG1/ERBB4/SLC6A1/PCDH17/CSPG5/CDH10/NLGN4Y/CDH13/NLGN4X/GABRB1/SLC6A11/ABHD6/GABBR1	15
BP	GO:0070972	protein localization to endoplasmic reticulum	31/822	74/5658	8.04326e-09	1.35998e-06	1.24282e-06	SRP14/RPL37A/RPS28/RPS19/RPS15/RPS8/RPS27A/RPS25/RPL32/RPL11/RPLP2/RPL38/RPL31/RPS9/RPS6/RPL24/RPL10/RPL19/HSPA5/RPL29/RAB10/RPL23A/SGTA/RPS4X/RPS16/RPL30/RPS20/RPL8/RPS29/RPL35/RPSA	31
BP	GO:0006614	SRP-dependent cotranslational protein targeting to membrane	28/822	63/5658	8.8009e-09	1.42856e-06	1.3055e-06	SRP14/RPL37A/RPS28/RPS19/RPS15/RPS8/RPS27A/RPS25/RPL32/RPL11/RPLP2/RPL38/RPL31/RPS9/RPS6/RPL24/RPL10/RPL19/RPL29/RPL23A/RPS4X/RPS16/RPL30/RPS20/RPL8/RPS29/RPL35/RPSA	28
BP	GO:0006605	protein targeting	49/822	150/5658	1.01476e-08	1.58381e-06	1.44737e-06	SRP14/UBB/CLU/PRNP/CEMIP/RPL37A/HSPA8/HSP90AA1/RPS28/RPS19/RPS15/RPS8/RPS27A/NLGN1/RPS25/RPL32/RPL11/RPLP2/RPL38/RPL31/SCARB2/RPS9/AKAP12/RPS6/RPL24/RPL10/FYN/RPL19/HSPA5/RPL29/ZFYVE16/SORL1/RPL23A/SGTA/AP3B1/RPS4X/UBL5/RPS16/RPL30/RPS20/RPL8/BAG3/RPS29/SDCBP/CIB1/RPL35/TRAK1/RPSA/SMURF1	49
BP	GO:0031344	regulation of cell projection organization	76/822	280/5658	1.23653e-08	1.83147e-06	1.67369e-06	MEF2C/TENM2/SLIT2/ROBO2/PRNP/SEMA6D/ROBO1/CFL1/SYT1/LGALS1/ZNF804A/ZEB2/GPM6A/TENM1/TENM3/PREX1/CSMD3/NLGN1/SRGAP2C/SPOCK1/PRKD1/GRID2/KAT2A/SCARB2/ADNP/DNM3/B2M/ITM2C/CUX1/GAK/KIDINS220/SDCCAG8/PTPRD/DSCAM/SDK1/FYN/DNM2/CAPZB/TNR/HSPA5/IST1/SYT17/SPRY2/FGF13/ZNF365/LRRC4C/MAP4K4/BMP7/EEF2K/PTPRG/ACAP3/CDH4/ALK/ARSB/MYO10/NCK1/CHN1/TNIK/CYFIP1/IL1RAPL1/RELN/TIAM1/CEP97/CIB1/NSMF/GRIP1/SPP1/TRAK1/…	76
BP	GO:0051960	regulation of nervous system development	101/822	410/5658	1.28961e-08	1.83147e-06	1.67369e-06	MEF2C/SLIT2/ROBO2/IL6ST/SEMA6D/ROBO1/CFL1/SYT1/ASIC2/LGALS1/ZNF804A/ZEB2/TENM3/PREX1/VWC2/CSMD3/NRG1/ERBB4/NLGN1/SRGAP2C/SPOCK1/CNTN4/PRKD1/PHACTR1/CALR/PCP4/IL1RAP/GRID2/SCARB2/ADNP/DNM3/LINGO2/DLG1/ZNF536/B2M/ITM2C/TCF12/CUX1/GAK/KIDINS220/MAN2A1/PTPRD/VWC2L/DSCAM/SDK1/FYN/DNM2/TNR/HSPA5/IST1/FOXO3/SYT17/LRRN1/BCL11B/CTNNB1/ZEB1/FGF13/UNC5D/SORL1/ZNF365/CTNNA1/SYNDIG1/LRRC4C/CLSTN2/SIRT2/TUG1/M…	101
BP	GO:0006613	cotranslational protein targeting to membrane	28/822	64/5658	1.35198e-08	1.83147e-06	1.67369e-06	SRP14/RPL37A/RPS28/RPS19/RPS15/RPS8/RPS27A/RPS25/RPL32/RPL11/RPLP2/RPL38/RPL31/RPS9/RPS6/RPL24/RPL10/RPL19/RPL29/RPL23A/RPS4X/RPS16/RPL30/RPS20/RPL8/RPS29/RPL35/RPSA	28
BP	GO:0050767	regulation of neurogenesis	93/822	368/5658	1.35397e-08	1.83147e-06	1.67369e-06	MEF2C/SLIT2/ROBO2/IL6ST/SEMA6D/ROBO1/CFL1/SYT1/LGALS1/ZNF804A/ZEB2/TENM3/PREX1/VWC2/CSMD3/NRG1/ERBB4/NLGN1/SRGAP2C/SPOCK1/CNTN4/PRKD1/PHACTR1/CALR/PCP4/GRID2/SCARB2/ADNP/DNM3/ZNF536/B2M/ITM2C/TCF12/CUX1/GAK/KIDINS220/MAN2A1/PTPRD/VWC2L/DSCAM/SDK1/FYN/DNM2/TNR/HSPA5/IST1/FOXO3/SYT17/BCL11B/CTNNB1/ZEB1/FGF13/UNC5D/SORL1/ZNF365/CTNNA1/LRRC4C/SIRT2/TUG1/MAP4K4/BMP7/EEF2K/TIMP2/PTPRG/ACAP3/CDH4/ALK/NR…	93
BP	GO:0060284	regulation of cell development	102/822	418/5658	1.85041e-08	2.42225e-06	2.21358e-06	MEF2C/SLIT2/ROBO2/IL6ST/SEMA6D/ROBO1/CFL1/SYT1/LGALS1/ZNF804A/ZEB2/TENM3/PREX1/VWC2/RPS19/CSMD3/NRG1/ERBB4/NLGN1/SRGAP2C/SPOCK1/CNTN4/PRKD1/PHACTR1/CALR/PCP4/GRID2/SCARB2/ADNP/DNM3/POSTN/ZNF536/B2M/ITM2C/TCF12/CUX1/GAK/KIDINS220/ATP6AP1/MAN2A1/PTPRD/VWC2L/DSCAM/SDK1/FYN/DNM2/TNR/HSPA5/IST1/FOXO3/SYT17/BCL11B/CTNNB1/CSPG5/ZEB1/FGF13/IGF1/UNC5D/SORL1/ZNF365/CTNNA1/LRRC4C/SIRT2/TUG1/MAP4K4/BMP7/EEF2…	102
CC	GO:0060076	excitatory synapse	15/846	25/5894	1.60816e-07	2.56196e-06	1.92045e-06	SYT1/SLC17A7/ADCY8/PDE4B/NLGN1/GRID2/SYNDIG1/IGSF11/NLGN4Y/CADPS2/NLGN4X/CYFIP1/FGFR2/CTNNA2/SYT11	15
BP	GO:0120035	regulation of plasma membrane bounded cell projection organization	74/822	273/5658	2.07731e-08	2.63429e-06	2.40735e-06	MEF2C/TENM2/SLIT2/ROBO2/PRNP/SEMA6D/ROBO1/CFL1/SYT1/LGALS1/ZNF804A/ZEB2/GPM6A/TENM1/TENM3/PREX1/CSMD3/NLGN1/SRGAP2C/SPOCK1/PRKD1/GRID2/SCARB2/ADNP/DNM3/B2M/ITM2C/CUX1/GAK/KIDINS220/SDCCAG8/PTPRD/DSCAM/SDK1/FYN/DNM2/CAPZB/TNR/HSPA5/IST1/SYT17/FGF13/ZNF365/LRRC4C/MAP4K4/BMP7/EEF2K/PTPRG/ACAP3/CDH4/ALK/ARSB/MYO10/NCK1/CHN1/TNIK/CYFIP1/IL1RAPL1/RELN/TIAM1/CEP97/CIB1/NSMF/GRIP1/SPP1/TRAK1/SRCIN1/DENND…	74
BP	GO:0006612	protein targeting to membrane	35/822	93/5658	2.4813e-08	3.05124e-06	2.78839e-06	SRP14/PRNP/CEMIP/RPL37A/RPS28/RPS19/RPS15/RPS8/RPS27A/RPS25/RPL32/RPL11/RPLP2/RPL38/RPL31/RPS9/RPS6/RPL24/RPL10/FYN/RPL19/HSPA5/RPL29/RPL23A/SGTA/RPS4X/RPS16/RPL30/RPS20/RPL8/RPS29/SDCBP/CIB1/RPL35/RPSA	35
BP	GO:0048488	synaptic vesicle endocytosis	15/822	23/5658	3.77224e-08	4.31516e-06	3.94343e-06	CANX/SYT1/SLC17A7/NLGN1/OPHN1/DNM3/GAK/DNM2/SYT17/NLGN4Y/DNAJC6/NLGN4X/ACTG1/ACTB/SYT11	15
BP	GO:0140238	presynaptic endocytosis	15/822	23/5658	3.77224e-08	4.31516e-06	3.94343e-06	CANX/SYT1/SLC17A7/NLGN1/OPHN1/DNM3/GAK/DNM2/SYT17/NLGN4Y/DNAJC6/NLGN4X/ACTG1/ACTB/SYT11	15
BP	GO:0016071	mRNA metabolic process	84/822	328/5658	3.82814e-08	4.31516e-06	3.94343e-06	CIRBP/HSPB1/SNRNP70/UBB/KHDRBS3/HSPA1A/RPL37A/HSPA8/HNRNPK/RPS28/RPS19/RPS15/RPS8/RPS27A/NONO/DHX9/HNRNPM/RPS25/QKI/RPL32/RPL11/PCBP4/RPLP2/RPL38/RBFOX1/SFSWAP/SRSF2/U2SURP/RPL31/DDX5/PRKCA/RPS9/HNRNPH3/HSPA1B/RPS6/BCAS2/RPL24/RPL10/NOVA1/SON/ZBTB1/RPL19/SNRPD2/RPL29/MBNL1/SF1/PABPN1/RBM4B/TOB1/HSF1/RPL23A/RPS4X/SRRM1/UBL5/SFPQ/HNRNPA3/RPS16/DAZAP1/CLASRP/PPARD/ZNF326/RPL30/CNOT1/PRPF38B/RPS20/RP…	84
BP	GO:0000184	nuclear-transcribed mRNA catabolic process, nonsense-mediated decay	27/822	63/5658	4.20113e-08	4.60761e-06	4.21069e-06	RPL37A/RPS28/RPS19/RPS15/RPS8/RPS27A/RPS25/RPL32/RPL11/RPLP2/RPL38/RPL31/RPS9/RPS6/RPL24/RPL10/RPL19/RPL29/RPL23A/RPS4X/RPS16/RPL30/RPS20/RPL8/RPS29/RPL35/RPSA	27
CC	GO:0099699	integral component of synaptic membrane	22/846	50/5894	3.55075e-07	5.46816e-06	4.09894e-06	CANX/KCND2/ADCY8/GPM6A/ERBB4/SLC6A1/NLGN1/GRID2/PCDH17/CSPG5/CDH9/CDH10/LRRC4C/SORCS3/CLSTN2/SLC6A11/ABHD6/SLC8A1/GRID1/DCC/ITGB1/SYT11	22
CC	GO:0099055	integral component of postsynaptic membrane	18/846	37/5894	6.69766e-07	9.80784e-06	7.35197e-06	CANX/KCND2/ERBB4/SLC6A1/NLGN1/GRID2/PCDH17/CSPG5/CDH9/CDH10/LRRC4C/SORCS3/CLSTN2/SLC6A11/ABHD6/SLC8A1/GRID1/DCC	18
CC	GO:1990904	ribonucleoprotein complex	75/846	304/5894	6.79331e-07	9.80784e-06	7.35197e-06	CIRBP/MEG3/SRP14/SNRNP70/EIF1/HSPA1A/CANX/NEAT1/RPL37A/HSPA8/HNRNPK/RPS28/RPS19/RPS15/RPS8/RPS27A/DHX9/HNRNPM/RPS25/RPL32/RPL11/RPLP2/RPL38/CALR/SRSF2/RBMS3/RPL31/DDX5/RPS9/HNRNPH3/HSPA1B/RPS6/BCAS2/RPL24/RPL10/TUBA1A/MKRN3/RPL19/SNRPD2/RPL29/MBNL1/CPEB2/SF1/PABPN1/HSF1/RPL23A/ERI1/SNCAIP/PTGES3/RPS4X/SRRM1/HNRNPA3/RPS16/DAZAP1/NCK1/RPL30/CNOT1/CSNK1A1/PRPF38B/RPS20/RPL8/SRRM2/PPARGC1A/RPS29/SYMP…	75
BP	GO:0007420	brain development	79/822	309/5658	1.0894e-07	1.16336e-05	1.06314e-05	CKB/UBB/SLIT2/ROBO2/SEMA6D/ROBO1/SYT1/STMN1/ARX/KCNC2/SLC17A7/C12orf57/ZEB2/KIRREL3/NRG1/UNC5C/ERBB4/SRGAP2C/CNTN4/ACSL3/PHACTR1/OPHN1/SPATA5/DSCAML1/GRID2/KAT2A/PRKG1/NFIB/KCNAB1/B2M/NCOA6/RORA/FYN/TNR/HSPA5/MYO16/FOXO3/BCL11B/CTNNB1/BPTF/FGF13/GNAO1/IRS2/CNTNAP2/ZNF365/TACC1/HMGCS1/MAFB/SIRT2/BMP7/PTPRG/ALK/KDM6B/STXBP3/CRH/NLGN4X/DNAJB1/NRG3/DOCK7/NRGN/BAG3/ATM/PPARGC1A/WLS/RELN/SEZ6L/DLC1/COL…	79
BP	GO:0099504	synaptic vesicle cycle	26/822	62/5658	1.27838e-07	1.33018e-05	1.21559e-05	CACNB2/CANX/SYT1/SLC17A7/NLGN1/OPHN1/GRIN3A/DNM3/PCDH17/GAK/DNM2/SYT17/CTNNB1/CSPG5/SYNDIG1/NLGN4Y/AP3B1/DNAJC6/FGF14/CADPS2/NLGN4X/CYFIP1/CASK/ACTG1/ACTB/SYT11	26
MF	GO:0003735	structural constituent of ribosome	27/801	63/5628	2.68657e-08	1.54209e-05	1.34894e-05	RPL37A/RPS28/RPS19/RPS15/RPS8/RPS27A/RPS25/RPL32/RPL11/RPLP2/RPL38/RPL31/RPS9/RPS6/RPL24/RPL10/RPL19/RPL29/RPL23A/RPS4X/RPS16/RPL30/RPS20/RPL8/RPS29/RPL35/RPSA	27
BP	GO:0007409	axonogenesis	55/822	191/5658	1.72925e-07	1.739e-05	1.58919e-05	CCK/SLIT2/ROBO2/SEMA6D/ROBO1/STMN1/ARX/C12orf57/ZEB2/HSP90AA1/UNC5C/EPHA6/CNTN4/PTPRM/OPHN1/DSCAML1/PRKCA/BSG/ADNP/NFIB/RPL24/DSCAM/FYN/DNM2/TNR/IST1/RAB10/BCL11B/FGF13/UNC5D/IRS2/LRRC4C/SPG11/GAB2/EPHB1/BMP7/APBB2/CDH4/PTPRZ1/NTN4/CHN1/DOCK7/CYFIP1/RELN/TIAM1/SPP1/TRAK1/FGFR2/UNC5B/ACTB/DAB1/ENAH/CTNNA2/DCC/ITGB1	55
BP	GO:0000956	nuclear-transcribed mRNA catabolic process	33/822	91/5658	1.757e-07	1.739e-05	1.58919e-05	RPL37A/RPS28/RPS19/RPS15/RPS8/RPS27A/RPS25/RPL32/RPL11/RPLP2/RPL38/RPL31/DDX5/RPS9/RPS6/RPL24/RPL10/RPL19/RPL29/TOB1/RPL23A/RPS4X/RPS16/RPL30/CNOT1/RPS20/RPL8/ATM/RPS29/CNOT2/RPL35/RPSA/HBS1L	33
CC	GO:0099240	intrinsic component of synaptic membrane	23/846	57/5894	1.25367e-06	1.75513e-05	1.31565e-05	CNTN5/CANX/KCND2/ADCY8/GPM6A/ERBB4/SLC6A1/NLGN1/GRID2/PCDH17/CSPG5/CDH9/CDH10/LRRC4C/SORCS3/CLSTN2/SLC6A11/ABHD6/SLC8A1/GRID1/DCC/ITGB1/SYT11	23
CC	GO:0098685	Schaffer collateral - CA1 synapse	14/846	25/5894	1.35415e-06	1.84005e-05	1.3793e-05	ADCY8/AKAP12/FYN/TNR/CTNNB1/DGKB/LRRC4C/CASK/ACTG1/ACTB/GABBR1/DCC/ITGB1/SYT11	14
BP	GO:0099173	postsynapse organization	25/822	60/5658	2.59783e-07	2.49246e-05	2.27775e-05	PRNP/CFL1/ZNF804A/NLGN1/OPHN1/IL1RAP/GRID2/DNM3/DLG1/TANC1/ARHGAP22/PTPRD/FYN/ZNF365/DGKB/EPHB1/EEF2K/NLGN4Y/NLGN4X/ACTG1/IL1RAPL1/RELN/TIAM1/SRCIN1/ACTB	25
BP	GO:0098742	cell-cell adhesion via plasma-membrane adhesion molecules	38/822	114/5658	2.6411e-07	2.49246e-05	2.27775e-05	SPARCL1/TENM2/ROBO2/CDH12/ROBO1/PCDH9/KIRREL3/TENM1/CADM1/TENM3/PCDH15/PTPRT/NLGN1/CNTN4/PTPRM/IL1RAP/DSCAML1/GRID2/PCDH11X/BSG/PCDH17/PCDH7/PTPRD/DSCAM/SDK1/CDH9/TGFB2/CDH10/UNC5D/LRRC4C/IGSF11/CLSTN2/CDH4/CDH13/CDH20/IL1RAPL1/DAB1/ITGB1	38
BP	GO:0007156	homophilic cell adhesion via plasma membrane adhesion molecules	26/822	64/5658	2.73913e-07	2.49426e-05	2.27939e-05	ROBO2/CDH12/ROBO1/PCDH9/KIRREL3/CADM1/TENM3/PCDH15/PTPRT/CNTN4/PTPRM/DSCAML1/PCDH11X/BSG/PCDH17/PCDH7/DSCAM/SDK1/CDH9/CDH10/IGSF11/CLSTN2/CDH4/CDH13/CDH20/ITGB1	26
BP	GO:0006457	protein folding	27/822	68/5658	2.81804e-07	2.49426e-05	2.27939e-05	HSPB1/SNRNP70/HSPA1A/CLU/CANX/HSPA8/HSPH1/HSP90AA1/PDIA3/GNAI1/CALR/PFDN5/HSPA1B/B2M/DNAJA4/GAK/HSPA5/GNAO1/PPIA/DNAJB6/CRYAB/SGTA/PTGES3/GANAB/DNAJB1/BAG3/NKTR	27
BP	GO:0006402	mRNA catabolic process	45/822	146/5658	2.8274e-07	2.49426e-05	2.27939e-05	CIRBP/HSPB1/UBB/HSPA1A/RPL37A/HSPA8/RPS28/RPS19/RPS15/RPS8/RPS27A/DHX9/HNRNPM/RPS25/RPL32/RPL11/PCBP4/RPLP2/RPL38/RPL31/DDX5/PRKCA/RPS9/HSPA1B/RPS6/RPL24/RPL10/RPL19/RPL29/TOB1/RPL23A/RPS4X/RPS16/RPL30/CNOT1/RPS20/RPL8/PSMD10/ATM/RPS29/CNOT2/RPL35/RPSA/HBS1L/HNRNPR	45
BP	GO:0090150	establishment of protein localization to membrane	41/822	128/5658	3.04933e-07	2.6197e-05	2.39403e-05	ATP1B1/SRP14/PRNP/CEMIP/RPL37A/HSP90AA1/RPS28/RPS19/RPS15/RPS8/RPS27A/RPS25/ACSL3/RPL32/RPL11/RPLP2/RPL38/RPL31/RPS9/RPS6/RPL24/RPL10/FYN/RPL19/HSPA5/RPL29/RAB10/ARFRP1/RPL23A/SGTA/RPS4X/RPS16/RPL30/RPS20/RPL8/RPS29/SDCBP/CIB1/GRIP1/RPL35/RPSA	41
BP	GO:0072657	protein localization to membrane	67/822	254/5658	3.09871e-07	2.6197e-05	2.39403e-05	KCNIP4/ATP1B1/SRP14/CACNB2/PRNP/CEMIP/DPP6/GRIK2/RPL37A/DENND4C/HSP90AA1/RPS28/SORBS1/RPS19/RPS15/RPS8/RPS27A/DPP10/NLGN1/RPS25/ACSL3/RPL32/RPL11/RPLP2/RPL38/GPC6/STX8/RPL31/BSG/RPS9/DLG1/RPS6/RPL24/RPL10/GAK/FYN/RPL19/HSPA5/RPL29/MAP7/RAB10/FGF13/ANK1/ARFRP1/RPL23A/SGTA/RPS4X/RPS16/GPC5/PID1/RPL30/TNIK/RPS20/RPL8/RELN/TIAM1/RPS29/SDCBP/CIB1/GRIP1/RPL35/RPSA/SMURF1/RDX/ACTB/SQSTM1/ITGB1	67
BP	GO:0006413	translational initiation	31/822	85/5658	3.59038e-07	2.91395e-05	2.66293e-05	HSPB1/EIF1/RPL37A/RPS28/RPS19/RPS15/RPS8/RPS27A/RPS25/RPL32/RPL11/RPLP2/RPL38/RPL31/RPS9/RPS6/RPL24/RPL10/RPL19/RPL29/RPL23A/RPS4X/RPS16/NCK1/RPL30/RPS20/RPL8/RPS29/RPL35/TPR/RPSA	31
BP	GO:0050803	regulation of synapse structure or activity	31/822	85/5658	3.59038e-07	2.91395e-05	2.66293e-05	MEF2C/ROBO2/PRNP/CFL1/ASIC2/SLC17A7/ZNF804A/GPM6A/NLGN1/IL1RAP/GRID2/ADNP/DNM3/LINGO2/ARHGAP22/TUBA1A/PTPRD/FYN/DNM2/LRRN1/DGKB/SYNDIG1/CLSTN2/EPHB1/EEF2K/CYFIP1/IL1RAPL1/RELN/TIAM1/SRCIN1/CTNNA2	31
BP	GO:0061564	axon development	58/822	211/5658	4.55103e-07	3.62119e-05	3.30924e-05	CCK/SLIT2/ROBO2/NCAM2/SEMA6D/ROBO1/STMN1/ARX/C12orf57/ZEB2/HSP90AA1/UNC5C/EPHA6/CNTN4/PTPRM/OPHN1/DSCAML1/PRKCA/BSG/ADNP/NFIB/RPL24/DSCAM/FYN/DNM2/TNR/IST1/RAB10/BCL11B/FGF13/UNC5D/IRS2/CTNNA1/LRRC4C/SPG11/JUN/GAB2/EPHB1/BMP7/APBB2/CDH4/PTPRZ1/NTN4/CHN1/DOCK7/CYFIP1/RELN/TIAM1/SPP1/TRAK1/FGFR2/UNC5B/ACTB/DAB1/ENAH/CTNNA2/DCC/ITGB1	58
CC	GO:0098936	intrinsic component of postsynaptic membrane	18/846	40/5894	2.80423e-06	3.70159e-05	2.77471e-05	CANX/KCND2/ERBB4/SLC6A1/NLGN1/GRID2/PCDH17/CSPG5/CDH9/CDH10/LRRC4C/SORCS3/CLSTN2/SLC6A11/ABHD6/SLC8A1/GRID1/DCC	18
BP	GO:0007417	central nervous system development	101/822	440/5658	5.6742e-07	4.42806e-05	4.0466e-05	CKB/UBB/SLIT2/CLU/ROBO2/IL6ST/SOX6/SEMA6D/ROBO1/DNER/SYT1/STMN1/ARX/ASIC2/KCNC2/SLC17A7/C12orf57/ZEB2/KIRREL3/HSP90AA1/NRG1/UNC5C/ERBB4/SRGAP2C/SPOCK1/CNTN4/PKD2/ACSL3/PHACTR1/OPHN1/PAM/NAV2/SPATA5/DSCAML1/GRID2/KAT2A/PRKG1/NFIB/KCNAB1/B2M/NCOA6/RORA/FYN/TNR/HSPA5/MYO16/FOXO3/MDGA2/BCL11B/CTNNB1/ZEB1/BPTF/FGF13/GNAO1/UNC5D/IRS2/CNTNAP2/ZNF365/TACC1/HMGCS1/MAFB/SIRT2/EPHB1/BMP7/TIMP2/PTPRG/ALK/NR1…	101
CC	GO:0043197	dendritic spine	24/846	64/5894	3.48584e-06	4.47349e-05	3.35333e-05	TENM2/GRIA4/CANX/ASIC2/KCND2/ZNF804A/GPM6A/PDE4B/NLGN1/OPHN1/GRID2/DNM3/DNM2/SYNDIG1/CRYAB/EEF2K/NR1D1/DNAJB1/CYFIP1/NRGN/TIAM1/SLC8A1/ITGB1/SYT11	24
BP	GO:0000904	cell morphogenesis involved in differentiation	78/822	317/5658	7.18729e-07	5.50302e-05	5.02896e-05	MEF2C/CCK/SLIT2/ROBO2/SEMA6D/ROBO1/CFL1/STMN1/ARX/C12orf57/ZEB2/HSP90AA1/PREX1/UNC5C/EPHA6/NLGN1/CNTN4/PHACTR1/PTPRM/OPHN1/CALR/DSCAML1/PRKCA/BSG/ADNP/DNM3/NFIB/POSTN/RPL24/CUX1/KIDINS220/PTPRD/DSCAM/FYN/DNM2/TNR/IST1/RAB10/BCL11B/CTNNB1/CSPG5/FGF13/UNC5D/IRS2/ZNF365/LRRC4C/SPG11/GAB2/EPHB1/BMP7/EEF2K/COL6A1/APBB2/CDH4/PTPRZ1/NTN4/CHN1/DOCK7/TNIK/CYFIP1/COL21A1/MEF2A/IL1RAPL1/RELN/TIAM1/CIB1/NSMF…	78
BP	GO:0070841	inclusion body assembly	10/822	13/5658	7.51227e-07	5.64533e-05	5.15901e-05	HSPA1A/CLU/HSPA1B/DNAJA4/SORL1/DNAJB6/HSF1/SNCAIP/DNAJB1/BAG3	10
BP	GO:0099003	vesicle-mediated transport in synapse	24/822	59/5658	7.68096e-07	5.66715e-05	5.17895e-05	CACNB2/CANX/SYT1/SLC17A7/NLGN1/OPHN1/GRIN3A/DNM3/GAK/DNM2/SYT17/CTNNB1/CSPG5/SPG11/NLGN4Y/AP3B1/DNAJC6/CADPS2/NLGN4X/CASK/ACTG1/GRIP1/ACTB/SYT11	24
CC	GO:0044309	neuron spine	24/846	65/5894	4.78807e-06	5.97862e-05	4.48158e-05	TENM2/GRIA4/CANX/ASIC2/KCND2/ZNF804A/GPM6A/PDE4B/NLGN1/OPHN1/GRID2/DNM3/DNM2/SYNDIG1/CRYAB/EEF2K/NR1D1/DNAJB1/CYFIP1/NRGN/TIAM1/SLC8A1/ITGB1/SYT11	24
BP	GO:0071277	cellular response to calcium ion	17/822	34/5658	9.95718e-07	7.2154e-05	6.59383e-05	MEF2C/SYT1/FOS/ADCY8/JUND/JUNB/NLGN1/PKD2/HSPA5/SYT17/JUN/EEF2K/CAMK2D/ADD1/RYR1/MEF2A/SYT11	17
CC	GO:0042788	polysomal ribosome	11/846	18/5894	6.06104e-06	7.36895e-05	5.52377e-05	RPS28/DHX9/RPL32/RPL11/RPL38/RPL31/RPL24/RPL19/RPL30/RPL8/RPS29	11
MF	GO:0051082	unfolded protein binding	19/801	39/5628	2.7509e-07	7.89509e-05	6.90621e-05	HSPA1A/CLU/CANX/HSPA8/HSP90AA1/CALR/PFDN5/HSPA1B/DNAJA4/SERPINH1/HSPA5/PPIA/DNAJB6/CRYAB/NAP1L4/PTGES3/DNAJB1/NKTR/TAPBP	19
BP	GO:1900034	regulation of cellular response to heat	16/822	31/5658	1.20488e-06	8.43001e-05	7.7038e-05	HSPA1A/HSPA8/HSPH1/HSP90AA1/CAMK2G/HSPA1B/DNAJB6/CRYAB/HSF1/PTGES3/CAMK2D/RPA1/DNAJB1/BAG3/ATM/TPR	16
BP	GO:0060322	head development	80/822	333/5658	1.4487e-06	9.89265e-05	9.04044e-05	CKB/UBB/SLIT2/ROBO2/SEMA6D/ROBO1/SYT1/STMN1/ARX/KCNC2/SLC17A7/C12orf57/ZEB2/KIRREL3/NRG1/UNC5C/ERBB4/SRGAP2C/CNTN4/ACSL3/PHACTR1/OPHN1/SPATA5/DSCAML1/GRID2/KAT2A/PRKG1/NFIB/KCNAB1/B2M/NCOA6/RORA/FYN/TNR/HSPA5/MYO16/FOXO3/BCL11B/CTNNB1/BPTF/FGF13/GNAO1/IRS2/CNTNAP2/ZNF365/TACC1/HMGCS1/MAFB/RAF1/SIRT2/BMP7/PTPRG/ALK/KDM6B/STXBP3/CRH/NLGN4X/DNAJB1/NRG3/DOCK7/NRGN/BAG3/ATM/PPARGC1A/WLS/RELN/SEZ6L/DLC…	80
BP	GO:0048813	dendrite morphogenesis	22/822	53/5658	1.47647e-06	9.89265e-05	9.04044e-05	CFL1/NLGN1/PHACTR1/DNM3/CUX1/KIDINS220/PTPRD/DSCAM/FYN/ZNF365/EPHB1/EEF2K/TNIK/MEF2A/IL1RAPL1/RELN/TIAM1/NSMF/TRAK1/SRCIN1/CTNNA2/ITGB1	22
BP	GO:0051129	negative regulation of cellular component organization	70/822	280/5658	1.48707e-06	9.89265e-05	9.04044e-05	SLIT2/HSPA1A/TMSB4X/CLU/ROBO2/PRNP/IQCJ-SCHIP1/SEMA6D/TMSB10/TUBB4A/STMN1/LGALS1/HSPA8/TOM1L2/TMEFF2/NLGN1/SRGAP2C/SPOCK1/PRKD1/LIMA1/LDLRAD4/KAT2A/ADD3/DNM3/HSPA1B/POSTN/ZNF451/B2M/DNAJA4/ITM2C/GAK/FYN/DNM2/CAPZB/TNR/SPRY2/FGF13/IGF1/PLEKHH2/SORL1/ZNF365/DNAJB6/CRYAB/HSF1/EML2/RAF1/SIRT2/MAP4K4/BMP7/PTPRG/ADD1/DNAJB1/BAG3/PSMD10/ATM/PPARGC1A/CEP97/SDCBP/CIB1/DLC1/SPP1/TPR/DENND5A/MDM2/RDX/DAB1/C…	70
BP	GO:0001764	neuron migration	26/822	69/5658	1.54391e-06	0.000101052	9.23465e-05	MEF2C/CCK/DNER/ARX/GPM6A/KIRREL3/NRG1/ERBB4/SRGAP2C/SPOCK1/PHACTR1/NAV1/PRKG1/SDCCAG8/FYN/CTNNB1/FGF13/UNC5D/APBB2/ACAP3/NRG3/RELN/NSMF/DAB1/CTNNA2/DCC	26
BP	GO:0050807	regulation of synapse organization	29/822	82/5658	1.78688e-06	0.000115098	0.000105182	MEF2C/ROBO2/PRNP/CFL1/ASIC2/ZNF804A/GPM6A/NLGN1/IL1RAP/GRID2/ADNP/DNM3/LINGO2/ARHGAP22/TUBA1A/PTPRD/FYN/LRRN1/DGKB/SYNDIG1/CLSTN2/EPHB1/EEF2K/CYFIP1/IL1RAPL1/RELN/TIAM1/SRCIN1/CTNNA2	29
MF	GO:0050839	cell adhesion molecule binding	62/801	238/5628	6.69748e-07	0.000128145	0.000112095	STXBP6/TENM2/HSPA1A/CDH12/EDIL3/ALDOA/HSPA8/CTNNA3/TENM1/NPNT/HNRNPK/TENM3/NRG1/PTPRT/NLGN1/PTPRM/LIMA1/CALR/CD46/PRKCA/BSG/DLG1/POSTN/RPL24/CAST/PTPRD/CAPZB/HSPA5/IST1/RPL29/RAB10/CTNNB1/CALD1/IGF1/CDH9/CDH10/CTNNA1/LRRC4C/RPL23A/SLC3A2/FGF1/TIMP2/NLGN4Y/CDH4/TJP2/CDH13/CDH20/COL4A3/NLGN4X/ADD1/DNAJB1/NCK1/PTPRZ1/FRMD5/ENO1/BAG3/COBLL1/PKP4/SPP1/RDX/CTNNA2/ITGB1	62
CC	GO:0150034	distal axon	31/846	100/5894	1.4141e-05	0.000167517	0.000125571	TENM2/CCK/PCDH9/KCNC2/ZNF804A/GRIK2/GAD1/HSPA8/GPM6A/HSP90AA1/PREX1/UNC5C/OPHN1/TANC1/DSCAM/DNM2/FGF13/GRIK3/SIRT2/TIMP2/APBB2/ACAP3/DOCK7/CYFIP1/ACTG1/TIAM1/CIB1/TRAK1/ACTB/HNRNPR/SYT11	31
CC	GO:0005924	cell-substrate adherens junction	57/846	231/5894	1.55423e-05	0.000175135	0.000131281	HSPB1/HSPA1A/LPP/CFL1/RPL37A/HSPA8/HNRNPK/SORBS1/PDIA3/RPS19/RPS15/RPS8/TLE2/RPLP2/RPL38/LIMA1/CALR/CD46/RPL31/SCARB2/BSG/RPS9/NHS/AKAP12/HSPA1B/B2M/ARHGAP22/GAK/LPXN/DNM2/RPL19/HSPA5/RAB10/CTNNB1/CTNNA1/PPIA/MAP4K4/RPS4X/CDH13/RPS16/ADD1/DOCK7/RPL30/CYFIP1/CASK/RPL8/ACTG1/RPS29/SDCBP/DCTN4/DLC1/AFAP1/RDX/ACTB/GNA13/ENAH/ITGB1	57
CC	GO:0005925	focal adhesion	57/846	231/5894	1.55423e-05	0.000175135	0.000131281	HSPB1/HSPA1A/LPP/CFL1/RPL37A/HSPA8/HNRNPK/SORBS1/PDIA3/RPS19/RPS15/RPS8/TLE2/RPLP2/RPL38/LIMA1/CALR/CD46/RPL31/SCARB2/BSG/RPS9/NHS/AKAP12/HSPA1B/B2M/ARHGAP22/GAK/LPXN/DNM2/RPL19/HSPA5/RAB10/CTNNB1/CTNNA1/PPIA/MAP4K4/RPS4X/CDH13/RPS16/ADD1/DOCK7/RPL30/CYFIP1/CASK/RPL8/ACTG1/RPS29/SDCBP/DCTN4/DLC1/AFAP1/RDX/ACTB/GNA13/ENAH/ITGB1	57
BP	GO:0022604	regulation of cell morphogenesis	56/822	212/5658	2.87041e-06	0.000182002	0.000166323	SLIT2/ROBO2/SEMA6D/ROBO1/CFL1/SYT1/ALDOA/ZEB2/PHIP/PREX1/NLGN1/CALR/RHOBTB3/ADNP/DNM3/DLG1/POSTN/FGD4/CUX1/PTPRD/DSCAM/FYN/DNM2/CAPZB/TNR/IST1/SYT17/CSPG5/FGF13/LRRC4C/EEF2K/CDH4/MYO10/CDC42SE1/ZNF135/STRIP2/CHN1/TNIK/CYFIP1/IL1RAPL1/ATP10A/RELN/TIAM1/SH3D19/CIB1/NSMF/GRIP1/DLC1/SPP1/TRAK1/SRCIN1/SMURF1/RDX/DAB1/GNA13/DCC	56
CC	GO:0030055	cell-substrate junction	57/846	232/5894	1.78271e-05	0.000196098	0.000146995	HSPB1/HSPA1A/LPP/CFL1/RPL37A/HSPA8/HNRNPK/SORBS1/PDIA3/RPS19/RPS15/RPS8/TLE2/RPLP2/RPL38/LIMA1/CALR/CD46/RPL31/SCARB2/BSG/RPS9/NHS/AKAP12/HSPA1B/B2M/ARHGAP22/GAK/LPXN/DNM2/RPL19/HSPA5/RAB10/CTNNB1/CTNNA1/PPIA/MAP4K4/RPS4X/CDH13/RPS16/ADD1/DOCK7/RPL30/CYFIP1/CASK/RPL8/ACTG1/RPS29/SDCBP/DCTN4/DLC1/AFAP1/RDX/ACTB/GNA13/ENAH/ITGB1	57
CC	GO:0034703	cation channel complex	22/846	61/5894	1.83541e-05	0.0001972	0.000147821	KCNIP4/CACNB2/GRIA4/DPP6/KCND2/KCNC2/GRIK2/VWC2/PDE4B/DPP10/SCN1A/NLGN1/PKD2/GRIN3A/KCNQ5/KCNAB1/VWC2L/CNTNAP2/GRIK3/KCNIP1/RYR1/ABHD6	22
BP	GO:0006401	RNA catabolic process	45/822	159/5658	3.91264e-06	0.000244269	0.000223226	CIRBP/HSPB1/UBB/HSPA1A/RPL37A/HSPA8/RPS28/RPS19/RPS15/RPS8/RPS27A/DHX9/HNRNPM/RPS25/RPL32/RPL11/PCBP4/RPLP2/RPL38/RPL31/DDX5/PRKCA/RPS9/HSPA1B/RPS6/RPL24/RPL10/RPL19/RPL29/TOB1/RPL23A/RPS4X/RPS16/RPL30/CNOT1/RPS20/RPL8/PSMD10/ATM/RPS29/CNOT2/RPL35/RPSA/HBS1L/HNRNPR	45
BP	GO:0050773	regulation of dendrite development	21/822	52/5658	4.34455e-06	0.000267124	0.000244113	MEF2C/CFL1/PREX1/CSMD3/NLGN1/SRGAP2C/DNM3/CUX1/PTPRD/SDK1/BMP7/EEF2K/ALK/TNIK/CYFIP1/IL1RAPL1/RELN/TIAM1/NSMF/SRCIN1/DCC	21
CC	GO:0044304	main axon	15/846	34/5894	2.56544e-05	0.000269371	0.000201921	CCK/ROBO2/IQCJ-SCHIP1/TUBB4A/KCNC2/SCN1A/SPOCK1/NAV1/DLG1/KCNAB1/CNTNAP2/ANK1/SIRT2/CRH/TIAM1	15
BP	GO:0045666	positive regulation of neuron differentiation	41/822	141/5658	5.05142e-06	0.00030595	0.000279594	MEF2C/SLIT2/ROBO2/ROBO1/SYT1/ZNF804A/ZEB2/TENM3/VWC2/NLGN1/PRKD1/PCP4/SCARB2/ADNP/TCF12/CUX1/KIDINS220/PTPRD/VWC2L/DSCAM/FYN/HSPA5/IST1/SYT17/ZEB1/BMP7/EEF2K/TIMP2/CDH4/ALK/ARSB/NCK1/CYFIP1/IL1RAPL1/SOX11/RELN/TIAM1/GRIP1/TRAK1/SMURF1/DAB1	41
BP	GO:0099175	regulation of postsynapse organization	16/822	34/5658	5.74855e-06	0.000343053	0.000313501	PRNP/CFL1/ZNF804A/NLGN1/IL1RAP/GRID2/DNM3/ARHGAP22/PTPRD/FYN/DGKB/EEF2K/IL1RAPL1/RELN/TIAM1/SRCIN1	16
MF	GO:0035254	glutamate receptor binding	11/801	17/5628	2.47823e-06	0.000355627	0.000311084	GNAS/PRNP/CANX/OPHN1/DNM3/DLG1/FYN/SYNDIG1/IGSF11/HIP1/SQSTM1	11
CC	GO:0044445	cytosolic part	32/846	110/5894	4.30175e-05	0.000441647	0.000331059	RPL37A/HSPA8/RPS28/RPS19/RPS15/RPS8/RPS27A/RPS25/RPL32/RPL11/RPLP2/RPL38/RPL31/RPS9/RPS6/RPL24/RPL10/RPL19/RPL29/RPL23A/SGTA/ARRDC1-AS1/RPS4X/RPS16/RPL30/RPS20/RPL8/ENO1/PPARGC1A/RPS29/RPL35/RPSA	32
BP	GO:0007610	behavior	58/822	229/5658	7.95912e-06	0.000468089	0.000427765	MEF2C/CCK/SNCG/PRNP/KCND2/SLC17A7/GRIK2/C12orf57/FOS/GAD1/ADCY8/KIRREL3/NRG1/HIPK2/SCN1A/SLC6A1/NLGN1/NCOA2/EGR1/PSAP/TAC1/ATP8A1/NAV2/KAT2A/ADNP/KCNAB1/PCDH17/B2M/SLC24A2/TANC1/SGK1/NOVA1/DSCAM/SDK1/FYN/TNR/CNTNAP4/FGF13/GNAO1/CNTNAP2/C1QL1/SORCS3/SPG11/JUN/PER3/NLGN4Y/ALK/NR1D1/CRH/NLGN4X/PTPRZ1/NRGN/LEPR/RELN/SEZ6L/GRID1/DAB1/ITGB1	58
BP	GO:0007612	learning	20/822	50/5658	8.73589e-06	0.000506432	0.000462805	CCK/FOS/SLC6A1/TAC1/ATP8A1/SLC24A2/TANC1/FYN/TNR/FGF13/CNTNAP2/C1QL1/SORCS3/JUN/NLGN4Y/CRH/NLGN4X/NRGN/RELN/ITGB1	20
BP	GO:0019083	viral transcription	31/822	97/5658	9.01602e-06	0.00051531	0.000470918	RPL37A/RPS28/RPS19/RPS15/RPS8/RPS27A/DHX9/RPS25/RPL32/RPL11/RPLP2/RPL38/RPL31/RPS9/RPS6/RPL24/RPL10/RPL19/RPL29/RPL23A/JUN/TRIM8/RPS4X/RPS16/RPL30/RPS20/RPL8/RPS29/RPL35/TPR/RPSA	31
CC	GO:0005844	polysome	14/846	32/5894	5.36232e-05	0.000538564	0.000403708	RPS28/DHX9/RPL32/RPL11/RPL38/CALR/RPL31/RPS6/RPL24/RPL19/RPS4X/RPL30/RPL8/RPS29	14
BP	GO:0051965	positive regulation of synapse assembly	13/822	25/5658	1.117e-05	0.000629554	0.000575321	ASIC2/NLGN1/IL1RAP/GRID2/ADNP/LINGO2/PTPRD/LRRN1/SYNDIG1/CLSTN2/EPHB1/EEF2K/IL1RAPL1	13
MF	GO:0008092	cytoskeletal protein binding	85/801	379/5628	5.57773e-06	0.000640324	0.000560122	GABARAPL2/KIF26B/CACNB2/TMSB4X/CLU/PRNP/CDH12/TMSB10/CFL1/STMN1/ALDOA/CTNNA3/HSPH1/ADCY8/HSP90AA1/SORBS1/KLHL20/ARL4C/PXK/PHACTR4/PDE4B/UNC5C/PKD2/PHACTR1/OPHN1/LIMA1/ADD3/ADNP/DNM3/DIAPH2/DLG1/FGD4/FYN/DNM2/SNTG1/CAPZB/MYO16/RAB10/CALD1/FGF13/CDH9/NUMA1/PLEKHH2/KLHL5/CDH10/TPPP/CTNNA1/ANK1/CRYAB/EML2/MAP4K4/MTUS1/RTCB/PAWR/KIFC3/CAMK2D/CDH4/CDH13/CDH20/ADD1/IQGAP2/MYO10/NCK1/HIP1/CYFIP1/FRMD5/MY…	85
MF	GO:0045296	cadherin binding	41/801	146/5628	7.74915e-06	0.000741335	0.000648482	STXBP6/HSPA1A/CDH12/ALDOA/HSPA8/CTNNA3/HNRNPK/PTPRT/PTPRM/LIMA1/CD46/BSG/DLG1/RPL24/CAST/CAPZB/HSPA5/IST1/RPL29/RAB10/CTNNB1/CALD1/CDH9/CDH10/CTNNA1/RPL23A/SLC3A2/CDH4/TJP2/CDH13/CDH20/ADD1/DNAJB1/NCK1/ENO1/BAG3/COBLL1/PKP4/RDX/CTNNA2/ITGB1	41
CC	GO:0015934	large ribosomal subunit	14/846	33/5894	8.09757e-05	0.000779391	0.000584233	RPL37A/RPL32/RPL11/RPLP2/RPL38/RPL31/RPL24/RPL10/RPL19/RPL29/RPL23A/RPL30/RPL8/RPL35	14
CC	GO:0022625	cytosolic large ribosomal subunit	14/846	33/5894	8.09757e-05	0.000779391	0.000584233	RPL37A/RPL32/RPL11/RPLP2/RPL38/RPL31/RPL24/RPL10/RPL19/RPL29/RPL23A/RPL30/RPL8/RPL35	14
CC	GO:1902495	transmembrane transporter complex	29/846	99/5894	8.49329e-05	0.000800796	0.000600277	KCNIP4/ATP1B1/CACNB2/GRIA4/DPP6/KCND2/KCNC2/GRIK2/VWC2/ATP1B2/PDE4B/DPP10/SCN1A/PIDD1/NLGN1/PKD2/GRIN3A/KCNQ5/GRID2/DLG1/KCNAB1/VWC2L/CNTNAP2/GRIK3/KCNIP1/ABCA2/RYR1/GABRB1/ABHD6	29
BP	GO:0010976	positive regulation of neuron projection development	32/822	104/5658	1.56497e-05	0.000869953	0.000795011	SLIT2/ROBO2/ROBO1/SYT1/ZNF804A/ZEB2/TENM3/NLGN1/PRKD1/SCARB2/ADNP/CUX1/KIDINS220/PTPRD/DSCAM/FYN/HSPA5/IST1/SYT17/BMP7/EEF2K/CDH4/ALK/ARSB/NCK1/CYFIP1/IL1RAPL1/RELN/TIAM1/GRIP1/TRAK1/SMURF1	32
BP	GO:0007215	glutamate receptor signaling pathway	17/822	40/5658	1.59984e-05	0.00087732	0.000801743	MEF2C/PRNP/GRIA4/GRIK2/GRM8/NLGN1/GRIN3A/GRID2/GRM7/DLG1/FYN/GRIK3/CRH/PPARGC1A/RELN/TIAM1/GRID1	17
BP	GO:0007611	learning or memory	30/822	95/5658	1.63576e-05	0.000885057	0.000808813	MEF2C/CCK/PRNP/SLC17A7/FOS/ADCY8/SLC6A1/TAC1/ATP8A1/KAT2A/ADNP/KCNAB1/B2M/SLC24A2/TANC1/SGK1/FYN/TNR/FGF13/CNTNAP2/C1QL1/SORCS3/JUN/NLGN4Y/CRH/NLGN4X/PTPRZ1/NRGN/RELN/ITGB1	30
BP	GO:0006412	translation	50/822	193/5658	1.76083e-05	0.000940193	0.000859199	CIRBP/HSPB1/EIF1/EEF1A1/RPL37A/RPS28/RPS19/RPS15/RPS8/RPS27A/DHX9/RPS25/QKI/RPL32/RPL11/RPLP2/RPL38/CALR/RBMS3/RPL31/RPS9/RPS6/RPL24/RPL10/RPL19/RPL29/FOXO3/CPEB2/RBM4B/TOB1/RPL23A/EEF2K/RPS4X/RPS16/NCK1/RPL30/CNOT1/CYFIP1/RPS20/RPL8/RPS29/CNOT2/CNBP/RPL35/MKNK1/TPR/RPSA/HBS1L/HNRNPR/SECISBP2L	50
CC	GO:1990351	transporter complex	29/846	100/5894	0.000103623	0.000957476	0.000717725	KCNIP4/ATP1B1/CACNB2/GRIA4/DPP6/KCND2/KCNC2/GRIK2/VWC2/ATP1B2/PDE4B/DPP10/SCN1A/PIDD1/NLGN1/PKD2/GRIN3A/KCNQ5/GRID2/DLG1/KCNAB1/VWC2L/CNTNAP2/GRIK3/KCNIP1/ABCA2/RYR1/GABRB1/ABHD6	29
BP	GO:0031345	negative regulation of cell projection organization	27/822	82/5658	1.85295e-05	0.000958844	0.000876244	SLIT2/PRNP/SEMA6D/LGALS1/NLGN1/SRGAP2C/SPOCK1/DNM3/B2M/ITM2C/GAK/FYN/DNM2/CAPZB/TNR/SPRY2/FGF13/ZNF365/MAP4K4/PTPRG/CEP97/CIB1/SPP1/DENND5A/MDM2/DAB1/DCC	27
BP	GO:0009266	response to temperature stimulus	29/822	91/5658	1.85948e-05	0.000958844	0.000876244	CIRBP/VGF/HSPA1A/FOS/HSPA8/HSPH1/HSP90AA1/CAMK2G/HSPA1B/ST8SIA1/DNAJA4/HSPA5/IGF1/TRPM3/DNAJB6/CRYAB/HSF1/FGF1/EPHB1/PTGES3/CAMK2D/SST/RPA1/DNAJB1/ZNF516/BAG3/ATM/PPARGC1A/TPR	29
BP	GO:0008380	RNA splicing	46/822	173/5658	1.86665e-05	0.000958844	0.000876244	CIRBP/SNRNP70/KHDRBS3/HSPA1A/TMBIM6/HSPA8/HNRNPK/NONO/DHX9/HNRNPM/QKI/RBFOX1/SFSWAP/SRSF2/CLK1/U2SURP/DDX5/HNRNPH3/BCAS2/NOVA1/SON/SNRPD2/MBNL1/SF1/PABPN1/RBM4B/CLK3/RTCB/SRRM1/UBL5/SFPQ/HNRNPA3/DAZAP1/CLASRP/ZNF326/PRPF38B/SRRM2/PCF11/PPARGC1A/SYMPK/ACIN1/CWF19L2/NSRP1/TRA2B/HNRNPR/CPSF7	46
BP	GO:0097061	dendritic spine organization	13/822	26/5658	1.93924e-05	0.000977821	0.000893586	PRNP/CFL1/ZNF804A/NLGN1/DNM3/TANC1/FYN/ZNF365/EPHB1/EEF2K/RELN/TIAM1/SRCIN1	13
BP	GO:0043043	peptide biosynthetic process	52/822	204/5658	1.95179e-05	0.000977821	0.000893586	CIRBP/HSPB1/EIF1/EEF1A1/RPL37A/RPS28/RPS19/RPS15/RPS8/RPS27A/DHX9/RPS25/QKI/RPL32/RPL11/RPLP2/RPL38/CALR/RBMS3/RPL31/RPS9/RPS6/RPL24/RPL10/RPL19/RPL29/FOXO3/CPEB2/PCSK5/RBM4B/MGST2/TOB1/RPL23A/EEF2K/RPS4X/RPS16/NCK1/RPL30/CNOT1/CYFIP1/RPS20/RPL8/RPS29/CNOT2/CNBP/RPL35/MKNK1/TPR/RPSA/HBS1L/HNRNPR/SECISBP2L	52
BP	GO:0050890	cognition	33/822	110/5658	2.081e-05	0.00102984	0.000941124	MEF2C/CCK/PRNP/SLC17A7/C12orf57/FOS/ADCY8/SLC6A1/TAC1/ATP8A1/KAT2A/ADNP/KCNAB1/B2M/SLC24A2/TANC1/SGK1/FYN/TNR/FGF13/CNTNAP2/C1QL1/SORCS3/SLC1A4/JUN/NLGN4Y/CRH/NLGN4X/PTPRZ1/CYFIP1/NRGN/RELN/ITGB1	33
BP	GO:0010720	positive regulation of cell development	58/822	236/5658	2.11672e-05	0.0010349	0.000945746	MEF2C/SLIT2/ROBO2/IL6ST/ROBO1/SYT1/ZNF804A/ZEB2/TENM3/PREX1/VWC2/NLGN1/SRGAP2C/PRKD1/CALR/PCP4/SCARB2/ADNP/TCF12/CUX1/KIDINS220/ATP6AP1/MAN2A1/PTPRD/VWC2L/DSCAM/FYN/DNM2/HSPA5/IST1/SYT17/CTNNB1/CSPG5/ZEB1/IGF1/ZNF365/SIRT2/BMP7/EEF2K/TIMP2/CDH4/ALK/ADD1/ARSB/NCK1/PTPRZ1/CYFIP1/RFX3/IL1RAPL1/SOX11/RELN/TIAM1/CIB1/NSMF/GRIP1/TRAK1/SMURF1/DAB1	58
BP	GO:0006518	peptide metabolic process	63/822	263/5658	2.21257e-05	0.00106888	0.000976802	CIRBP/HSPB1/SNRNP70/EIF1/EEF1A1/CLU/PRNP/RPL37A/HSPA8/HSP90AA1/RPS28/RPS19/RPS15/RPS8/RPS27A/DHX9/RPS25/QKI/RPL32/RPL11/PAM/RPLP2/RPL38/CALR/RBMS3/RPL31/RPS9/RPS6/RPL24/RPL10/TRHDE/RPL19/RPL29/FOXO3/CPEB2/PCSK5/IGF1/RBM4B/MGST2/TOB1/SORL1/RPL23A/EEF2K/RPS4X/RPS16/NCK1/RPL30/CNOT1/CYFIP1/RPS20/RPL8/BAG3/RPS29/CNOT2/CNBP/RPL35/MKNK1/TPR/RPSA/TAPBP/HBS1L/HNRNPR/SECISBP2L	63
CC	GO:0019897	extrinsic component of plasma membrane	24/846	77/5894	0.000118406	0.00107262	0.000804036	GNAS/CDH12/GNAI1/TF/KCNAB1/FYN/CTNNB1/CDH9/NUMA1/GNAO1/GNG7/CDH10/GRAMD1A/CTNNA1/DTNA/CDH4/CDH13/KCNIP1/CDH20/HIP1/TIAM1/GNA14/GNA13/CTNNA2	24
BP	GO:0010769	regulation of cell morphogenesis involved in differentiation	36/822	125/5658	2.39881e-05	0.00114522	0.00104657	SLIT2/ROBO2/SEMA6D/ROBO1/CFL1/ZEB2/PREX1/NLGN1/CALR/ADNP/DNM3/POSTN/CUX1/PTPRD/DSCAM/DNM2/TNR/IST1/CSPG5/FGF13/LRRC4C/EEF2K/CDH4/CHN1/TNIK/CYFIP1/IL1RAPL1/RELN/TIAM1/CIB1/NSMF/SPP1/TRAK1/SRCIN1/DAB1/DCC	36
CC	GO:0098797	plasma membrane protein complex	59/846	259/5894	0.000132554	0.00117769	0.0008828	KCNIP4/ATP1B1/GNAS/CACNB2/IL6ST/CDH12/GRIA4/DPP6/SGCZ/KCND2/KCNC2/GRIK2/NPNT/SORBS1/VWC2/ATP1B2/PDE4B/DPP10/SCN1A/TNK2/NLGN1/GNAI1/SGCD/TF/GRIN3A/KCNQ5/GRID2/PRKCA/DLG1/KCNAB1/B2M/ATP6AP1/VWC2L/HLA-A/SNTG1/CTNNB1/IGF1/SGCE/CDH9/GNAO1/GNG7/CDH10/CNTNAP2/GRIK3/CTNNA1/SLC3A2/CDH4/CDH13/KCNIP1/CDH20/ABCA2/HIP1/RYR1/SDCBP/GNA14/ABHD6/GNA13/GABBR1/ITGB1	59
BP	GO:0050805	negative regulation of synaptic transmission	14/822	30/5658	2.5134e-05	0.00118598	0.00108381	GRIK2/ADCY8/SLC6A1/GNAI1/GRID2/ADNP/PCDH17/SLC24A2/TNR/GRIK3/SORCS3/NLGN4X/ABHD6/SYT11	14
BP	GO:0019080	viral gene expression	31/822	102/5658	2.78195e-05	0.0012976	0.00118582	RPL37A/RPS28/RPS19/RPS15/RPS8/RPS27A/DHX9/RPS25/RPL32/RPL11/RPLP2/RPL38/RPL31/RPS9/RPS6/RPL24/RPL10/RPL19/RPL29/RPL23A/JUN/TRIM8/RPS4X/RPS16/RPL30/RPS20/RPL8/RPS29/RPL35/TPR/RPSA	31
BP	GO:0044265	cellular macromolecule catabolic process	87/822	398/5658	2.86083e-05	0.00131923	0.00120559	CIRBP/HSPB1/GABARAPL2/UBB/ITCH/HSPA1A/CLU/RPL37A/HSPA8/HSP90AA1/RPS28/KLHL20/RPS19/MANBA/RPS15/RPS8/RPS27A/HIPK2/TRIM2/DHX9/HNRNPM/RPS25/SPSB3/RPL32/RPL11/PCBP4/OPHN1/RPLP2/RPL38/RNF213/RPL31/DDX5/PRKCA/RPS9/HSPA1B/RPS6/RPL24/RPL10/RNF130/SMARCC1/RPL19/HSPA5/RPL29/PELI1/SEL1L/CTNNB1/TMEM259/TOB1/UBXN2A/USP32/WWP2/HSF1/RNF13/RPL23A/ERI1/SIRT2/UBE2H/SGTA/CTSS/RPS4X/NR1D1/RPS16/ANKIB1/RNF144B/RPL30/…	87
CC	GO:0099060	integral component of postsynaptic specialization membrane	10/846	20/5894	0.000165593	0.00143658	0.00107686	KCND2/ERBB4/NLGN1/GRID2/CDH10/LRRC4C/SORCS3/CLSTN2/GRID1/DCC	10
CC	GO:0022627	cytosolic small ribosomal subunit	13/846	31/5894	0.000167911	0.00143658	0.00107686	RPS28/RPS19/RPS15/RPS8/RPS27A/RPS25/RPS9/RPS6/RPS4X/RPS16/RPS20/RPS29/RPSA	13
BP	GO:0106027	neuron projection organization	13/822	27/5658	3.24692e-05	0.00148045	0.00135291	PRNP/CFL1/ZNF804A/NLGN1/DNM3/TANC1/FYN/ZNF365/EPHB1/EEF2K/RELN/TIAM1/SRCIN1	13
BP	GO:0034605	cellular response to heat	19/822	50/5658	3.46106e-05	0.00156055	0.00142612	HSPA1A/HSPA8/HSPH1/HSP90AA1/CAMK2G/HSPA1B/ST8SIA1/HSPA5/DNAJB6/CRYAB/HSF1/FGF1/PTGES3/CAMK2D/RPA1/DNAJB1/BAG3/ATM/TPR	19
CC	GO:0098590	plasma membrane region	97/846	482/5894	0.000186639	0.00156776	0.0011752	ATP1B1/TENM2/CNTN5/GNAS/CAMK2N1/EEF1A1/ROBO2/GAD2/GRIA4/CANX/CFL1/SYT1/KCND2/KCNC2/GRIK2/ADCYAP1R1/ADCY8/GPM6A/CADM1/ATP1B2/GRM8/ERBB4/SLC6A1/NLGN1/BAALC/PKD2/TF/LIMA1/GRIN3A/GRID2/ADD3/DNM3/NHS/GRM7/DLG1/PCDH17/DRAM2/TANC1/DNM2/SNTG1/MAP7/CNTNAP4/CTNNB1/CSPG5/SPRY2/SGCE/CDH9/STAMBP/CDH10/CNTNAP2/KCTD8/GRIK3/CTNNA1/ANK1/SYNDIG1/LRRC4C/CRYAB/SORCS3/CLSTN2/SNCAIP/SLC3A2/NLGN4Y/BBS9/CDH13/STXBP3/SLC…	97
BP	GO:0043604	amide biosynthetic process	58/822	240/5658	3.59012e-05	0.00160096	0.00146304	CIRBP/HSPB1/EIF1/EEF1A1/ST3GAL5/RPL37A/RPS28/RPS19/RPS15/RPS8/RPS27A/ST8SIA4/DHX9/RPS25/QKI/ACSL3/RPL32/RPL11/RPLP2/RPL38/CALR/RBMS3/RPL31/RPS9/RPS6/RPL24/RPL10/ST6GALNAC3/RPL19/RPL29/FOXO3/SCD5/CPEB2/PCSK5/RBM4B/MGST2/TOB1/RPL23A/EEF2K/RPS4X/RPS16/NCK1/RPL30/CNOT1/CYFIP1/RPS20/RPL8/ELOVL5/RPS29/CNOT2/CNBP/RPL35/MKNK1/TPR/RPSA/HBS1L/HNRNPR/SECISBP2L	58
CC	GO:0005911	cell-cell junction	51/846	219/5894	0.000212959	0.00175691	0.00131698	ATP1B1/STXBP6/KAZN/PDZD2/CDH12/CFL1/PCDH9/ADCYAP1R1/CTNNA3/CADM1/SORBS1/USP53/SCN1A/PKD2/PTPRM/FRMD4A/ADD3/NHS/DLG1/TMEM47/SDCCAG8/RAB10/CTNNB1/FRMD4B/PTPRK/FGF13/CDH9/UBA1/CDH10/CNTNAP2/CTNNA1/IGSF11/SIRT2/KIFC3/CDH4/TJP2/CDH13/CDH20/ADD1/NCK1/CASK/MYO1E/TIAM1/SYMPK/PKP4/SLC8A1/RDX/PLEKHA7/ARHGAP17/CTNNA2/ITGB1	51
CC	GO:0034702	ion channel complex	26/846	90/5894	0.000249857	0.00202515	0.00151806	KCNIP4/CACNB2/GRIA4/DPP6/KCND2/KCNC2/GRIK2/VWC2/PDE4B/DPP10/SCN1A/PIDD1/NLGN1/PKD2/GRIN3A/KCNQ5/GRID2/DLG1/KCNAB1/VWC2L/CNTNAP2/GRIK3/KCNIP1/RYR1/GABRB1/ABHD6	26
CC	GO:0030426	growth cone	20/846	62/5894	0.000258099	0.00205589	0.0015411	TENM2/PCDH9/ZNF804A/GPM6A/HSP90AA1/PREX1/UNC5C/DSCAM/DNM2/FGF13/SIRT2/TIMP2/APBB2/ACAP3/DOCK7/CYFIP1/TIAM1/CIB1/TRAK1/HNRNPR	20
BP	GO:0002181	cytoplasmic translation	16/822	39/5658	4.81317e-05	0.00212303	0.00194014	RPS28/DHX9/RPL32/RPL11/RPL38/RPL31/RPL24/RPL19/RPL29/CPEB2/NCK1/RPL30/RPL8/RPS29/CNBP/RPSA	16
CC	GO:0099568	cytoplasmic region	42/846	173/5894	0.000298837	0.00234005	0.0017541	HSPB1/STXBP6/EEF1A1/CANX/TUBB4A/CFL1/GRIK2/GAD1/PKD2/GNAI1/RHOBTB3/PVALB/ADD3/GRM7/AKAP12/KCNAB1/PLA2G4C/RAB10/CTNNB1/CALD1/NUMA1/PLEKHH2/ITPR2/GRIK3/FGF1/AP3B1/SFPQ/MYO10/FNBP1/HIP1/RYR1/ENO1/WLS/DCTN4/NSMF/DLC1/TRAK1/ASTN2/FGFR2/RDX/ACTB/CTNNA2	42
BP	GO:0042026	protein refolding	10/822	18/5658	5.73059e-05	0.00241501	0.00220697	SNRNP70/HSPA1A/HSPA8/HSP90AA1/HSPA1B/B2M/DNAJA4/HSPA5/PPIA/NKTR	10
BP	GO:0051962	positive regulation of nervous system development	56/822	233/5658	5.77271e-05	0.00241501	0.00220697	MEF2C/SLIT2/ROBO2/IL6ST/ROBO1/SYT1/ASIC2/ZNF804A/ZEB2/TENM3/VWC2/NLGN1/SRGAP2C/PRKD1/PCP4/IL1RAP/GRID2/SCARB2/ADNP/LINGO2/TCF12/CUX1/KIDINS220/MAN2A1/PTPRD/VWC2L/DSCAM/FYN/HSPA5/IST1/SYT17/LRRN1/CTNNB1/ZEB1/ZNF365/SYNDIG1/CLSTN2/EPHB1/BMP7/EEF2K/TIMP2/CDH4/ALK/ARSB/NCK1/PTPRZ1/CYFIP1/IL1RAPL1/SOX11/RELN/TIAM1/NSMF/GRIP1/TRAK1/SMURF1/DAB1	56
CC	GO:0030427	site of polarized growth	20/846	63/5894	0.000328175	0.00252695	0.0018942	TENM2/PCDH9/ZNF804A/GPM6A/HSP90AA1/PREX1/UNC5C/DSCAM/DNM2/FGF13/SIRT2/TIMP2/APBB2/ACAP3/DOCK7/CYFIP1/TIAM1/CIB1/TRAK1/HNRNPR	20
CC	GO:0099634	postsynaptic specialization membrane	12/846	29/5894	0.000347722	0.00263357	0.00197413	KCND2/ERBB4/NLGN1/GRID2/DLG1/CDH10/LRRC4C/SORCS3/CLSTN2/TIAM1/GRID1/DCC	12
CC	GO:0015935	small ribosomal subunit	13/846	33/5894	0.000353445	0.00263374	0.00197425	RPS28/RPS19/RPS15/RPS8/RPS27A/RPS25/RPS9/RPS6/RPS4X/RPS16/RPS20/RPS29/RPSA	13
BP	GO:0044087	regulation of cellular component biogenesis	80/822	367/5658	6.77756e-05	0.00280646	0.0025647	MEF2C/STXBP6/TENM2/CCK/SLIT2/HSPA1A/TMSB4X/CLU/ROBO2/TMSB10/TUBB4A/STMN1/ASIC2/HSPA8/GPM6A/TENM1/HSP90AA1/PREX1/TMEFF2/NLGN1/TAC1/SRGAP2C/LDLRAD4/IL1RAP/GRID2/KAT2A/ADD3/PRKCA/ADNP/DNM3/LINGO2/DLG1/HSPA1B/ZNF451/DNAJA4/STAG2/SDCCAG8/PTPRD/DNM2/CAPZB/LRRN1/CTNNB1/NUMA1/SORL1/TPPP/SYNDIG1/DNAJB6/CRYAB/HSF1/EML2/JUN/CLSTN2/RAF1/SIRT2/SNCAIP/MAP4K4/EPHB1/BMP7/EEF2K/RPA1/GPM6B/ADD1/IQGAP2/DNAJB1/MYO10…	80
BP	GO:0007411	axon guidance	34/822	121/5658	6.98158e-05	0.00283313	0.00258906	SLIT2/ROBO2/SEMA6D/ROBO1/ARX/UNC5C/EPHA6/CNTN4/PTPRM/OPHN1/DSCAML1/PRKCA/BSG/NFIB/RPL24/DSCAM/FYN/TNR/BCL11B/UNC5D/IRS2/GAB2/EPHB1/BMP7/APBB2/CDH4/NTN4/CHN1/CYFIP1/RELN/UNC5B/DAB1/ENAH/DCC	34
BP	GO:0097485	neuron projection guidance	34/822	121/5658	6.98158e-05	0.00283313	0.00258906	SLIT2/ROBO2/SEMA6D/ROBO1/ARX/UNC5C/EPHA6/CNTN4/PTPRM/OPHN1/DSCAML1/PRKCA/BSG/NFIB/RPL24/DSCAM/FYN/TNR/BCL11B/UNC5D/IRS2/GAB2/EPHB1/BMP7/APBB2/CDH4/NTN4/CHN1/CYFIP1/RELN/UNC5B/DAB1/ENAH/DCC	34
CC	GO:0008328	ionotropic glutamate receptor complex	10/846	22/5894	0.000441189	0.00308832	0.00231501	GRIA4/GRIK2/VWC2/NLGN1/GRIN3A/GRID2/DLG1/VWC2L/GRIK3/ABHD6	10
CC	GO:0048786	presynaptic active zone	10/846	22/5894	0.000441189	0.00308832	0.00231501	CANX/SLC17A7/GAD1/ADCY8/GPM6A/GRM7/CTNNB1/CDH10/CTNNA2/SYT11	10
CC	GO:0098878	neurotransmitter receptor complex	10/846	22/5894	0.000441189	0.00308832	0.00231501	GRIA4/GRIK2/VWC2/NLGN1/GRIN3A/GRID2/DLG1/VWC2L/GRIK3/ABHD6	10
CC	GO:0098948	intrinsic component of postsynaptic specialization membrane	10/846	22/5894	0.000441189	0.00308832	0.00231501	KCND2/ERBB4/NLGN1/GRID2/CDH10/LRRC4C/SORCS3/CLSTN2/GRID1/DCC	10
BP	GO:0048013	ephrin receptor signaling pathway	13/822	29/5658	8.28307e-05	0.00332799	0.0030413	VAV3/EPHA6/FYN/EPHB1/SS18/NCK1/CHN1/ACTG1/TIAM1/SDCBP/VAV2/ACTB/RBPJ	13
BP	GO:0061077	chaperone-mediated protein folding	11/822	22/5658	8.64861e-05	0.00344079	0.00314438	HSPB1/HSPA1A/CLU/HSPA8/HSPH1/HSPA1B/GAK/HSPA5/SGTA/PTGES3/DNAJB1	11
BP	GO:0009408	response to heat	22/822	66/5658	8.86755e-05	0.00349364	0.00319268	HSPA1A/HSPA8/HSPH1/HSP90AA1/CAMK2G/HSPA1B/ST8SIA1/DNAJA4/HSPA5/IGF1/DNAJB6/CRYAB/HSF1/FGF1/PTGES3/CAMK2D/SST/RPA1/DNAJB1/BAG3/ATM/TPR	22
BP	GO:0034655	nucleobase-containing compound catabolic process	56/822	238/5658	0.00010748	0.00419379	0.00383251	CIRBP/HSPB1/UBB/HSPA1A/ALDOA/RPL37A/HSPA8/RPS28/RPS19/RPS15/RPS8/RPS27A/PDE4B/PDE1A/DHX9/HNRNPM/RPS25/RPL32/RPL11/PCBP4/RPLP2/RPL38/RPL31/DDX5/PRKCA/RPS9/HSPA1B/RPS6/RPL24/RPL10/PDE8A/RPL19/RPL29/IGF1/TOB1/HSF1/RPL23A/ERI1/RPS4X/SAMHD1/RPS16/RPL30/CNOT1/RPS20/RPL8/ENO1/PSMD10/ATM/PPARGC1A/RPS29/CNOT2/RPL35/TPR/RPSA/HBS1L/HNRNPR	56
CC	GO:0000785	chromatin	42/846	179/5894	0.000642093	0.00436245	0.0032701	MEF2C/ZEB2/HNRNPK/HMGN5/JUND/JUNB/DHX9/TRPS1/NRIP1/MCMBP/MAF/KAT2A/HMGN3/TCF12/SMARCC1/STAG2/NCOR2/IST1/CTNNB1/BPTF/UBA1/RUNX2/HSF1/NACC2/JUN/SIRT2/PAWR/NR1D1/SFPQ/SS18/ASXL1/PPARD/STAG1/RFX3/PPP1R10/MEF2A/PPARGC1A/PHC2/NSMF/PHF10/GATAD2A/ACTB	42
BP	GO:0043484	regulation of RNA splicing	19/822	54/5658	0.000117673	0.00454777	0.004156	CIRBP/SNRNP70/KHDRBS3/HSPA1A/TMBIM6/HNRNPK/RBFOX1/SFSWAP/SRSF2/CLK1/DDX5/SON/MBNL1/RBM4B/CLK3/DAZAP1/ZNF326/NSRP1/TRA2B	19
CC	GO:0034705	potassium channel complex	11/846	27/5894	0.000718941	0.00481378	0.00360842	KCNIP4/DPP6/KCND2/KCNC2/GRIK2/DPP10/KCNQ5/KCNAB1/CNTNAP2/GRIK3/KCNIP1	11
CC	GO:0016363	nuclear matrix	15/846	44/5894	0.000782892	0.00509431	0.0038187	CFL1/TENM1/SORBS1/NONO/HNRNPM/STAG2/NCOR2/NUMA1/SRRM1/SFPQ/STAG1/ZNF326/CASK/NSMF/PHACTR3	15
CC	GO:0044306	neuron projection terminus	15/846	44/5894	0.000782892	0.00509431	0.0038187	CCK/SYT1/KCNC2/GRIK2/GAD1/HSPA8/OPHN1/TANC1/SCRG1/GRIK3/CYFIP1/ACTG1/ACTB/HNRNPR/SYT11	15
BP	GO:0051963	regulation of synapse assembly	15/822	38/5658	0.000139922	0.00535663	0.00489518	MEF2C/ROBO2/ASIC2/NLGN1/IL1RAP/GRID2/ADNP/LINGO2/PTPRD/LRRN1/SYNDIG1/CLSTN2/EPHB1/EEF2K/IL1RAPL1	15
CC	GO:0005938	cell cortex	33/846	133/5894	0.000864348	0.00554623	0.00415746	STXBP6/EEF1A1/CFL1/GAD1/PKD2/GNAI1/RHOBTB3/PVALB/ADD3/GRM7/AKAP12/PLA2G4C/RAB10/CTNNB1/CALD1/NUMA1/PLEKHH2/ITPR2/FGF1/MYO10/FNBP1/HIP1/RYR1/ENO1/DCTN4/NSMF/DLC1/TRAK1/ASTN2/FGFR2/RDX/ACTB/CTNNA2	33
BP	GO:0043603	cellular amide metabolic process	72/822	330/5658	0.00015409	0.00584388	0.00534046	CIRBP/HSPB1/SNRNP70/EIF1/EEF1A1/CLU/PRNP/ST3GAL5/RPL37A/HSPA8/HSP90AA1/RPS28/RPS19/RPS15/RPS8/RPS27A/ST8SIA4/ACER3/DHX9/RPS25/PSAP/QKI/ACSL3/RPL32/RPL11/PAM/RPLP2/RPL38/CALR/RBMS3/RPL31/RPS9/RPS6/RPL24/RPL10/TRHDE/ST6GALNAC3/RPL19/RPL29/FOXO3/SCD5/CPEB2/PCSK5/IGF1/RBM4B/MGST2/TOB1/SORL1/HMGCS1/RPL23A/EEF2K/RPS4X/RPS16/NCK1/RPL30/CNOT1/CYFIP1/RPS20/RPL8/BAG3/ELOVL5/RPS29/CNOT2/CNBP/RPL35/MKNK1/TPR…	72
CC	GO:0000790	nuclear chromatin	31/846	123/5894	0.000928864	0.00587856	0.00440658	MEF2C/ZEB2/HNRNPK/JUND/JUNB/DHX9/TRPS1/NRIP1/MCMBP/KAT2A/TCF12/SMARCC1/NCOR2/CTNNB1/BPTF/RUNX2/NACC2/JUN/SIRT2/PAWR/NR1D1/SS18/ASXL1/PPARD/RFX3/MEF2A/PPARGC1A/NSMF/PHF10/GATAD2A/ACTB	31
BP	GO:0010770	positive regulation of cell morphogenesis involved in differentiation	21/822	64/5658	0.000164616	0.0061853	0.00565246	SLIT2/ROBO2/ROBO1/ZEB2/PREX1/CALR/ADNP/CUX1/PTPRD/DSCAM/DNM2/IST1/CSPG5/EEF2K/CDH4/CYFIP1/IL1RAPL1/RELN/TIAM1/CIB1/TRAK1	21
CC	GO:0099056	integral component of presynaptic membrane	10/846	24/5894	0.00101946	0.00636146	0.00476856	CANX/ADCY8/GPM6A/ERBB4/SLC6A1/PCDH17/CDH9/CDH10/SLC6A11/SYT11	10
CC	GO:0098889	intrinsic component of presynaptic membrane	11/846	28/5894	0.0010327	0.00636146	0.00476856	CNTN5/CANX/ADCY8/GPM6A/ERBB4/SLC6A1/PCDH17/CDH9/CDH10/SLC6A11/SYT11	11
BP	GO:0044270	cellular nitrogen compound catabolic process	57/822	248/5658	0.000183363	0.00682649	0.00623842	CIRBP/HSPB1/UBB/HSPA1A/ALDOA/RPL37A/HSPA8/TET2/RPS28/RPS19/RPS15/RPS8/RPS27A/PDE4B/PDE1A/DHX9/HNRNPM/RPS25/RPL32/RPL11/PCBP4/RPLP2/RPL38/RPL31/DDX5/PRKCA/RPS9/HSPA1B/RPS6/RPL24/RPL10/PDE8A/RPL19/RPL29/IGF1/TOB1/HSF1/RPL23A/ERI1/RPS4X/SAMHD1/RPS16/RPL30/CNOT1/RPS20/RPL8/ENO1/PSMD10/ATM/PPARGC1A/RPS29/CNOT2/RPL35/TPR/RPSA/HBS1L/HNRNPR	57
CC	GO:0005913	cell-cell adherens junction	19/846	64/5894	0.00115544	0.00702384	0.00526508	STXBP6/CDH12/CTNNA3/SORBS1/PTPRM/RAB10/CTNNB1/CDH9/CDH10/CTNNA1/KIFC3/CDH4/CDH13/CDH20/ADD1/PKP4/RDX/PLEKHA7/CTNNA2	19
BP	GO:0048167	regulation of synaptic plasticity	19/822	56/5658	0.000204238	0.00753451	0.00688545	MEF2C/PRNP/GRIK2/ADCY8/NLGN1/CNTN4/GRID2/KAT2A/SLC24A2/TNR/IGSF11/SORCS3/FGF14/CRH/NRGN/RELN/NSMF/ABHD6/SQSTM1	19
BP	GO:0006886	intracellular protein transport	79/822	375/5658	0.000247052	0.00895123	0.00818012	HSPB1/ATP1B1/SRP14/UBB/CLU/PRNP/CEMIP/RPL37A/HSPA8/TENM1/HSP90AA1/RPS28/TOM1L2/RPS19/RPS15/ARL4C/RPS8/RPS27A/NLGN1/RPS25/RPL32/RPL11/RPLP2/RPL38/CALR/STX8/SRSF2/RPL31/SCARB2/RPS9/AKAP12/RPS6/RPL24/RPL10/FYN/RPL19/HSPA5/RPL29/RAB10/SEL1L/APPBP2/PABPN1/ZFYVE16/OAZ2/SYNRG/SORL1/SYNDIG1/ARFRP1/RPL23A/TBC1D22A/SGTA/AP3B1/RPS4X/SRRM1/UBL5/SFPQ/RPS16/HIP1/RPL30/RPS20/RPL8/PPP1R10/BAG3/WLS/RPS29/SYMPK/SD…	79
BP	GO:0031346	positive regulation of cell projection organization	38/822	149/5658	0.000253185	0.00901148	0.00823518	TENM2/SLIT2/ROBO2/ROBO1/SYT1/ZNF804A/ZEB2/GPM6A/TENM1/TENM3/NLGN1/PRKD1/KAT2A/SCARB2/ADNP/DNM3/CUX1/KIDINS220/PTPRD/DSCAM/FYN/DNM2/HSPA5/IST1/SYT17/BMP7/EEF2K/CDH4/ALK/ARSB/NCK1/CYFIP1/IL1RAPL1/RELN/TIAM1/GRIP1/TRAK1/SMURF1	38
BP	GO:0021953	central nervous system neuron differentiation	23/822	75/5658	0.000256063	0.00901148	0.00823518	UBB/SLIT2/ROBO2/ROBO1/ARX/C12orf57/ZEB2/HSP90AA1/ERBB4/SPOCK1/OPHN1/GRID2/NFIB/B2M/RORA/MDGA2/BCL11B/CTNNB1/UNC5D/EPHB1/GABRB1/FGFR2/DCC	23
BP	GO:0046700	heterocycle catabolic process	57/822	251/5658	0.000256743	0.00901148	0.00823518	CIRBP/HSPB1/UBB/HSPA1A/ALDOA/RPL37A/HSPA8/TET2/RPS28/RPS19/RPS15/RPS8/RPS27A/PDE4B/PDE1A/DHX9/HNRNPM/RPS25/RPL32/RPL11/PCBP4/RPLP2/RPL38/RPL31/DDX5/PRKCA/RPS9/HSPA1B/RPS6/RPL24/RPL10/PDE8A/RPL19/RPL29/IGF1/TOB1/HSF1/RPL23A/ERI1/RPS4X/SAMHD1/RPS16/RPL30/CNOT1/RPS20/RPL8/ENO1/PSMD10/ATM/PPARGC1A/RPS29/CNOT2/RPL35/TPR/RPSA/HBS1L/HNRNPR	57
BP	GO:0097479	synaptic vesicle localization	16/822	44/5658	0.000260878	0.00904822	0.00826876	CACNB2/SYT1/NLGN1/GRIN3A/DNM3/PCDH17/DNM2/SYT17/CTNNB1/CSPG5/SYNDIG1/SPG11/AP3B1/CADPS2/CASK/SYT11	16
BP	GO:0050684	regulation of mRNA processing	18/822	53/5658	0.000294605	0.0101314	0.00925865	CIRBP/SNRNP70/KHDRBS3/HNRNPK/DHX9/RBFOX1/SFSWAP/SRSF2/DDX5/SON/MBNL1/PABPN1/RBM4B/HSF1/DAZAP1/NSRP1/TRA2B/CPSF7	18
BP	GO:0030902	hindbrain development	20/822	62/5658	0.000303368	0.0101428	0.00926906	CKB/OPHN1/GRID2/KAT2A/NFIB/RORA/HSPA5/MYO16/CTNNB1/ZNF365/MAFB/BMP7/NLGN4X/PPARGC1A/WLS/SEZ6L/DLC1/DAB1/CTNNA2/ITGB1	20
BP	GO:1902904	negative regulation of supramolecular fiber organization	20/822	62/5658	0.000303368	0.0101428	0.00926906	SLIT2/TMSB4X/CLU/TMSB10/TUBB4A/STMN1/HSPA8/TMEFF2/LIMA1/ADD3/CAPZB/FGF13/PLEKHH2/CRYAB/EML2/ADD1/CIB1/DLC1/RDX/CTNNA2	20
BP	GO:0043954	cellular component maintenance	10/822	21/5658	0.000304934	0.0101428	0.00926906	PRNP/ZNF804A/OPHN1/DLG1/TANC1/FYN/C1QL1/KIFC3/PLEKHA7/RASSF8	10
BP	GO:0060998	regulation of dendritic spine development	10/822	21/5658	0.000304934	0.0101428	0.00926906	MEF2C/CFL1/NLGN1/SRGAP2C/DNM3/SDK1/EEF2K/RELN/TIAM1/SRCIN1	10
CC	GO:0016604	nuclear body	59/846	286/5894	0.00191828	0.0109413	0.00820159	MEF2C/TENM2/SNRNP70/KAZN/HSPA1A/NCAM2/NEAT1/UBXN7/C12orf57/TENM1/KLHL20/HIPK2/SCN1A/NONO/NCOA2/DHX9/HNRNPM/TLE2/NRIP1/SRSF2/SFMBT2/NHS/HSPA1B/ZNF451/BCAS2/TCF12/SGK1/SON/NCOR2/ZBTB1/LPXN/SF1/PABPN1/RBM4B/PLEKHH2/HSF1/NACC2/RAF1/CLK3/CCNL1/TRIM8/SRRM1/NR1D1/SFPQ/RPA1/ADD1/MECOM/STAG1/CSNK1A1/PPP1R10/SRRM2/PPARGC1A/ACIN1/SP3/GATAD2A/MAML3/NSRP1/MDM2/SQSTM1	59
BP	GO:0050769	positive regulation of neurogenesis	48/822	204/5658	0.000331897	0.0109499	0.0100066	MEF2C/SLIT2/ROBO2/IL6ST/ROBO1/SYT1/ZNF804A/ZEB2/TENM3/VWC2/NLGN1/SRGAP2C/PRKD1/PCP4/SCARB2/ADNP/TCF12/CUX1/KIDINS220/MAN2A1/PTPRD/VWC2L/DSCAM/FYN/HSPA5/IST1/SYT17/CTNNB1/ZEB1/ZNF365/BMP7/EEF2K/TIMP2/CDH4/ALK/ARSB/NCK1/PTPRZ1/CYFIP1/IL1RAPL1/SOX11/RELN/TIAM1/NSMF/GRIP1/TRAK1/SMURF1/DAB1	48
CC	GO:0030175	filopodium	16/846	53/5894	0.00229162	0.0124557	0.00933677	TENM2/GPM6A/ARL4C/UNC5C/NLGN1/FGD4/FGF13/EPHB1/IQGAP2/MYO10/CYFIP1/CIB1/SRCIN1/RDX/ENAH/ITGB1	16
MF	GO:0005198	structural molecule activity	61/801	275/5628	0.000173653	0.0124596	0.010899	TUBB4A/EDIL3/TUBB2A/RPL37A/NPNT/RPS28/RPS19/RPS15/RPS8/RPS27A/RPS25/RPL32/RPL11/RPLP2/RPL38/ADD3/RPL31/RPS9/DNM3/DLG1/POSTN/RPS6/RPL24/RPL10/TUBA1A/SNTG1/RPL19/RPL29/MAP7/NUMA1/CTNNA1/ANK1/CRYAB/RPL23A/COL6A1/MYL6/ABI3BP/RPS4X/RPS16/COL4A3/ADD1/NCK1/HIP1/RPL30/RPS20/RPL8/COL21A1/ACTG1/LAMA4/RPS29/CRYBG3/MYBPC1/GRIP1/COL4A1/COL5A2/RPL35/TPR/RPSA/ACTB/CTNNA2/TUBA1B	61
BP	GO:0060996	dendritic spine development	12/822	29/5658	0.000389444	0.0127239	0.0116278	MEF2C/CFL1/NLGN1/SRGAP2C/DNM3/SDK1/ZNF365/EPHB1/EEF2K/RELN/TIAM1/SRCIN1	12
BP	GO:0048024	regulation of mRNA splicing, via spliceosome	14/822	37/5658	0.000391938	0.0127239	0.0116278	CIRBP/SNRNP70/KHDRBS3/HNRNPK/RBFOX1/SFSWAP/SRSF2/DDX5/SON/MBNL1/RBM4B/DAZAP1/NSRP1/TRA2B	14
BP	GO:0019439	aromatic compound catabolic process	57/822	255/5658	0.0003957	0.0127293	0.0116327	CIRBP/HSPB1/UBB/HSPA1A/ALDOA/RPL37A/HSPA8/TET2/RPS28/RPS19/RPS15/RPS8/RPS27A/PDE4B/PDE1A/DHX9/HNRNPM/RPS25/RPL32/RPL11/PCBP4/RPLP2/RPL38/RPL31/DDX5/PRKCA/RPS9/HSPA1B/RPS6/RPL24/RPL10/PDE8A/RPL19/RPL29/IGF1/TOB1/HSF1/RPL23A/ERI1/RPS4X/SAMHD1/RPS16/RPL30/CNOT1/RPS20/RPL8/ENO1/PSMD10/ATM/PPARGC1A/RPS29/CNOT2/RPL35/TPR/RPSA/HBS1L/HNRNPR	57
BP	GO:0021954	central nervous system neuron development	13/822	33/5658	0.000398379	0.0127293	0.0116327	UBB/SLIT2/ROBO2/ROBO1/ARX/C12orf57/ZEB2/HSP90AA1/NFIB/EPHB1/GABRB1/FGFR2/DCC	13
BP	GO:0072594	establishment of protein localization to organelle	44/822	184/5658	0.00040174	0.0127364	0.0116392	SRP14/UBB/CLU/RPL37A/HSPA8/HSP90AA1/RPS28/RPS19/RPS15/RPS8/RPS27A/RPS25/RPL32/RPL11/RPLP2/RPL38/RPL31/SCARB2/RPS9/RPS6/RPL24/RPL10/RPL19/HSPA5/RPL29/RAB10/ZFYVE16/SORL1/RPL23A/SGTA/AP3B1/RPS4X/UBL5/RPS16/RPL30/RPS20/RPL8/PPP1R10/BAG3/RPS29/RPL35/TPR/RPSA/SMURF1	44
BP	GO:0031333	negative regulation of protein complex assembly	17/822	50/5658	0.000425296	0.0133787	0.0122262	SLIT2/TMSB4X/CLU/TMSB10/TUBB4A/STMN1/LDLRAD4/ADD3/ZNF451/CAPZB/SORL1/CRYAB/EML2/RAF1/SIRT2/ADD1/RDX	17
BP	GO:0008038	neuron recognition	10/822	22/5658	0.000486974	0.0150851	0.0137855	ROBO2/NCAM2/ROBO1/OPCML/NTM/CNTN4/DSCAML1/BSG/DSCAM/CNTNAP2	10
CC	GO:0034399	nuclear periphery	16/846	54/5894	0.00283284	0.0152183	0.0114076	CFL1/TENM1/SORBS1/NONO/HNRNPM/STAG2/NCOR2/NUMA1/SRRM1/SFPQ/STAG1/ZNF326/CASK/NSMF/PHACTR3/TPR	16
BP	GO:0043254	regulation of protein complex assembly	39/822	159/5658	0.000495688	0.0152386	0.0139259	STXBP6/CCK/SLIT2/HSPA1A/TMSB4X/CLU/TMSB10/TUBB4A/STMN1/HSPA8/TENM1/HSP90AA1/PREX1/LDLRAD4/ADD3/DLG1/HSPA1B/ZNF451/CAPZB/CTNNB1/NUMA1/SORL1/TPPP/CRYAB/EML2/JUN/RAF1/SIRT2/RPA1/ADD1/IQGAP2/NCK1/CNOT1/CYFIP1/ATM/CNOT2/FCHSD2/RDX/CTNNA2	39
BP	GO:0010639	negative regulation of organelle organization	33/822	128/5658	0.000515338	0.0157236	0.0143691	SLIT2/HSPA1A/TMSB4X/CLU/IQCJ-SCHIP1/TMSB10/TUBB4A/STMN1/TOM1L2/TMEFF2/LIMA1/KAT2A/ADD3/ZNF451/DNM2/CAPZB/FGF13/IGF1/PLEKHH2/EML2/BMP7/ADD1/BAG3/PSMD10/ATM/PPARGC1A/CEP97/CIB1/DLC1/TPR/RDX/CTNNA2/ATAD2B	33
BP	GO:0042391	regulation of membrane potential	36/822	144/5658	0.0005507	0.0160773	0.0146923	MEF2C/ATP1B1/CCK/CACNB2/UBB/ASIC2/KCND2/KCNC2/SLC17A7/GRIK2/CTNNA3/USP53/ATP1B2/PXK/PIEZO2/SCN1A/NLGN1/TAC1/GRIN3A/GRID2/DLG1/FGF13/GRIK3/IGSF11/WWP2/JUN/CAMK2D/FGF14/NLGN4X/PID1/RELN/PPP2R3C/GABRB1/SLC8A1/GRID1/GABBR1	36
BP	GO:0050768	negative regulation of neurogenesis	36/822	144/5658	0.0005507	0.0160773	0.0146923	SLIT2/SEMA6D/LGALS1/NRG1/ERBB4/NLGN1/SRGAP2C/SPOCK1/CNTN4/CALR/DNM3/ZNF536/B2M/ITM2C/GAK/TNR/FOXO3/CTNNB1/FGF13/SORL1/ZNF365/CTNNA1/SIRT2/MAP4K4/BMP7/PTPRG/NR1D1/NRG3/SOX11/CIB1/SPP1/GDF11/DENND5A/MDM2/DAB1/DCC	36
BP	GO:1901361	organic cyclic compound catabolic process	58/822	264/5658	0.000562609	0.0162446	0.0148452	CIRBP/HSPB1/UBB/HSPA1A/ALDOA/RPL37A/HSPA8/TET2/RPS28/RPS19/RPS15/RPS8/RPS27A/PDE4B/PDE1A/DHX9/HNRNPM/RPS25/RPL32/RPL11/PCBP4/RPLP2/RPL38/RPL31/DDX5/PRKCA/RPS9/HSPA1B/RPS6/RPL24/RPL10/PDE8A/RPL19/RPL29/IGF1/TOB1/HSF1/RPL23A/ERI1/RPS4X/SAMHD1/RPS16/RPL30/CNOT1/RPS20/RPL8/ENO1/PSMD10/ATM/PPARGC1A/RPS29/CNOT2/RPL35/SPP1/TPR/RPSA/HBS1L/HNRNPR	58
BP	GO:0048814	regulation of dendrite morphogenesis	12/822	30/5658	0.000564439	0.0162446	0.0148452	CFL1/NLGN1/DNM3/CUX1/PTPRD/EEF2K/TNIK/IL1RAPL1/RELN/TIAM1/NSMF/SRCIN1	12
CC	GO:0043204	perikaryon	14/846	45/5894	0.00311024	0.0165165	0.0123808	CCK/KCND2/KCNC2/GRIK2/PAM/KCNAB1/CNTNAP2/GRIK3/CRYAB/SIRT2/CRH/NSMF/ASTN2/ROGDI	14
MF	GO:0015081	sodium ion transmembrane transporter activity	17/801	50/5628	0.000331603	0.0173037	0.0151363	ATP1B1/SLC9A9/ASIC2/SLC17A7/GRIK2/SLC24A3/ATP1B2/SCN1A/SLC6A1/PKD2/SLC24A2/GRIK3/SLC3A2/SLC12A2/SLC6A8/SLC6A11/SLC8A1	17
MF	GO:0031625	ubiquitin protein ligase binding	29/801	108/5628	0.000381752	0.0182605	0.0159733	GABARAPL2/CKB/UBB/HSPA1A/CLU/TMBIM6/GRIK2/UBXN7/HSPA8/HSP90AA1/RPS27A/TNK2/RPL11/CALR/STX8/MFHAS1/UBASH3B/HSPA1B/HSPA5/JUN/SNCAIP/PER3/PPARGC1A/ACTG1/MDM2/LAPTM4B/SQSTM1/TUBA1B/SYT11	29
BP	GO:0010977	negative regulation of neuron projection development	21/822	70/5658	0.000651539	0.0186193	0.0170153	SLIT2/SEMA6D/LGALS1/NLGN1/SRGAP2C/SPOCK1/DNM3/B2M/ITM2C/GAK/TNR/FGF13/ZNF365/MAP4K4/PTPRG/CIB1/SPP1/DENND5A/MDM2/DAB1/DCC	21
CC	GO:0031234	extrinsic component of cytoplasmic side of plasma membrane	13/846	41/5894	0.00359832	0.0186789	0.0140017	GNAS/GNAI1/KCNAB1/FYN/GNAO1/GNG7/GRAMD1A/DTNA/KCNIP1/HIP1/TIAM1/GNA14/GNA13	13
CC	GO:0043679	axon terminus	13/846	41/5894	0.00359832	0.0186789	0.0140017	CCK/KCNC2/GRIK2/GAD1/HSPA8/OPHN1/TANC1/GRIK3/CYFIP1/ACTG1/ACTB/HNRNPR/SYT11	13
BP	GO:0060078	regulation of postsynaptic membrane potential	15/822	43/5658	0.000674857	0.0191508	0.0175011	MEF2C/KCND2/SLC17A7/GRIK2/NLGN1/GRIN3A/GRID2/GRIK3/IGSF11/FGF14/NLGN4X/RELN/GABRB1/GRID1/GABBR1	15
BP	GO:0045597	positive regulation of cell differentiation	91/822	458/5658	0.000694013	0.0195577	0.0178729	MEF2C/GNAS/SLIT2/HSPA1A/ROBO2/IL6ST/SOX6/ROBO1/SYT1/ZNF804A/FOS/ZEB2/NPNT/TENM3/PREX1/VWC2/JUND/JUNB/NRG1/NLGN1/SRGAP2C/PRKD1/WIF1/CALR/PCP4/CD46/KAT2A/TOX/SCARB2/PRKCA/ADNP/HSPA1B/TCF12/CUX1/KIDINS220/ATP6AP1/ZBTB1/MAN2A1/PTPRD/VWC2L/DSCAM/FYN/DNM2/HSPA5/IST1/FOXO3/SYT17/CTNNB1/CSPG5/ZEB1/ZHX3/IGF1/NUMA1/TGFB2/RUNX2/ZNF365/CTNNA1/JUN/SIRT2/BTG1/BMP7/EEF2K/TIMP2/CDH4/AP3B1/ALK/ADD1/ARSB/NCK1/PTPR…	91
BP	GO:0051961	negative regulation of nervous system development	37/822	151/5658	0.000699946	0.0195888	0.0179013	SLIT2/ROBO2/SEMA6D/LGALS1/NRG1/ERBB4/NLGN1/SRGAP2C/SPOCK1/CNTN4/CALR/DNM3/ZNF536/B2M/ITM2C/GAK/TNR/FOXO3/CTNNB1/FGF13/SORL1/ZNF365/CTNNA1/SIRT2/MAP4K4/BMP7/PTPRG/NR1D1/NRG3/SOX11/CIB1/SPP1/GDF11/DENND5A/MDM2/DAB1/DCC	37
BP	GO:0035249	synaptic transmission, glutamatergic	14/822	39/5658	0.000730275	0.0202976	0.0185491	MEF2C/SYT1/SLC17A7/GRIK2/GRM8/NLGN1/OPHN1/GRID2/GRM7/TNR/GRIK3/SLC1A4/RELN/GRID1	14
MF	GO:0005516	calmodulin binding	26/801	94/5628	0.000459805	0.0203022	0.0177593	EEF1A1/RASGRF2/SYT1/ADCY8/CAMK2G/PDE1C/PDE1A/PCP4/KCNQ5/ADD3/DDX5/CALD1/EEF2K/CAMK2D/EDF1/ADD1/IQGAP2/MYO10/CASK/NRGN/RYR1/MYO1E/CEP97/MKNK1/SLC8A1/INVS	26
BP	GO:1900006	positive regulation of dendrite development	10/822	23/5658	0.000750658	0.0207222	0.0189371	NLGN1/CUX1/PTPRD/BMP7/EEF2K/ALK/CYFIP1/IL1RAPL1/RELN/TIAM1	10
BP	GO:0006396	RNA processing	63/822	296/5658	0.000798864	0.0215401	0.0196845	CIRBP/SNRNP70/KHDRBS3/HSPA1A/TMBIM6/HSPA8/HNRNPK/RPS28/SNHG14/RPS19/RPS15/RPS8/INTS6/NONO/DHX9/HNRNPM/QKI/RPL11/RBFOX1/SFSWAP/SRSF2/CLK1/U2SURP/DDX5/RPS9/HNRNPH3/RPS6/BCAS2/NOVA1/SON/NCOR2/SNRPD2/MBNL1/SF1/PABPN1/RBM4B/HSF1/ERI1/CLK3/RTCB/CCNL1/SRRM1/UBL5/SFPQ/HNRNPA3/RPS16/DAZAP1/CLASRP/ZNF326/PRPF38B/SRRM2/PCF11/PPARGC1A/DDX18/SYMPK/ACIN1/RPL35/CWF19L2/NSRP1/TRA2B/HNRNPR/CPSF7/ZC3H11A	63
BP	GO:0080135	regulation of cellular response to stress	63/822	296/5658	0.000798864	0.0215401	0.0196845	HSPB1/ITCH/HSPA1A/CLU/TMBIM6/GRIK2/ZEB2/HSPA8/HSPH1/ADCY8/HNRNPK/HSP90AA1/CAMK2G/HIPK2/TAOK3/NONO/DHX9/PSAP/MFHAS1/DDX5/DLG1/HSPA1B/B2M/FYN/PDE8A/TNR/HSPA5/FOXO3/CTNNB1/TMEM259/TGFB2/ZNF365/DNAJB6/CRYAB/HSF1/NACC2/SGTA/MAP4K4/EPHB1/BMP7/LANCL1/PTGES3/PAWR/CAMK2D/RECQL5/SFPQ/RPA1/DNAJB1/MANF/MECOM/NCK1/GPS2/TNIK/PPP1R10/ENO1/BAG3/PSMD10/ATM/TIAM1/SDCBP/SPP1/TPR/MDM2	63
BP	GO:0051592	response to calcium ion	18/822	57/5658	0.000799358	0.0215401	0.0196845	MEF2C/SYT1/FOS/ADCY8/JUND/JUNB/SLC6A1/NLGN1/PKD2/HSPA5/SYT17/JUN/EEF2K/CAMK2D/ADD1/RYR1/MEF2A/SYT11	18
BP	GO:0007626	locomotory behavior	21/822	71/5658	0.000801516	0.0215401	0.0196845	SNCG/KCND2/GAD1/ADCY8/NRG1/HIPK2/SCN1A/NCOA2/EGR1/PSAP/NAV2/NOVA1/DSCAM/TNR/GNAO1/C1QL1/SPG11/ALK/CRH/SEZ6L/DAB1	21
CC	GO:0098562	cytoplasmic side of membrane	20/846	76/5894	0.00423279	0.0217283	0.0162876	GNAS/EEF1A1/RPS28/PKD2/GNAI1/DLG1/KCNAB1/FYN/GNAO1/GNG7/GRAMD1A/ANK1/DTNA/KCNIP1/HIP1/TIAM1/RPS29/GNA14/PKP4/GNA13	20
BP	GO:0071248	cellular response to metal ion	23/822	81/5658	0.000864908	0.0230908	0.0211016	MEF2C/PRNP/SYT1/FOS/ADCY8/JUND/JUNB/NLGN1/PKD2/TF/CALR/B2M/HSPA5/SYT17/HSF1/JUN/EEF2K/CAMK2D/ADD1/RYR1/MEF2A/PPARGC1A/SYT11	23
BP	GO:0051494	negative regulation of cytoskeleton organization	19/822	62/5658	0.000872668	0.0231457	0.0211518	SLIT2/TMSB4X/IQCJ-SCHIP1/TMSB10/TUBB4A/STMN1/TMEFF2/LIMA1/KAT2A/ADD3/CAPZB/FGF13/PLEKHH2/EML2/ADD1/CIB1/DLC1/RDX/CTNNA2	19
BP	GO:0010721	negative regulation of cell development	39/822	164/5658	0.000947418	0.0249406	0.0227921	SLIT2/SEMA6D/LGALS1/NRG1/ERBB4/NLGN1/SRGAP2C/SPOCK1/CNTN4/CALR/DNM3/POSTN/ZNF536/B2M/ITM2C/GAK/TNR/FOXO3/CTNNB1/FGF13/IGF1/SORL1/ZNF365/CTNNA1/SIRT2/MAP4K4/BMP7/PTPRG/NR1D1/NRG3/SOX11/CIB1/PTHLH/SPP1/GDF11/DENND5A/MDM2/DAB1/DCC	39
BP	GO:0048489	synaptic vesicle transport	14/822	40/5658	0.000975998	0.0249406	0.0227921	CACNB2/SYT1/NLGN1/GRIN3A/DNM3/DNM2/SYT17/CTNNB1/CSPG5/SPG11/AP3B1/CADPS2/CASK/SYT11	14
BP	GO:0097480	establishment of synaptic vesicle localization	14/822	40/5658	0.000975998	0.0249406	0.0227921	CACNB2/SYT1/NLGN1/GRIN3A/DNM3/DNM2/SYT17/CTNNB1/CSPG5/SPG11/AP3B1/CADPS2/CASK/SYT11	14
BP	GO:0006397	mRNA processing	43/822	186/5658	0.00098547	0.0249406	0.0227921	CIRBP/SNRNP70/KHDRBS3/HSPA8/HNRNPK/NONO/DHX9/HNRNPM/QKI/RBFOX1/SFSWAP/SRSF2/U2SURP/DDX5/HNRNPH3/BCAS2/NOVA1/SON/SNRPD2/MBNL1/SF1/PABPN1/RBM4B/HSF1/SRRM1/UBL5/SFPQ/HNRNPA3/DAZAP1/CLASRP/ZNF326/PRPF38B/SRRM2/PCF11/PPARGC1A/SYMPK/ACIN1/CWF19L2/NSRP1/TRA2B/HNRNPR/CPSF7/ZC3H11A	43
BP	GO:0033365	protein localization to organelle	65/822	310/5658	0.00100188	0.0249406	0.0227921	SRP14/UBB/CLU/RPL37A/HSPA8/HSP90AA1/RPS28/RPS19/RPS15/RPS8/RPS27A/DHX9/RPS25/RPL32/RPL11/RPLP2/RPL38/GPC6/CALR/RPL31/MFHAS1/SCARB2/RPS9/DLG1/RPS6/RPL24/RPL10/GAK/FYN/RPL19/HSPA5/RPL29/RAB10/ZFYVE16/NUMA1/SORL1/ARFRP1/DNAJB6/RPL23A/SGTA/BMP7/TRIM8/BBS9/SCG3/AP3B1/RPS4X/UBL5/RPA1/RPS16/MCM9/RPL30/RPS20/RPL8/PPP1R10/BAG3/RPS29/CC2D2A/RPL35/TPR/TAF3/RPSA/MDM2/SMURF1/RDX/SYT11	65
BP	GO:1903311	regulation of mRNA metabolic process	30/822	117/5658	0.001004	0.0249406	0.0227921	CIRBP/HSPB1/SNRNP70/UBB/KHDRBS3/HSPA1A/HSPA8/HNRNPK/RPS27A/DHX9/HNRNPM/PCBP4/RBFOX1/SFSWAP/SRSF2/DDX5/PRKCA/SON/MBNL1/PABPN1/RBM4B/TOB1/HSF1/DAZAP1/CNOT1/PSMD10/NSRP1/TRA2B/HNRNPR/CPSF7	30
BP	GO:0000377	RNA splicing, via transesterification reactions with bulged adenosine as nucleophile	34/822	138/5658	0.00102639	0.0249406	0.0227921	CIRBP/SNRNP70/KHDRBS3/HSPA8/HNRNPK/DHX9/HNRNPM/RBFOX1/SFSWAP/SRSF2/U2SURP/DDX5/HNRNPH3/BCAS2/NOVA1/SON/SNRPD2/MBNL1/SF1/PABPN1/RBM4B/SRRM1/UBL5/SFPQ/HNRNPA3/DAZAP1/SRRM2/PCF11/SYMPK/CWF19L2/NSRP1/TRA2B/HNRNPR/CPSF7	34
BP	GO:0000398	mRNA splicing, via spliceosome	34/822	138/5658	0.00102639	0.0249406	0.0227921	CIRBP/SNRNP70/KHDRBS3/HSPA8/HNRNPK/DHX9/HNRNPM/RBFOX1/SFSWAP/SRSF2/U2SURP/DDX5/HNRNPH3/BCAS2/NOVA1/SON/SNRPD2/MBNL1/SF1/PABPN1/RBM4B/SRRM1/UBL5/SFPQ/HNRNPA3/DAZAP1/SRRM2/PCF11/SYMPK/CWF19L2/NSRP1/TRA2B/HNRNPR/CPSF7	34
MF	GO:0044389	ubiquitin-like protein ligase binding	30/801	116/5628	0.000609421	0.0249863	0.0218567	GABARAPL2/CKB/UBB/ITCH/HSPA1A/CLU/TMBIM6/GRIK2/UBXN7/HSPA8/HSP90AA1/RPS27A/TNK2/RPL11/CALR/STX8/MFHAS1/UBASH3B/HSPA1B/HSPA5/JUN/SNCAIP/PER3/PPARGC1A/ACTG1/MDM2/LAPTM4B/SQSTM1/TUBA1B/SYT11	30
MF	GO:0005200	structural constituent of cytoskeleton	11/801	27/5628	0.000666788	0.0255157	0.0223198	TUBB4A/TUBB2A/ADD3/TUBA1A/ANK1/ADD1/HIP1/ACTG1/ACTB/CTNNA2/TUBA1B	11
BP	GO:0060560	developmental growth involved in morphogenesis	26/822	97/5658	0.00106218	0.0255232	0.0233245	KIF26B/SLIT2/SEMA6D/SYT1/ZEB2/HSP90AA1/ADNP/POSTN/DSCAM/DNM2/TNR/IST1/SYT17/CTNNB1/SPRY2/FGF13/SPG11/FGF1/CDH4/CYFIP1/TIAM1/SPP1/FGFR2/SMURF1/DCC/ITGB1	26
BP	GO:0071241	cellular response to inorganic substance	25/822	92/5658	0.00106294	0.0255232	0.0233245	MEF2C/PRNP/SYT1/KCNC2/FOS/ADCY8/JUND/JUNB/NLGN1/PKD2/TF/CALR/B2M/DNM2/HSPA5/SYT17/HSF1/JUN/EEF2K/CAMK2D/ADD1/RYR1/MEF2A/PPARGC1A/SYT11	25
CC	GO:0098796	membrane protein complex	76/846	401/5894	0.00511542	0.0256883	0.019256	KCNIP4/ATP1B1/GNAS/CACNB2/IL6ST/CDH12/GRIA4/DPP6/SGCZ/KCND2/KCNC2/GRIK2/UBXN7/NPNT/DENND4C/SORBS1/PDIA3/VWC2/ATP1B2/PDE4B/DPP10/SCN1A/PIDD1/TNK2/NLGN1/PKD2/GNAI1/SGCD/TF/CALR/GRIN3A/STX8/KCNQ5/GRID2/PRKCA/DLG1/KCNAB1/B2M/ATP6AP1/VWC2L/HLA-A/SNTG1/SEL1L/CTNNB1/IGF1/SGCE/CDH9/GNAO1/GNG7/SYNRG/CDH10/CNTNAP2/GRIK3/CTNNA1/SLC3A2/CDH4/AP3B1/CDH13/KCNIP1/CDH20/ABCA2/HIP1/RYR1/SDCBP/GNA14/ANKZF1/GABRB1/A…	76
CC	GO:0044291	cell-cell contact zone	12/846	38/5894	0.00527243	0.0260868	0.0195547	ATP1B1/PCDH9/CTNNA3/SCN1A/DLG1/CTNNB1/FGF13/CTNNA1/TIAM1/PKP4/SLC8A1/ITGB1	12
CC	GO:0019898	extrinsic component of membrane	28/846	120/5894	0.00530769	0.0260868	0.0195547	GNAS/PRNP/CDH12/GNAI1/TF/KCNAB1/RGS6/FYN/CTNNB1/CDH9/NUMA1/GNAO1/GNG7/CDH10/GRAMD1A/CTNNA1/SGTA/DTNA/CDH4/CDH13/KCNIP1/CDH20/HIP1/TIAM1/GNA14/TPR/GNA13/CTNNA2	28
BP	GO:0098693	regulation of synaptic vesicle cycle	12/822	32/5658	0.00111484	0.0266119	0.0243194	CACNB2/SYT1/SLC17A7/NLGN1/GRIN3A/DNM3/PCDH17/CSPG5/FGF14/CYFIP1/CASK/SYT11	12
BP	GO:0043462	regulation of ATPase activity	10/822	24/5658	0.00112143	0.0266126	0.0243201	GABARAPL2/ATP1B1/SNRNP70/TMSB4X/ATP1B2/PXK/DHX9/DNM2/DNAJB6/DNAJB1	10
BP	GO:0000375	RNA splicing, via transesterification reactions	34/822	139/5658	0.00117488	0.0274003	0.0250399	CIRBP/SNRNP70/KHDRBS3/HSPA8/HNRNPK/DHX9/HNRNPM/RBFOX1/SFSWAP/SRSF2/U2SURP/DDX5/HNRNPH3/BCAS2/NOVA1/SON/SNRPD2/MBNL1/SF1/PABPN1/RBM4B/SRRM1/UBL5/SFPQ/HNRNPA3/DAZAP1/SRRM2/PCF11/SYMPK/CWF19L2/NSRP1/TRA2B/HNRNPR/CPSF7	34
BP	GO:0032271	regulation of protein polymerization	23/822	83/5658	0.0012472	0.0289207	0.0264293	SLIT2/HSPA1A/TMSB4X/TMSB10/TUBB4A/STMN1/TENM1/HSP90AA1/PREX1/ADD3/DLG1/HSPA1B/CAPZB/NUMA1/TPPP/EML2/ADD1/IQGAP2/NCK1/CYFIP1/FCHSD2/RDX/CTNNA2	23
MF	GO:0003712	transcription coregulator activity	49/801	223/5628	0.000936786	0.0302341	0.0264472	HSPA1A/ZFPM2/JUND/JUNB/NRG1/HIPK2/WWOX/ZNF281/NCOA2/DHX9/TLE2/NRIP1/SRSF2/KAT2A/SFMBT2/KMT2C/PFDN5/ZNF451/NCOA6/SMARCC1/NCOR2/LPXN/CTNNB1/ZEB1/SF1/ZHX3/TOB1/SCAND1/NACC2/JUN/BTG1/PAWR/NR1D1/EDF1/DNAJB1/SS18/JDP2/ASXL1/PPARD/GPS2/RYBP/MEF2A/PPARGC1A/SOX11/GRIP1/CNOT2/MAML3/TDRD3/HDAC9	49
MF	GO:0019904	protein domain specific binding	64/801	311/5628	0.00105345	0.0302341	0.0264472	MEF2C/KHDRBS3/HSPA1A/ROBO1/GRIK2/HSPA8/DOCK4/HNRNPK/CADM1/HSP90AA1/TCEAL4/TNK2/NLGN1/NCOA2/HNRNPM/TRPS1/QKI/PKD2/ACSL3/CXXC4/GRID2/DDX5/DLG1/KCNAB1/HSPA1B/TCF12/SON/KIDINS220/TUBA1A/FYN/DNM2/HSPA5/IST1/ZNF521/CTNNB1/NUMA1/RUNX2/STAMBP/IRS2/UVRAG/ELMO1/JUN/DTNA/ARHGAP5/LANCL1/PAWR/TJP2/RFC1/DNAJC6/NCK1/CNOT1/SRRM2/ESRRG/DLC1/CAPN7/AFAP1/TRAK1/SRCIN1/MDM2/RDX/TRA2B/ARHGAP17/SQSTM1/ENAH	64
CC	GO:0030027	lamellipodium	23/846	95/5894	0.00688609	0.0334881	0.0251027	CFL1/CTNNA3/PHACTR4/UNC5C/PKD2/PTPRM/NHS/FGD4/DNM2/CTNNB1/PLEKHH2/CTNNA1/APBB2/IQGAP2/MYO10/CYFIP1/CIB1/SRCIN1/RDX/MCC/ENAH/CTNNA2/ITGB1	23
BP	GO:1901379	regulation of potassium ion transmembrane transport	12/822	33/5658	0.00152425	0.0347494	0.0317559	KCNIP4/ATP1B1/PRNP/DPP6/KCNC2/ATP1B2/DPP10/DLG1/KCNAB1/DNM2/WWP2/KCNIP1	12
CC	GO:0044451	nucleoplasm part	72/846	382/5894	0.0072851	0.0350595	0.0262807	MEF2C/TENM2/SNRNP70/KAZN/HSPA1A/NCAM2/NEAT1/UBXN7/C12orf57/TENM1/KLHL20/HIPK2/SCN1A/NONO/NCOA2/DHX9/HNRNPM/TLE2/NRIP1/SRSF2/KAT2A/SFMBT2/KMT2C/NHS/HSPA1B/ZNF451/BCAS2/TCF12/NCOA6/SGK1/SON/CDK19/NCOR2/ZBTB1/LPXN/SF1/PABPN1/RBM4B/PLEKHH2/HSF1/NACC2/RAF1/SIRT2/CLK3/CCNL1/TRIM8/SRRM1/RECQL5/NR1D1/KDM6B/SFPQ/RPA1/ADD1/MECOM/STAG1/CSNK1A1/PPP1R10/SRRM2/PCF11/PPARGC1A/ACIN1/PHF10/TAF3/SP3/GATAD2A/MAML3/…	72
BP	GO:0022029	telencephalon cell migration	11/822	29/5658	0.00160405	0.0361625	0.0330472	SLIT2/ROBO1/ARX/NRG1/SRGAP2C/TNR/CTNNB1/FGF13/NRG3/RELN/DAB1	11
BP	GO:0034622	cellular protein-containing complex assembly	64/822	310/5658	0.00165086	0.0370122	0.0338238	CIRBP/STXBP6/UBB/SLIT2/HSPA1A/TMSB4X/CLU/TMSB10/TUBB4A/STMN1/TENM1/HSP90AA1/RPS28/PREX1/RPS19/RPS15/RPS27A/NRG1/DHX9/RPL11/RPL38/SFSWAP/LDLRAD4/CALR/ADD3/DLG1/HSPA1B/RPL24/RPL10/CAPZB/SNRPD2/SF1/COG4/FGF13/NUMA1/TPPP/UVRAG/CRYAB/HSF1/EML2/RPL23A/SIRT2/NAP1L4/TAZ/PTGES3/RPA1/CADPS2/ADD1/IQGAP2/NCK1/NRG3/HIP1/CNOT1/CYFIP1/PSMD10/ATM/MYBPC1/CNOT2/FCHSD2/RPSA/TAPBP/RDX/CPSF7/CTNNA2	64
CC	GO:0044448	cell cortex part	18/846	70/5894	0.00836736	0.0394461	0.0295688	STXBP6/EEF1A1/CFL1/PKD2/GNAI1/PVALB/RAB10/CTNNB1/CALD1/NUMA1/PLEKHH2/HIP1/ENO1/NSMF/DLC1/RDX/ACTB/CTNNA2	18
BP	GO:2000058	regulation of ubiquitin-dependent protein catabolic process	17/822	56/5658	0.00180406	0.0400047	0.0365585	HSPA1A/CLU/HIPK2/RPL11/HSPA1B/SMARCC1/SIRT2/SGTA/ANKIB1/RNF144B/RYBP/CSNK1A1/PSMD10/SDCBP/RNF144A/MDM2/SMURF1	17
BP	GO:0007041	lysosomal transport	13/822	38/5658	0.00186807	0.0411991	0.03765	HSPA1A/CLU/HSPA8/PSAP/STX8/SCARB2/VPS54/GAK/ZFYVE16/SORL1/AP3B1/ARSB/TRAK1	13
BP	GO:0007269	neurotransmitter secretion	15/822	47/5658	0.00190349	0.0417533	0.0381564	MEF2C/CACNB2/SNCG/GAD2/SYT1/GAD1/HSPA8/NLGN1/GRIN3A/SYT17/CSPG5/SNCAIP/CADPS2/CASK/SYT11	15
BP	GO:0035966	response to topologically incorrect protein	21/822	76/5658	0.00207972	0.0453298	0.0414249	HSPB1/HSPA1A/CLU/CANX/TMBIM6/HSPA8/HSPH1/HSP90AA1/CALR/HSPA1B/SERPINH1/HSPA5/HERPUD2/HSF1/ADD1/DNAJB1/MANF/NCK1/BAG3/ANKZF1/RHBDD1	21
BP	GO:0022898	regulation of transmembrane transporter activity	23/822	86/5658	0.00208888	0.0453298	0.0414249	MEF2C/ATP1B1/CACNB2/TMSB4X/PRNP/GRIA4/KCNC2/ATP1B2/PDE4B/NLGN1/PKD2/DLG1/KCNAB1/DNM2/WWP2/CAMK2D/CTSS/FGF14/CRH/PPARGC1A/STIM2/RELN/ACTB	23
BP	GO:0030900	forebrain development	41/822	182/5658	0.00216279	0.0461618	0.0421852	UBB/SLIT2/ROBO2/ROBO1/ARX/KCNC2/C12orf57/ZEB2/KIRREL3/NRG1/ERBB4/SRGAP2C/PHACTR1/OPHN1/KAT2A/PRKG1/NFIB/B2M/FYN/TNR/BCL11B/CTNNB1/FGF13/GNAO1/CNTNAP2/TACC1/ALK/KDM6B/CRH/DNAJB1/NRG3/DOCK7/NRGN/PPARGC1A/RELN/DLC1/SLC8A1/FGFR2/DAB1/TRA2B/RBPJ	41
BP	GO:0000380	alternative mRNA splicing, via spliceosome	11/822	30/5658	0.00220593	0.0461618	0.0421852	DHX9/HNRNPM/RBFOX1/SFSWAP/SRSF2/DDX5/MBNL1/RBM4B/SFPQ/NSRP1/TRA2B	11
BP	GO:0051130	positive regulation of cellular component organization	92/822	481/5658	0.00227608	0.0471242	0.0430647	TENM2/CCK/SLIT2/HSPA1A/CLU/ROBO2/ROBO1/CFL1/SYT1/ASIC2/ZNF804A/ZEB2/GPM6A/TENM1/HNRNPK/PHIP/HSP90AA1/TENM3/PREX1/NLGN1/TAC1/PRKD1/TF/ATP8A1/CALR/IL1RAP/GRID2/KAT2A/SCARB2/NEK7/ADNP/DNM3/LINGO2/DLG1/HSPA1B/B2M/CUX1/KIDINS220/PTPRD/DSCAM/FYN/DNM2/HSPA5/IST1/PAXBP1/SYT17/LRRN1/CTNNB1/CSPG5/IGF1/NUMA1/TGFB2/TPPP/UVRAG/ANK1/SYNDIG1/HSF1/JUN/CLSTN2/SIRT2/MAP4K4/EPHB1/BMP7/EEF2K/CDH4/UBL5/ALK/SFPQ/RPA1/…	92
BP	GO:0051058	negative regulation of small GTPase mediated signal transduction	10/822	26/5658	0.00230814	0.0474442	0.0433571	SLIT2/STMN1/ARHGAP12/SPRY2/ARHGAP42/TGFB2/STAMBP/TIMP2/DLC1/ITGB1	10
BP	GO:0099643	signal release from synapse	15/822	48/5658	0.00240511	0.04876	0.0445595	MEF2C/CACNB2/SNCG/GAD2/SYT1/GAD1/HSPA8/NLGN1/GRIN3A/SYT17/CSPG5/SNCAIP/CADPS2/CASK/SYT11	15
BP	GO:0061136	regulation of proteasomal protein catabolic process	19/822	67/5658	0.00241247	0.04876	0.0445595	GABARAPL2/UBB/HSPA1A/CLU/RPL11/OPHN1/HSPA1B/SMARCC1/TMEM259/SIRT2/SGTA/ANKIB1/RNF144B/RYBP/CSNK1A1/PSMD10/SDCBP/RNF144A/MDM2	19
BP	GO:0023061	signal release	37/822	161/5658	0.00242507	0.04876	0.0445595	VGF/MEF2C/GNAS/CACNB2/SNCG/GAD2/SYT1/KCNC2/GAD1/HSPA8/ADCY8/CAMK2G/NLGN1/TAC1/GRIN3A/PRKCA/HMGN3/SYT17/CSPG5/IRS2/ITPR2/RAF1/SNCAIP/MAP4K4/NR1D1/STXBP3/CRH/CADPS2/PPARD/RFX3/CASK/WLS/SOX11/TIAM1/SPP1/CYB5R4/SYT11	37
BP	GO:0032409	regulation of transporter activity	24/822	92/5658	0.00242719	0.04876	0.0445595	MEF2C/ATP1B1/CACNB2/TMSB4X/PRNP/GRIA4/KCNC2/ATP1B2/PDE4B/NLGN1/PKD2/DLG1/KCNAB1/SGK1/DNM2/WWP2/CAMK2D/CTSS/FGF14/CRH/PPARGC1A/STIM2/RELN/ACTB	24
BP	GO:0048588	developmental cell growth	23/822	87/5658	0.00245998	0.0491754	0.0449391	SLIT2/SEMA6D/SYT1/ZEB2/HSP90AA1/ADNP/POSTN/DSCAM/DNM2/TNR/IST1/SYT17/CTNNB1/FGF13/IGF1/SPG11/CDH4/CYFIP1/TIAM1/SPP1/SMURF1/DCC/ITGB1	23
BP	GO:1903050	regulation of proteolysis involved in cellular protein catabolic process	21/822	77/5658	0.00247858	0.0493042	0.0450569	GABARAPL2/UBB/HSPA1A/CLU/HIPK2/RPL11/OPHN1/HSPA1B/SMARCC1/TMEM259/SIRT2/SGTA/ANKIB1/RNF144B/RYBP/CSNK1A1/PSMD10/SDCBP/RNF144A/MDM2/SMURF1	21
CC	GO:0015630	microtubule cytoskeleton	71/846	382/5894	0.0106778	0.0493315	0.036979	HSPB1/KIF26B/SNCG/HSPA1A/TUBB4A/STMN1/TUBB2A/ZNF804A/HSPH1/NINL/SORBS1/PXK/PDE4B/DHX9/AK5/PKD2/GNAI1/CDC14B/PCGF5/NAV1/KAT2A/NEK7/DNM3/DLG1/HSPA1B/BCAS2/STAG2/SDCCAG8/TUBA1A/DNM2/IST1/MAP7/CTNNB1/SPRY2/FGF13/APPBP2/NUMA1/ZNF365/TACC1/TPPP/UVRAG/CRYAB/HSF1/EML2/SLC1A4/SIRT2/MTUS1/TBCB/KIFC3/BBS9/CEP85L/SS18/ABCA2/STAG1/CSNK1A1/ATM/TIAM1/PPP2R3C/CEP97/BOD1L1/DCTN4/CIB1/FAM110B/PKP4/OFD1/TPR/KIZ/SLC…	71
BP	GO:0045778	positive regulation of ossification	18/822	63/5658	0.00284018	0.0562218	0.0513785	MEF2C/GNAS/IL6ST/NPNT/JUND/TAC1/PRKD1/ATP6AP1/CTNNB1/ZHX3/IGF1/TGFB2/RUNX2/BMP7/GPM6B/SOX11/FAM20C/SLC8A1	18
BP	GO:0006986	response to unfolded protein	19/822	68/5658	0.0029038	0.0563809	0.0515239	HSPB1/HSPA1A/CANX/TMBIM6/HSPA8/HSPH1/HSP90AA1/CALR/HSPA1B/SERPINH1/HSPA5/HERPUD2/HSF1/ADD1/DNAJB1/MANF/NCK1/BAG3/RHBDD1	19
BP	GO:0034332	adherens junction organization	19/822	68/5658	0.0029038	0.0563809	0.0515239	CDH12/CADM1/SORBS1/CTNNB1/PTPRK/CDH9/CDH10/CTNNA1/MAP4K4/KIFC3/CDH4/CDH13/CDH20/GPM6B/ADD1/DLC1/RDX/PLEKHA7/RASSF8	19
BP	GO:0071804	cellular potassium ion transport	19/822	68/5658	0.0029038	0.0563809	0.0515239	KCNIP4/ATP1B1/PRNP/DPP6/SLC9A9/KCND2/KCNC2/SLC24A3/ATP1B2/DPP10/PKD2/KCNQ5/DLG1/KCNAB1/SLC24A2/DNM2/WWP2/KCNIP1/SLC12A2	19
BP	GO:0071805	potassium ion transmembrane transport	19/822	68/5658	0.0029038	0.0563809	0.0515239	KCNIP4/ATP1B1/PRNP/DPP6/SLC9A9/KCND2/KCNC2/SLC24A3/ATP1B2/DPP10/PKD2/KCNQ5/DLG1/KCNAB1/SLC24A2/DNM2/WWP2/KCNIP1/SLC12A2	19
BP	GO:0021885	forebrain cell migration	11/822	31/5658	0.00297866	0.0572862	0.0523513	SLIT2/ROBO1/ARX/NRG1/SRGAP2C/TNR/CTNNB1/FGF13/NRG3/RELN/DAB1	11
BP	GO:0045665	negative regulation of neuron differentiation	27/822	109/5658	0.00300997	0.0573723	0.0524299	SLIT2/SEMA6D/LGALS1/NLGN1/SRGAP2C/SPOCK1/CNTN4/CALR/DNM3/ZNF536/B2M/ITM2C/GAK/TNR/FOXO3/FGF13/ZNF365/MAP4K4/BMP7/PTPRG/CIB1/SPP1/GDF11/DENND5A/MDM2/DAB1/DCC	27
BP	GO:0032434	regulation of proteasomal ubiquitin-dependent protein catabolic process	15/822	49/5658	0.00301141	0.0573723	0.0524299	HSPA1A/CLU/RPL11/HSPA1B/SMARCC1/SIRT2/SGTA/ANKIB1/RNF144B/RYBP/CSNK1A1/PSMD10/SDCBP/RNF144A/MDM2	15
BP	GO:0042176	regulation of protein catabolic process	35/822	152/5658	0.00303333	0.0575199	0.0525648	GABARAPL2/SNRNP70/UBB/ITCH/EEF1A1/HSPA1A/CLU/HSP90AA1/NRG1/HIPK2/RPL11/OPHN1/HSPA1B/SMARCC1/FYN/TMEM259/OAZ2/SORL1/UBXN2A/WWP2/SIRT2/SGTA/TIMP2/ANKIB1/RNF144B/RYBP/CSNK1A1/PSMD10/SDCBP/SH3D19/RNF144A/MDM2/SMURF1/RDX/LAPTM4B	35
BP	GO:1904062	regulation of cation transmembrane transport	30/822	125/5658	0.00305035	0.0575736	0.0526139	MEF2C/KCNIP4/ATP1B1/CACNB2/TMSB4X/PRNP/GRIA4/CEMIP/DPP6/KCNC2/ATP1B2/PDE4B/DPP10/NLGN1/PKD2/DLG1/UBASH3B/KCNAB1/FYN/DNM2/WWP2/CAMK2D/CTSS/FGF14/KCNIP1/CRH/PPARGC1A/STIM2/RELN/SLC8A1	30
BP	GO:0000122	negative regulation of transcription by RNA polymerase II	76/822	389/5658	0.00308346	0.057929	0.0529387	MEF2C/TENM2/UBB/HSPA1A/SOX6/TMBIM6/ZFPM2/ARX/ZEB2/JUND/JUNB/RPS27A/HIPK2/WWOX/ZNF281/NCOA2/EGR1/TRPS1/NRIP1/CALR/MAF/DDX5/NFIB/DLG1/ZNF451/ZNF536/RPL10/CUX1/NCOR2/ZBTB1/PAXBP1/FOXO3/CTNNB1/ZEB1/BPTF/ZHX3/ZNF189/WWP2/CXXC5/HSF1/NACC2/JUN/SIRT2/PER3/PAWR/RFC1/RECQL5/NR1D1/SFPQ/NR6A1/DNAJB1/NCK1/JDP2/PPARD/GPS2/CNOT1/RYBP/ENO1/MEF2A/BAG3/PSMD10/SOX11/NFIX/CNOT2/CNBP/TPR/TAF3/SP3/GATAD2A/FGFR2/MDM2/K…	76
MF	GO:0015079	potassium ion transmembrane transporter activity	15/801	49/5628	0.00245233	0.0586516	0.0513053	KCNIP4/ATP1B1/SLC9A9/KCND2/KCNC2/GRIK2/SLC24A3/ATP1B2/PKD2/KCNQ5/KCNAB1/SLC24A2/GRIK3/KCNIP1/SLC12A2	15
BP	GO:0048511	rhythmic process	28/822	115/5658	0.00332078	0.0621001	0.0567504	SLIT2/ROBO2/KCND2/JUND/NONO/NLGN1/NCOA2/EGR1/DHX9/PAM/NRIP1/DDX5/ADNP/NCOR2/RORA/HSPA5/FOXO3/RBM4B/TGFB2/JUN/ENOX2/PER3/NR1D1/SFPQ/CRH/PPARGC1A/GABRB1/HNRNPR	28
BP	GO:1990138	neuron projection extension	17/822	59/5658	0.00334041	0.0621807	0.0568241	SLIT2/SEMA6D/SYT1/HSP90AA1/ADNP/POSTN/DSCAM/DNM2/TNR/SYT17/CTNNB1/SPG11/CDH4/CYFIP1/TIAM1/SMURF1/ITGB1	17
BP	GO:0032412	regulation of ion transmembrane transporter activity	22/822	84/5658	0.00343109	0.0635771	0.0581002	MEF2C/ATP1B1/CACNB2/TMSB4X/PRNP/GRIA4/KCNC2/ATP1B2/PDE4B/NLGN1/PKD2/DLG1/KCNAB1/DNM2/WWP2/CAMK2D/CTSS/FGF14/CRH/PPARGC1A/STIM2/RELN	22
BP	GO:0043279	response to alkaloid	14/822	45/5658	0.00347971	0.0636066	0.0581272	ADCY8/SLC6A1/TAC1/SDK1/DNM2/HSPA5/GNAO1/RECQL5/CRH/RYR1/PPARGC1A/TIAM1/SLC8A1/MDM2	14
BP	GO:0043618	regulation of transcription from RNA polymerase II promoter in response to stress	14/822	45/5658	0.00347971	0.0636066	0.0581272	UBB/HSPA1A/TMBIM6/RPS27A/EGR1/HSPA5/HSF1/JUN/SIRT2/DNAJB1/NCK1/BAG3/PSMD10/RBPJ	14
BP	GO:0045669	positive regulation of osteoblast differentiation	14/822	45/5658	0.00347971	0.0636066	0.0581272	MEF2C/GNAS/IL6ST/NPNT/JUND/PRKD1/ATP6AP1/CTNNB1/ZHX3/IGF1/RUNX2/BMP7/SOX11/FAM20C	14
BP	GO:0007017	microtubule-based process	49/822	232/5658	0.00350695	0.0638171	0.0583196	HSPB1/UBB/HSPA1A/TUBB4A/STMN1/TUBB2A/HSPA8/NINL/SRGAP2C/PKD2/GNAI1/CDC14B/NAV1/KAT2A/NEK7/DLG1/HSPA1B/SON/STAG2/SDCCAG8/TUBA1A/MAP7/CTNNB1/SPRY2/FGF13/NUMA1/TACC1/TPPP/UVRAG/CRYAB/EML2/SPG11/KIFC3/AP3B1/SFPQ/SS18/DOCK7/STAG1/RFX3/BAG3/PPP2R3C/CEP97/CIB1/CC2D2A/OFD1/TRAK1/TPR/KIZ/TUBA1B	49
BP	GO:0010243	response to organonitrogen compound	79/822	409/5658	0.00353304	0.0639432	0.0584348	VGF/MEF2C/SLIT2/PRNP/TMBIM6/CFL1/KCNC2/APLP1/FOS/ADCY8/PHIP/DENND4C/SORBS1/JUND/JUNB/PDE4B/SLC6A1/EGR1/SOGA1/TAC1/PKD2/GNAI1/BSG/SMARCC1/ATP6AP1/NCOR2/SDK1/FYN/DNM2/HSPA5/FOXO3/RAB10/SEL1L/CPEB2/CTNNB1/ZEB1/IGF1/MGST2/PTPRE/TMEM259/GNAO1/IRS2/ITPR2/SORL1/CTNNA1/HMGCS1/HSF1/JUN/SIRT2/BTG1/SGTA/BMP7/EEF2K/COL6A1/SST/CDH13/RECQL5/STXBP3/CRH/NCK1/PID1/CYFIP1/RYR1/PPARGC1A/TIAM1/NSMF/COL4A1/ANKZF1/PDE…	79
BP	GO:2000060	positive regulation of ubiquitin-dependent protein catabolic process	12/822	36/5658	0.0035454	0.0639432	0.0584348	HSPA1A/CLU/HSPA1B/SIRT2/SGTA/ANKIB1/RNF144B/CSNK1A1/PSMD10/RNF144A/MDM2/SMURF1	12
BP	GO:0035725	sodium ion transmembrane transport	15/822	50/5658	0.0037381	0.0671205	0.0613383	ATP1B1/SLC9A9/ASIC2/SLC17A7/SLC24A3/ATP1B2/SCN1A/PKD2/DLG1/SLC24A2/DNM2/SLC3A2/CAMK2D/SLC12A2/SLC8A1	15
CC	GO:0005681	spliceosomal complex	18/846	74/5894	0.015024	0.0673891	0.050515	CIRBP/SNRNP70/HSPA8/HNRNPK/HNRNPM/SRSF2/DDX5/HNRNPH3/BCAS2/SNRPD2/SF1/SRRM1/HNRNPA3/PRPF38B/SRRM2/CWF19L2/TRA2B/HNRNPR	18
BP	GO:1903362	regulation of cellular protein catabolic process	24/822	95/5658	0.0038209	0.0683049	0.0624208	GABARAPL2/UBB/HSPA1A/CLU/HSP90AA1/HIPK2/RPL11/OPHN1/HSPA1B/SMARCC1/TMEM259/SIRT2/SGTA/ANKIB1/RNF144B/RYBP/CSNK1A1/PSMD10/SDCBP/RNF144A/MDM2/SMURF1/RDX/LAPTM4B	24
CC	GO:0005874	microtubule	30/846	141/5894	0.0153791	0.0683185	0.0512117	KIF26B/TUBB4A/STMN1/TUBB2A/ZNF804A/HSPH1/NINL/NAV1/NEK7/DNM3/DLG1/TUBA1A/DNM2/MAP7/SPRY2/FGF13/APPBP2/NUMA1/TPPP/EML2/SIRT2/MTUS1/TBCB/KIFC3/SS18/TIAM1/BOD1L1/SLC8A1/INVS/TUBA1B	30
BP	GO:0072659	protein localization to plasma membrane	27/822	111/5658	0.00395149	0.0697789	0.0637678	KCNIP4/ATP1B1/CACNB2/PRNP/DPP6/DENND4C/SORBS1/DPP10/ACSL3/STX8/BSG/DLG1/GAK/MAP7/RAB10/FGF13/ANK1/ARFRP1/PID1/TNIK/CIB1/GRIP1/SMURF1/RDX/ACTB/SQSTM1/ITGB1	27
BP	GO:0032436	positive regulation of proteasomal ubiquitin-dependent protein catabolic process	11/822	32/5658	0.00395494	0.0697789	0.0637678	HSPA1A/CLU/HSPA1B/SIRT2/SGTA/ANKIB1/RNF144B/CSNK1A1/PSMD10/RNF144A/MDM2	11
BP	GO:0018210	peptidyl-threonine modification	13/822	41/5658	0.0040006	0.0702789	0.0642247	CEMIP/HIPK2/PRKD1/CLK1/PRKCA/GALNT2/GALNTL6/SPRY2/SIRT2/BMP7/CAMK2D/CSNK1A1/GALNT13	13
CC	GO:0031966	mitochondrial membrane	19/846	80/5894	0.0163226	0.0718196	0.0538361	UBB/CLU/TMBIM6/NAT8L/SLC44A1/RPS27A/ACSL3/PRKCA/PPP2R2B/FOXO3/RAF1/TAZ/STARD13/RNF144B/AGPAT4/NRGN/ANKZF1/TRAK1/ABHD6	19
BP	GO:0032272	negative regulation of protein polymerization	10/822	28/5658	0.00433769	0.0755466	0.0690386	SLIT2/TMSB4X/TMSB10/TUBB4A/STMN1/ADD3/CAPZB/EML2/ADD1/RDX	10
BP	GO:0072347	response to anesthetic	10/822	28/5658	0.00433769	0.0755466	0.0690386	ADCY8/SLC6A1/TAC1/SDK1/DNM2/HSPA5/GNAO1/CRH/TIAM1/MDM2	10
CC	GO:0016528	sarcoplasm	10/846	34/5894	0.0177409	0.0773236	0.0579618	MEF2C/CAMK2G/SPOCK1/SGCD/CALR/ITPR2/ANK1/CAMK2D/MANF/RYR1	10
MF	GO:0003714	transcription corepressor activity	24/801	96/5628	0.0033692	0.0773568	0.0676677	HSPA1A/ZFPM2/JUNB/HIPK2/ZNF281/TLE2/NRIP1/SRSF2/SFMBT2/PFDN5/ZNF451/NCOR2/ZEB1/SF1/ZHX3/TOB1/NACC2/PAWR/NR1D1/DNAJB1/JDP2/GPS2/RYBP/HDAC9	24
CC	GO:0042383	sarcolemma	17/846	70/5894	0.0180889	0.0781034	0.0585464	ATP1B1/CACNB2/SGCZ/SCN1A/SGCD/BSG/DLG1/SGCE/ANK1/DTNA/COL6A1/CAMK2D/RYR1/CIB1/SLC8A1/RDX/ITGB1	17
BP	GO:0006836	neurotransmitter transport	23/822	91/5658	0.00455094	0.07867	0.071893	MEF2C/CACNB2/SNCG/GAD2/SYT1/SLC17A7/GAD1/HSPA8/SLC44A1/SLC6A1/NLGN1/GRIN3A/SYT17/CSPG5/SNCAIP/CRH/CADPS2/GPM6B/CASK/SLC6A8/SLC6A11/SEC14L1/SYT11	23
BP	GO:0043269	regulation of ion transport	54/822	264/5658	0.00456939	0.07867	0.071893	MEF2C/KCNIP4/ATP1B1/CCK/CACNB2/SNCG/TMSB4X/PRNP/GRIA4/CEMIP/DPP6/TMBIM6/SYT1/ASIC2/KCND2/KCNC2/ADCYAP1R1/ATP1B2/CAMK2G/PXK/PDE4B/DPP10/SCN1A/SLC6A1/NLGN1/PKD2/TF/ATP8A1/KCNQ5/GRM7/DLG1/UBASH3B/KCNAB1/B2M/NKAIN2/FYN/DNM2/SYT17/CTNNB1/GNAO1/IRS2/WWP2/CAMK2D/CTSS/FGF14/KCNIP1/CRH/GPM6B/CASK/PPARGC1A/STIM2/RELN/SLC8A1/SYT11	54
BP	GO:0032870	cellular response to hormone stimulus	57/822	282/5658	0.00473323	0.0790545	0.0722443	MEF2C/SLIT2/ROBO2/FOS/ADCY8/PHIP/DENND4C/SORBS1/JUND/JUNB/NCOA2/SOGA1/NRIP1/CALR/DDX5/NCOA6/SMARCC1/ATP6AP1/NCOR2/RORA/FYN/FOXO3/RAB10/CPEB2/CTNNB1/PTPRE/IRS2/SORL1/HMGCS1/HSF1/JUN/BMP7/EEF2K/CTSS/SST/NR1D1/CRH/NR6A1/NCK1/PID1/PPARD/CNOT1/CYFIP1/ESRRG/PPARGC1A/LEPR/DDX18/PAQR8/NSMF/GRIP1/CNOT2/PDE3B/SPP1/MDM2/RDX/NR3C2/HDAC9	57
BP	GO:0010498	proteasomal protein catabolic process	35/822	156/5658	0.00474364	0.0790545	0.0722443	GABARAPL2/UBB/ITCH/HSPA1A/CLU/KLHL20/RPS27A/TRIM2/SPSB3/RPL11/OPHN1/HSPA1B/SMARCC1/HSPA5/PELI1/SEL1L/CTNNB1/TMEM259/UBXN2A/WWP2/SIRT2/UBE2H/SGTA/NR1D1/ANKIB1/RNF144B/RYBP/CSNK1A1/PSMD10/SDCBP/ANKZF1/RNF144A/MDM2/SMURF1/RHBDD1	35
BP	GO:0034762	regulation of transmembrane transport	43/822	201/5658	0.00475071	0.0790545	0.0722443	MEF2C/KCNIP4/ATP1B1/CACNB2/TMSB4X/PRNP/GRIA4/CEMIP/DPP6/ASIC2/KCND2/KCNC2/SORBS1/ATP1B2/PDE4B/DPP10/SCN1A/NLGN1/PKD2/KCNQ5/DLG1/UBASH3B/KCNAB1/FYN/DNM2/IGF1/OAZ2/IRS2/WWP2/ARPP19/CAMK2D/CTSS/FGF14/STXBP3/KCNIP1/CRH/PID1/MEF2A/PPARGC1A/STIM2/RELN/SLC8A1/ACTB	43
BP	GO:0048706	embryonic skeletal system development	16/822	56/5658	0.00477185	0.0790545	0.0722443	MEF2C/GNAS/MMP16/KIAA1217/XYLT1/DSCAML1/DLG1/CTNNB1/ZEB1/PCSK5/RUNX2/BMP7/CHST11/SOX11/SP3/FGFR2	16
BP	GO:0050770	regulation of axonogenesis	20/822	76/5658	0.00485583	0.0801014	0.073201	SLIT2/ROBO2/SEMA6D/ROBO1/ZEB2/ADNP/DSCAM/DNM2/TNR/IST1/FGF13/LRRC4C/CDH4/CHN1/CYFIP1/TIAM1/SPP1/TRAK1/DAB1/DCC	20
BP	GO:0098609	cell-cell adhesion	79/822	414/5658	0.00491837	0.0808047	0.0738437	HSPB1/STXBP6/SPARCL1/TENM2/GNAS/KIF26B/ROBO2/LPP/IL6ST/PRNP/CDH12/NCAM2/ROBO1/PCDH9/LGALS1/CTNNA3/HSPH1/KIRREL3/TENM1/NPNT/CADM1/TENM3/PCDH15/PTPRT/NLGN1/CNTN4/PTPRM/IL1RAP/CD46/DSCAML1/GRID2/PCDH11X/PRKG1/PRKCA/BSG/DLG1/UBASH3B/PCDH17/PCDH7/ZBTB1/PTPRD/DSCAM/SDK1/FYN/TNR/PELI1/RAB10/CTNNB1/IGF1/CDH9/TGFB2/CDH10/UNC5D/CTNNA1/LRRC4C/DNAJB6/IGSF11/CLSTN2/BMP7/NLGN4Y/PAWR/KIFC3/CDH4/AP3B1/CDH13/STXB…	79
BP	GO:1990778	protein localization to cell periphery	30/822	129/5658	0.00500488	0.0818944	0.0748396	KCNIP4/ATP1B1/CACNB2/PRNP/DPP6/DENND4C/SORBS1/DPP10/GNAI1/ACSL3/GPC6/STX8/BSG/DLG1/GAK/MAP7/RAB10/FGF13/NUMA1/ANK1/ARFRP1/PID1/TNIK/CIB1/GRIP1/SMURF1/RDX/ACTB/SQSTM1/ITGB1	30
BP	GO:0051261	protein depolymerization	13/822	42/5658	0.00504158	0.0821636	0.0750855	CFL1/STMN1/HSPA8/LIMA1/ADD3/GAK/CAPZB/FGF13/PLEKHH2/DNAJC6/ADD1/CIB1/RDX	13
BP	GO:0060548	negative regulation of cell death	81/822	427/5658	0.00519446	0.0843165	0.077053	HSPB1/MEF2C/UBB/ITCH/HSPA1A/CLU/IL6ST/PRNP/TMBIM6/CFL1/ZFPM2/ASIC2/MTRNR2L8/GRIK2/ADCYAP1R1/HNRNPK/PHIP/HMGN5/KLHL20/RPS27A/HIPK2/PIDD1/NONO/PTMA/PSAP/PRKD1/PRKCA/ADNP/HSPA1B/RPS6/APIP/RPL10/SON/CAST/FYN/PDE8A/HSPA5/PELI1/ANXA4/BCL11B/CTNNB1/SPRY2/IGF1/TMEM259/STAMBP/IRS2/SORL1/CTNNA1/DNAJB6/CRYAB/HSF1/JUN/RAF1/MAP4K4/BMP7/SERPINB9/EEF2K/TOX3/SCG2/APBB2/CRH/RNF144B/MECOM/NCK1/PTPRZ1/PPARD/CHST11/…	81
BP	GO:0009628	response to abiotic stimulus	89/822	476/5658	0.0052367	0.0846635	0.0773701	CIRBP/VGF/ATP1B1/CCK/UBB/HSPA1A/TMBIM6/ASIC2/KCND2/KCNC2/FOS/HSPA8/HSPH1/HSP90AA1/USP53/JUND/CAMK2G/TSC22D2/JUNB/RPS27A/HIPK2/PIEZO2/SCN1A/EGR1/TAC1/PKD2/PAM/AKAP12/HSPA1B/ST8SIA1/POSTN/DNAJA4/TANC1/ATP6AP1/ZBTB1/RORA/FYN/DNM2/HSPA5/FOXO3/MAP7/CPEB2/PTPRK/IGF1/RBM4B/TRPM3/TGFB2/CNTNAP2/ITPR2/HMGCS1/DNAJB6/CRYAB/HSF1/JUN/RAF1/SIRT2/FGF1/PER3/EPHB1/BMP7/EEF2K/PTGES3/CAMK2D/CTSS/SST/RPA1/SLC12A2/CAM…	89
BP	GO:0070997	neuron death	33/822	146/5658	0.00533241	0.0857189	0.0783346	MEF2C/UBB/CLU/PRNP/GRIK2/FOS/USP53/HIPK2/TRIM2/NONO/EGR1/GRID2/ADNP/FYN/HSPA5/FOXO3/CTNNB1/TMEM259/TGFB2/STAMBP/SORL1/HSF1/JUN/EPHB1/LANCL1/TOX3/PTPRZ1/ATM/PPARGC1A/NSMF/UNC5B/SNX6/DCC	33
BP	GO:0044089	positive regulation of cellular component biogenesis	44/822	208/5658	0.00535494	0.0857189	0.0783346	TENM2/CCK/HSPA1A/CLU/ASIC2/GPM6A/TENM1/HSP90AA1/NLGN1/TAC1/IL1RAP/GRID2/PRKCA/ADNP/DNM3/LINGO2/DLG1/HSPA1B/PTPRD/DNM2/LRRN1/CTNNB1/NUMA1/TPPP/SYNDIG1/HSF1/JUN/CLSTN2/MAP4K4/EPHB1/BMP7/EEF2K/RPA1/IQGAP2/NCK1/CNOT1/CYFIP1/ATM/IL1RAPL1/SDCBP/CNOT2/FCHSD2/TPR/CTNNA2	44
BP	GO:0046578	regulation of Ras protein signal transduction	26/822	108/5658	0.00536535	0.0857189	0.0783346	ROBO1/RASGRF2/VAV3/STMN1/PREX1/NRG1/OPHN1/FGD4/DNM2/SPRY2/IGF1/ARHGAP42/TGFB2/STAMBP/IRS2/RAF1/MAP4K4/TIMP2/PLEKHG1/CDC42SE1/TIAM1/DLC1/VAV2/RDX/SQSTM1/ITGB1	26
BP	GO:0043620	regulation of DNA-templated transcription in response to stress	14/822	47/5658	0.00538689	0.0857255	0.0783407	UBB/HSPA1A/TMBIM6/RPS27A/EGR1/HSPA5/HSF1/JUN/SIRT2/DNAJB1/NCK1/BAG3/PSMD10/RBPJ	14
BP	GO:0051056	regulation of small GTPase mediated signal transduction	36/822	163/5658	0.00551856	0.0874777	0.0799419	SLIT2/ROBO1/RASGRF2/VAV3/STMN1/ADCYAP1R1/PREX1/NRG1/ARHGAP12/OPHN1/FGD4/ARHGAP22/DNM2/SPRY2/IGF1/ARHGAP42/TGFB2/STAMBP/IRS2/RAF1/MAP4K4/ARHGAP5/TIMP2/PLEKHG1/STARD13/CDC42SE1/CHN1/RELN/TIAM1/DLC1/VAV2/RDX/GNA13/ARHGAP17/SQSTM1/ITGB1	36
CC	GO:0009898	cytoplasmic side of plasma membrane	16/846	66/5894	0.0218025	0.0894472	0.0670497	GNAS/GNAI1/DLG1/KCNAB1/FYN/GNAO1/GNG7/GRAMD1A/ANK1/DTNA/KCNIP1/HIP1/TIAM1/GNA14/PKP4/GNA13	16
CC	GO:0072686	mitotic spindle	11/846	40/5894	0.0218778	0.0894472	0.0670497	PKD2/CDC14B/KAT2A/STAG2/NUMA1/HSF1/EML2/SIRT2/STAG1/PKP4/TPR	11
BP	GO:1901800	positive regulation of proteasomal protein catabolic process	12/822	38/5658	0.00581525	0.0918221	0.083912	HSPA1A/CLU/HSPA1B/TMEM259/SIRT2/SGTA/ANKIB1/RNF144B/CSNK1A1/PSMD10/RNF144A/MDM2	12
MF	GO:0044325	ion channel binding	14/801	47/5628	0.00446194	0.0930949	0.0814346	PRNP/KCNC2/PDE4B/DPP10/PKD2/DLG1/KCNAB1/FYN/CTNNB1/FGF13/ANK1/CAMK2D/CIB1/SLC8A1	14
MF	GO:0044877	protein-containing complex binding	84/801	452/5628	0.00447025	0.0930949	0.0814346	ATP1B1/SPARCL1/EIF1/GNAS/CACNB2/ITCH/CLU/PRNP/CFL1/EDIL3/NEAT1/HSPA8/CTNNA3/NPNT/PHIP/HSP90AA1/SPOCK3/HMGN5/SORBS1/NRG1/DHX9/SPOCK1/GNAI1/LIMA1/CALR/ADD3/DDX5/PRKCA/SPOCK2/HMGN3/SMARCC1/NCOR2/SERPINH1/FYN/DNM2/CAPZB/HSPA5/MYO16/IST1/CPEB2/IGF1/NUMA1/GNAO1/IRS2/SORL1/CTNNA1/CRYAB/RPL23A/NACC2/ERI1/FGF1/SGTA/NAP1L4/EPHB1/TIMP2/ABI3BP/CTSS/CDH13/COL4A3/EDF1/ADD1/IQGAP2/MYO10/PTPRZ1/MCM9/HIP1/CYFIP1/…	84
MF	GO:0042623	ATPase activity, coupled	18/801	67/5628	0.0046772	0.0930949	0.0814346	ATP1B1/HSPA1A/HSPA8/HSP90AA1/ATP1B2/DHX9/ATP8A1/HSPA1B/ATP6AP1/HSPA5/BPTF/MYL6/KIFC3/RFC1/MYO10/ABCA2/MYO1E/TAPBP	18
MF	GO:0046873	metal ion transmembrane transporter activity	33/801	148/5628	0.00482144	0.0930949	0.0814346	KCNIP4/ATP1B1/CACNB2/SLC9A9/ASIC2/KCND2/KCNC2/SLC17A7/GRIK2/SLC24A3/GPM6A/ATP1B2/SCN1A/SLC6A1/PKD2/TF/GRIN3A/KCNQ5/KCNAB1/SLC24A2/SLC39A11/TRPM3/ITPR2/GRIK3/SLC3A2/KCNIP1/SLC12A2/RYR1/STIM2/IL1RAPL1/SLC6A8/SLC6A11/SLC8A1	33
MF	GO:0003729	mRNA binding	24/801	99/5628	0.00513882	0.0930949	0.0814346	CIRBP/SNRNP70/DHX9/HNRNPM/QKI/PCBP4/RBFOX1/CALR/RBMS3/DDX5/NOVA1/CPEB2/HNRNPA3/CLUH/DAZAP1/PCF11/CNBP/RPL35/TPR/NSRP1/TRA2B/HNRNPR/SECISBP2L/ZC3H11A	24
MF	GO:0005216	ion channel activity	32/801	143/5628	0.00515897	0.0930949	0.0814346	KCNIP4/CACNB2/GRIA4/ASIC2/KCND2/KCNC2/TMC7/SLC17A7/GRIK2/SLC24A3/GPM6A/PIEZO2/SCN1A/PIDD1/PKD2/GRIN3A/KCNQ5/GRID2/KCNAB1/SLC24A2/TRPM3/ITPR2/GRIK3/SLC1A4/KCNIP1/RYR1/STIM2/IL1RAPL1/GABRB1/GRID1/CLCN7/ANO4	32
MF	GO:0017111	nucleoside-triphosphatase activity	53/801	265/5628	0.00518996	0.0930949	0.0814346	ATP1B1/GNAS/KIF26B/EEF1A1/HSPA1A/TUBB4A/TUBB2A/HSPA8/HSP90AA1/ATP1B2/ARL4C/DHX9/GNAI1/AGAP1/ATP8A1/NAV2/SPATA5/RHOBTB3/RNF213/DDX5/DNM3/HSPA1B/RGS6/ATP6AP1/TUBA1A/DNM2/HSPA5/MYO16/RGS5/RAB10/BPTF/APPBP2/GNAO1/GNG7/ARFRP1/ARHGAP5/MYL6/KIFC3/RFC1/RECQL5/MYO10/DHX32/ABCA2/MCM9/MYO1E/DDX18/GNA14/ACIN1/TAPBP/HBS1L/GNA13/TUBA1B/ATAD2B	53
BP	GO:1901214	regulation of neuron death	31/822	136/5658	0.00597846	0.0940333	0.0859328	MEF2C/UBB/CLU/PRNP/GRIK2/FOS/HIPK2/TRIM2/NONO/EGR1/GRID2/ADNP/FYN/FOXO3/CTNNB1/TMEM259/TGFB2/STAMBP/SORL1/HSF1/JUN/EPHB1/LANCL1/TOX3/PTPRZ1/ATM/PPARGC1A/NSMF/UNC5B/SNX6/DCC	31
BP	GO:0033043	regulation of organelle organization	84/822	448/5658	0.00613813	0.096172	0.0878872	MEF2C/STXBP6/SLIT2/HSPA1A/TMSB4X/CLU/IQCJ-SCHIP1/TMSB10/TUBB4A/CFL1/SYT1/STMN1/ZEB2/TENM1/PHIP/TOM1L2/PREX1/TMEFF2/TAC1/GNAI1/PRKD1/PAM/LIMA1/CDC14B/CALR/RHOBTB3/IL1RAP/GRID2/KAT2A/ADD3/SCARB2/NEK7/DLG1/HSPA1B/ZNF451/STAG2/SDCCAG8/PTPRD/DNM2/CAPZB/PAXBP1/CTNNB1/FGF13/IGF1/NUMA1/PLEKHH2/UVRAG/ANK1/EML2/SIRT2/BMP7/CAMK2D/UBL5/SFPQ/GPM6B/ADD1/IQGAP2/NCK1/JDP2/PID1/STAG1/CNOT1/CYFIP1/PPP1R10/BAG3/PSM…	84
BP	GO:1901698	response to nitrogen compound	82/822	436/5658	0.00622502	0.0971581	0.0887884	VGF/MEF2C/SLIT2/PRNP/TMBIM6/CFL1/KCNC2/APLP1/FOS/ADCY8/PHIP/DENND4C/SORBS1/JUND/JUNB/PDE4B/SLC6A1/EGR1/DHX9/SOGA1/TAC1/PKD2/GNAI1/BSG/SMARCC1/ATP6AP1/NCOR2/SDK1/FYN/DNM2/HSPA5/FOXO3/PELI1/RAB10/SEL1L/CPEB2/CTNNB1/ZEB1/IGF1/MGST2/PTPRE/TMEM259/GNAO1/IRS2/ITPR2/SORL1/CTNNA1/HMGCS1/HSF1/JUN/SIRT2/SLC3A2/BTG1/SGTA/BMP7/EEF2K/COL6A1/SST/CDH13/RECQL5/STXBP3/CRH/NCK1/PID1/CYFIP1/RYR1/PPARGC1A/TIAM1/NSMF…	82

## Sheet: IN-SST
ONTOLOGY	ID	Description	GeneRatio	BgRatio	pvalue	p.adjust	qvalue	geneID	Count
CC	GO:0043005	neuron projection	157/847	447/5894	8.03544e-31	3.68827e-28	2.68976e-28	HSPB1/GNAS/ASIC2/PRNP/TENM1/HSP90AA1/GRID2/NCAM2/ADCY8/KCND2/CLU/NPTXR/DNAJB1/DNM2/TUBB4A/GPM6A/NLGN1/UBB/CKB/KIRREL3/GRIK3/PAM/STMN1/KCNC2/CAMK2N1/GRIK2/ROBO2/SLC8A1/SRCIN1/NMU/ABI1/ROBO1/GAD2/SRGAP2/SHISA6/CTNNA2/KLHL24/RELN/TIAM1/GRIN3A/IL6ST/YWHAE/TIMP2/PCDH9/PCDH15/CANX/SLC17A7/GRM7/EEA1/SYT1/GRIA4/FCHSD2/DOCK4/GNAO1/DSCAML1/GIPC1/GABBR1/DTNA/SYAP1/NLGN4X/CDH13/SPOCK1/BSG/CNTN4/CAMK2D/CHRM3/…	157
CC	GO:0045202	synapse	152/847	434/5894	1.22789e-29	2.818e-27	2.05509e-27	ASIC2/PRNP/GRID2/KCTD8/SPARCL1/RAB3B/ADCY8/PTPRD/KCND2/CLU/NPTXR/GRIK1/DNAJB1/DNM2/NRXN1/LRRTM4/PDZRN3/GPM6A/NLGN1/TUBA1A/GRIK3/KCNC2/LRRC4C/ERBB4/NLGN2/CDH9/CAMK2N1/GRIK2/SLC8A1/SRCIN1/NMU/ABI1/MEF2C/GAD2/SRGAP2/SHISA6/CTNNA2/PCDH17/TIAM1/GRIN3A/YWHAE/SDK1/PCDH15/CANX/SLC17A7/CDH10/GRM7/CACNB2/SYT1/GRIA4/CNTN5/FCHSD2/DSCAML1/GIPC1/GABBR1/DTNA/RPS19/SYAP1/NLGN4X/CDH13/SPOCK1/CHRM3/ELFN1/PENK/PCBP…	152
BP	GO:0000184	nuclear-transcribed mRNA catabolic process, nonsense-mediated decay	48/826	63/5658	3.19267e-28	1.27004e-24	1.15306e-24	RPS15/RPL37A/RPL18/UPF3A/RPL29/RPS27A/RPS19/RPL35/RPS24/RPL32/RPL27/RPL30/RPS28/RPLP2/RPS3/RPL31/RPL8/RPS25/RPL27A/RPL38/RPS29/RPS12/RPS8/RPL23/RPS16/RPS23/RPL11/RPS6/RPS20/RPL10/RPL13/RPS17/RPS18/RPL28/RPL23A/RPS4X/RPL41/RPS2/RPL19/RPSA/RPLP1/RPL24/RPL36/RPL37/UPF3B/RPS4Y1/RPL21/DCP1B	48
BP	GO:0070972	protein localization to endoplasmic reticulum	52/826	74/5658	1.27056e-27	2.52715e-24	2.29437e-24	RPS15/RPL37A/PPP1R15A/RPL18/RPL29/RPS27A/RPS19/RPL35/RPS24/RPL32/RPL27/RPL30/RPS28/RPLP2/RPS3/RPL31/RPL8/RPS25/RPL27A/RPL38/RPS29/RPS12/RPS8/RPL23/INSIG1/RPS16/RPS23/RPL11/RPS6/RPS20/RPL10/RPL13/RPS17/RPS18/RPL28/RPL23A/RPS4X/RPL41/SRP14/RPS2/RPL19/RPSA/RPLP1/RPL24/SEC61B/RPL36/RPL37/RPS4Y1/TAPT1/RPL21/RAB10/GPAA1	52
CC	GO:0022626	cytosolic ribosome	47/847	65/5894	3.07819e-26	3.53222e-24	2.57596e-24	RPS15/RPL37A/RPL18/RPL29/RPS27A/RPS19/RPL35/RPS24/RPL32/RPL27/RPL30/RPS28/RPLP2/RPS3/RPL31/RPL8/RPS25/RPL27A/RPL38/RPS29/RPS12/RPS8/RPL23/RPS16/RPS23/RPL11/RPS6/RPS20/RPL10/RPL13/RPS17/RPS18/RPL28/RPL23A/RPS4X/RPL41/RPS2/RPL19/RPSA/RPLP1/RPL24/RPL36/RPL37/DDX3X/RPS4Y1/RPL36AL/RPL21	47
CC	GO:0044391	ribosomal subunit	47/847	65/5894	3.07819e-26	3.53222e-24	2.57596e-24	RPS15/RPL37A/RPL18/RPL29/RPS27A/RPS19/RPL35/RPS24/RPL32/RPL27/RPL30/RPS28/RPLP2/RPS3/RPL31/RPL8/RPS25/RPL27A/RPL38/RPS29/RPS12/RPS8/RPL23/RPS16/RPS23/RPL11/RPS6/RPS20/RPL10/RPL13/RPS17/RPS18/RPL28/RPL23A/RPS4X/RPL41/RPS2/RPL19/RPSA/RPLP1/RPL24/RPL36/RPL37/DDX3X/RPS4Y1/RPL36AL/RPL21	47
BP	GO:0006614	SRP-dependent cotranslational protein targeting to membrane	47/826	63/5658	5.95043e-27	7.89027e-24	7.16349e-24	RPS15/RPL37A/RPL18/RPL29/RPS27A/RPS19/RPL35/RPS24/RPL32/RPL27/RPL30/RPS28/RPLP2/RPS3/RPL31/RPL8/RPS25/RPL27A/RPL38/RPS29/RPS12/RPS8/RPL23/RPS16/RPS23/RPL11/RPS6/RPS20/RPL10/RPL13/RPS17/RPS18/RPL28/RPL23A/RPS4X/RPL41/SRP14/RPS2/RPL19/RPSA/RPLP1/RPL24/SEC61B/RPL36/RPL37/RPS4Y1/RPL21	47
BP	GO:0072599	establishment of protein localization to endoplasmic reticulum	48/826	66/5658	1.15444e-26	1.14809e-23	1.04234e-23	RPS15/RPL37A/RPL18/RPL29/RPS27A/RPS19/RPL35/RPS24/RPL32/RPL27/RPL30/RPS28/RPLP2/RPS3/RPL31/RPL8/RPS25/RPL27A/RPL38/RPS29/RPS12/RPS8/RPL23/RPS16/RPS23/RPL11/RPS6/RPS20/RPL10/RPL13/RPS17/RPS18/RPL28/RPL23A/RPS4X/RPL41/SRP14/RPS2/RPL19/RPSA/RPLP1/RPL24/SEC61B/RPL36/RPL37/RPS4Y1/RPL21/RAB10	48
BP	GO:0006613	cotranslational protein targeting to membrane	47/826	64/5658	1.93513e-26	1.53959e-23	1.39778e-23	RPS15/RPL37A/RPL18/RPL29/RPS27A/RPS19/RPL35/RPS24/RPL32/RPL27/RPL30/RPS28/RPLP2/RPS3/RPL31/RPL8/RPS25/RPL27A/RPL38/RPS29/RPS12/RPS8/RPL23/RPS16/RPS23/RPL11/RPS6/RPS20/RPL10/RPL13/RPS17/RPS18/RPL28/RPL23A/RPS4X/RPL41/SRP14/RPS2/RPL19/RPSA/RPLP1/RPL24/SEC61B/RPL36/RPL37/RPS4Y1/RPL21	47
BP	GO:0045047	protein targeting to ER	47/826	65/5658	6.03637e-26	4.00211e-23	3.63347e-23	RPS15/RPL37A/RPL18/RPL29/RPS27A/RPS19/RPL35/RPS24/RPL32/RPL27/RPL30/RPS28/RPLP2/RPS3/RPL31/RPL8/RPS25/RPL27A/RPL38/RPS29/RPS12/RPS8/RPL23/RPS16/RPS23/RPL11/RPS6/RPS20/RPL10/RPL13/RPS17/RPS18/RPL28/RPL23A/RPS4X/RPL41/SRP14/RPS2/RPL19/RPSA/RPLP1/RPL24/SEC61B/RPL36/RPL37/RPS4Y1/RPL21	47
MF	GO:0003735	structural constituent of ribosome	46/817	63/5628	7.90115e-26	4.53526e-23	3.90068e-23	RPS15/RPL37A/RPL18/RPL29/RPS27A/RPS19/RPL35/RPS24/RPL32/RPL27/RPL30/RPS28/RPLP2/RPS3/RPL31/RPL8/RPS25/RPL27A/RPL38/RPS29/RPS12/RPS8/RPL23/RPS16/RPS23/RPL11/RPS6/RPS20/RPL10/RPL13/RPS17/RPS18/RPL28/RPL23A/RPS4X/RPL41/RPS2/RPL19/RPSA/RPLP1/RPL24/RPL36/RPL37/RPS4Y1/RPL36AL/RPL21	46
CC	GO:0030424	axon	92/847	216/5894	6.3428e-25	5.82269e-23	4.24634e-23	HSPB1/HSP90AA1/NCAM2/ADCY8/NPTXR/DNM2/TUBB4A/GPM6A/KIRREL3/GRIK3/KCNC2/GRIK2/ROBO2/SRCIN1/NMU/ABI1/ROBO1/GAD2/CTNNA2/KLHL24/TIAM1/YWHAE/TIMP2/PCDH9/CANX/SLC17A7/GRM7/EEA1/SYT1/DSCAML1/DTNA/SYAP1/SPOCK1/BSG/CNTN4/CHRM3/SEMA6A/PENK/CNTNAP2/GAD1/STMN4/TENM2/CCK/PALLD/SNCG/DCC/UNC13C/DLG1/TAC1/CNR1/IQGAP1/IL1RAPL1/MAP4/FGF13/KCNAB1/HSPA8/SLC6A1/OPHN1/TENM3/MAP7/SETX/IQCJ-SCHIP1/ALCAM/ANK1/DNM3/UTRN/H…	92
CC	GO:0044456	synapse part	116/847	324/5894	1.98157e-23	1.5159e-21	1.10551e-21	ASIC2/PRNP/GRID2/KCTD8/RAB3B/ADCY8/KCND2/GRIK1/DNAJB1/DNM2/NRXN1/LRRTM4/GPM6A/NLGN1/GRIK3/KCNC2/LRRC4C/ERBB4/NLGN2/CDH9/CAMK2N1/GRIK2/SLC8A1/SRCIN1/NMU/ABI1/MEF2C/GAD2/SRGAP2/SHISA6/CTNNA2/PCDH17/TIAM1/GRIN3A/CANX/SLC17A7/CDH10/GRM7/CACNB2/SYT1/GRIA4/CNTN5/GIPC1/GABBR1/RPS19/SYAP1/NLGN4X/SPOCK1/CHRM3/PENK/PCBP2/GABRB1/GAD1/TENM2/CCK/NLGN4Y/DCC/UNC13C/RPL30/RPS3/DLG1/PDE4B/RPL8/FCGR2B/RPS25/CADPS2…	116
BP	GO:0006413	translational initiation	53/826	85/5658	2.8055e-24	1.59433e-21	1.44747e-21	RPS15/HSPB1/RPL37A/PPP1R15A/RPL18/RPL29/RPS27A/RPS19/RPL35/TPR/RPS24/RPL32/RPL27/RPL30/RPS28/RPLP2/RPS3/RPL31/RPL8/RPS25/RPL27A/EIF5/RPL38/RPS29/RPS12/RPS8/RPL23/RPS16/RPS23/RPL11/RPS6/RPS20/RPL10/RPL13/RPS17/RPS18/RPL28/RPL23A/RPS4X/RPL41/RPS2/RPL19/RPSA/RPLP1/RPL24/RPL36/RPL37/DDX3X/RPS4Y1/RPL21/EIF1/RPS6KB2/DNAJC3	53
CC	GO:0005840	ribosome	49/847	79/5894	1.14221e-22	7.48966e-21	5.46202e-21	RPS15/RPL37A/RPL18/CANX/RPL29/RPS27A/RPS19/RPL35/RPS24/RPL32/RPL27/RPL30/RPS28/RPLP2/RPS3/RPL31/RPL8/RPS25/RPL27A/RPL38/RPS29/RPS12/RPS8/RPL23/RPS16/RPS23/RPL11/RPS6/RPS20/RPL10/RPL13/RPS17/RPS18/RPL28/RPL23A/RPS4X/RPL41/RPS2/RPL19/RPSA/RPLP1/RPL24/RPL36/RPL37/DDX3X/RPS4Y1/RPL36AL/RPL21/ABCF1	49
CC	GO:0098794	postsynapse	87/847	215/5894	9.24333e-22	5.30336e-20	3.8676e-20	ASIC2/PRNP/GRID2/KCTD8/ADCY8/KCND2/GRIK1/DNAJB1/DNM2/LRRTM4/GPM6A/NLGN1/GRIK3/KCNC2/LRRC4C/ERBB4/NLGN2/CDH9/CAMK2N1/GRIK2/SLC8A1/SRCIN1/ABI1/MEF2C/SRGAP2/SHISA6/CTNNA2/PCDH17/TIAM1/GRIN3A/CANX/SLC17A7/CDH10/GRM7/GRIA4/GIPC1/GABBR1/RPS19/SYAP1/NLGN4X/SPOCK1/CHRM3/PCBP2/GABRB1/TENM2/NLGN4Y/DCC/RPL30/RPS3/DLG1/PDE4B/RPL8/FCGR2B/RPS25/CADPS2/IL1RAPL1/MAP4/RPL38/RPL23/HSPA8/PKP4/TSC2/SLC6A1/OPHN1/ADD3…	87
BP	GO:0000956	nuclear-transcribed mRNA catabolic process	53/826	91/5658	2.81986e-22	1.40217e-19	1.27302e-19	RPS15/RPL37A/RPL18/UPF3A/RPL29/RPS27A/PAN3/RPS19/RPL35/RPS24/RPL32/RPL27/RPL30/RPS28/RPLP2/RPS3/RPL31/RPL8/RPS25/HBS1L/RPL27A/RPL38/RPS29/LSM7/RPS12/RPS8/RPL23/RPS16/RPS23/RPL11/RPS6/RPS20/RPL10/RPL13/RPS17/RPS18/RPL28/RPL23A/RPS4X/RPL41/RPS2/RPL19/RPSA/RPLP1/RPL24/RPL36/RPL37/UPF3B/RPS4Y1/RPL21/DCP1B/DDX5/SAMD4A	53
CC	GO:0097060	synaptic membrane	67/847	149/5894	6.69337e-20	3.41362e-18	2.48946e-18	GRID2/KCTD8/ADCY8/KCND2/GRIK1/DNM2/NRXN1/LRRTM4/GPM6A/NLGN1/GRIK3/KCNC2/LRRC4C/ERBB4/NLGN2/CDH9/CAMK2N1/GRIK2/SLC8A1/SRCIN1/ABI1/GAD2/SRGAP2/SHISA6/CTNNA2/PCDH17/TIAM1/GRIN3A/CANX/CDH10/GRM7/SYT1/GRIA4/CNTN5/GABBR1/SYAP1/NLGN4X/CHRM3/GABRB1/TENM2/NLGN4Y/DCC/UNC13C/DLG1/CADPS2/CNR1/IL1RAPL1/SLC6A1/GRID1/ANK1/DNM3/UTRN/CPE/SYT11/PICALM/BAALC/GRM3/SLC1A2/PSEN1/ATP2B4/PSD3/SYNDIG1/CRYAB/SLC6A11/CASK/…	67
CC	GO:0036477	somatodendritic compartment	100/847	289/5894	5.32116e-19	2.44241e-17	1.78119e-17	SST/GNAS/PDE1A/ASIC2/PRNP/HSP90AA1/GRID2/ADCY8/KCND2/CLU/NPTXR/DNAJB1/DNM2/NRXN1/TUBB4A/GPM6A/NLGN1/UBB/CKB/KIRREL3/GRIK3/PAM/KCNC2/CAMK2N1/GRIK2/SLC8A1/SRCIN1/SRGAP2/SHISA6/KLHL24/RELN/TIAM1/GRIN3A/IL6ST/TIMP2/CANX/GRM7/GRIA4/GNAO1/GIPC1/GABBR1/SYAP1/NLGN4X/CHRM3/ELFN1/PENK/CNTNAP2/GABRB1/TENM2/BRINP3/CCK/SNCG/RPS3/PDE4B/FCGR2B/TAC1/PDE1C/IL1RAPL1/FGF13/KCNAB1/HSPA8/OPHN1/TTLL7/RPS6/ALCAM/DNM3/H…	100
CC	GO:0044463	cell projection part	139/847	482/5894	5.39581e-18	2.0639e-16	1.50515e-16	HSPB1/GNAS/ASIC2/PRNP/HSP90AA1/GRID2/ADCY8/KCND2/CLU/NPTXR/DNAJB1/ARHGEF4/DNM2/TUBB4A/GPM6A/NLGN1/CKB/KIRREL3/GRIK3/KCNC2/CAMK2N1/GRIK2/ROBO2/SLC8A1/SRCIN1/NMU/ABI1/EEF1A1/SRGAP2/SHISA6/RELN/TIAM1/SNTG1/IL6ST/YWHAE/TIMP2/PCDH9/PTPRJ/PCDH15/CANX/GRM7/EEA1/SYT1/GRIA4/FCHSD2/GNAO1/GIPC1/GABBR1/SYAP1/NLGN4X/CFL1/SPOCK1/CHRM3/ELFN1/PENK/CNTNAP2/GABRB1/GAD1/CEP164/STMN4/TENM2/BRINP3/CCK/PALLD/UNC13C/RP…	139
CC	GO:0120038	plasma membrane bounded cell projection part	139/847	482/5894	5.39581e-18	2.0639e-16	1.50515e-16	HSPB1/GNAS/ASIC2/PRNP/HSP90AA1/GRID2/ADCY8/KCND2/CLU/NPTXR/DNAJB1/ARHGEF4/DNM2/TUBB4A/GPM6A/NLGN1/CKB/KIRREL3/GRIK3/KCNC2/CAMK2N1/GRIK2/ROBO2/SLC8A1/SRCIN1/NMU/ABI1/EEF1A1/SRGAP2/SHISA6/RELN/TIAM1/SNTG1/IL6ST/YWHAE/TIMP2/PCDH9/PTPRJ/PCDH15/CANX/GRM7/EEA1/SYT1/GRIA4/FCHSD2/GNAO1/GIPC1/GABBR1/SYAP1/NLGN4X/CFL1/SPOCK1/CHRM3/ELFN1/PENK/CNTNAP2/GABRB1/GAD1/CEP164/STMN4/TENM2/BRINP3/CCK/PALLD/UNC13C/RP…	139
BP	GO:0006612	protein targeting to membrane	50/826	93/5658	5.27936e-19	2.33348e-16	2.11854e-16	RPS15/PRNP/RPL37A/RPL18/RPL29/RAB3IP/RPS27A/RPS19/RPL35/RPS24/RPL32/RPL27/RPL30/RPS28/RPLP2/RPS3/RPL31/RPL8/RPS25/RPL27A/RPL38/RPS29/RPS12/RPS8/RPL23/RPS16/RPS23/RPL11/RPS6/RPS20/RPL10/RPL13/RPS17/RPS18/RPL28/RPL23A/RPS4X/RPL41/SRP14/RPS2/RPL19/RPSA/RPLP1/RPL24/SEC61B/RPL36/RPL37/RPS4Y1/RPL21/CEMIP	50
BP	GO:0006402	mRNA catabolic process	65/826	146/5658	1.04098e-18	4.141e-16	3.75957e-16	HSPA1A/RPS15/HSPB1/CIRBP/RPL37A/HNRNPM/HSPA1B/UBB/RPL18/UPF3A/RPL29/RPS27A/PAN3/RPS19/RPL35/RPS24/RPL32/RPL27/RPL30/RPS28/RPLP2/RPS3/RPL31/RPL8/RPS25/HBS1L/RPL27A/RPL38/RPS29/LSM7/RPS12/RPS8/RPL23/UBC/HSPA8/RPS16/RPS23/RPL11/RPS6/RPS20/RPL10/RPL13/RPS17/HNRNPR/RPS18/PCBP4/RPL28/RPL23A/RPS4X/RPL41/RPS2/RPL19/RPSA/RPLP1/ZHX2/RPL24/HNRNPU/RPL36/RPL37/UPF3B/RPS4Y1/RPL21/DCP1B/DDX5/SAMD4A	65
BP	GO:0006605	protein targeting	66/826	150/5658	1.19257e-18	4.31277e-16	3.91552e-16	RPS15/PRNP/RPL37A/HSP90AA1/CLU/NLGN1/UBB/RPL18/ZFYVE16/YWHAE/RPL29/RAB3IP/RPS27A/PAN3/GIPC1/RPS19/RPL35/SCARB2/RPS24/TIMM23B/RPL32/RPL27/RPL30/RPS28/RPLP2/RPS3/RPL31/RPL8/RPS25/RPL27A/RPL38/RPS29/RPS12/RPS8/RPL23/UBC/HSPA8/RPS16/RPS23/RPL11/RPS6/RPS20/RPL10/RPL13/RPS17/RPS18/RPL28/RPL23A/RPS4X/RPL41/SRP14/RPS2/RPL19/RPSA/RPLP1/UBL5/RPL24/STXBP4/SEC61B/RPL36/RPL37/AKAP12/KIF13B/RPS4Y1/RPL21/CEMIP	66
CC	GO:0098984	neuron to neuron synapse	55/847	118/5894	2.16701e-17	7.65123e-16	5.57984e-16	PRNP/GRID2/ADCY8/KCND2/DNAJB1/DNM2/NLGN1/LRRC4C/ERBB4/NLGN2/CAMK2N1/GRIK2/SRCIN1/ABI1/SRGAP2/SHISA6/CTNNA2/TIAM1/GRIN3A/GRM7/SYT1/RPS19/NLGN4X/SPOCK1/CHRM3/PENK/PCBP2/NLGN4Y/DCC/RPL30/RPS3/DLG1/PDE4B/RPL8/RPS25/MAP4/RPL38/RPL23/PKP4/TSC2/ADD3/GRID1/TNIK/DNM3/RPS18/SYT11/DNAJC6/DAB1/CNN3/STAT3/BAALC/GRM3/PSD3/SYNDIG1/CRYAB	55
CC	GO:0033267	axon part	59/847	134/5894	4.15908e-17	1.36358e-15	9.94426e-16	HSPB1/HSP90AA1/NPTXR/DNM2/TUBB4A/GPM6A/GRIK3/KCNC2/GRIK2/ROBO2/NMU/ABI1/TIAM1/YWHAE/TIMP2/PCDH9/EEA1/SYAP1/SPOCK1/CHRM3/PENK/CNTNAP2/GAD1/STMN4/TENM2/CCK/PALLD/UNC13C/DLG1/CNR1/IQGAP1/FGF13/KCNAB1/HSPA8/OPHN1/SETX/IQCJ-SCHIP1/ANK1/UTRN/HNRNPR/DOCK7/SYT11/ZNF804A/BIN1/PNOC/SLC1A2/PSEN1/PTBP2/ACTG1/KIF13B/MBP/SCN1A/KIF5B/FSCN1/ARL8A/DPYSL3/NDRG2/HIF1A/ACTB	59
CC	GO:0044445	cytosolic part	52/847	110/5894	7.83359e-17	2.39708e-15	1.74813e-15	RPS15/RPL37A/RPL18/RPL29/RPS27A/RPS19/RPL35/RPS24/RPL32/RPL27/RPL30/RPS28/RPLP2/RPS3/RPL31/RPL8/RPS25/RPL27A/RPL38/RPS29/RPS12/RPS8/RPL23/HSPA8/TSC2/RPS16/RPS23/RPL11/RPS6/RPS20/RPL10/RPL13/RPS17/RPS18/RPL28/RPL23A/PFKL/RPS4X/RPL41/RPS2/RPL19/RPSA/RPLP1/RPL24/RPL36/RPL37/DDX3X/RPS4Y1/RPL36AL/RPL21/KXD1/ENO1	52
CC	GO:0032279	asymmetric synapse	52/847	111/5894	1.27584e-16	3.52585e-15	2.57131e-15	PRNP/GRID2/ADCY8/KCND2/DNAJB1/DNM2/NLGN1/LRRC4C/ERBB4/CAMK2N1/GRIK2/SRCIN1/ABI1/SRGAP2/SHISA6/CTNNA2/TIAM1/GRIN3A/GRM7/RPS19/NLGN4X/SPOCK1/CHRM3/PCBP2/NLGN4Y/DCC/RPL30/RPS3/DLG1/PDE4B/RPL8/RPS25/MAP4/RPL38/RPL23/PKP4/TSC2/ADD3/GRID1/TNIK/DNM3/RPS18/SYT11/DNAJC6/DAB1/CNN3/STAT3/BAALC/GRM3/PSD3/SYNDIG1/CRYAB	52
CC	GO:0015934	large ribosomal subunit	26/847	33/5894	1.38269e-16	3.52585e-15	2.57131e-15	RPL37A/RPL18/RPL29/RPL35/RPL32/RPL27/RPL30/RPLP2/RPL31/RPL8/RPL27A/RPL38/RPL23/RPL11/RPL10/RPL13/RPL28/RPL23A/RPL41/RPL19/RPLP1/RPL24/RPL36/RPL37/RPL36AL/RPL21	26
CC	GO:0022625	cytosolic large ribosomal subunit	26/847	33/5894	1.38269e-16	3.52585e-15	2.57131e-15	RPL37A/RPL18/RPL29/RPL35/RPL32/RPL27/RPL30/RPLP2/RPL31/RPL8/RPL27A/RPL38/RPL23/RPL11/RPL10/RPL13/RPL28/RPL23A/RPL41/RPL19/RPLP1/RPL24/RPL36/RPL37/RPL36AL/RPL21	26
CC	GO:0099572	postsynaptic specialization	53/847	116/5894	2.49241e-16	6.02114e-15	4.39106e-15	PRNP/GRID2/ADCY8/KCND2/DNAJB1/DNM2/NLGN1/LRRC4C/ERBB4/NLGN2/CAMK2N1/GRIK2/SRCIN1/ABI1/SRGAP2/SHISA6/CTNNA2/TIAM1/GRIN3A/CDH10/RPS19/NLGN4X/SPOCK1/CHRM3/PCBP2/NLGN4Y/DCC/RPL30/RPS3/DLG1/PDE4B/RPL8/RPS25/MAP4/RPL38/RPL23/PKP4/TSC2/ADD3/GRID1/TNIK/DNM3/RPS18/SYT11/DNAJC6/DAB1/CNN3/STAT3/BAALC/GRM3/PSD3/SYNDIG1/CRYAB	53
CC	GO:0014069	postsynaptic density	51/847	109/5894	2.70275e-16	6.20281e-15	4.52355e-15	PRNP/GRID2/ADCY8/KCND2/DNAJB1/DNM2/NLGN1/LRRC4C/ERBB4/CAMK2N1/GRIK2/SRCIN1/ABI1/SRGAP2/SHISA6/CTNNA2/TIAM1/GRIN3A/RPS19/NLGN4X/SPOCK1/CHRM3/PCBP2/NLGN4Y/DCC/RPL30/RPS3/DLG1/PDE4B/RPL8/RPS25/MAP4/RPL38/RPL23/PKP4/TSC2/ADD3/GRID1/TNIK/DNM3/RPS18/SYT11/DNAJC6/DAB1/CNN3/STAT3/BAALC/GRM3/PSD3/SYNDIG1/CRYAB	51
CC	GO:0045211	postsynaptic membrane	51/847	110/5894	4.36188e-16	9.53383e-15	6.95278e-15	GRID2/KCTD8/ADCY8/KCND2/GRIK1/DNM2/LRRTM4/NLGN1/GRIK3/KCNC2/LRRC4C/ERBB4/NLGN2/CDH9/CAMK2N1/GRIK2/SLC8A1/SRCIN1/ABI1/SRGAP2/SHISA6/CTNNA2/PCDH17/TIAM1/GRIN3A/CANX/CDH10/GRM7/GRIA4/GABBR1/SYAP1/NLGN4X/CHRM3/GABRB1/TENM2/NLGN4Y/DCC/DLG1/CADPS2/IL1RAPL1/SLC6A1/GRID1/ANK1/DNM3/UTRN/PICALM/BAALC/GRM3/PSD3/SYNDIG1/SLC6A11	51
BP	GO:0090150	establishment of protein localization to membrane	58/826	128/5658	3.0298e-17	1.00438e-14	9.11863e-15	RPS15/ATP1B1/PRNP/RPL37A/HSP90AA1/RPL18/YWHAE/RPL29/RAB3IP/RPS27A/RPS19/ACSL3/RPL35/RPS24/RPL32/RPL27/RPL30/RPS28/RPLP2/RPS3/RPL31/RPL8/RPS25/RPL27A/RPL38/RPS29/RPS12/RPS8/RPL23/RPS16/RPS23/RPL11/RPS6/RPS20/RPL10/RPL13/RPS17/RPS18/RPL28/RPL23A/RPS4X/RPL41/RAB31/SRP14/RPS2/RPL19/RPSA/RPLP1/RPL24/SEC61B/RPL36/RPL37/RPS4Y1/RPL21/CEMIP/EGFR/RAB10/KIF13A	58
BP	GO:0019083	viral transcription	49/826	97/5658	3.68864e-17	1.12872e-14	1.02475e-14	RPS15/RPL37A/RPL18/RPL29/RPS27A/RPS19/RPL35/TPR/RPS24/RPL32/RPL27/RPL30/RPS28/RPLP2/RPS3/RPL31/RPL8/RPS25/RPL27A/RPL38/RPS29/RPS12/RPS8/RPL23/RPS16/RPS23/RPL11/RPS6/RPS20/RPL10/RPL13/RPS17/RPS18/RPL28/RPL23A/RPS4X/RPL41/RPS2/RPL19/RPSA/RPLP1/SUPT5H/RPL24/RPL36/JUN/RPL37/RPS4Y1/RPL21/POLR2J	49
CC	GO:0042734	presynaptic membrane	35/847	58/5894	5.55075e-16	1.15809e-14	8.44564e-15	KCTD8/ADCY8/GRIK1/NRXN1/GPM6A/GRIK3/KCNC2/ERBB4/NLGN2/CDH9/GRIK2/GAD2/CTNNA2/PCDH17/CANX/CDH10/GRM7/SYT1/CNTN5/GABBR1/SYAP1/CHRM3/UNC13C/CADPS2/CNR1/SLC6A1/SYT11/PICALM/GRM3/SLC1A2/PSEN1/ATP2B4/SLC6A11/CASK/CNTNAP4	35
BP	GO:0019080	viral gene expression	50/826	102/5658	8.78837e-17	2.49715e-14	2.26713e-14	RPS15/RPL37A/RPL18/RPL29/RPS27A/RPS19/RPL35/TPR/RPS24/PCBP2/RPL32/RPL27/RPL30/RPS28/RPLP2/RPS3/RPL31/RPL8/RPS25/RPL27A/RPL38/RPS29/RPS12/RPS8/RPL23/RPS16/RPS23/RPL11/RPS6/RPS20/RPL10/RPL13/RPS17/RPS18/RPL28/RPL23A/RPS4X/RPL41/RPS2/RPL19/RPSA/RPLP1/SUPT5H/RPL24/RPL36/JUN/RPL37/RPS4Y1/RPL21/POLR2J	50
CC	GO:0030425	dendrite	76/847	213/5894	1.88176e-15	3.75534e-14	2.73868e-14	GNAS/ASIC2/PRNP/HSP90AA1/GRID2/ADCY8/KCND2/CLU/NPTXR/DNAJB1/DNM2/GPM6A/NLGN1/CKB/KIRREL3/GRIK3/KCNC2/CAMK2N1/GRIK2/SLC8A1/SRCIN1/SRGAP2/SHISA6/RELN/TIAM1/IL6ST/CANX/GRM7/GRIA4/GNAO1/GIPC1/GABBR1/SYAP1/NLGN4X/CHRM3/ELFN1/PENK/CNTNAP2/GABRB1/TENM2/BRINP3/CCK/RPS3/PDE4B/FCGR2B/IL1RAPL1/FGF13/KCNAB1/HSPA8/OPHN1/TTLL7/RPS6/ALCAM/DNM3/HNRNPR/RPL28/SYT11/DNER/LPAR1/ZNF804A/EPHB1/KCNIP1/CNN3/PNOC/APOE/UB…	76
CC	GO:0097447	dendritic tree	76/847	214/5894	2.52928e-15	4.83725e-14	3.52768e-14	GNAS/ASIC2/PRNP/HSP90AA1/GRID2/ADCY8/KCND2/CLU/NPTXR/DNAJB1/DNM2/GPM6A/NLGN1/CKB/KIRREL3/GRIK3/KCNC2/CAMK2N1/GRIK2/SLC8A1/SRCIN1/SRGAP2/SHISA6/RELN/TIAM1/IL6ST/CANX/GRM7/GRIA4/GNAO1/GIPC1/GABBR1/SYAP1/NLGN4X/CHRM3/ELFN1/PENK/CNTNAP2/GABRB1/TENM2/BRINP3/CCK/RPS3/PDE4B/FCGR2B/IL1RAPL1/FGF13/KCNAB1/HSPA8/OPHN1/TTLL7/RPS6/ALCAM/DNM3/HNRNPR/RPL28/SYT11/DNER/LPAR1/ZNF804A/EPHB1/KCNIP1/CNN3/PNOC/APOE/UB…	76
BP	GO:0006401	RNA catabolic process	65/826	159/5658	2.09532e-16	5.55678e-14	5.04494e-14	HSPA1A/RPS15/HSPB1/CIRBP/RPL37A/HNRNPM/HSPA1B/UBB/RPL18/UPF3A/RPL29/RPS27A/PAN3/RPS19/RPL35/RPS24/RPL32/RPL27/RPL30/RPS28/RPLP2/RPS3/RPL31/RPL8/RPS25/HBS1L/RPL27A/RPL38/RPS29/LSM7/RPS12/RPS8/RPL23/UBC/HSPA8/RPS16/RPS23/RPL11/RPS6/RPS20/RPL10/RPL13/RPS17/HNRNPR/RPS18/PCBP4/RPL28/RPL23A/RPS4X/RPL41/RPS2/RPL19/RPSA/RPLP1/ZHX2/RPL24/HNRNPU/RPL36/RPL37/UPF3B/RPS4Y1/RPL21/DCP1B/DDX5/SAMD4A	65
BP	GO:0016071	mRNA metabolic process	104/826	328/5658	3.48794e-16	8.67188e-14	7.8731e-14	HSPA1A/RPS15/HSPB1/CIRBP/RPL37A/HNRNPM/RBM41/HSPA1B/UBB/RPL18/SNRNP70/UPF3A/RPL29/RPS27A/PAN3/SRRM2/RPS19/RPL35/SRSF2/SYMPK/ZNF326/RPS24/PCBP2/RPL32/MBNL1/CELF2/QKI/RPL27/HNRNPA2B1/RPL30/RPS28/RPLP2/RPS3/RPL31/RPL8/RPS25/CDC73/HBS1L/RPL27A/RPL38/RPS29/LSM7/RPS12/RPS8/RPL23/UBC/HSPA8/RSRC1/RPS16/RPS23/RPL11/RPS6/RPS20/NOVA1/IWS1/RPL10/SETX/RPL13/PRPF4B/RPS17/HNRNPR/RPS18/HIPK3/DAZAP1/PCBP4/RPL28/R…	104
BP	GO:0072657	protein localization to membrane	87/826	254/5658	6.69416e-16	1.56643e-13	1.42215e-13	RPS15/ATP1B1/PRNP/RPL37A/HSP90AA1/RAB3B/NRXN1/NLGN1/RPL18/NLGN2/GRIK2/SHISA6/KCNIP4/RELN/TIAM1/YWHAE/CACNB2/RPL29/RAB3IP/RPS27A/RPS19/ACSL3/RPL35/BSG/RPS24/DPP6/RPL32/DPP10/RPL27/RPL30/GPC6/RPS28/RPLP2/RPS3/DLG1/RPL31/RPL8/RPS25/FGF13/RPL27A/RPL38/RPS29/RPS12/RPS8/RPL23/RPS16/RPS23/RPL11/RPS6/MAP7/RPS20/RPL10/TNIK/RPL13/LGI1/ANK1/RPS17/RAP1A/RPS18/CPE/RPL28/RPL23A/RPS4X/RPL41/RAB31/PICALM/SRP14/R…	87
BP	GO:0006412	translation	72/826	193/5658	1.61169e-15	3.56183e-13	3.23374e-13	RPS15/HSPB1/CIRBP/RPL37A/PPP1R15A/RPL18/EEF1A1/UPF3A/RPL29/RPS27A/RPS19/RPL35/TPR/RPS24/RPL32/DPH6/QKI/RPL27/RPL30/RPS28/RPLP2/RPS3/SECISBP2L/RPL31/RPL8/RPS25/CALR/HBS1L/RPL27A/EIF5/RPL38/RPS29/RPS12/RPS8/RPL23/RPS16/RPS23/RPL11/RPS6/RPS20/RPL10/RPL13/RBMS3/RPS17/HNRNPR/RPS18/RPL28/RPL23A/RPS4X/RPL41/RPS2/RPL19/RPSA/RPLP1/STAT3/RPL24/RPL36/RPL37/ILF3/UPF3B/DDX3X/RPS4Y1/RPL36AL/RPL21/MKNK1/EGFR/EI…	72
CC	GO:1990904	ribonucleoprotein complex	94/847	304/5894	2.46659e-14	4.52865e-13	3.30263e-13	HSPA1A/RPS15/CIRBP/MEG3/RPL37A/HNRNPM/RBM41/HSPA1B/TUBA1A/RPL18/SNRNP70/CANX/RPL29/RPS27A/PAN3/SRRM2/RPS19/RPL35/SRSF2/SYMPK/RPS24/NEAT1/RPL32/MBNL1/CELF2/RPL27/HNRNPA2B1/RPL30/RPS28/RPLP2/RPS3/SECISBP2L/RPL31/RPL8/RPS25/IQGAP1/PTGES3/CALR/RPL27A/RPL38/RPS29/LSM7/RPS12/RPS8/RPL23/HSPA8/RPS16/RPS23/RPL11/RPS6/RPS20/RPL10/RPL13/PRPF4B/RBMS3/RPS17/HNRNPR/RPS18/DAZAP1/RPL28/RPL23A/USP39/G3BP1/SNRPD2/…	94
BP	GO:0043043	peptide biosynthetic process	74/826	204/5658	3.67907e-15	7.70281e-13	6.99329e-13	RPS15/HSPB1/CIRBP/RPL37A/PPP1R15A/RPL18/EEF1A1/PCSK5/UPF3A/RPL29/RPS27A/RPS19/RPL35/TPR/RPS24/RPL32/DPH6/QKI/RPL27/RPL30/RPS28/RPLP2/RPS3/SECISBP2L/RPL31/RPL8/RPS25/CALR/HBS1L/RPL27A/EIF5/RPL38/RPS29/RPS12/RPS8/RPL23/RPS16/RPS23/RPL11/RPS6/RPS20/RPL10/RPL13/RBMS3/RPS17/HNRNPR/RPS18/RPL28/RPL23A/RPS4X/RPL41/RPS2/RPL19/RPSA/RPLP1/STAT3/RPL24/RPL36/RPL37/ILF3/UPF3B/DDX3X/RPS4Y1/RPL36AL/RPL21/MKNK1/E…	74
CC	GO:0098793	presynapse	64/847	173/5894	5.10343e-14	8.93802e-13	6.51826e-13	KCTD8/RAB3B/ADCY8/GRIK1/DNM2/NRXN1/GPM6A/NLGN1/GRIK3/KCNC2/ERBB4/NLGN2/CDH9/GRIK2/NMU/GAD2/CTNNA2/PCDH17/CANX/SLC17A7/CDH10/GRM7/CACNB2/SYT1/CNTN5/GIPC1/GABBR1/SYAP1/NLGN4X/CHRM3/PENK/GAD1/CCK/NLGN4Y/UNC13C/PDE4B/CADPS2/CNR1/SYNPR/HSPA8/SLC6A1/OPHN1/TNIK/RABAC1/DNM3/HNRNPR/SYT11/ZNF804A/BIN1/DNAJC6/PICALM/PNOC/GRM3/SLC1A2/PSEN1/ATP2B4/ACTG1/SYNDIG1/SLC6A11/CASK/CNTNAP4/RAB10/C1QL1/ACTB	64
CC	GO:0098978	glutamatergic synapse	51/847	121/5894	5.25766e-14	8.93802e-13	6.51826e-13	GRID2/SPARCL1/ADCY8/PTPRD/KCND2/NPTXR/DNAJB1/DNM2/NRXN1/GPM6A/NLGN1/GRIK3/LRRC4C/ERBB4/GRIK2/SHISA6/PCDH17/TIAM1/GRIN3A/YWHAE/CANX/CDH10/SYT1/GIPC1/NLGN4X/CHRM3/DGKB/NLGN4Y/GPC6/DLG1/CADPS2/CNR1/IL1RAPL1/OPHN1/GRID1/NRG3/TNIK/LGI1/DNM3/RAP1A/WASF3/EPHB1/APOE/STAT3/NRG1/GRM3/SLC1A2/ATP2B4/PFN1/ACTB/OLFM2	51
BP	GO:0006518	peptide metabolic process	86/826	263/5658	2.2649e-14	4.50489e-12	4.08993e-12	RPS15/HSPB1/CIRBP/PRNP/RPL37A/HSP90AA1/CLU/PPP1R15A/PAM/RPL18/EEF1A1/SNRNP70/TRHDE/PCSK5/UPF3A/RPL29/RPS27A/RPS19/RPL35/TPR/RPS24/RPL32/DPH6/QKI/RPL27/RPL30/RPS28/RPLP2/RPS3/SECISBP2L/RPL31/RPL8/RPS25/CALR/HBS1L/RPL27A/EIF5/RPL38/RPS29/RPS12/RPS8/RPL23/HSPA8/RPS16/RPS23/RPL11/RPS6/RPS20/RPL10/RPL13/RBMS3/RPS17/HNRNPR/RPS18/CPE/RPL28/RPL23A/RPS4X/BIN1/RPL41/PICALM/RPS2/RPL19/RPSA/RPLP1/APOE/STAT3/…	86
BP	GO:0034655	nucleobase-containing compound catabolic process	80/826	238/5658	3.59894e-14	6.81742e-12	6.18946e-12	HSPA1A/RPS15/HSPB1/CIRBP/PDE1A/RPL37A/HNRNPM/HSPA1B/UBB/RPL18/UPF3A/DPYD/RPL29/RPS27A/PAN3/RPS19/RPL35/TPR/RPS24/ALDOA/RPL32/ZBTB20/RPL27/PDE7B/RPL30/RPS28/RPLP2/RPS3/RPL31/PDE4B/RPL8/RPS25/NT5C2/HBS1L/RPL27A/RPL38/RPS29/LSM7/RPS12/RPS8/ENPP4/RPL23/UBC/HSPA8/RPS16/RPS23/RPL11/RPS6/RPS20/RPL10/RPL13/RPS17/HNRNPR/RPS18/PCBP4/RPL28/RPL23A/PFKL/RPS4X/RPL41/RPS2/RPL19/RPSA/RPLP1/ZHX2/STAT3/RPL24/HNRNP…	80
BP	GO:0046700	heterocycle catabolic process	82/826	251/5658	1.0211e-13	1.84634e-11	1.67627e-11	HSPA1A/RPS15/HSPB1/CIRBP/PDE1A/RPL37A/HNRNPM/HSPA1B/UBB/RPL18/UPF3A/DPYD/RPL29/RPS27A/PAN3/RPS19/RPL35/TPR/RPS24/ALDOA/RPL32/ZBTB20/RPL27/PDE7B/RPL30/RPS28/RPLP2/RPS3/RPL31/PDE4B/RPL8/RPS25/NT5C2/HBS1L/RPL27A/RPL38/RPS29/LSM7/RPS12/RPS8/ENPP4/RPL23/UBC/HSPA8/RPS16/RPS23/RPL11/RPS6/RPS20/RPL10/RPL13/RPS17/HNRNPR/RPS18/PCBP4/RPL28/RPL23A/PFKL/RPS4X/RPL41/RPS2/TET2/RPL19/RPSA/RPLP1/ZHX2/STAT3/RPL24/…	82
BP	GO:0044270	cellular nitrogen compound catabolic process	81/826	248/5658	1.48615e-13	2.57039e-11	2.33362e-11	HSPA1A/RPS15/HSPB1/CIRBP/PDE1A/RPL37A/HNRNPM/HSPA1B/UBB/RPL18/UPF3A/DPYD/RPL29/RPS27A/PAN3/RPS19/RPL35/TPR/RPS24/ALDOA/RPL32/ZBTB20/RPL27/PDE7B/RPL30/RPS28/RPLP2/RPS3/RPL31/PDE4B/RPL8/RPS25/NT5C2/HBS1L/RPL27A/RPL38/RPS29/LSM7/RPS12/RPS8/ENPP4/RPL23/UBC/HSPA8/RPS16/RPS23/RPL11/RPS6/RPS20/RPL10/RPL13/RPS17/HNRNPR/RPS18/PCBP4/RPL28/RPL23A/PFKL/RPS4X/RPL41/RPS2/TET2/RPL19/RPSA/RPLP1/ZHX2/STAT3/RPL24/…	81
BP	GO:1901361	organic cyclic compound catabolic process	84/826	264/5658	2.64448e-13	4.33976e-11	3.94001e-11	HSPA1A/RPS15/HSPB1/CIRBP/PDE1A/RPL37A/HNRNPM/HSPA1B/UBB/RPL18/UPF3A/DPYD/RPL29/RPS27A/PAN3/RPS19/RPL35/TPR/RPS24/ALDOA/RPL32/ZBTB20/RPL27/PDE7B/RPL30/RPS28/RPLP2/RPS3/RPL31/PDE4B/RPL8/RPS25/NT5C2/HBS1L/RPL27A/RPL38/RPS29/LSM7/RPS12/RPS8/ENPP4/RPL23/UBC/HSPA8/RPS16/RPS23/RPL11/RPS6/RPS20/RPL10/RPL13/RPS17/HNRNPR/ASRGL1/RPS18/PCBP4/RPL28/RPL23A/PFKL/RPS4X/RPL41/RPS2/TET2/RPL19/RPSA/RPLP1/ZHX2/APOE/…	84
BP	GO:0019439	aromatic compound catabolic process	82/826	255/5658	2.72735e-13	4.33976e-11	3.94001e-11	HSPA1A/RPS15/HSPB1/CIRBP/PDE1A/RPL37A/HNRNPM/HSPA1B/UBB/RPL18/UPF3A/DPYD/RPL29/RPS27A/PAN3/RPS19/RPL35/TPR/RPS24/ALDOA/RPL32/ZBTB20/RPL27/PDE7B/RPL30/RPS28/RPLP2/RPS3/RPL31/PDE4B/RPL8/RPS25/NT5C2/HBS1L/RPL27A/RPL38/RPS29/LSM7/RPS12/RPS8/ENPP4/RPL23/UBC/HSPA8/RPS16/RPS23/RPL11/RPS6/RPS20/RPL10/RPL13/RPS17/HNRNPR/ASRGL1/RPS18/PCBP4/RPL28/RPL23A/PFKL/RPS4X/RPL41/RPS2/TET2/RPL19/RPSA/RPLP1/ZHX2/STAT3…	82
BP	GO:0043604	amide biosynthetic process	78/826	240/5658	5.85238e-13	8.95415e-11	8.12936e-11	RPS15/HSPB1/CIRBP/RPL37A/PPP1R15A/RPL18/EEF1A1/PCSK5/UPF3A/RPL29/RPS27A/RPS19/ACSL3/RPL35/TPR/RPS24/RPL32/DPH6/QKI/RPL27/ST3GAL5/RPL30/RPS28/RPLP2/RPS3/SECISBP2L/RPL31/RPL8/RPS25/CALR/HBS1L/RPL27A/EIF5/RPL38/RPS29/RPS12/RPS8/RPL23/RPS16/RPS23/RPL11/RPS6/RPS20/RPL10/TECR/RPL13/RBMS3/RPS17/HNRNPR/RPS18/RPL28/RPL23A/RPS4X/RPL41/RPS2/RPL19/RPSA/RPLP1/STAT3/RPL24/RPL36/RPL37/ILF3/UPF3B/DDX3X/RPS4Y1/RP…	78
BP	GO:0099536	synaptic signaling	78/826	241/5658	7.48109e-13	1.10221e-10	1.00069e-10	SST/ASIC2/PRNP/GRID2/RAB3B/ADCY8/PTPRD/KCND2/NPTXR/GRIK1/NRXN1/NLGN1/GRIK3/LRRC4C/NLGN2/GRIK2/NMU/MEF2C/GAD2/SHISA6/RELN/PCDH17/GRIN3A/SLC17A7/GRM7/CACNB2/SYT1/FCHSD2/GIPC1/DTNA/NLGN4X/CNTN4/CHRM3/PENK/FGF14/GABRB1/GAD1/DGKB/NLGN4Y/SNCG/DCC/UNC13C/PDE7B/NPY/DLG1/TAC1/CADPS2/CNR1/IL1RAPL1/HSPA8/SLC6A1/OPHN1/GRID1/NRG3/NOVA1/LGI1/RAP1A/SYT11/SLC24A2/EPHB1/PNOC/APOE/STAT3/NRG1/GRM3/SLC1A2/PSEN1/HTR2…	78
CC	GO:0044297	cell body	68/847	208/5894	7.25295e-12	1.18897e-10	8.67082e-11	SST/PDE1A/ASIC2/HSP90AA1/ADCY8/KCND2/NPTXR/DNAJB1/NRXN1/TUBB4A/GPM6A/UBB/CKB/GRIK3/PAM/KCNC2/CAMK2N1/GRIK2/SRCIN1/KLHL24/TIAM1/GRIN3A/IL6ST/TIMP2/CANX/GRIA4/GNAO1/SYAP1/PENK/CNTNAP2/BRINP3/CCK/SNCG/FCGR2B/TAC1/PDE1C/KCNAB1/TTLL7/RPS6/ALCAM/CPE/RPL28/G3BP1/SYT11/ASTN2/DNER/LPAR1/ZNF804A/HSP90AA2P/PICALM/PTPN13/DAB1/CNN3/PNOC/APOE/UBXN1/PSEN1/PTBP2/AKAP12/MBP/SYNDIG1/SCN1A/CRYAB/ELOVL5/MYO10/DPYSL3…	68
BP	GO:0099537	trans-synaptic signaling	77/826	238/5658	1.08626e-12	1.54327e-10	1.40111e-10	SST/ASIC2/PRNP/GRID2/RAB3B/ADCY8/PTPRD/KCND2/NPTXR/GRIK1/NRXN1/NLGN1/GRIK3/LRRC4C/NLGN2/GRIK2/NMU/MEF2C/GAD2/SHISA6/RELN/PCDH17/GRIN3A/SLC17A7/GRM7/CACNB2/SYT1/FCHSD2/GIPC1/DTNA/NLGN4X/CNTN4/CHRM3/PENK/FGF14/GABRB1/GAD1/DGKB/NLGN4Y/SNCG/DCC/UNC13C/PDE7B/NPY/DLG1/TAC1/CADPS2/CNR1/IL1RAPL1/HSPA8/SLC6A1/OPHN1/GRID1/NRG3/NOVA1/LGI1/RAP1A/SYT11/SLC24A2/EPHB1/PNOC/APOE/STAT3/GRM3/SLC1A2/PSEN1/HTR2C/AKA…	77
CC	GO:0150034	distal axon	42/847	100/5894	1.09039e-11	1.72582e-10	1.2586e-10	HSP90AA1/NPTXR/DNM2/GPM6A/GRIK3/KCNC2/GRIK2/NMU/ABI1/TIAM1/YWHAE/TIMP2/PCDH9/SYAP1/CHRM3/PENK/GAD1/STMN4/TENM2/CCK/PALLD/UNC13C/CNR1/IQGAP1/FGF13/HSPA8/OPHN1/SETX/UTRN/HNRNPR/DOCK7/SYT11/ZNF804A/PNOC/PSEN1/PTBP2/ACTG1/KIF5B/FSCN1/DPYSL3/NDRG2/ACTB	42
BP	GO:0016032	viral process	103/826	362/5658	1.33324e-12	1.82884e-10	1.66038e-10	HSPA1A/RPS15/TSPAN7/RPL37A/HSPA1B/UBB/RPL18/ABI1/VPS28/PCSK5/IL6ST/YWHAE/EEA1/RPL29/RPS27A/RPS19/RPL35/LGALS1/CFL1/HS3ST5/TPR/SCARB2/RPS24/PCBP2/RPL32/KAT2B/RPL27/RPL30/RPS28/RPLP2/RPS3/DLG1/RPL31/RPL8/FCGR2B/RPS25/WWP1/IQGAP1/B2M/TANK/RPL27A/RPL38/RICTOR/HIPK2/RPS29/RPS12/ATF7IP/RPS8/RPL23/UBC/HSPA8/TSC2/RPS16/RPS23/RPL11/RPS6/RPS20/PAAF1/RPL10/RPL13/RPS17/CD46/RPS18/RPL28/RPL23A/G3BP1/IVNS1ABP/…	103
BP	GO:0048666	neuron development	121/826	453/5658	1.49463e-12	1.98188e-10	1.79932e-10	TENM1/HSP90AA1/GRID2/NCAM2/ZEB2/PTPRD/NPTXR/DNM2/NRXN1/GPM6A/NLGN1/UBB/KIRREL3/COL25A1/STMN1/LRRC4C/ROBO2/SRCIN1/ABI1/ROBO1/MEF2C/SRGAP2/CTNNA2/RELN/TIAM1/GRIN3A/CRB1/SDK1/SYT1/GNAO1/DSCAML1/LGALS1/CFL1/SPOCK1/BSG/CNTN4/SCARB2/SEMA6A/PRKD1/CNTNAP2/GABRB1/SLIT2/ENAH/STMN4/TENM2/ARX/CCK/PTPRM/PALLD/DCC/NPY/PTPRG/EPHA6/CSMD3/CNR1/IQGAP1/IL1RAPL1/GPM6B/B2M/MAP4/FGF13/OPCML/PHACTR1/SCLT1/OPHN1/C12orf5…	121
CC	GO:0022627	cytosolic small ribosomal subunit	21/847	31/5894	1.71881e-11	2.62979e-10	1.91783e-10	RPS15/RPS27A/RPS19/RPS24/RPS28/RPS3/RPS25/RPS29/RPS12/RPS8/RPS16/RPS23/RPS6/RPS20/RPS17/RPS18/RPS4X/RPS2/RPSA/DDX3X/RPS4Y1	21
BP	GO:0007268	chemical synaptic transmission	75/826	232/5658	2.28703e-12	2.84306e-10	2.58118e-10	SST/ASIC2/PRNP/GRID2/RAB3B/ADCY8/KCND2/NPTXR/GRIK1/NRXN1/NLGN1/GRIK3/LRRC4C/NLGN2/GRIK2/NMU/MEF2C/GAD2/SHISA6/RELN/PCDH17/GRIN3A/SLC17A7/GRM7/CACNB2/SYT1/FCHSD2/GIPC1/DTNA/NLGN4X/CNTN4/CHRM3/PENK/FGF14/GABRB1/GAD1/DGKB/NLGN4Y/SNCG/DCC/UNC13C/PDE7B/NPY/DLG1/TAC1/CADPS2/CNR1/HSPA8/SLC6A1/OPHN1/GRID1/NRG3/NOVA1/LGI1/RAP1A/SYT11/SLC24A2/EPHB1/PNOC/APOE/STAT3/GRM3/SLC1A2/PSEN1/HTR2C/AKAP12/MBP/KAT2A/F…	75
BP	GO:0098916	anterograde trans-synaptic signaling	75/826	232/5658	2.28703e-12	2.84306e-10	2.58118e-10	SST/ASIC2/PRNP/GRID2/RAB3B/ADCY8/KCND2/NPTXR/GRIK1/NRXN1/NLGN1/GRIK3/LRRC4C/NLGN2/GRIK2/NMU/MEF2C/GAD2/SHISA6/RELN/PCDH17/GRIN3A/SLC17A7/GRM7/CACNB2/SYT1/FCHSD2/GIPC1/DTNA/NLGN4X/CNTN4/CHRM3/PENK/FGF14/GABRB1/GAD1/DGKB/NLGN4Y/SNCG/DCC/UNC13C/PDE7B/NPY/DLG1/TAC1/CADPS2/CNR1/HSPA8/SLC6A1/OPHN1/GRID1/NRG3/NOVA1/LGI1/RAP1A/SYT11/SLC24A2/EPHB1/PNOC/APOE/STAT3/GRM3/SLC1A2/PSEN1/HTR2C/AKAP12/MBP/KAT2A/F…	75
BP	GO:0072594	establishment of protein localization to organelle	64/826	184/5658	2.71904e-12	3.27768e-10	2.97577e-10	RPS15/RPL37A/HSP90AA1/CLU/UBB/RPL18/ZFYVE16/VPS28/YWHAE/RPL29/RPS27A/RPS19/RPL35/TPR/SCARB2/RPS24/TIMM23B/RPL32/RPL27/RPL30/RPS28/RPLP2/RPS3/RPL31/RPL8/RPS25/RPL27A/RPL38/RPS29/RPS12/RPS8/RPL23/UBC/HSPA8/TSC2/RPS16/RPS23/RPL11/RPS6/RPS20/RPL10/RPL13/RPS17/RPS18/RPL28/RPL23A/RPS4X/RPL41/SRP14/RPS2/RPL19/RPSA/RPLP1/UBL5/STAT3/RPL24/PSEN1/SEC61B/RPL36/RPL37/RPS4Y1/CBLB/RPL21/RAB10	64
BP	GO:0043603	cellular amide metabolic process	95/826	330/5658	5.26109e-12	6.15548e-10	5.58849e-10	RPS15/HSPB1/CIRBP/PRNP/RPL37A/HSP90AA1/CLU/PPP1R15A/PAM/RPL18/EEF1A1/SNRNP70/TRHDE/PCSK5/UPF3A/PSAP/RPL29/RPS27A/RPS19/ACSL3/RPL35/TPR/RPS24/RPL32/DPH6/QKI/RPL27/ST3GAL5/RPL30/RPS28/RPLP2/RPS3/SECISBP2L/RPL31/RPL8/RPS25/CALR/HBS1L/RPL27A/EIF5/RPL38/RPS29/RPS12/RPS8/RPL23/HSPA8/RPS16/RPS23/HMGCS1/RPL11/RPS6/RPS20/RPL10/TECR/RPL13/RBMS3/RPS17/HNRNPR/ASRGL1/RPS18/CPE/RPL28/RPL23A/RPS4X/BIN1/RPL41/PI…	95
CC	GO:0043025	neuronal cell body	60/847	181/5894	6.99371e-11	1.03552e-09	7.55179e-10	SST/PDE1A/ASIC2/HSP90AA1/ADCY8/KCND2/NPTXR/DNAJB1/NRXN1/TUBB4A/GPM6A/UBB/CKB/GRIK3/PAM/KCNC2/CAMK2N1/GRIK2/SRCIN1/KLHL24/TIAM1/GRIN3A/IL6ST/TIMP2/CANX/GRIA4/SYAP1/PENK/CNTNAP2/BRINP3/CCK/SNCG/TAC1/PDE1C/KCNAB1/TTLL7/ALCAM/CPE/G3BP1/ASTN2/DNER/LPAR1/ZNF804A/HSP90AA2P/PICALM/DAB1/CNN3/PNOC/APOE/UBXN1/PSEN1/PTBP2/AKAP12/MBP/SCN1A/CRYAB/ELOVL5/MYO10/PTPRK/SLC1A3	60
BP	GO:0031175	neuron projection development	108/826	399/5658	1.17029e-11	1.33012e-09	1.2076e-09	HSP90AA1/GRID2/NCAM2/ZEB2/PTPRD/NPTXR/DNM2/NRXN1/GPM6A/NLGN1/UBB/KIRREL3/COL25A1/STMN1/LRRC4C/ROBO2/SRCIN1/ABI1/ROBO1/MEF2C/SRGAP2/CTNNA2/RELN/TIAM1/GRIN3A/SDK1/SYT1/GNAO1/DSCAML1/LGALS1/CFL1/SPOCK1/BSG/CNTN4/SCARB2/SEMA6A/PRKD1/CNTNAP2/SLIT2/ENAH/STMN4/ARX/CCK/PTPRM/PALLD/DCC/NPY/PTPRG/EPHA6/CSMD3/CNR1/IQGAP1/IL1RAPL1/GPM6B/B2M/MAP4/FGF13/PHACTR1/OPHN1/C12orf57/TENM3/SETX/TNIK/PRKG1/LGI1/ALCAM/A…	108
BP	GO:0044403	symbiont process	103/826	374/5658	1.20625e-11	1.3329e-09	1.21013e-09	HSPA1A/RPS15/TSPAN7/RPL37A/HSPA1B/UBB/RPL18/ABI1/VPS28/PCSK5/IL6ST/YWHAE/EEA1/RPL29/RPS27A/RPS19/RPL35/LGALS1/CFL1/HS3ST5/TPR/SCARB2/RPS24/PCBP2/RPL32/KAT2B/RPL27/RPL30/RPS28/RPLP2/RPS3/DLG1/RPL31/RPL8/FCGR2B/RPS25/WWP1/IQGAP1/B2M/TANK/RPL27A/RPL38/RICTOR/HIPK2/RPS29/RPS12/ATF7IP/RPS8/RPL23/UBC/HSPA8/TSC2/RPS16/RPS23/RPL11/RPS6/RPS20/PAAF1/RPL10/RPL13/RPS17/CD46/RPS18/RPL28/RPL23A/G3BP1/IVNS1ABP/…	103
CC	GO:0015935	small ribosomal subunit	21/847	33/5894	1.03124e-10	1.47918e-09	1.07873e-09	RPS15/RPS27A/RPS19/RPS24/RPS28/RPS3/RPS25/RPS29/RPS12/RPS8/RPS16/RPS23/RPS6/RPS20/RPS17/RPS18/RPS4X/RPS2/RPSA/DDX3X/RPS4Y1	21
BP	GO:0006886	intracellular protein transport	103/826	375/5658	1.43931e-11	1.54746e-09	1.40492e-09	RPS15/HSPB1/ATP1B1/PRNP/RPL37A/TENM1/HSP90AA1/RAB3B/CLU/NLGN1/UBB/RPL18/ZFYVE16/HSP90B1/VPS28/YWHAE/RPL29/RAB3IP/RPS27A/PAN3/GIPC1/RPS19/RPL35/SRSF2/SYMPK/TPR/SCARB2/RPS24/TIMM23B/RHOB/RPL32/RPL27/HNRNPA2B1/RPL30/RPS28/RPLP2/RPS3/RPL31/RPL8/RPS25/CALR/RPL27A/RPL38/RPS29/RPS12/RPS8/RPL23/UBC/HSPA8/TSC2/INSIG1/TOM1L2/RPS16/RPS23/RPL11/RPS6/RPS20/IWS1/RPL10/RPL13/RPS17/RPS18/ARL4C/WDR11/RPL28/RPL23A…	103
CC	GO:0005912	adherens junction	84/847	300/5894	2.20895e-10	3.07245e-09	2.24066e-09	HSPA1A/RPS15/HSPB1/STXBP6/RPL37A/CDH12/DNM2/HSPA1B/RPL18/CDH9/HSP90B1/TMEM47/CTNNA2/KLHL24/CRB1/YWHAE/NHS/CDH10/RPS19/CDH13/CFL1/BSG/SCARB2/PCBP2/RHOB/ENAH/LPP/PTPRM/PALLD/RPL27/FRMD5/RPL30/RPLP2/RPS3/DLG1/RPL31/RPL8/IQGAP1/CALR/B2M/LIMA1/LIMS1/APC/RPL38/RPS29/RPS8/RPL23/HSPA8/PKP4/RPS16/TLE2/ALCAM/RPS17/CD46/CD59/DOCK7/RPS18/G3BP1/RPS4X/RPS2/RPL19/CNN3/RPLP1/CTNNA3/PPIA/ACTG1/MAP4K4/ITGB5/TJP1/A…	84
CC	GO:0070161	anchoring junction	85/847	306/5894	2.6624e-10	3.59424e-09	2.62119e-09	HSPA1A/RPS15/HSPB1/STXBP6/RPL37A/CDH12/KAZN/DNM2/HSPA1B/RPL18/CDH9/HSP90B1/TMEM47/CTNNA2/KLHL24/CRB1/YWHAE/NHS/CDH10/RPS19/CDH13/CFL1/BSG/SCARB2/PCBP2/RHOB/ENAH/LPP/PTPRM/PALLD/RPL27/FRMD5/RPL30/RPLP2/RPS3/DLG1/RPL31/RPL8/IQGAP1/CALR/B2M/LIMA1/LIMS1/APC/RPL38/RPS29/RPS8/RPL23/HSPA8/PKP4/RPS16/TLE2/ALCAM/RPS17/CD46/CD59/DOCK7/RPS18/G3BP1/RPS4X/RPS2/RPL19/CNN3/RPLP1/CTNNA3/PPIA/ACTG1/MAP4K4/ITGB5/T…	85
CC	GO:0099699	integral component of synaptic membrane	26/847	50/5894	3.37006e-10	4.41959e-09	3.22309e-09	GRID2/ADCY8/KCND2/NRXN1/GPM6A/NLGN1/LRRC4C/ERBB4/NLGN2/CDH9/SLC8A1/SHISA6/PCDH17/CANX/CDH10/CHRM3/DCC/CNR1/SLC6A1/GRID1/SYT11/GRM3/SLC1A2/PSEN1/ATP2B4/SLC6A11	26
CC	GO:0099056	integral component of presynaptic membrane	17/847	24/5894	5.26437e-10	6.71207e-09	4.89494e-09	ADCY8/NRXN1/GPM6A/ERBB4/CDH9/PCDH17/CANX/CDH10/CHRM3/CNR1/SLC6A1/SYT11/GRM3/SLC1A2/PSEN1/ATP2B4/SLC6A11	17
BP	GO:0044419	interspecies interaction between organisms	103/826	386/5658	9.40106e-11	9.84142e-09	8.93491e-09	HSPA1A/RPS15/TSPAN7/RPL37A/HSPA1B/UBB/RPL18/ABI1/VPS28/PCSK5/IL6ST/YWHAE/EEA1/RPL29/RPS27A/RPS19/RPL35/LGALS1/CFL1/HS3ST5/TPR/SCARB2/RPS24/PCBP2/RPL32/KAT2B/RPL27/RPL30/RPS28/RPLP2/RPS3/DLG1/RPL31/RPL8/FCGR2B/RPS25/WWP1/IQGAP1/B2M/TANK/RPL27A/RPL38/RICTOR/HIPK2/RPS29/RPS12/ATF7IP/RPS8/RPL23/UBC/HSPA8/TSC2/RPS16/RPS23/RPL11/RPS6/RPS20/PAAF1/RPL10/RPL13/RPS17/CD46/RPS18/RPL28/RPL23A/G3BP1/IVNS1ABP/…	103
BP	GO:0050808	synapse organization	55/826	158/5658	9.68891e-11	9.88269e-09	8.97237e-09	ASIC2/PRNP/GRID2/SPARCL1/PTPRD/NRXN1/PDZRN3/GPM6A/NLGN1/TUBA1A/KIRREL3/LRRC4C/ERBB4/NLGN2/CDH9/ROBO2/SRCIN1/MEF2C/SHISA6/CTNNA2/RELN/PCDH17/TIAM1/LINGO2/SDK1/CACNB2/CNTN5/NLGN4X/CFL1/ELFN1/DGKB/NLGN4Y/SNCG/UNC13C/DLG1/FCGR2B/IL1RAPL1/OPHN1/DNM3/UTRN/WASF3/DNER/ZNF804A/EPHB1/SPOCK2/APOE/NRG1/PSEN1/ACTG1/PFN1/SYNDIG1/ZNF365/C1QL1/ACTB/ANAPC2	55
BP	GO:0099504	synaptic vesicle cycle	30/826	62/5658	2.1895e-10	2.17746e-08	1.97689e-08	RAB3B/DNM2/NRXN1/NLGN1/NLGN2/PCDH17/GRIN3A/CANX/SLC17A7/EEA1/CACNB2/SYT1/GIPC1/NLGN4X/FGF14/NLGN4Y/UNC13C/CADPS2/CNR1/OPHN1/DNM3/RAP1A/SYT11/DNAJC6/PICALM/PSEN1/ACTG1/SYNDIG1/CASK/ACTB	30
CC	GO:0098889	intrinsic component of presynaptic membrane	18/847	28/5894	1.83065e-09	2.27099e-08	1.65617e-08	ADCY8/NRXN1/GPM6A/ERBB4/CDH9/PCDH17/CANX/CDH10/CNTN5/CHRM3/CNR1/SLC6A1/SYT11/GRM3/SLC1A2/PSEN1/ATP2B4/SLC6A11	18
CC	GO:0099240	intrinsic component of synaptic membrane	27/847	57/5894	2.28291e-09	2.75751e-08	2.01098e-08	GRID2/ADCY8/KCND2/NRXN1/GPM6A/NLGN1/LRRC4C/ERBB4/NLGN2/CDH9/SLC8A1/SHISA6/PCDH17/CANX/CDH10/CNTN5/CHRM3/DCC/CNR1/SLC6A1/GRID1/SYT11/GRM3/SLC1A2/PSEN1/ATP2B4/SLC6A11	27
CC	GO:0042788	polysomal ribosome	14/847	18/5894	2.53509e-09	2.9836e-08	2.17586e-08	RPL18/RPL32/RPL30/RPS28/RPL31/RPL8/RPL38/RPS29/RPS23/RPL11/RPL41/RPL19/RPL24/RPL36	14
CC	GO:0005844	polysome	19/847	32/5894	4.43433e-09	5.08839e-08	3.71083e-08	RPL18/RPL32/RPL30/RPS28/RPS3/RPL31/RPL8/CALR/RPL38/RPS29/RPS23/RPL11/RPS6/RPS4X/RPL41/RPL19/RPL24/RPL36/RPS4Y1	19
BP	GO:0044265	cellular macromolecule catabolic process	103/826	398/5658	6.37861e-10	6.18881e-08	5.61875e-08	HSPA1A/RPS15/HSPB1/CIRBP/RPL37A/HSP90AA1/CLU/HNRNPM/HSPA1B/UBB/RPL18/GABARAPL2/HSP90B1/VPS28/UPF3A/RPL29/RPS27A/PAN3/GIPC1/RPS19/RPL35/RPS24/PCBP2/RPL32/MANBA/RNF130/NELL1/RPL27/RPL30/RPS28/RPLP2/RPS3/TRPC4AP/RPL31/RPL8/RPS25/WWP1/UBE2H/HBS1L/RPL27A/RPL38/HIPK2/RPS29/LSM7/RPS12/RPS8/RPL23/UBC/HSPA8/OPHN1/RPS16/RPS23/RPL11/RPS6/RPS20/RPL10/RPL13/RPS17/HNRNPR/RPS18/PCBP4/RPL28/RPL23A/ANAPC5/TRIM2/W…	103
CC	GO:0098982	GABA-ergic synapse	16/847	24/5894	6.88221e-09	7.70472e-08	5.61885e-08	KCND2/NRXN1/ERBB4/NLGN2/PCDH17/CDH10/CNTN5/GABBR1/NLGN4X/CDH13/GABRB1/NLGN4Y/CNR1/SLC6A1/NRG1/SLC6A11	16
CC	GO:0005924	cell-substrate adherens junction	66/847	231/5894	8.9106e-09	9.51155e-08	6.93653e-08	HSPA1A/RPS15/HSPB1/RPL37A/DNM2/HSPA1B/RPL18/HSP90B1/YWHAE/NHS/RPS19/CDH13/CFL1/BSG/SCARB2/PCBP2/RHOB/ENAH/LPP/PALLD/RPL27/RPL30/RPLP2/RPS3/RPL31/RPL8/IQGAP1/CALR/B2M/LIMA1/LIMS1/RPL38/RPS29/RPS8/RPL23/HSPA8/RPS16/TLE2/ALCAM/RPS17/CD46/CD59/DOCK7/RPS18/G3BP1/RPS4X/RPS2/RPL19/CNN3/RPLP1/PPIA/ACTG1/MAP4K4/ITGB5/AKAP12/PFN1/SVIL/ITGAV/HNRNPK/CASK/EGFR/RAB10/PPIB/CTNNA1/SORBS1/ACTB	66
CC	GO:0005925	focal adhesion	66/847	231/5894	8.9106e-09	9.51155e-08	6.93653e-08	HSPA1A/RPS15/HSPB1/RPL37A/DNM2/HSPA1B/RPL18/HSP90B1/YWHAE/NHS/RPS19/CDH13/CFL1/BSG/SCARB2/PCBP2/RHOB/ENAH/LPP/PALLD/RPL27/RPL30/RPLP2/RPS3/RPL31/RPL8/IQGAP1/CALR/B2M/LIMA1/LIMS1/RPL38/RPS29/RPS8/RPL23/HSPA8/RPS16/TLE2/ALCAM/RPS17/CD46/CD59/DOCK7/RPS18/G3BP1/RPS4X/RPS2/RPL19/CNN3/RPLP1/PPIA/ACTG1/MAP4K4/ITGB5/AKAP12/PFN1/SVIL/ITGAV/HNRNPK/CASK/EGFR/RAB10/PPIB/CTNNA1/SORBS1/ACTB	66
BP	GO:0050804	modulation of chemical synaptic transmission	53/826	158/5658	1.01253e-09	9.59009e-08	8.70673e-08	PRNP/GRID2/RAB3B/ADCY8/NPTXR/GRIK1/NRXN1/NLGN1/GRIK3/LRRC4C/NLGN2/GRIK2/NMU/MEF2C/SHISA6/RELN/PCDH17/GRIN3A/GRM7/CACNB2/SYT1/GIPC1/NLGN4X/CNTN4/FGF14/DGKB/NLGN4Y/SNCG/DCC/UNC13C/TAC1/CNR1/SLC6A1/OPHN1/GRID1/NRG3/LGI1/RAP1A/SYT11/SLC24A2/EPHB1/APOE/STAT3/GRM3/PSEN1/AKAP12/KAT2A/KIF5B/CASK/CNTNAP4/EGFR/ANAPC2/SLC1A3	53
BP	GO:0033365	protein localization to organelle	85/826	310/5658	1.16228e-09	1.07524e-07	9.76199e-08	RPS15/RPL37A/HSP90AA1/CLU/PPP1R15A/UBB/RPL18/ZFYVE16/SCG3/VPS28/YWHAE/LAMTOR4/RPL29/RPS27A/RPS19/RPL35/TPR/SCARB2/RPS24/TIMM23B/RPL32/RPL27/RPL30/GPC6/RPS28/RPLP2/RPS3/DLG1/RPL31/RPL8/RPS25/CALR/RPL27A/APC/RPL38/RPS29/RPS12/RPS8/RPL23/UBC/HSPA8/TSC2/INSIG1/RPS16/RPS23/RPL11/RPS6/RPS20/RPL10/RPL13/LGI1/RPS17/RAP1A/RPS18/CPE/RPL28/RPL23A/SYT11/RPS4X/RPL41/SRP14/RPS2/RPL19/RPSA/RPLP1/MAU2/CDK5RAP3/U…	85
CC	GO:0030055	cell-substrate junction	66/847	232/5894	1.07781e-08	1.12435e-07	8.19957e-08	HSPA1A/RPS15/HSPB1/RPL37A/DNM2/HSPA1B/RPL18/HSP90B1/YWHAE/NHS/RPS19/CDH13/CFL1/BSG/SCARB2/PCBP2/RHOB/ENAH/LPP/PALLD/RPL27/RPL30/RPLP2/RPS3/RPL31/RPL8/IQGAP1/CALR/B2M/LIMA1/LIMS1/RPL38/RPS29/RPS8/RPL23/HSPA8/RPS16/TLE2/ALCAM/RPS17/CD46/CD59/DOCK7/RPS18/G3BP1/RPS4X/RPS2/RPL19/CNN3/RPLP1/PPIA/ACTG1/MAP4K4/ITGB5/AKAP12/PFN1/SVIL/ITGAV/HNRNPK/CASK/EGFR/RAB10/PPIB/CTNNA1/SORBS1/ACTB	66
BP	GO:0099177	regulation of trans-synaptic signaling	53/826	159/5658	1.31109e-09	1.18534e-07	1.07616e-07	PRNP/GRID2/RAB3B/ADCY8/NPTXR/GRIK1/NRXN1/NLGN1/GRIK3/LRRC4C/NLGN2/GRIK2/NMU/MEF2C/SHISA6/RELN/PCDH17/GRIN3A/GRM7/CACNB2/SYT1/GIPC1/NLGN4X/CNTN4/FGF14/DGKB/NLGN4Y/SNCG/DCC/UNC13C/TAC1/CNR1/SLC6A1/OPHN1/GRID1/NRG3/LGI1/RAP1A/SYT11/SLC24A2/EPHB1/APOE/STAT3/GRM3/PSEN1/AKAP12/KAT2A/KIF5B/CASK/CNTNAP4/EGFR/ANAPC2/SLC1A3	53
MF	GO:0005198	structural molecule activity	78/817	275/5628	8.1968e-10	1.91311e-07	1.64543e-07	RPS15/RPL37A/TUBB2A/TUBB4A/TUBA1A/COL25A1/RPL18/CTNNA2/SNTG1/UPF3A/RPL29/RPS27A/COL6A1/FBN2/RPS19/RPL35/TPR/RPS24/RPL32/AKAP13/EDIL3/RPL27/RPL30/RPS28/RPLP2/RPS3/DLG1/RPL31/RPL8/RPS25/COPE/MAP4/RPL27A/RPL38/RPS29/RPS12/RPS8/RPL23/ADD3/TUBA1B/RPS16/RPS23/RPL11/RPS6/MAP7/RPS20/RPL10/RPL13/ANK1/RPS17/DCN/DNM3/RPS18/RPL28/RPL23A/RPS4X/RPL41/MYL6/RPS2/RPL19/RPSA/RPLP1/APOE/RPL24/THSD4/TPM2/ACTG1/RPL36…	78
MF	GO:0050839	cell adhesion molecule binding	70/817	238/5628	1.16416e-09	1.91311e-07	1.64543e-07	HSPA1A/PTPRT/CALD1/STXBP6/TENM1/CDH12/PTPRD/DNAJB1/NRXN1/NLGN1/LRRC4C/NLGN2/CDH9/ABI1/CTNNA2/YWHAE/TIMP2/PTPRJ/CDH10/RPL29/GIPC1/NLGN4X/CDH13/BSG/ALDOA/TENM2/PTPRM/NLGN4Y/EDIL3/FRMD5/DLG1/IQGAP1/CALR/LIMA1/EIF5/EPN2/HSPA8/PKP4/TENM3/CD46/UTRN/CPE/RPL23A/DOCK9/PICALM/RPS2/NRXN3/CNN3/CAPZB/CTNNA3/NRG1/RPL24/PSEN1/ISG15/FGF1/ITGB5/TJP1/PFN1/DDX3X/DIAPH3/ITGAV/KIF5B/FSCN1/HNRNPK/EGFR/ENO1/RAB10/CTNNA…	70
MF	GO:0008092	cytoskeletal protein binding	98/817	379/5628	1.33318e-09	1.91311e-07	1.64543e-07	CALD1/PRNP/HSP90AA1/CDH12/RAB3B/TMSB10/ADCY8/CLU/TMSB4X/DNM2/AGTPBP1/STMN1/GABARAPL2/CDH9/SLC8A1/ABI1/EML4/CTNNA2/TIAM1/SNTG1/CDH10/CACNB2/GIPC1/CDH13/CFL1/TPR/CAMK2D/ALDOA/ENAH/STMN4/PALLD/FRMD5/RPS3/DLG1/PDE4B/OFD1/CNTRL/MAP4/LIMA1/KIF26B/FGF13/PHACTR1/APC/KATNAL2/KIF27/OPHN1/ADD3/TTLL7/ANK1/DNM3/UTRN/ARL4C/MTSS1/WASF3/SYT11/BIN1/CLIP2/PICALM/CNN3/SMAD2/APOE/CAPZB/FARP2/KIF6/MYO5B/KLHL5/PHACTR4…	98
CC	GO:0030426	growth cone	27/847	62/5894	2.21065e-08	2.25486e-07	1.64441e-07	HSP90AA1/NPTXR/DNM2/GPM6A/ABI1/TIAM1/YWHAE/TIMP2/PCDH9/SYAP1/STMN4/TENM2/PALLD/CNR1/IQGAP1/FGF13/SETX/UTRN/HNRNPR/DOCK7/ZNF804A/PSEN1/PTBP2/KIF5B/FSCN1/DPYSL3/NDRG2	27
CC	GO:0030427	site of polarized growth	27/847	63/5894	3.34867e-08	3.34139e-07	2.43679e-07	HSP90AA1/NPTXR/DNM2/GPM6A/ABI1/TIAM1/YWHAE/TIMP2/PCDH9/SYAP1/STMN4/TENM2/PALLD/CNR1/IQGAP1/FGF13/SETX/UTRN/HNRNPR/DOCK7/ZNF804A/PSEN1/PTBP2/KIF5B/FSCN1/DPYSL3/NDRG2	27
BP	GO:0048812	neuron projection morphogenesis	72/826	255/5658	6.16487e-09	5.44975e-07	4.94776e-07	HSP90AA1/ZEB2/PTPRD/DNM2/NRXN1/GPM6A/NLGN1/UBB/KIRREL3/COL25A1/STMN1/LRRC4C/ROBO2/SRCIN1/ABI1/ROBO1/SRGAP2/CTNNA2/RELN/TIAM1/SYT1/DSCAML1/CFL1/BSG/CNTN4/SEMA6A/CNTNAP2/SLIT2/ENAH/ARX/CCK/PTPRM/PALLD/DCC/EPHA6/IQGAP1/IL1RAPL1/FGF13/PHACTR1/OPHN1/C12orf57/TNIK/LGI1/ALCAM/DNM3/NTN4/DOCK7/UNC5D/EPHB1/PICALM/DAB1/NRXN3/APOE/UST/RPL24/PSEN1/ZSWIM6/MAP4K4/PIK3CD/KIF13B/CUX1/ZNF365/BCL11B/CHN1/EGFR/RAB10…	72
CC	GO:0044309	neuron spine	27/847	65/5894	7.42401e-08	7.25026e-07	5.28743e-07	ASIC2/GRID2/KCND2/DNAJB1/DNM2/GPM6A/NLGN1/SLC8A1/SRGAP2/SHISA6/TIAM1/CANX/EEA1/GRIA4/GIPC1/TENM2/PDE4B/FCGR2B/OPHN1/DNM3/SYT11/LPAR1/ZNF804A/CNN3/GRM3/SYNDIG1/CRYAB	27
MF	GO:0045296	cadherin binding	48/817	146/5628	1.1083e-08	1.27232e-06	1.0943e-06	HSPA1A/PTPRT/CALD1/STXBP6/CDH12/DNAJB1/CDH9/ABI1/CTNNA2/YWHAE/PTPRJ/CDH10/RPL29/GIPC1/CDH13/BSG/ALDOA/PTPRM/DLG1/IQGAP1/LIMA1/EIF5/EPN2/HSPA8/PKP4/CD46/RPL23A/DOCK9/PICALM/RPS2/CNN3/CAPZB/CTNNA3/RPL24/PSEN1/TJP1/PFN1/DDX3X/DIAPH3/KIF5B/FSCN1/HNRNPK/EGFR/ENO1/RAB10/CTNNA1/ARHGAP1/CDH4	48
CC	GO:0060076	excitatory synapse	15/847	25/5894	1.63416e-07	1.56267e-06	1.13961e-06	GRID2/ADCY8/NLGN1/SHISA6/CTNNA2/SLC17A7/SYT1/NLGN4X/ELFN1/NLGN4Y/UNC13C/PDE4B/CADPS2/SYT11/SYNDIG1	15
BP	GO:0120039	plasma membrane bounded cell projection morphogenesis	73/826	266/5658	1.82337e-08	1.57682e-06	1.43157e-06	HSP90AA1/ZEB2/PTPRD/DNM2/NRXN1/GPM6A/NLGN1/UBB/KIRREL3/COL25A1/STMN1/LRRC4C/ROBO2/SRCIN1/ABI1/ROBO1/SRGAP2/CTNNA2/RELN/TIAM1/SYT1/DSCAML1/CFL1/BSG/CNTN4/SEMA6A/CNTNAP2/SLIT2/ENAH/ARX/CCK/PTPRM/PALLD/DCC/EPHA6/IQGAP1/IL1RAPL1/FGF13/PHACTR1/OPHN1/C12orf57/TNIK/LGI1/ALCAM/DNM3/NTN4/DOCK7/UNC5D/EPHB1/PICALM/DAB1/NRXN3/PLEKHO1/APOE/UST/RPL24/PSEN1/ZSWIM6/MAP4K4/PIK3CD/KIF13B/CUX1/ZNF365/BCL11B/CHN1/EG…	73
CC	GO:0043197	dendritic spine	26/847	64/5894	2.21284e-07	2.07284e-06	1.51167e-06	ASIC2/GRID2/KCND2/DNAJB1/DNM2/GPM6A/NLGN1/SLC8A1/SRGAP2/SHISA6/TIAM1/CANX/GRIA4/GIPC1/TENM2/PDE4B/FCGR2B/OPHN1/DNM3/SYT11/LPAR1/ZNF804A/CNN3/GRM3/SYNDIG1/CRYAB	26
BP	GO:0048858	cell projection morphogenesis	73/826	269/5658	3.04885e-08	2.5805e-06	2.3428e-06	HSP90AA1/ZEB2/PTPRD/DNM2/NRXN1/GPM6A/NLGN1/UBB/KIRREL3/COL25A1/STMN1/LRRC4C/ROBO2/SRCIN1/ABI1/ROBO1/SRGAP2/CTNNA2/RELN/TIAM1/SYT1/DSCAML1/CFL1/BSG/CNTN4/SEMA6A/CNTNAP2/SLIT2/ENAH/ARX/CCK/PTPRM/PALLD/DCC/EPHA6/IQGAP1/IL1RAPL1/FGF13/PHACTR1/OPHN1/C12orf57/TNIK/LGI1/ALCAM/DNM3/NTN4/DOCK7/UNC5D/EPHB1/PICALM/DAB1/NRXN3/PLEKHO1/APOE/UST/RPL24/PSEN1/ZSWIM6/MAP4K4/PIK3CD/KIF13B/CUX1/ZNF365/BCL11B/CHN1/EG…	73
BP	GO:0048488	synaptic vesicle endocytosis	15/826	23/5658	4.03496e-08	3.27573e-06	2.97399e-06	DNM2/NLGN1/NLGN2/CANX/SLC17A7/SYT1/NLGN4X/NLGN4Y/OPHN1/DNM3/SYT11/DNAJC6/PICALM/ACTG1/ACTB	15
BP	GO:0140238	presynaptic endocytosis	15/826	23/5658	4.03496e-08	3.27573e-06	2.97399e-06	DNM2/NLGN1/NLGN2/CANX/SLC17A7/SYT1/NLGN4X/NLGN4Y/OPHN1/DNM3/SYT11/DNAJC6/PICALM/ACTG1/ACTB	15
BP	GO:0032990	cell part morphogenesis	73/826	271/5658	4.26523e-08	3.39342e-06	3.08084e-06	HSP90AA1/ZEB2/PTPRD/DNM2/NRXN1/GPM6A/NLGN1/UBB/KIRREL3/COL25A1/STMN1/LRRC4C/ROBO2/SRCIN1/ABI1/ROBO1/SRGAP2/CTNNA2/RELN/TIAM1/SYT1/DSCAML1/CFL1/BSG/CNTN4/SEMA6A/CNTNAP2/SLIT2/ENAH/ARX/CCK/PTPRM/PALLD/DCC/EPHA6/IQGAP1/IL1RAPL1/FGF13/PHACTR1/OPHN1/C12orf57/TNIK/LGI1/ALCAM/DNM3/NTN4/DOCK7/UNC5D/EPHB1/PICALM/DAB1/NRXN3/PLEKHO1/APOE/UST/RPL24/PSEN1/ZSWIM6/MAP4K4/PIK3CD/KIF13B/CUX1/ZNF365/BCL11B/CHN1/EG…	73
BP	GO:0048667	cell morphogenesis involved in neuron differentiation	65/826	233/5658	5.85097e-08	4.56375e-06	4.14338e-06	HSP90AA1/ZEB2/PTPRD/DNM2/NRXN1/NLGN1/COL25A1/STMN1/LRRC4C/ROBO2/SRCIN1/ABI1/ROBO1/MEF2C/CTNNA2/RELN/TIAM1/DSCAML1/CFL1/BSG/CNTN4/SEMA6A/SLIT2/ENAH/ARX/CCK/PTPRM/PALLD/DCC/EPHA6/IL1RAPL1/FGF13/PHACTR1/OPHN1/C12orf57/TNIK/LGI1/ALCAM/DNM3/NTN4/DOCK7/UNC5D/EPHB1/PICALM/DAB1/NRXN3/APOE/UST/RPL24/PSEN1/ZSWIM6/PIK3CD/KIF13B/CUX1/ZNF365/BCL11B/CHN1/RAB10/SEMA5A/SEMA6D/MEF2A/ACTB/CDH4/ANAPC2/SLC1A3	65
MF	GO:0051082	unfolded protein binding	20/817	39/5628	6.18114e-08	5.91329e-06	5.08589e-06	HSPA1A/HSP90AA1/NKTR/CLU/DNAJB1/HSPA1B/HSP90B1/CANX/DNAJA4/PTGES3/CALR/HSPA8/HSP90AA2P/NAP1L4/PPIA/DNAJB2/CRYAB/PFDN5/PPIB/DNAJC3	20
CC	GO:0099055	integral component of postsynaptic membrane	18/847	37/5894	6.81914e-07	6.25997e-06	4.56523e-06	GRID2/KCND2/NLGN1/LRRC4C/ERBB4/NLGN2/CDH9/SLC8A1/SHISA6/PCDH17/CANX/CDH10/CHRM3/DCC/SLC6A1/GRID1/GRM3/SLC6A11	18
BP	GO:0045664	regulation of neuron differentiation	73/826	277/5658	1.13044e-07	8.6479e-06	7.85133e-06	GRID2/ZEB2/PTPRD/DNM2/NLGN1/LRRC4C/ROBO2/SRCIN1/ROBO1/MEF2C/CTNNA2/RELN/TIAM1/TIMP2/SDK1/SYT1/LGALS1/CFL1/SPOCK1/CNTN4/SCARB2/SEMA6A/PRKD1/SLIT2/BRINP3/DCC/PTPRG/CSMD3/CNR1/IQGAP1/IL1RAPL1/CALR/B2M/FGF13/PCP4/TENM3/SETX/TNIK/TUG1/ARSB/DNM3/RAP1A/DENND5A/GPRC5B/LPAR1/ZNF804A/BIN1/ZNF536/DAB1/ZHX2/APOE/TCF12/UST/CDK5RAP3/RAPGEF1/CDK5RAP2/VWC2/PSEN1/ZSWIM6/ITM2C/MAP4K4/KIF13B/CUX1/ZNF365/BCL11B/CHN1…	73
BP	GO:0120035	regulation of plasma membrane bounded cell projection organization	72/826	273/5658	1.34426e-07	1.00896e-05	9.16019e-06	PRNP/TENM1/GRID2/ZEB2/PTPRD/DNM2/GPM6A/NLGN1/LRRC4C/ROBO2/SRCIN1/ROBO1/MEF2C/CTNNA2/RELN/TIAM1/SDK1/SYT1/LGALS1/CFL1/SPOCK1/SCARB2/SEMA6A/PRKD1/PPP1R16B/SLIT2/TENM2/DCC/PTPRG/FCGR2B/CSMD3/CNR1/IQGAP1/IL1RAPL1/B2M/MAP4/FGF13/APC/TENM3/SETX/TNIK/ARSB/DNM3/CEP97/RAP1A/DENND5A/LPAR1/ZNF804A/DAB1/APOE/CAPZB/UST/IFT88/RAPGEF1/PSEN1/ZSWIM6/ITM2C/MAP4K4/KIF13B/CUX1/PFN1/ZNF365/TAPT1/CHN1/FSCN1/MYO10/DPYS…	72
BP	GO:0031344	regulation of cell projection organization	73/826	280/5658	1.80805e-07	1.33193e-05	1.20924e-05	PRNP/TENM1/GRID2/ZEB2/PTPRD/DNM2/GPM6A/NLGN1/LRRC4C/ROBO2/SRCIN1/ROBO1/MEF2C/CTNNA2/RELN/TIAM1/SDK1/SYT1/LGALS1/CFL1/SPOCK1/SCARB2/SEMA6A/PRKD1/PPP1R16B/SLIT2/TENM2/DCC/PTPRG/FCGR2B/CSMD3/CNR1/IQGAP1/IL1RAPL1/B2M/MAP4/FGF13/APC/TENM3/SETX/TNIK/ARSB/DNM3/CEP97/RAP1A/DENND5A/LPAR1/ZNF804A/DAB1/APOE/CAPZB/UST/IFT88/RAPGEF1/PSEN1/ZSWIM6/ITM2C/MAP4K4/KIF13B/CUX1/PFN1/KAT2A/ZNF365/TAPT1/CHN1/FSCN1/MYO1…	73
BP	GO:0099003	vesicle-mediated transport in synapse	25/826	59/5658	1.9305e-07	1.39628e-05	1.26766e-05	DNM2/NLGN1/NLGN2/GRIN3A/CANX/SLC17A7/EEA1/CACNB2/SYT1/GIPC1/NLGN4X/NLGN4Y/UNC13C/CADPS2/CNR1/OPHN1/DNM3/RAP1A/SYT11/DNAJC6/PICALM/PSEN1/ACTG1/CASK/ACTB	25
BP	GO:0036465	synaptic vesicle recycling	16/826	28/5658	2.01036e-07	1.42807e-05	1.29653e-05	DNM2/NLGN1/NLGN2/CANX/SLC17A7/SYT1/NLGN4X/FGF14/NLGN4Y/OPHN1/DNM3/SYT11/DNAJC6/PICALM/ACTG1/ACTB	16
BP	GO:0010975	regulation of neuron projection development	57/826	201/5658	2.16239e-07	1.50912e-05	1.37012e-05	GRID2/ZEB2/PTPRD/DNM2/NLGN1/LRRC4C/ROBO2/SRCIN1/ROBO1/MEF2C/CTNNA2/RELN/TIAM1/SDK1/SYT1/LGALS1/CFL1/SPOCK1/SCARB2/SEMA6A/PRKD1/SLIT2/DCC/PTPRG/CSMD3/CNR1/IQGAP1/IL1RAPL1/B2M/FGF13/TENM3/SETX/TNIK/ARSB/DNM3/RAP1A/DENND5A/LPAR1/ZNF804A/DAB1/APOE/UST/RAPGEF1/PSEN1/ZSWIM6/ITM2C/MAP4K4/KIF13B/CUX1/ZNF365/CHN1/DPYSL3/SEMA5A/SEMA6D/CDH4/NFE2L2/ANAPC2	57
BP	GO:0099173	postsynapse organization	25/826	60/5658	2.85876e-07	1.96071e-05	1.78011e-05	PRNP/GRID2/PTPRD/NRXN1/NLGN1/NLGN2/SRCIN1/SHISA6/RELN/TIAM1/NLGN4X/CFL1/DGKB/NLGN4Y/DLG1/FCGR2B/IL1RAPL1/OPHN1/DNM3/ZNF804A/EPHB1/APOE/ACTG1/ZNF365/ACTB	25
CC	GO:0098936	intrinsic component of postsynaptic membrane	18/847	40/5894	2.85353e-06	2.56818e-05	1.87291e-05	GRID2/KCND2/NLGN1/LRRC4C/ERBB4/NLGN2/CDH9/SLC8A1/SHISA6/PCDH17/CANX/CDH10/CHRM3/DCC/SLC6A1/GRID1/GRM3/SLC6A11	18
BP	GO:0002181	cytoplasmic translation	19/826	39/5658	4.14089e-07	2.72883e-05	2.47748e-05	RPL18/RPL29/RPL32/DPH6/RPL30/RPS28/RPL31/RPL8/EIF5/RPL38/RPS29/RPS23/RPL11/RPL41/RPL19/RPSA/RPLP1/RPL24/RPL36	19
BP	GO:0035249	synaptic transmission, glutamatergic	19/826	39/5658	4.14089e-07	2.72883e-05	2.47748e-05	GRID2/GRIK1/NRXN1/NLGN1/GRIK3/NLGN2/GRIK2/MEF2C/RELN/SLC17A7/GRM7/SYT1/UNC13C/CNR1/OPHN1/GRID1/GRM3/PSEN1/EGFR	19
BP	GO:0007416	synapse assembly	25/826	61/5658	4.18449e-07	2.72883e-05	2.47748e-05	ASIC2/GRID2/PTPRD/NRXN1/GPM6A/NLGN1/KIRREL3/ERBB4/NLGN2/CDH9/ROBO2/MEF2C/PCDH17/LINGO2/SDK1/CNTN5/NLGN4X/NLGN4Y/IL1RAPL1/DNM3/DNER/EPHB1/SPOCK2/NRG1/SYNDIG1	25
CC	GO:0044304	main axon	16/847	34/5894	4.98704e-06	4.40202e-05	3.21028e-05	TUBB4A/KCNC2/ROBO2/TIAM1/SPOCK1/CNTNAP2/CCK/DLG1/KCNAB1/IQCJ-SCHIP1/ANK1/BIN1/SLC1A2/KIF13B/MBP/SCN1A	16
CC	GO:0034703	cation channel complex	23/847	61/5894	5.09968e-06	4.41652e-05	3.22085e-05	KCND2/GRIK1/NLGN1/GRIK3/RYR3/KCNC2/GRIK2/SHISA6/KCNIP4/KCNQ5/GRIN3A/CACNB2/GRIA4/DPP6/CNTNAP2/DPP10/PDE4B/KCNAB1/CACNA2D1/KCNIP1/VWC2/SCN1A/OLFM2	23
BP	GO:0098742	cell-cell adhesion via plasma-membrane adhesion molecules	37/826	114/5658	9.0994e-07	5.83829e-05	5.30052e-05	PTPRT/TENM1/GRID2/CDH12/SPARCL1/PTPRD/NRXN1/NLGN1/KIRREL3/LRRC4C/CDH9/ROBO2/ROBO1/PCDH7/PCDH17/CRB1/PCDH11X/PCDH9/SDK1/PCDH15/CDH10/DSCAML1/CDH13/BSG/CNTN4/TENM2/FAT3/PTPRM/PALLD/IL1RAPL1/PCDH11Y/TENM3/ALCAM/UNC5D/DAB1/MBP/CDH4	37
CC	GO:0098685	Schaffer collateral - CA1 synapse	13/847	25/5894	9.90357e-06	8.41804e-05	6.13906e-05	ADCY8/NRXN1/LRRC4C/GIPC1/GABBR1/DGKB/DCC/SYT11/STAT3/ACTG1/AKAP12/CASK/ACTB	13
CC	GO:0048786	presynaptic active zone	12/847	22/5894	1.15757e-05	9.66044e-05	7.04511e-05	ADCY8/NRXN1/GPM6A/CTNNA2/CANX/SLC17A7/CDH10/GRM7/GAD1/UNC13C/SYT11/ATP2B4	12
MF	GO:0005516	calmodulin binding	32/817	94/5628	1.35844e-06	0.000111392	9.58056e-05	PDE1A/CALD1/RASGRF2/ADCY8/RYR3/SLC8A1/EEF1A1/KCNQ5/EEA1/SYT1/CAMK2D/UNC13C/PDE1C/IQGAP1/PCP4/EDF1/ADD3/CAMK2G/CEP97/CNN3/MYO5B/CDK5RAP2/ATP2B4/TJP1/MBP/MYO6/MKNK1/CASK/DDX5/EGFR/MYO10/INVS	32
BP	GO:0007610	behavior	60/826	229/5658	1.98463e-06	0.000125315	0.000113772	PRNP/ADCY8/NAV2/KCND2/NRXN1/NLGN1/KIRREL3/NLGN2/GRIK2/NMU/MEF2C/RELN/PCDH17/PSAP/SDK1/SLC17A7/GNAO1/NLGN4X/PENK/CNTNAP2/GAD1/CCK/NLGN4Y/GAA/SNCG/NPY/TAC1/FOS/CNR1/B2M/FGF13/KCNAB1/HIPK2/TRMT1L/SLC6A1/C12orf57/GRID1/NOVA1/SLC24A2/PICALM/DAB1/NRXN3/APOE/STAT3/NRG1/SLC1A2/PSEN1/HTR2C/JUN/KAT2A/SCN1A/NCOA2/FGF12/EGR1/CNTNAP4/EGFR/C1QL1/HIF1A/OLFM2/SLC1A3	60
CC	GO:0098590	plasma membrane region	102/847	482/5894	1.54341e-05	0.000126505	9.22565e-05	GNAS/ATP1B1/GRID2/KCTD8/ADCY8/KCND2/GRIK1/ARHGEF4/DNM2/NRXN1/LRRTM4/GPM6A/NLGN1/GRIK3/KCNC2/LRRC4C/ERBB4/NLGN2/CDH9/CAMK2N1/GRIK2/ROBO2/SLC8A1/SRCIN1/ABI1/EEF1A1/GAD2/SRGAP2/ATP1B2/SHISA6/CTNNA2/PCDH17/TIAM1/GRIN3A/CRB1/SNTG1/NHS/PTPRJ/CANX/CDH10/GRM7/SYT1/GRIA4/CNTN5/GABBR1/SYAP1/NLGN4X/CDH13/CFL1/CHRM3/CNTNAP2/GABRB1/RHOB/TENM2/NLGN4Y/DCC/UNC13C/RPS3/DLG1/ADCYAP1R1/CADPS2/CNR1/IL1RAPL1/LIMA1/AP…	102
MF	GO:0015631	tubulin binding	36/817	113/5628	1.83064e-06	0.000131348	0.000112969	PRNP/DNM2/AGTPBP1/STMN1/GABARAPL2/EML4/TIAM1/TPR/ALDOA/STMN4/RPS3/PDE4B/OFD1/MAP4/KIF26B/FGF13/APC/KATNAL2/KIF27/TTLL7/DNM3/ARL4C/SYT11/CLIP2/CNN3/KIF6/CDK5RAP2/MAP4K4/KIF13B/KIF5B/CRYAB/ARL8A/GPAA1/TPPP/MID1/KIF13A	36
BP	GO:0044087	regulation of cellular component biogenesis	86/826	367/5658	2.14083e-06	0.000133066	0.000120809	HSPA1A/ASIC2/STXBP6/TENM1/HSP90AA1/GRID2/TMSB10/PTPRD/TMEFF2/CLU/TMSB4X/DNAJB1/DNM2/MITF/NRXN1/TUBB4A/HSPA1B/GPM6A/NLGN1/STMN1/NLGN2/ROBO2/RAF1/MEF2C/CTNNA2/LINGO2/PTPRJ/FCHSD2/PAN3/TPR/PPP1R16B/SLIT2/AKAP13/TENM2/KAT2B/CCK/RPS3/DLG1/ARHGAP6/TAC1/IQGAP1/DNAJA4/IL1RAPL1/GPM6B/MTMR3/MAP4/LIMS1/APC/RICTOR/ATF7IP/HSPA8/INSIG1/ADD3/SETX/DNM3/CEP97/RAP1A/G3BP1/SYT11/LPAR1/BIN1/EPHB1/APOE/CAPZB/FARP2/IF…	86
BP	GO:0098693	regulation of synaptic vesicle cycle	16/826	32/5658	2.2307e-06	0.000136519	0.000123944	RAB3B/NRXN1/NLGN1/NLGN2/PCDH17/GRIN3A/SLC17A7/CACNB2/SYT1/GIPC1/FGF14/CNR1/DNM3/RAP1A/SYT11/CASK	16
CC	GO:0099060	integral component of postsynaptic specialization membrane	11/847	20/5894	2.45387e-05	0.000197601	0.000144105	GRID2/KCND2/NLGN1/LRRC4C/ERBB4/NLGN2/SHISA6/CDH10/CHRM3/DCC/GRID1	11
BP	GO:0007215	glutamate receptor signaling pathway	18/826	40/5658	3.58382e-06	0.000213196	0.000193558	PRNP/GRID2/GRIK1/NLGN1/GRIK3/NLGN2/GRIK2/MEF2C/SHISA6/KLHL24/RELN/TIAM1/GRIN3A/GRM7/GRIA4/DLG1/GRID1/GRM3	18
BP	GO:0051960	regulation of nervous system development	93/826	410/5658	3.59079e-06	0.000213196	0.000193558	ASIC2/GRID2/ZEB2/PTPRD/DNM2/NRXN1/NLGN1/LRRC4C/ERBB4/NLGN2/ROBO2/SRCIN1/ROBO1/MEF2C/SRGAP2/CTNNA2/RELN/TIAM1/LINGO2/IL6ST/TIMP2/SDK1/SYT1/LGALS1/CFL1/SPOCK1/CNTN4/SCARB2/SEMA6A/PRKD1/SLIT2/BRINP3/DCC/PTPRG/DLG1/CSMD3/CNR1/IQGAP1/IL1RAPL1/CALR/B2M/FGF13/PHACTR1/PCP4/TENM3/NRG3/SETX/TNIK/TUG1/ARSB/DNM3/RAP1A/DOCK7/DENND5A/UNC5D/WASF3/GPRC5B/LPAR1/ZNF804A/BIN1/EPHB1/ZNF536/DAB1/ZHX2/APOE/TCF12/UST/C…	93
BP	GO:0051129	negative regulation of cellular component organization	69/826	280/5658	3.68213e-06	0.000215405	0.000195563	HSPA1A/PRNP/TMSB10/TMEFF2/CLU/TMSB4X/DNAJB1/DNM2/TUBB4A/HSPA1B/NLGN1/STMN1/ROBO2/RAF1/CTNNA2/LGALS1/SPOCK1/TPR/SEMA6A/PRKD1/SLIT2/KAT2B/ATAD2B/DCC/PTPRG/FCGR2B/ARHGAP6/PHF8/DNAJA4/B2M/MAP4/LIMA1/FGF13/APC/MAD1L1/HSPA8/TSC2/INSIG1/ADD3/TOM1L2/IQCJ-SCHIP1/DNM3/CEP97/DENND5A/SYT11/LPAR1/TBC1D4/PICALM/DAB1/APOE/CAPZB/CDK5RAP2/HNRNPU/PSEN1/ITM2C/MAP4K4/CTNNBIP1/PFN1/KAT2A/DDX3X/ZNF365/DNAJB2/DUSP1/CRY…	69
BP	GO:0042391	regulation of membrane potential	42/826	144/5658	4.03637e-06	0.000232706	0.000211271	ASIC2/ATP1B1/GRID2/KCND2/GRIK1/NRXN1/NLGN1/UBB/GRIK3/KCNC2/NLGN2/GRIK2/SLC8A1/MEF2C/ATP1B2/RELN/GRIN3A/YWHAE/SLC17A7/USP53/CACNB2/GABBR1/NLGN4X/CAMK2D/FGF14/GABRB1/CCK/PIEZO2/DLG1/TAC1/CNR1/FGF13/GRID1/DCN/BIN1/CACNA2D1/CTNNA3/PSEN1/JUN/SCN1A/FGF12/KIF5B	42
BP	GO:0016358	dendrite development	30/826	89/5658	4.12806e-06	0.000234592	0.000212983	PTPRD/NLGN1/SRCIN1/ABI1/MEF2C/SRGAP2/CTNNA2/RELN/TIAM1/GRIN3A/SDK1/CFL1/DCC/CSMD3/IQGAP1/IL1RAPL1/PHACTR1/TNIK/PRKG1/DNM3/LPAR1/EPHB1/PICALM/DAB1/APOE/PSEN1/CUX1/ZNF365/MEF2A/ANAPC2	30
BP	GO:0006457	protein folding	25/826	68/5658	4.52309e-06	0.000249637	0.000226643	HSPA1A/HSPB1/HSP90AA1/NKTR/CLU/DNAJB1/HSPA1B/SNRNP70/HSP90B1/CANX/GNAO1/DNAJA4/PTGES3/CALR/B2M/HSPA8/HSP90AA2P/UBXN1/PPIA/DNAJB2/CRYAB/PFDN5/GANAB/PPIB/DNAJC3	25
BP	GO:0050803	regulation of synapse structure or activity	29/826	85/5658	4.53918e-06	0.000249637	0.000226643	ASIC2/PRNP/GRID2/PTPRD/DNM2/NRXN1/GPM6A/NLGN1/TUBA1A/NLGN2/ROBO2/SRCIN1/MEF2C/SHISA6/CTNNA2/RELN/TIAM1/LINGO2/SLC17A7/CFL1/DGKB/FCGR2B/IL1RAPL1/DNM3/ZNF804A/EPHB1/APOE/SYNDIG1/ANAPC2	29
BP	GO:0050767	regulation of neurogenesis	85/826	368/5658	4.58108e-06	0.000249637	0.000226643	GRID2/ZEB2/PTPRD/DNM2/NLGN1/LRRC4C/ERBB4/ROBO2/SRCIN1/ROBO1/MEF2C/SRGAP2/CTNNA2/RELN/TIAM1/IL6ST/TIMP2/SDK1/SYT1/LGALS1/CFL1/SPOCK1/CNTN4/SCARB2/SEMA6A/PRKD1/SLIT2/BRINP3/DCC/PTPRG/CSMD3/CNR1/IQGAP1/IL1RAPL1/CALR/B2M/FGF13/PHACTR1/PCP4/TENM3/NRG3/SETX/TNIK/TUG1/ARSB/DNM3/RAP1A/DOCK7/DENND5A/UNC5D/GPRC5B/LPAR1/ZNF804A/BIN1/ZNF536/DAB1/ZHX2/APOE/TCF12/UST/CDK5RAP3/STAT3/RAPGEF1/NRG1/CDK5RAP2/VWC2/P…	85
CC	GO:1902495	transmembrane transporter complex	30/847	99/5894	3.2403e-05	0.000252084	0.000183839	ATP1B1/GRID2/KCND2/GRIK1/NLGN1/GRIK3/RYR3/KCNC2/GRIK2/ATP1B2/SHISA6/KCNIP4/KCNQ5/GRIN3A/CACNB2/GRIA4/DPP6/CNTNAP2/GABRB1/DPP10/DLG1/PDE4B/KCNAB1/TTYH3/CACNA2D1/ABCA2/KCNIP1/VWC2/SCN1A/OLFM2	30
CC	GO:1990351	transporter complex	30/847	100/5894	4.00808e-05	0.000306618	0.000223609	ATP1B1/GRID2/KCND2/GRIK1/NLGN1/GRIK3/RYR3/KCNC2/GRIK2/ATP1B2/SHISA6/KCNIP4/KCNQ5/GRIN3A/CACNB2/GRIA4/DPP6/CNTNAP2/GABRB1/DPP10/DLG1/PDE4B/KCNAB1/TTYH3/CACNA2D1/ABCA2/KCNIP1/VWC2/SCN1A/OLFM2	30
BP	GO:0099175	regulation of postsynapse organization	16/826	34/5658	6.13247e-06	0.000329662	0.000299296	PRNP/GRID2/PTPRD/NRXN1/NLGN1/SRCIN1/SHISA6/RELN/TIAM1/CFL1/DGKB/FCGR2B/IL1RAPL1/DNM3/ZNF804A/APOE	16
BP	GO:0061564	axon development	55/826	211/5658	6.34573e-06	0.000336577	0.000305575	HSP90AA1/NCAM2/ZEB2/DNM2/NRXN1/COL25A1/STMN1/LRRC4C/ROBO2/ROBO1/CTNNA2/RELN/TIAM1/DSCAML1/BSG/CNTN4/SEMA6A/SLIT2/ENAH/ARX/CCK/PTPRM/PALLD/DCC/EPHA6/CNR1/FGF13/OPHN1/C12orf57/LGI1/ALCAM/NTN4/DOCK7/UNC5D/EPHB1/PICALM/DAB1/NRXN3/APOE/UST/RPL24/PSEN1/ZSWIM6/JUN/PIK3CD/KIF13B/BCL11B/CHN1/RAB10/SEMA5A/SEMA6D/CTNNA1/ACTB/CDH4/ANAPC2	55
BP	GO:0007409	axonogenesis	51/826	191/5658	6.63699e-06	0.000347394	0.000315395	HSP90AA1/ZEB2/DNM2/NRXN1/COL25A1/STMN1/LRRC4C/ROBO2/ROBO1/CTNNA2/RELN/TIAM1/DSCAML1/BSG/CNTN4/SEMA6A/SLIT2/ENAH/ARX/CCK/PTPRM/PALLD/DCC/EPHA6/FGF13/OPHN1/C12orf57/LGI1/ALCAM/NTN4/DOCK7/UNC5D/EPHB1/PICALM/DAB1/NRXN3/APOE/UST/RPL24/PSEN1/ZSWIM6/PIK3CD/KIF13B/BCL11B/CHN1/RAB10/SEMA5A/SEMA6D/ACTB/CDH4/ANAPC2	51
BP	GO:0042026	protein refolding	11/826	18/5658	7.16691e-06	0.000370259	0.000336154	HSPA1A/HSP90AA1/NKTR/HSPA1B/SNRNP70/DNAJA4/B2M/HSPA8/PPIA/DNAJB2/PPIB	11
CC	GO:0044306	neuron projection terminus	17/847	44/5894	6.07863e-05	0.000457392	0.000333564	GRIK3/KCNC2/GRIK2/NMU/SYT1/CHRM3/PENK/GAD1/CCK/UNC13C/HSPA8/OPHN1/HNRNPR/SYT11/PNOC/ACTG1/ACTB	17
BP	GO:0021953	central nervous system neuron differentiation	26/826	75/5658	1.01601e-05	0.000518164	0.000470435	HSP90AA1/GRID2/ZEB2/UBB/AGTPBP1/ERBB4/ROBO2/ROBO1/SPOCK1/GABRB1/SLIT2/ARX/DCC/NPY/B2M/OPHN1/C12orf57/RORA/SOX1/UNC5D/EPHB1/MDGA2/PSEN1/ZSWIM6/BCL11B/DCLK2	26
CC	GO:0099634	postsynaptic specialization membrane	13/847	29/5894	7.39039e-05	0.000547127	0.000399006	GRID2/KCND2/NLGN1/LRRC4C/ERBB4/NLGN2/SHISA6/TIAM1/CDH10/CHRM3/DCC/DLG1/GRID1	13
CC	GO:0008328	ionotropic glutamate receptor complex	11/847	22/5894	7.81802e-05	0.000552072	0.000402612	GRID2/GRIK1/NLGN1/GRIK3/GRIK2/SHISA6/GRIN3A/GRIA4/DLG1/VWC2/OLFM2	11
CC	GO:0098878	neurotransmitter receptor complex	11/847	22/5894	7.81802e-05	0.000552072	0.000402612	GRID2/GRIK1/NLGN1/GRIK3/GRIK2/SHISA6/GRIN3A/GRIA4/DLG1/VWC2/OLFM2	11
CC	GO:0098948	intrinsic component of postsynaptic specialization membrane	11/847	22/5894	7.81802e-05	0.000552072	0.000402612	GRID2/KCND2/NLGN1/LRRC4C/ERBB4/NLGN2/SHISA6/CDH10/CHRM3/DCC/GRID1	11
CC	GO:0043679	axon terminus	16/847	41/5894	8.67658e-05	0.000603417	0.000440056	GRIK3/KCNC2/GRIK2/NMU/CHRM3/PENK/GAD1/CCK/UNC13C/HSPA8/OPHN1/HNRNPR/SYT11/PNOC/ACTG1/ACTB	16
MF	GO:0044389	ubiquitin-like protein ligase binding	35/817	116/5628	1.00143e-05	0.000638687	0.00054932	HSPA1A/HSP90AA1/CLU/HSPA1B/UBB/CKB/GABARAPL2/GRIK2/YWHAE/FANCL/RPS27A/PCBP2/CALR/TANK/APC/RPL23/UBC/HSPA8/TUBA1B/RPL11/SYT11/CCDC50/SMAD5/TMBIM6/SMAD2/UBXN1/CDK5RAP3/ACTG1/JUN/EGFR/HIF1A/UBASH3B/ITCH/MID1/ANAPC2	35
BP	GO:0051966	regulation of synaptic transmission, glutamatergic	15/826	32/5658	1.27654e-05	0.000642792	0.000583583	GRIK1/NRXN1/NLGN1/GRIK3/NLGN2/GRIK2/MEF2C/RELN/GRM7/SYT1/CNR1/OPHN1/GRM3/PSEN1/EGFR	15
CC	GO:0034702	ion channel complex	27/847	90/5894	9.65329e-05	0.000661322	0.000482285	GRID2/KCND2/GRIK1/NLGN1/GRIK3/RYR3/KCNC2/GRIK2/SHISA6/KCNIP4/KCNQ5/GRIN3A/CACNB2/GRIA4/DPP6/CNTNAP2/GABRB1/DPP10/DLG1/PDE4B/KCNAB1/TTYH3/CACNA2D1/KCNIP1/VWC2/SCN1A/OLFM2	27
MF	GO:0031625	ubiquitin protein ligase binding	33/817	108/5628	1.33572e-05	0.000697005	0.000599478	HSPA1A/HSP90AA1/CLU/HSPA1B/UBB/CKB/GABARAPL2/GRIK2/YWHAE/FANCL/RPS27A/PCBP2/CALR/TANK/APC/RPL23/UBC/HSPA8/TUBA1B/RPL11/SYT11/CCDC50/SMAD5/TMBIM6/SMAD2/UBXN1/ACTG1/JUN/EGFR/HIF1A/UBASH3B/MID1/ANAPC2	33
BP	GO:0060996	dendritic spine development	14/826	29/5658	1.63592e-05	0.00081346	0.000738531	NLGN1/SRCIN1/MEF2C/SRGAP2/RELN/TIAM1/SDK1/CFL1/DNM3/LPAR1/EPHB1/APOE/PSEN1/ZNF365	14
BP	GO:0007156	homophilic cell adhesion via plasma membrane adhesion molecules	23/826	64/5658	1.68008e-05	0.000825108	0.000749105	PTPRT/CDH12/KIRREL3/CDH9/ROBO2/ROBO1/PCDH7/PCDH17/PCDH11X/PCDH9/SDK1/PCDH15/CDH10/DSCAML1/CDH13/BSG/CNTN4/FAT3/PTPRM/PALLD/PCDH11Y/TENM3/CDH4	23
BP	GO:0097479	synaptic vesicle localization	18/826	44/5658	1.82528e-05	0.000885484	0.00080392	DNM2/NLGN1/NLGN2/PCDH17/GRIN3A/CACNB2/SYT1/GIPC1/UNC13C/CADPS2/CNR1/DNM3/RAP1A/SYT11/PICALM/PSEN1/SYNDIG1/CASK	18
BP	GO:0050807	regulation of synapse organization	27/826	82/5658	2.02761e-05	0.000960343	0.000871884	ASIC2/PRNP/GRID2/PTPRD/NRXN1/GPM6A/NLGN1/TUBA1A/NLGN2/ROBO2/SRCIN1/MEF2C/SHISA6/CTNNA2/RELN/TIAM1/LINGO2/CFL1/DGKB/FCGR2B/IL1RAPL1/DNM3/ZNF804A/EPHB1/APOE/SYNDIG1/ANAPC2	27
BP	GO:1901379	regulation of potassium ion transmembrane transport	15/826	33/5658	2.02787e-05	0.000960343	0.000871884	ATP1B1/PRNP/DNM2/KCNC2/ATP1B2/KCNIP4/KLHL24/YWHAE/DPP6/DPP10/DLG1/KCNAB1/BIN1/KCNIP1/CD63	15
BP	GO:0001764	neuron migration	24/826	69/5658	2.08289e-05	0.000974794	0.000885004	GPM6A/KIRREL3/ERBB4/MEF2C/SRGAP2/CTNNA2/RELN/YWHAE/SPOCK1/SEMA6A/ARX/CCK/DCC/FGF13/PHACTR1/NRG3/PRKG1/SOX1/UNC5D/DNER/DAB1/STAT3/NRG1/PSEN1	24
CC	GO:0099568	cytoplasmic region	43/847	173/5894	0.000148771	0.0010042	0.000732338	HSPB1/CALD1/STXBP6/TUBB4A/GRIK3/GRIK2/EEF1A1/CTNNA2/CANX/GRM7/GIPC1/CFL1/PLA2G4C/RHOB/AKAP13/GAD1/ITPR2/UNC13C/MAP4/KCNAB1/ADD3/UTRN/WDR11/ASTN2/FNBP1/MYO5B/HNRNPU/PSEN1/FGF1/AKAP12/PFN1/MYO6/KIF5B/IQCA1/ARL8A/ENO1/MYO10/RAB10/WLS/HIF1A/ACTB/NCL/FRYL	43
BP	GO:0000902	cell morphogenesis	98/826	456/5658	2.22717e-05	0.00100678	0.000914047	HSP90AA1/CDH12/ZEB2/PTPRD/CLU/DNM2/NRXN1/GPM6A/NLGN1/UBB/KIRREL3/COL25A1/STMN1/LRRC4C/CDH9/ROBO2/SRCIN1/ABI1/ROBO1/MEF2C/SRGAP2/CTNNA2/RELN/TIAM1/CDH10/SYT1/COL6A1/DSCAML1/CDH13/CFL1/BSG/CNTN4/SEMA6A/ALDOA/CNTNAP2/SLIT2/RHOB/ENAH/ARX/CCK/PTPRM/PALLD/DCC/DLG1/EPHA6/SOX6/IQGAP1/IL1RAPL1/CALR/FGF13/LIMS1/PHACTR1/OPHN1/C12orf57/TNIK/LGI1/ALCAM/DNM3/NTN4/DOCK7/UNC5D/WASF3/LPAR1/EPHB1/PICALM/DAB1/NRXN3…	98
CC	GO:0034705	potassium channel complex	12/847	27/5894	0.000155363	0.0010335	0.000753706	KCND2/GRIK1/GRIK3/KCNC2/GRIK2/KCNIP4/KCNQ5/DPP6/CNTNAP2/DPP10/KCNAB1/KCNIP1	12
BP	GO:0106027	neuron projection organization	13/826	27/5658	3.42388e-05	0.00153036	0.0013894	PRNP/NLGN1/SRCIN1/RELN/TIAM1/CFL1/FCGR2B/DNM3/ZNF804A/EPHB1/APOE/PSEN1/ZNF365	13
BP	GO:0007420	brain development	71/826	309/5658	3.52051e-05	0.00155607	0.00141273	GRID2/ZEB2/DNAJB1/UBB/CKB/KIRREL3/AGTPBP1/STMN1/KCNC2/ERBB4/ROBO2/SLC8A1/ROBO1/SRGAP2/CTNNA2/RELN/YWHAE/SLC17A7/SYT1/GNAO1/DSCAML1/NLGN4X/ACSL3/CNTN4/CNTNAP2/SLIT2/ARX/NPY/PTPRG/FCGR2B/PHF8/B2M/FGF13/PHACTR1/KCNAB1/KIF27/OPHN1/C12orf57/RORA/HMGCS1/NRG3/PRKG1/DOCK7/SOX1/LPAR1/DAB1/CDK5RAP3/NRG1/CDK5RAP2/SLC1A2/PSEN1/ATP2B4/ZSWIM6/PTBP2/ZNF430/MBP/KAT2A/ZNF365/BCL11B/DCLK2/KIF5B/BPTF/SLC6A11/EGFR/W…	71
BP	GO:0043484	regulation of RNA splicing	20/826	54/5658	3.59598e-05	0.00157195	0.00142716	HSPA1A/CIRBP/SNRNP70/SRSF2/ZNF326/MBNL1/CELF2/HNRNPA2B1/SETX/DAZAP1/KHDRBS3/SON/TMBIM6/HNRNPU/PTBP2/HNRNPK/DDX5/HNRNPH1/CLK1/SFSWAP	20
CC	GO:0120111	neuron projection cytoplasm	10/847	21/5894	0.000278551	0.0018265	0.00133202	HSPB1/GRIK3/GRIK2/CANX/KCNAB1/HNRNPU/KIF5B/ARL8A/WLS/HIF1A	10
BP	GO:0007417	central nervous system development	94/826	440/5658	4.25223e-05	0.00183863	0.00166927	ASIC2/HSP90AA1/GRID2/ZEB2/NAV2/CLU/GRIK1/DNAJB1/UBB/CKB/KIRREL3/AGTPBP1/PAM/STMN1/KCNC2/ERBB4/ROBO2/SLC8A1/ROBO1/SRGAP2/CTNNA2/RELN/IL6ST/YWHAE/TIMP2/SLC17A7/SYT1/GNAO1/DSCAML1/NLGN4X/ACSL3/SPOCK1/CNTN4/CNTNAP2/GABRB1/SLIT2/ARX/DCC/NPY/PTPRG/FCGR2B/SOX6/PHF8/WWP1/B2M/FGF13/PHACTR1/KCNAB1/KIF27/OPHN1/C12orf57/RORA/HMGCS1/NRG3/PRKG1/ARSB/DOCK7/SOX1/UNC5D/WASF3/DNER/LPAR1/BIN1/EPHB1/DAB1/NCAN/CDK5RA…	94
BP	GO:0043462	regulation of ATPase activity	12/826	24/5658	4.29887e-05	0.00183881	0.00166943	ATP1B1/TMSB4X/DNAJB1/DNM2/GABARAPL2/SNRNP70/ATP1B2/CNN3/HNRNPU/TPM2/PFN1/DNAJB2	12
CC	GO:0005874	microtubule	36/847	141/5894	0.000289913	0.00187422	0.00136682	DNM2/TUBB2A/TUBB4A/TUBA1A/STMN1/SLC8A1/EML4/TIAM1/DLG1/IQGAP1/MAP4/KIF26B/FGF13/APC/BOD1L1/KATNAL2/KIF27/TUBA1B/TTLL7/MAP7/DNM3/ZNF804A/CLIP2/KIF6/CDK5RAP3/CDK5RAP2/HNRNPU/KIF13B/SVIL/DCLK2/KIF5B/TPPP/MID1/INVS/KIF13A/TPT1	36
BP	GO:0060998	regulation of dendritic spine development	11/826	21/5658	5.20812e-05	0.00218189	0.00198091	NLGN1/SRCIN1/MEF2C/RELN/TIAM1/SDK1/CFL1/DNM3/LPAR1/APOE/PSEN1	11
BP	GO:0007269	neurotransmitter secretion	18/826	47/5658	5.25385e-05	0.00218189	0.00198091	NRXN1/NLGN1/MEF2C/GAD2/GRIN3A/CACNB2/SYT1/GIPC1/GAD1/SNCG/UNC13C/CADPS2/CNR1/HSPA8/RAP1A/SYT11/PSEN1/CASK	18
BP	GO:0060078	regulation of postsynaptic membrane potential	17/826	43/5658	5.26549e-05	0.00218189	0.00198091	GRID2/KCND2/GRIK1/NRXN1/NLGN1/GRIK3/NLGN2/GRIK2/MEF2C/RELN/GRIN3A/SLC17A7/GABBR1/NLGN4X/FGF14/GABRB1/GRID1	17
BP	GO:0031345	negative regulation of cell projection organization	26/826	82/5658	5.99313e-05	0.00240815	0.00218633	PRNP/DNM2/NLGN1/LGALS1/SPOCK1/SEMA6A/SLIT2/DCC/PTPRG/B2M/MAP4/FGF13/DNM3/CEP97/DENND5A/LPAR1/DAB1/APOE/CAPZB/PSEN1/ITM2C/MAP4K4/ZNF365/DPYSL3/SEMA5A/SEMA6D	26
BP	GO:0050773	regulation of dendrite development	19/826	52/5658	6.97865e-05	0.00277611	0.00252039	PTPRD/NLGN1/SRCIN1/MEF2C/RELN/TIAM1/SDK1/CFL1/DCC/CSMD3/IQGAP1/IL1RAPL1/TNIK/DNM3/LPAR1/APOE/PSEN1/CUX1/ANAPC2	19
BP	GO:0099643	signal release from synapse	18/826	48/5658	7.27779e-05	0.00286644	0.00260241	NRXN1/NLGN1/MEF2C/GAD2/GRIN3A/CACNB2/SYT1/GIPC1/GAD1/SNCG/UNC13C/CADPS2/CNR1/HSPA8/RAP1A/SYT11/PSEN1/CASK	18
BP	GO:0060284	regulation of cell development	89/826	418/5658	7.8641e-05	0.003067	0.00278449	GRID2/ZEB2/PTPRD/DNM2/NLGN1/LRRC4C/ERBB4/ROBO2/SRCIN1/ROBO1/MEF2C/SRGAP2/CTNNA2/RELN/TIAM1/IL6ST/TIMP2/SDK1/SYT1/RPS19/LGALS1/CFL1/SPOCK1/CNTN4/SCARB2/SEMA6A/PRKD1/SLIT2/AKAP13/BRINP3/DCC/PTPRG/CSMD3/CNR1/IQGAP1/IL1RAPL1/CALR/B2M/FGF13/LIMS1/PHACTR1/PCP4/TENM3/NRG3/SETX/TNIK/TUG1/ARSB/DNM3/RAP1A/DOCK7/DENND5A/UNC5D/GPRC5B/LPAR1/ZNF804A/BIN1/HDAC9/ZNF536/DAB1/ZHX2/APOE/TCF12/UST/CDK5RAP3/STAT3/RAP…	89
BP	GO:0045666	positive regulation of neuron differentiation	38/826	141/5658	8.0409e-05	0.00310551	0.00281945	ZEB2/PTPRD/NLGN1/ROBO2/ROBO1/MEF2C/RELN/TIAM1/TIMP2/SYT1/SCARB2/PRKD1/SLIT2/BRINP3/CNR1/IQGAP1/IL1RAPL1/PCP4/TENM3/SETX/ARSB/RAP1A/GPRC5B/LPAR1/ZNF804A/DAB1/APOE/TCF12/RAPGEF1/VWC2/PSEN1/CUX1/DPYSL3/SEMA5A/SPAG9/CDH4/NFE2L2/ANAPC2	38
BP	GO:0046847	filopodium assembly	13/826	29/5658	8.72165e-05	0.00333603	0.00302874	TENM1/ARHGEF4/GPM6A/NLGN1/SRGAP2/PPP1R16B/TENM2/DNM3/CAPZB/FSCN1/MYO10/DPYSL3/FGD4	13
BP	GO:0008038	neuron recognition	11/826	22/5658	9.05211e-05	0.00342946	0.00311356	NCAM2/ROBO2/ROBO1/DSCAML1/BSG/CNTN4/CNTNAP2/PALLD/CNR1/OPCML/SEMA5A	11
BP	GO:0021954	central nervous system neuron development	14/826	33/5658	9.7644e-05	0.00366441	0.00332688	HSP90AA1/ZEB2/UBB/ROBO2/ROBO1/GABRB1/SLIT2/ARX/DCC/NPY/C12orf57/SOX1/EPHB1/DCLK2	14
BP	GO:0008380	RNA splicing	44/826	173/5658	0.000101151	0.00376055	0.00341416	HSPA1A/CIRBP/HNRNPM/RBM41/SNRNP70/SRRM2/SRSF2/SYMPK/ZNF326/PCBP2/MBNL1/CELF2/QKI/HNRNPA2B1/LSM7/HSPA8/RSRC1/NOVA1/IWS1/SETX/PRPF4B/HNRNPR/DAZAP1/USP39/SNRPD2/KHDRBS3/NONO/IVNS1ABP/SON/TMBIM6/RALY/UBL5/SCAF11/HNRNPU/PPP4R2/PTBP2/UPF3B/SRRM1/HNRNPK/DDX5/HNRNPH1/CLK1/POLR2J/SFSWAP	44
BP	GO:0043266	regulation of potassium ion transport	16/826	41/5658	0.000104967	0.00386627	0.00351014	ATP1B1/PRNP/DNM2/KCNC2/ATP1B2/KCNIP4/KLHL24/YWHAE/DPP6/DPP10/DLG1/KCNAB1/BIN1/KCNIP1/KIF5B/CD63	16
BP	GO:0097061	dendritic spine organization	12/826	26/5658	0.000115768	0.004225	0.00383582	PRNP/NLGN1/SRCIN1/RELN/TIAM1/CFL1/FCGR2B/DNM3/ZNF804A/EPHB1/APOE/ZNF365	12
BP	GO:0031346	positive regulation of cell projection organization	39/826	149/5658	0.000129291	0.00467563	0.00424495	TENM1/ZEB2/PTPRD/DNM2/GPM6A/NLGN1/ROBO2/ROBO1/RELN/TIAM1/SYT1/SCARB2/PRKD1/SLIT2/TENM2/CNR1/IQGAP1/IL1RAPL1/APC/TENM3/SETX/ARSB/DNM3/RAP1A/LPAR1/ZNF804A/APOE/RAPGEF1/PSEN1/CUX1/PFN1/KAT2A/TAPT1/FSCN1/DPYSL3/SEMA5A/CDH4/NFE2L2/ANAPC2	39
BP	GO:0060322	head development	73/826	333/5658	0.00013845	0.00496173	0.0045047	GRID2/ZEB2/DNAJB1/UBB/CKB/KIRREL3/AGTPBP1/STMN1/KCNC2/ERBB4/ROBO2/SLC8A1/RAF1/ROBO1/SRGAP2/CTNNA2/RELN/YWHAE/SLC17A7/SYT1/GNAO1/DSCAML1/NLGN4X/ACSL3/CNTN4/CNTNAP2/SLIT2/ARX/NPY/PTPRG/FCGR2B/PHF8/B2M/FGF13/PHACTR1/KCNAB1/KIF27/OPHN1/C12orf57/RORA/HMGCS1/NRG3/PRKG1/DOCK7/WDR11/SOX1/LPAR1/DAB1/CDK5RAP3/NRG1/CDK5RAP2/SLC1A2/PSEN1/ATP2B4/ZSWIM6/PTBP2/ZNF430/MBP/KAT2A/ZNF365/BCL11B/DCLK2/KIF5B/BPTF/SLC…	73
BP	GO:0001508	action potential	17/826	46/5658	0.000142139	0.00504848	0.00458346	ATP1B1/KCND2/GRIK2/SLC8A1/YWHAE/USP53/CACNB2/CAMK2D/DLG1/TAC1/CNR1/FGF13/BIN1/CACNA2D1/CTNNA3/SCN1A/FGF12	17
BP	GO:0071277	cellular response to calcium ion	14/826	34/5658	0.000143982	0.00506868	0.00460179	JUND/ADCY8/JUNB/NLGN1/RYR3/MEF2C/SYT1/CAMK2D/FOS/IQGAP1/FOSB/SYT11/JUN/MEF2A	14
BP	GO:0022898	regulation of transmembrane transporter activity	26/826	86/5658	0.000145665	0.00508295	0.00461475	ATP1B1/PRNP/TMSB4X/DNM2/NLGN1/KCNC2/NLGN2/MEF2C/ATP1B2/SHISA6/KLHL24/RELN/YWHAE/CACNB2/GRIA4/CAMK2D/FGF14/DLG1/PDE4B/KCNAB1/ABCB1/UTRN/CACNA2D1/FGF12/KIF5B/ACTB	26
BP	GO:1900006	positive regulation of dendrite development	11/826	23/5658	0.000150803	0.00517277	0.0046963	PTPRD/NLGN1/RELN/TIAM1/IQGAP1/IL1RAPL1/LPAR1/APOE/PSEN1/CUX1/ANAPC2	11
BP	GO:0000904	cell morphogenesis involved in differentiation	70/826	317/5658	0.00015084	0.00517277	0.0046963	HSP90AA1/ZEB2/PTPRD/DNM2/NRXN1/NLGN1/COL25A1/STMN1/LRRC4C/ROBO2/SRCIN1/ABI1/ROBO1/MEF2C/SRGAP2/CTNNA2/RELN/TIAM1/COL6A1/DSCAML1/CFL1/BSG/CNTN4/SEMA6A/SLIT2/ENAH/ARX/CCK/PTPRM/PALLD/DCC/EPHA6/IL1RAPL1/CALR/FGF13/LIMS1/PHACTR1/OPHN1/C12orf57/TNIK/LGI1/ALCAM/DNM3/NTN4/DOCK7/UNC5D/EPHB1/PICALM/DAB1/NRXN3/APOE/UST/RPL24/PSEN1/ZSWIM6/PIK3CD/KIF13B/CUX1/ZNF365/BCL11B/ITGAV/CHN1/RAB10/SEMA5A/SEMA6D/MEF2A…	70
BP	GO:1904062	regulation of cation transmembrane transport	34/826	125/5658	0.000155588	0.00528998	0.00480271	ATP1B1/PRNP/TMSB4X/DNM2/NLGN1/KCNC2/NLGN2/SLC8A1/MEF2C/ATP1B2/SHISA6/KCNIP4/KLHL24/RELN/YWHAE/CACNB2/GRIA4/CAMK2D/DPP6/FGF14/DPP10/DLG1/PDE4B/KCNAB1/UTRN/BIN1/CACNA2D1/KCNIP1/ATP2B4/FGF12/KIF5B/CEMIP/CD63/UBASH3B	34
BP	GO:0051640	organelle localization	54/826	230/5658	0.000172234	0.00579786	0.00526381	RPS15/HSP90AA1/RAB3B/DNM2/TUBB4A/NLGN1/UBB/TUBA1A/NLGN2/PCDH17/GRIN3A/YWHAE/CACNB2/SYT1/RAB3IP/GIPC1/CEP164/UNC13C/DLG1/CADPS2/CNR1/OFD1/CNTRL/MAP4/MAD1L1/SCLT1/ARHGAP21/DNM3/CEP97/RAP1A/CD59/DOCK7/WDR11/SYT11/BIN1/PICALM/DAB1/PPP6R3/CDK5RAP2/HNRNPU/PSEN1/UVRAG/LAMTOR1/PIK3CD/KAT2A/SYNDIG1/KIF5B/KXD1/CASK/RAB10/MEF2A/SPAG9/HIF1A/KIF13A	54
BP	GO:0006396	RNA processing	66/826	296/5658	0.00017344	0.00579786	0.00526381	HSPA1A/RPS15/CIRBP/HNRNPM/RBM41/SNRNP70/SNHG14/PAN3/SRRM2/RPS19/RPL35/SRSF2/SYMPK/ZNF326/RPS24/PCBP2/MBNL1/CELF2/QKI/RPL27/HNRNPA2B1/RPS28/CDC73/LSM7/RPS8/HSPA8/TRMT1L/RSRC1/RPS16/RPL11/RPS6/NOVA1/IWS1/SETX/PRPF4B/RPS17/HNRNPR/DAZAP1/USP39/SNRPD2/KHDRBS3/NONO/IVNS1ABP/SON/RPS2/TMBIM6/RALY/SMAD2/DDX18/NCOR2/UBL5/SUPT5H/SCAF11/HNRNPU/PPP4R2/PTBP2/UPF3B/SRRM1/HNRNPK/DDX5/HNRNPH1/EGFR/CLK1/POLR2J/SLT…	66
BP	GO:0032989	cellular component morphogenesis	100/826	492/5658	0.000186997	0.00618294	0.00561342	HSP90AA1/CDH12/ZEB2/PTPRD/CLU/DNM2/NRXN1/GPM6A/NLGN1/UBB/KIRREL3/COL25A1/STMN1/LRRC4C/CDH9/ROBO2/SRCIN1/ABI1/ROBO1/MEF2C/SRGAP2/CTNNA2/RELN/TIAM1/CDH10/SYT1/COL6A1/DSCAML1/CDH13/CFL1/BSG/CNTN4/SEMA6A/ALDOA/CNTNAP2/SLIT2/RHOB/AKAP13/ENAH/ARX/CCK/PTPRM/PALLD/DCC/DLG1/EPHA6/SOX6/IQGAP1/IL1RAPL1/CALR/FGF13/LIMS1/PHACTR1/OPHN1/C12orf57/TNIK/LGI1/ALCAM/DNM3/NTN4/DOCK7/UNC5D/WASF3/LPAR1/EPHB1/PICALM/DAB…	100
BP	GO:0035418	protein localization to synapse	10/826	20/5658	0.000191177	0.00618294	0.00561342	HSPB1/ASIC2/NRXN1/NLGN1/NLGN2/GPC6/DLG1/LGI1/RAP1A/KIF5B	10
BP	GO:0042255	ribosome assembly	10/826	20/5658	0.000191177	0.00618294	0.00561342	RPS15/RPS19/RPS28/RPL38/RPL11/RPL10/RPL23A/RPSA/RPL24/DDX3X	10
BP	GO:0051489	regulation of filopodium assembly	10/826	20/5658	0.000191177	0.00618294	0.00561342	TENM1/GPM6A/NLGN1/PPP1R16B/TENM2/DNM3/CAPZB/FSCN1/MYO10/DPYSL3	10
CC	GO:0031252	cell leading edge	43/847	188/5894	0.000997955	0.00619002	0.00451422	ARHGEF4/DNM2/KCNC2/ROBO2/SRCIN1/ABI1/EEF1A1/SRGAP2/SHISA6/CTNNA2/TIAM1/SNTG1/NHS/PTPRJ/RAB3IP/CFL1/CNTNAP2/ENAH/PTPRM/PALLD/RPS3/IQGAP1/LIMA1/APC/ANK1/MTSS1/WASF3/PTPN13/PLEKHO1/PHACTR4/CTNNA3/SLC1A2/ABLIM1/PSD3/ITGAV/MYO6/FSCN1/MYO10/WLS/DPYSL3/PTPRK/CTNNA1/FGD4	43
CC	GO:0043204	perikaryon	15/847	45/5894	0.0010343	0.00632991	0.00461624	KCND2/GRIK3/PAM/KCNC2/GRIK2/KLHL24/SYAP1/PENK/CNTNAP2/CCK/KCNAB1/TTLL7/G3BP1/ASTN2/CRYAB	15
CC	GO:0032838	plasma membrane bounded cell projection cytoplasm	14/847	41/5894	0.00115672	0.00698601	0.00509472	HSPB1/TUBB4A/GRIK3/GRIK2/CANX/MAP4/KCNAB1/WDR11/HNRNPU/KIF5B/IQCA1/ARL8A/WLS/HIF1A	14
CC	GO:0005681	spliceosomal complex	21/847	74/5894	0.00125632	0.00748896	0.00546151	CIRBP/HNRNPM/RBM41/SNRNP70/SRRM2/SRSF2/HNRNPA2B1/LSM7/HSPA8/PRPF4B/HNRNPR/USP39/SNRPD2/IVNS1ABP/RALY/HNRNPU/PTBP2/SRRM1/HNRNPK/DDX5/HNRNPH1	21
BP	GO:0010639	negative regulation of organelle organization	34/826	128/5658	0.000255304	0.00813267	0.00738356	HSPA1A/TMSB10/TMEFF2/CLU/TMSB4X/DNM2/TUBB4A/STMN1/CTNNA2/TPR/SLIT2/KAT2B/ATAD2B/ARHGAP6/PHF8/MAP4/LIMA1/FGF13/APC/MAD1L1/TSC2/INSIG1/ADD3/TOM1L2/IQCJ-SCHIP1/CEP97/TBC1D4/CAPZB/CDK5RAP2/HNRNPU/PFN1/KAT2A/DUSP1/MID1	34
BP	GO:0032412	regulation of ion transmembrane transporter activity	25/826	84/5658	0.000255552	0.00813267	0.00738356	ATP1B1/PRNP/TMSB4X/DNM2/NLGN1/KCNC2/NLGN2/MEF2C/ATP1B2/SHISA6/KLHL24/RELN/YWHAE/CACNB2/GRIA4/CAMK2D/FGF14/DLG1/PDE4B/KCNAB1/ABCB1/UTRN/CACNA2D1/FGF12/KIF5B	25
BP	GO:0034762	regulation of transmembrane transport	48/826	201/5658	0.000257689	0.00813561	0.00738622	ASIC2/ATP1B1/PRNP/KCND2/TMSB4X/DNM2/NLGN1/KCNC2/NLGN2/SLC8A1/MEF2C/ATP1B2/SHISA6/KCNIP4/KLHL24/KCNQ5/RELN/YWHAE/CACNB2/GRIA4/CAMK2D/DPP6/FGF14/DPP10/DLG1/PDE4B/KCNAB1/ABCB1/ARPP19/UTRN/RAP1A/BIN1/CACNA2D1/KCNIP1/SLC1A2/PSEN1/STXBP4/ATP2B4/SCN1A/FGF12/KIF5B/CEMIP/CD63/MEF2A/SORBS1/ACTB/UBASH3B/NFE2L2	48
BP	GO:0048489	synaptic vesicle transport	15/826	40/5658	0.000289305	0.00892137	0.00809961	DNM2/NLGN1/GRIN3A/CACNB2/SYT1/GIPC1/UNC13C/CADPS2/CNR1/DNM3/RAP1A/SYT11/PICALM/PSEN1/CASK	15
BP	GO:0097480	establishment of synaptic vesicle localization	15/826	40/5658	0.000289305	0.00892137	0.00809961	DNM2/NLGN1/GRIN3A/CACNB2/SYT1/GIPC1/UNC13C/CADPS2/CNR1/DNM3/RAP1A/SYT11/PICALM/PSEN1/CASK	15
MF	GO:0046873	metal ion transmembrane transporter activity	38/817	148/5628	0.000214465	0.00898664	0.00772921	ASIC2/ATP1B1/KCND2/GRIK1/GPM6A/GRIK3/RYR3/KCNC2/GRIK2/SLC8A1/ATP1B2/KCNIP4/KCNQ5/GRIN3A/SLC17A7/CACNB2/ITPR2/CNR1/IL1RAPL1/SLC12A2/KCNAB1/SLC6A1/TRPM3/NIPAL3/SLC24A2/SLC24A3/CACNA2D1/KCNIP1/SLC1A2/ATP13A1/SLC4A4/PSEN1/ATP2B4/MAGT1/SCN1A/ITGAV/SLC6A11/SLC1A3	38
MF	GO:0008017	microtubule binding	24/817	79/5628	0.000219186	0.00898664	0.00772921	PRNP/DNM2/GABARAPL2/EML4/TIAM1/RPS3/MAP4/KIF26B/FGF13/APC/KATNAL2/KIF27/DNM3/CLIP2/CNN3/KIF6/CDK5RAP2/MAP4K4/KIF13B/KIF5B/CRYAB/TPPP/MID1/KIF13A	24
BP	GO:0010976	positive regulation of neuron projection development	29/826	104/5658	0.000295233	0.00903413	0.00820198	ZEB2/PTPRD/NLGN1/ROBO2/ROBO1/RELN/TIAM1/SYT1/SCARB2/PRKD1/SLIT2/CNR1/IQGAP1/IL1RAPL1/TENM3/SETX/ARSB/RAP1A/LPAR1/ZNF804A/APOE/RAPGEF1/PSEN1/CUX1/DPYSL3/SEMA5A/CDH4/NFE2L2/ANAPC2	29
BP	GO:0048813	dendrite morphogenesis	18/826	53/5658	0.000313327	0.00942927	0.00856072	PTPRD/NLGN1/SRCIN1/ABI1/CTNNA2/RELN/TIAM1/CFL1/IL1RAPL1/PHACTR1/TNIK/DNM3/EPHB1/PICALM/CUX1/ZNF365/MEF2A/ANAPC2	18
BP	GO:0007626	locomotory behavior	22/826	71/5658	0.000315921	0.00942927	0.00856072	ADCY8/NAV2/KCND2/NLGN2/PSAP/GNAO1/PENK/GAD1/GAA/SNCG/HIPK2/NOVA1/DAB1/APOE/NRG1/HTR2C/SCN1A/NCOA2/FGF12/EGR1/C1QL1/OLFM2	22
BP	GO:0042274	ribosomal small subunit biogenesis	10/826	21/5658	0.000317628	0.00942927	0.00856072	RPS15/RPS19/RPS24/RPS28/RPL38/RPS8/RPS16/RPS6/RPS17/RPSA	10
BP	GO:2001222	regulation of neuron migration	10/826	21/5658	0.000317628	0.00942927	0.00856072	ERBB4/SRGAP2/CTNNA2/RELN/SEMA6A/PHACTR1/NRG3/UNC5D/STAT3/NRG1	10
BP	GO:0007611	learning or memory	27/826	95/5658	0.000338361	0.00997036	0.00905197	PRNP/ADCY8/NRXN1/MEF2C/RELN/SLC17A7/NLGN4X/CNTNAP2/CCK/NLGN4Y/TAC1/FOS/CNR1/B2M/FGF13/KCNAB1/SLC6A1/SLC24A2/PICALM/NRXN3/APOE/PSEN1/JUN/KAT2A/EGFR/C1QL1/HIF1A	27
MF	GO:0003729	mRNA binding	28/817	99/5628	0.000262175	0.0100326	0.00862879	CIRBP/HNRNPM/SNRNP70/RPL35/TPR/CELF2/QKI/HNRNPA2B1/RPS3/SECISBP2L/CALR/NOVA1/RBMS3/HNRNPR/DAZAP1/PCBP4/G3BP1/RPL41/RPS2/SUPT5H/HNRNPU/PTBP2/ILF3/UPF3B/DDX3X/DDX5/SAMD4A/NCL	28
BP	GO:0023061	signal release	40/826	161/5658	0.000351809	0.0102904	0.00934255	VGF/GNAS/ADCY8/NRXN1/NLGN1/KCNC2/NLGN2/NMU/RAF1/MEF2C/GAD2/TIAM1/GRIN3A/HMGN3/CACNB2/SYT1/GIPC1/GAD1/SNCG/ITPR2/UNC13C/TAC1/CADPS2/CNR1/HSPA8/CAMK2G/RAP1A/CPE/SYT11/PFKL/SMAD2/PSEN1/STXBP4/HTR2C/MAP4K4/KIF5B/CASK/EGFR/WLS/HIF1A	40
BP	GO:0051588	regulation of neurotransmitter transport	16/826	45/5658	0.000371561	0.0107888	0.00979506	RAB3B/NLGN1/MEF2C/GRIN3A/CACNB2/SYT1/GIPC1/SNCG/CNR1/GPM6B/SLC6A1/RAP1A/SYT11/PSEN1/HTR2C/CASK	16
BP	GO:0006836	neurotransmitter transport	26/826	91/5658	0.000396042	0.0114163	0.0103648	RAB3B/NRXN1/NLGN1/MEF2C/GAD2/GRIN3A/SLC17A7/CACNB2/SYT1/GIPC1/GAD1/SNCG/UNC13C/CADPS2/CNR1/GPM6B/HSPA8/SLC6A1/RAP1A/SYT11/SLC1A2/PSEN1/HTR2C/SLC6A11/CASK/SLC1A3	26
BP	GO:0034622	cellular protein-containing complex assembly	67/826	310/5658	0.000400775	0.0114697	0.0104132	HSPA1A/RPS15/CIRBP/STXBP6/TENM1/HSP90AA1/TMSB10/CLU/TMSB4X/TUBB4A/HSPA1B/UBB/STMN1/CTNNA2/FCHSD2/RPS27A/PAN3/RPS19/PIK3C2A/SLIT2/CELF2/UNC13C/RPS28/RPS3/DLG1/ARHGAP6/CADPS2/PTGES3/CALR/CDC73/FGF13/EIF5/RPL38/RICTOR/ATF7IP/UBC/INSIG1/ADD3/RPS23/RPL11/NRG3/RPL10/SETX/RPL23A/USP39/G3BP1/WASF3/SNRPD2/BIN1/PICALM/RPSA/SMAD2/CAPZB/NAP1L4/NRG1/CDK5RAP2/SCAF11/RPL24/PTBP2/UVRAG/PFN1/DDX3X/DIAPH3/CRYAB/TP…	67
BP	GO:0086001	cardiac muscle cell action potential	12/826	29/5658	0.0004078	0.0115052	0.0104454	ATP1B1/SLC8A1/YWHAE/CACNB2/CAMK2D/DLG1/FGF13/BIN1/CACNA2D1/CTNNA3/SCN1A/FGF12	12
CC	GO:0015630	microtubule cytoskeleton	75/847	382/5894	0.00216239	0.0119583	0.00872087	HSPA1A/HSPB1/DNM2/TUBB2A/TUBB4A/HSPA1B/TUBA1A/STMN1/SLC8A1/EML4/TIAM1/YWHAE/AK5/TPR/CEP164/KAT2B/SNCG/SPPL2B/RPS3/DLG1/PDE4B/IQGAP1/OFD1/CNTRL/MAP4/KIF26B/FGF13/APC/BOD1L1/KATNAL2/CDC14B/MAD1L1/KIF27/PKP4/SCLT1/TUBA1B/KIZ/TTLL7/MAP7/DNM3/CEP97/WDR11/MAP7D1/ZNF804A/CLIP2/ABCA2/KIF6/CDK5RAP3/IFT88/CDK5RAP2/HNRNPU/PSEN1/PPP4R2/UVRAG/BBS9/KIF13B/UPF3B/KAT2A/ZNF365/TAPT1/SVIL/DCLK2/KIF5B/CRYAB/CEP85L/…	75
BP	GO:0035725	sodium ion transmembrane transport	17/826	50/5658	0.000450826	0.0124909	0.0113403	ASIC2/ATP1B1/DNM2/SLC8A1/ATP1B2/KLHL24/SLC17A7/CAMK2D/DLG1/SLC12A2/UTRN/SLC24A2/SLC24A3/ATP2B4/SCN1A/FGF12/KIF5B	17
BP	GO:0071804	cellular potassium ion transport	21/826	68/5658	0.000452159	0.0124909	0.0113403	ATP1B1/PRNP/KCND2/DNM2/KCNC2/ATP1B2/KCNIP4/KLHL24/KCNQ5/YWHAE/DPP6/DPP10/DLG1/SLC12A2/KCNAB1/BIN1/SLC24A2/SLC24A3/KCNIP1/CD63/SLC1A3	21
BP	GO:0071805	potassium ion transmembrane transport	21/826	68/5658	0.000452159	0.0124909	0.0113403	ATP1B1/PRNP/KCND2/DNM2/KCNC2/ATP1B2/KCNIP4/KLHL24/KCNQ5/YWHAE/DPP6/DPP10/DLG1/SLC12A2/KCNAB1/BIN1/SLC24A2/SLC24A3/KCNIP1/CD63/SLC1A3	21
CC	GO:0030175	filopodium	16/847	53/5894	0.00232026	0.0126786	0.00924615	NPTXR/GPM6A/NLGN1/SRCIN1/ABI1/ENAH/TENM2/FGF13/UTRN/ARL4C/EPHB1/ITGAV/MYO6/FSCN1/MYO10/FGD4	16
BP	GO:0032409	regulation of transporter activity	26/826	92/5658	0.000477334	0.0130057	0.0118077	ATP1B1/PRNP/TMSB4X/DNM2/NLGN1/KCNC2/NLGN2/MEF2C/ATP1B2/SHISA6/KLHL24/RELN/YWHAE/CACNB2/GRIA4/CAMK2D/FGF14/DLG1/PDE4B/KCNAB1/ABCB1/UTRN/CACNA2D1/FGF12/KIF5B/ACTB	26
BP	GO:0071826	ribonucleoprotein complex subunit organization	26/826	92/5658	0.000477334	0.0130057	0.0118077	RPS15/CIRBP/HSP90AA1/PAN3/RPS19/CELF2/RPS28/PTGES3/CDC73/EIF5/RPL38/RPS23/RPL11/RPL10/SETX/RPL23A/USP39/G3BP1/SNRPD2/RPSA/SCAF11/RPL24/PTBP2/DDX3X/KIF5B/SFSWAP	26
BP	GO:0007157	heterophilic cell-cell adhesion via plasma membrane cell adhesion molecules	10/826	22/5658	0.000506883	0.0136242	0.0123692	TENM1/GRID2/PTPRD/NLGN1/CRB1/TENM2/IL1RAPL1/TENM3/ALCAM/CDH4	10
BP	GO:0000377	RNA splicing, via transesterification reactions with bulged adenosine as nucleophile	35/826	138/5658	0.000538919	0.0142921	0.0129757	CIRBP/HNRNPM/RBM41/SNRNP70/SRRM2/SRSF2/SYMPK/PCBP2/MBNL1/CELF2/HNRNPA2B1/LSM7/HSPA8/RSRC1/NOVA1/SETX/PRPF4B/HNRNPR/DAZAP1/USP39/SNRPD2/KHDRBS3/SON/RALY/UBL5/SCAF11/HNRNPU/PTBP2/UPF3B/SRRM1/HNRNPK/DDX5/HNRNPH1/POLR2J/SFSWAP	35
BP	GO:0000398	mRNA splicing, via spliceosome	35/826	138/5658	0.000538919	0.0142921	0.0129757	CIRBP/HNRNPM/RBM41/SNRNP70/SRRM2/SRSF2/SYMPK/PCBP2/MBNL1/CELF2/HNRNPA2B1/LSM7/HSPA8/RSRC1/NOVA1/SETX/PRPF4B/HNRNPR/DAZAP1/USP39/SNRPD2/KHDRBS3/SON/RALY/UBL5/SCAF11/HNRNPU/PTBP2/UPF3B/SRRM1/HNRNPK/DDX5/HNRNPH1/POLR2J/SFSWAP	35
BP	GO:0043254	regulation of protein complex assembly	39/826	159/5658	0.000547057	0.0144119	0.0130844	HSPA1A/STXBP6/TENM1/HSP90AA1/TMSB10/CLU/TMSB4X/MITF/TUBB4A/HSPA1B/STMN1/RAF1/CTNNA2/FCHSD2/PAN3/SLIT2/CCK/RPS3/DLG1/RICTOR/ATF7IP/HSPA8/INSIG1/ADD3/SETX/G3BP1/BIN1/APOE/CAPZB/FARP2/CDK5RAP2/JUN/CTNNBIP1/PFN1/DDX3X/FSCN1/CRYAB/TPPP/BIRC2	39
BP	GO:0006397	mRNA processing	44/826	186/5658	0.000573027	0.0148987	0.0135264	CIRBP/HNRNPM/RBM41/SNRNP70/PAN3/SRRM2/SRSF2/SYMPK/ZNF326/PCBP2/MBNL1/CELF2/QKI/HNRNPA2B1/CDC73/LSM7/HSPA8/RSRC1/NOVA1/IWS1/SETX/PRPF4B/HNRNPR/DAZAP1/USP39/SNRPD2/KHDRBS3/NONO/SON/RALY/UBL5/SUPT5H/SCAF11/HNRNPU/PPP4R2/PTBP2/UPF3B/SRRM1/HNRNPK/DDX5/HNRNPH1/POLR2J/SLTM/SFSWAP	44
MF	GO:0015081	sodium ion transmembrane transporter activity	17/817	50/5628	0.000421153	0.0151089	0.0129948	ASIC2/ATP1B1/GRIK1/GRIK3/GRIK2/SLC8A1/ATP1B2/SLC17A7/SLC12A2/SLC6A1/SLC24A2/SLC24A3/SLC1A2/SLC4A4/SCN1A/SLC6A11/SLC1A3	17
BP	GO:0000375	RNA splicing, via transesterification reactions	35/826	139/5658	0.000622186	0.0159746	0.0145031	CIRBP/HNRNPM/RBM41/SNRNP70/SRRM2/SRSF2/SYMPK/PCBP2/MBNL1/CELF2/HNRNPA2B1/LSM7/HSPA8/RSRC1/NOVA1/SETX/PRPF4B/HNRNPR/DAZAP1/USP39/SNRPD2/KHDRBS3/SON/RALY/UBL5/SCAF11/HNRNPU/PTBP2/UPF3B/SRRM1/HNRNPK/DDX5/HNRNPH1/POLR2J/SFSWAP	35
BP	GO:0098655	cation transmembrane transport	60/826	275/5658	0.000622439	0.0159746	0.0145031	ASIC2/ATP1B1/PRNP/KCND2/TMSB4X/DNM2/GPM6A/NLGN1/SLC38A9/RYR3/KCNC2/NLGN2/SLC8A1/MEF2C/ATP1B2/SHISA6/KCNIP4/KLHL24/KCNQ5/RELN/GRIN3A/YWHAE/SLC17A7/CACNB2/GRIA4/CAMK2D/DPP6/FGF14/DPP10/PIEZO2/ITPR2/TRPC4AP/DLG1/PDE4B/IL1RAPL1/SLC12A2/KCNAB1/PLCH1/UTRN/TRPM3/NIPAL3/SLC7A1/BIN1/SLC24A2/SLC24A3/CACNA2D1/KCNIP1/ATP13A1/PSEN1/ATP2B4/HTR2C/MAGT1/SCN1A/ITGAV/FGF12/KIF5B/CEMIP/CD63/UBASH3B/SLC1A3	60
BP	GO:0034765	regulation of ion transmembrane transport	40/826	166/5658	0.000683508	0.0173946	0.0157924	ASIC2/ATP1B1/PRNP/KCND2/TMSB4X/DNM2/NLGN1/KCNC2/NLGN2/SLC8A1/MEF2C/ATP1B2/SHISA6/KCNIP4/KLHL24/KCNQ5/RELN/YWHAE/CACNB2/GRIA4/CAMK2D/DPP6/FGF14/DPP10/DLG1/PDE4B/KCNAB1/ABCB1/UTRN/BIN1/CACNA2D1/KCNIP1/PSEN1/ATP2B4/SCN1A/FGF12/KIF5B/CEMIP/CD63/UBASH3B	40
BP	GO:0003015	heart process	30/826	114/5658	0.000686515	0.0173946	0.0157924	ATP1B1/SGCZ/KCND2/RYR3/SLC8A1/NMU/ATP1B2/KCNIP4/YWHAE/CACNB2/GNAO1/CAMK2D/AKAP13/GAA/CELF2/ITPR2/DLG1/PDE4B/TAC1/WWTR1/SMAD5/BIN1/CACNA2D1/KCNIP1/CTNNA3/ATP2B4/SCN1A/FGF12/SGCD/MEF2A	30
BP	GO:0010977	negative regulation of neuron projection development	21/826	70/5658	0.000695704	0.0175159	0.0159025	NLGN1/LGALS1/SPOCK1/SEMA6A/SLIT2/DCC/PTPRG/B2M/FGF13/DNM3/DENND5A/LPAR1/DAB1/APOE/PSEN1/ITM2C/MAP4K4/ZNF365/DPYSL3/SEMA5A/SEMA6D	21
CC	GO:0098796	membrane protein complex	77/847	401/5894	0.00352074	0.019012	0.013865	GNAS/ATP1B1/SGCZ/GRID2/CDH12/KCND2/GRIK1/NLGN1/SLC38A9/GRIK3/RYR3/KCNC2/CDH9/GRIK2/ATP1B2/SHISA6/VPS28/KCNIP4/KCNQ5/GRIN3A/SNTG1/IL6ST/LAMTOR4/CDH10/CACNB2/GRIA4/GNAO1/GABBR1/CDH13/PIK3C2A/DPP6/CNTNAP2/TIMM23B/GABRB1/DPP10/DLG1/PDE4B/COPE/CALR/B2M/APC/EPN2/KCNAB1/SCLT1/INSIG1/ALCAM/TTYH3/UTRN/DENND5A/PIGU/CACNA2D1/PICALM/ABCA2/SEL1L/KCNIP1/UBXN1/MAP3K5/VWC2/PSEN1/SEC61B/MAGT1/ITGB5/LAMTOR1/PIK3CD…	77
BP	GO:0050905	neuromuscular process	14/826	39/5658	0.000767576	0.0191397	0.0173767	GRID2/NRXN1/AGTPBP1/NLGN2/CSMD1/CTNNA2/GRIN3A/PSAP/PCDH15/PENK/GAA/SCN1A/FGF12/SLC1A3	14
BP	GO:0006470	protein dephosphorylation	32/826	125/5658	0.000774632	0.0191397	0.0173767	PTPRT/PTPRD/PPP1R15A/HSP90B1/YWHAE/PTPRJ/SYMPK/ELFN1/PPP1R16B/PTPRM/ILKAP/PTPRG/DLG1/MTMR3/PHACTR1/BOD1L1/CDC14B/CAMK2G/ARPP19/PPP2R2B/DNAJC6/PTPN13/PPP6R3/PHACTR4/PPP4R1/PPP4R2/PTPRE/DUSP1/PPM1D/PTPRK/RCAN1/UBASH3B	32
BP	GO:0010769	regulation of cell morphogenesis involved in differentiation	32/826	125/5658	0.000774632	0.0191397	0.0173767	ZEB2/PTPRD/DNM2/NLGN1/LRRC4C/ROBO2/SRCIN1/ROBO1/RELN/TIAM1/CFL1/SEMA6A/SLIT2/DCC/IL1RAPL1/CALR/FGF13/LIMS1/TNIK/DNM3/DAB1/APOE/UST/PSEN1/ZSWIM6/KIF13B/CUX1/CHN1/SEMA5A/SEMA6D/CDH4/ANAPC2	32
CC	GO:0071013	catalytic step 2 spliceosome	13/847	41/5894	0.00363638	0.0193441	0.0141072	HNRNPM/SRRM2/HNRNPA2B1/LSM7/PRPF4B/HNRNPR/SNRPD2/RALY/HNRNPU/SRRM1/HNRNPK/DDX5/HNRNPH1	13
CC	GO:0042383	sarcolemma	19/847	70/5894	0.00366654	0.0193441	0.0141072	ATP1B1/SGCZ/RYR3/SLC8A1/CACNB2/COL6A1/DTNA/BSG/CAMK2D/DLG1/ANK1/SLC27A6/UTRN/BIN1/CACNA2D1/PSEN1/ATP2B4/SCN1A/SGCD	19
BP	GO:0021537	telencephalon development	31/826	120/5658	0.000790049	0.0194001	0.0176131	ZEB2/KIRREL3/AGTPBP1/ERBB4/ROBO2/SLC8A1/ROBO1/SRGAP2/RELN/YWHAE/CNTNAP2/SLIT2/ARX/NPY/FGF13/PHACTR1/C12orf57/NRG3/LPAR1/DAB1/NRG1/SLC1A2/PSEN1/ATP2B4/ZSWIM6/KAT2A/BCL11B/DCLK2/KIF5B/EGFR/HIF1A	31
BP	GO:0022618	ribonucleoprotein complex assembly	25/826	90/5658	0.00080581	0.0196657	0.0178543	RPS15/CIRBP/HSP90AA1/PAN3/RPS19/CELF2/RPS28/PTGES3/CDC73/EIF5/RPL38/RPS23/RPL11/RPL10/SETX/RPL23A/USP39/G3BP1/SNRPD2/RPSA/SCAF11/RPL24/PTBP2/DDX3X/SFSWAP	25
BP	GO:0050890	cognition	29/826	110/5658	0.000812251	0.019702	0.0178872	PRNP/ADCY8/NRXN1/MEF2C/RELN/SLC17A7/NLGN4X/CNTNAP2/CCK/NLGN4Y/TAC1/FOS/CNR1/B2M/FGF13/KCNAB1/SLC6A1/C12orf57/SLC24A2/PICALM/NRXN3/APOE/PSEN1/MAGT1/JUN/KAT2A/EGFR/C1QL1/HIF1A	29
BP	GO:0051962	positive regulation of nervous system development	52/826	233/5658	0.000823993	0.0198657	0.0180359	ASIC2/GRID2/ZEB2/PTPRD/NRXN1/NLGN1/NLGN2/ROBO2/ROBO1/MEF2C/RELN/TIAM1/LINGO2/IL6ST/TIMP2/SYT1/SCARB2/SEMA6A/PRKD1/SLIT2/BRINP3/CNR1/IQGAP1/IL1RAPL1/PCP4/TENM3/SETX/ARSB/RAP1A/WASF3/GPRC5B/LPAR1/ZNF804A/BIN1/EPHB1/DAB1/APOE/TCF12/RAPGEF1/VWC2/PSEN1/MAN2A1/CUX1/SYNDIG1/ZNF365/DPYSL3/SEMA5A/SPAG9/HIF1A/CDH4/NFE2L2/ANAPC2	52
BP	GO:0016079	synaptic vesicle exocytosis	12/826	31/5658	0.000837524	0.0200703	0.0182216	NLGN1/GRIN3A/CACNB2/SYT1/GIPC1/UNC13C/CADPS2/CNR1/RAP1A/SYT11/PSEN1/CASK	12
BP	GO:0051668	localization within membrane	16/826	48/5658	0.000844521	0.020071	0.0182223	ATP1B1/DNM2/NRXN1/NLGN1/GRIK2/SHISA6/RELN/CDH13/GPC6/DLG1/INSIG1/OPHN1/LGI1/DNM3/RAP1A/APOE	16
BP	GO:0051592	response to calcium ion	18/826	57/5658	0.000847645	0.020071	0.0182223	JUND/ADCY8/JUNB/NLGN1/RYR3/MEF2C/SYT1/CAMK2D/PENK/FOS/IQGAP1/SLC6A1/FOSB/SYT11/JUN/DUSP1/EGFR/MEF2A	18
CC	GO:0098797	plasma membrane protein complex	53/847	259/5894	0.00392374	0.0204659	0.0149252	GNAS/ATP1B1/SGCZ/GRID2/CDH12/KCND2/GRIK1/NLGN1/GRIK3/KCNC2/CDH9/GRIK2/ATP1B2/SHISA6/KCNIP4/KCNQ5/GRIN3A/SNTG1/IL6ST/CDH10/CACNB2/GRIA4/GNAO1/GABBR1/CDH13/DPP6/CNTNAP2/DPP10/DLG1/PDE4B/B2M/APC/KCNAB1/ALCAM/UTRN/CACNA2D1/PICALM/ABCA2/KCNIP1/VWC2/PSEN1/ITGB5/SCN1A/ITGAV/EGFR/SGCD/CTNNA1/SORBS1/BIRC2/RAMP1/CDH4/OLFM2/TRBC2	53
BP	GO:1902115	regulation of organelle assembly	22/826	76/5658	0.00089564	0.021082	0.0191401	HSPA1A/GRID2/PTPRD/DNM2/NRXN1/HSPA1B/MEF2C/PAN3/TPR/AKAP13/KAT2B/MTMR3/MAP4/CEP97/G3BP1/IFT88/CDK5RAP2/HNRNPU/KAT2A/TAPT1/FSCN1/STAG2	22
BP	GO:0007411	axon guidance	31/826	121/5658	0.000917953	0.0213173	0.0193538	NRXN1/ROBO2/ROBO1/RELN/DSCAML1/BSG/CNTN4/SEMA6A/SLIT2/ENAH/ARX/PTPRM/PALLD/DCC/EPHA6/OPHN1/LGI1/ALCAM/NTN4/UNC5D/EPHB1/DAB1/NRXN3/RPL24/ZSWIM6/PIK3CD/BCL11B/CHN1/SEMA5A/SEMA6D/CDH4	31
BP	GO:0097485	neuron projection guidance	31/826	121/5658	0.000917953	0.0213173	0.0193538	NRXN1/ROBO2/ROBO1/RELN/DSCAML1/BSG/CNTN4/SEMA6A/SLIT2/ENAH/ARX/PTPRM/PALLD/DCC/EPHA6/OPHN1/LGI1/ALCAM/NTN4/UNC5D/EPHB1/DAB1/NRXN3/RPL24/ZSWIM6/PIK3CD/BCL11B/CHN1/SEMA5A/SEMA6D/CDH4	31
BP	GO:0051494	negative regulation of cytoskeleton organization	19/826	62/5658	0.000927074	0.0213173	0.0193538	TMSB10/TMEFF2/TMSB4X/TUBB4A/STMN1/CTNNA2/SLIT2/KAT2B/ARHGAP6/LIMA1/FGF13/APC/ADD3/IQCJ-SCHIP1/CAPZB/CDK5RAP2/PFN1/KAT2A/MID1	19
BP	GO:1902904	negative regulation of supramolecular fiber organization	19/826	62/5658	0.000927074	0.0213173	0.0193538	TMSB10/TMEFF2/CLU/TMSB4X/TUBB4A/STMN1/CTNNA2/SLIT2/ARHGAP6/LIMA1/FGF13/APC/HSPA8/ADD3/APOE/CAPZB/PFN1/CRYAB/MID1	19
BP	GO:0050684	regulation of mRNA processing	17/826	53/5658	0.000963105	0.0220186	0.0199904	CIRBP/SNRNP70/SRSF2/MBNL1/CELF2/HNRNPA2B1/CDC73/IWS1/DAZAP1/KHDRBS3/SON/SUPT5H/HNRNPU/HNRNPK/DDX5/SLTM/SFSWAP	17
CC	GO:0030139	endocytic vesicle	35/847	157/5894	0.00444596	0.0229292	0.0167217	HSP90AA1/DNM2/UBB/HSP90B1/SRGAP2/GRIA4/RPS27A/GIPC1/CAMK2D/SCARB2/CALR/B2M/EPN2/UBC/CAMK2G/RAP1A/MTSS1/SYT11/LPAR1/RAB31/PICALM/APOE/RAPGEF1/STXBP4/ACTG1/UVRAG/ITGB5/RAB12/ITGAV/MYO6/KIF5B/CEMIP/EGFR/RAB10/WLS	35
BP	GO:0070925	organelle assembly	59/826	275/5658	0.00107102	0.0235387	0.0213705	HSPA1A/RPS15/CIRBP/HSP90AA1/GRID2/PTPRD/DNM2/NRXN1/TUBB4A/HSPA1B/NLGN1/TUBA1A/GABARAPL2/NLGN2/MEF2C/VPS28/YWHAE/RAB3IP/PAN3/RPS19/TPR/AKAP13/CEP164/KAT2B/RPS28/RPS3/MTMR3/OFD1/CNTRL/MAP4/RPL38/CDC14B/KIF27/SCLT1/RPS23/RPL11/RPL10/CEP97/WDR11/RPL23A/G3BP1/WWTR1/RPSA/FARP2/IFT88/CDK5RAP2/RPL24/HNRNPU/PSEN1/ABLIM1/ACTG1/BBS9/KAT2A/DDX3X/TAPT1/FSCN1/WBP2NL/STAG2/MEF2A	59
BP	GO:0061337	cardiac conduction	16/826	49/5658	0.00108751	0.0237698	0.0215803	ATP1B1/KCND2/RYR3/SLC8A1/ATP1B2/KCNIP4/YWHAE/CACNB2/CAMK2D/ITPR2/BIN1/CACNA2D1/KCNIP1/CTNNA3/ATP2B4/MEF2A	16
[truncated: 116 more rows]

## Sheet: IN-SV2C
ONTOLOGY	ID	Description	GeneRatio	BgRatio	pvalue	p.adjust	qvalue	geneID	Count
[truncated: 248 more rows]

## Sheet: IN-VIP
ONTOLOGY	ID	Description	GeneRatio	BgRatio	pvalue	p.adjust	qvalue	geneID	Count
[truncated: 422 more rows]

## Sheet: L2_3
ONTOLOGY	ID	Description	GeneRatio	BgRatio	pvalue	p.adjust	qvalue	geneID	Count
[truncated: 333 more rows]

## Sheet: L4
ONTOLOGY	ID	Description	GeneRatio	BgRatio	pvalue	p.adjust	qvalue	geneID	Count
[truncated: 345 more rows]

## Sheet: L5_6
ONTOLOGY	ID	Description	GeneRatio	BgRatio	pvalue	p.adjust	qvalue	geneID	Count
[truncated: 233 more rows]

[truncated: 7 more sheets: L5_6-CC, Microglia, Neu-mat, Neu-NRGN-I, Neu-NRGN-II, Oligodendrocytes, OPC]
