# Supplementary material for: Cell Type-Specific Predictive Models Perform Prioritization of Genes and Gene Sets Associated With Autism
Source: Front Genet. 2021 Jan 15;11:628539. doi: 10.3389/fgene.2020.628539 (PMC7844401; doi:10.3389/fgene.2020.628539)
Supplement: Supplementary File 5 — The identified ASD-associated cell type-specific gene sets along with their top five important genes and predictive performances. For these gene sets, the frequency and averaged importance of each gene included in the gene sets are listed. [file Table_5.XLSX]

## Sheet: AST-PP_gene set
Gene set	Analyzed genes/genes in the gene set	TOP five genes					Training set					Test set
							ACC	SN	SP	AUC	Cutoff	ACC	SN	SP	AUC
REACTOME_DISEASE	543/1470	HSPA1A	HSP90AA1	GPC6	FGFR2	RPS15	0.72687	0.721203	0.738386	0.807273	0.563043	0.710923	0.705056	0.722857	0.785853
GO_REGULATION_OF_CELL_POPULATION_PROLIFERATION	761/1716	HSPA1A	APOE	HSPA1B	ID2	FGFR2	0.75892	0.758496	0.75978	0.838716	0.554862	0.707627	0.709972	0.702857	0.777953
GO_POSITIVE_REGULATION_OF_CATALYTIC_ACTIVITY	613/1429	HSPA1A	APOE	HSP90AA1	MT3	FGFR2	0.745011	0.749173	0.736553	0.818364	0.559524	0.707627	0.707865	0.707143	0.7748
GO_SIGNALING_RECEPTOR_BINDING	664/1611	HSPA1A	APOE	HSPA1B	PRKCA	CLU	0.75892	0.758797	0.759169	0.830883	0.555684	0.707627	0.708567	0.705714	0.774755
GO_ENZYME_LINKED_RECEPTOR_PROTEIN_SIGNALING_PATHWAY	474/1051	HSPA1A	HSPB1	HSP90AA1	MT3	FGFR2	0.737956	0.735038	0.743888	0.814996	0.562431	0.70904	0.709972	0.707143	0.77391

## Sheet: IN-PV_gene set
Gene set	Analyzed genes/genes in the gene set	TOP five genes					Training set					Test set
							ACC	SN	SP	AUC	Cutoff	ACC	SN	SP	AUC
BENPORATH_ES_WITH_H3K27ME3	419/1112	CAMK2N1	KCNIP4	STXBP6	PDZD2	SORCS1	0.71659	0.73265	0.701347	0.775644	0.488487	0.707623	0.709024	0.706294	0.770863

## Sheet: L2_3_gene set
Gene set	Analyzed genes/genes in the gene set	TOP five genes					Training set					Test set
							ACC	SN	SP	AUC	Cutoff	ACC	SN	SP	AUC
GO_CELL_JUNCTION	591/1313	CNTNAP2	CAMK2N1	RPS15	SLC17A7	HSPB1	0.803193	0.816373	0.787463	0.882268	0.510893	0.780818	0.802203	0.755289	0.858585
GO_SYNAPSE	476/1332	CCK	CAMK2N1	SLC17A7	GPM6A	NPTXR	0.811119	0.790521	0.8357	0.887693	0.520949	0.7816	0.76341	0.803316	0.857119
GO_NEURON_PROJECTION	452/1317	CCK	CAMK2N1	CNTNAP2	SLC17A7	GPM6A	0.808998	0.795856	0.824682	0.889458	0.521266	0.776127	0.758142	0.797599	0.856943
BLALOCK_ALZHEIMERS_DISEASE_DN	236/1247	CCK	CNTNAP2	MEG3	GPM6A	NRXN1	0.776401	0.738818	0.821254	0.862545	0.528314	0.755538	0.712644	0.806747	0.845928
GO_CELL_PROJECTION_ORGANIZATION	596/1545	CCK	CNTNAP2	GPM6A	PRNP	CSMD3	0.789685	0.774928	0.807297	0.870895	0.5218	0.757884	0.740421	0.778731	0.837622
GO_NEUROGENESIS	705/1625	CCK	CNTNAP2	GPM6A	ENC1	CSMD3	0.798058	0.790931	0.806562	0.876914	0.514102	0.765181	0.762452	0.768439	0.835339
GO_MOLECULAR_FUNCTION_REGULATOR	716/1812	CCK	CAMK2N1	HSPB1	NRXN1	PRNP	0.795155	0.808371	0.779383	0.870584	0.512073	0.755017	0.76772	0.739851	0.835174
GO_NERVOUS_SYSTEM_PROCESS	358/1441	CCK	CNTNAP2	SLC17A7	NRXN1	PRNP	0.785443	0.79524	0.773751	0.85679	0.508141	0.753974	0.755747	0.751858	0.833569
GO_CELLULAR_MACROMOLECULE_LOCALIZATION	668/1930	CNTNAP2	HSPB1	PRNP	RPS15	NRXN1	0.792923	0.75872	0.833741	0.876242	0.534072	0.748241	0.70977	0.794168	0.833078
GO_SOMATODENDRITIC_COMPARTMENT	286/834	CCK	CAMK2N1	CNTNAP2	BRINP3	GPM6A	0.791136	0.813295	0.764691	0.867016	0.505393	0.756841	0.77682	0.73299	0.832961
GO_ORGANONITROGEN_COMPOUND_BIOSYNTHETIC_PROCESS	591/1859	GALNTL6	MGAT4C	HSPB1	CIRBP	RPS15	0.78109	0.792368	0.76763	0.858532	0.517433	0.762314	0.773467	0.748999	0.832662
GO_NEURON_DIFFERENTIATION	568/1365	CCK	CNTNAP2	GPM6A	CSMD3	ENC1	0.79136	0.807961	0.771548	0.869678	0.506278	0.761793	0.777299	0.743282	0.830153
GO_LOCOMOTION	825/1984	CCK	GPM6A	HSPB1	NRXN1	TMSB4X	0.799955	0.810012	0.787953	0.877217	0.510605	0.752932	0.772989	0.728988	0.829761
BLALOCK_ALZHEIMERS_DISEASE_UP	915/1669	PEBP1	SNRNP70	JUND	MMP16	RPL13	0.795825	0.788675	0.804358	0.879131	0.519735	0.748501	0.75	0.746712	0.829258
GO_NEURON_DEVELOPMENT	457/1114	CCK	CNTNAP2	GPM6A	CSMD3	ENC1	0.786448	0.779032	0.795299	0.862687	0.517838	0.751368	0.744253	0.759863	0.827018
GO_PROTEIN_CONTAINING_COMPLEX_ASSEMBLY	548/1782	CCK	PRNP	RPS15	TUBB4A	TMSB10	0.786559	0.810628	0.757835	0.862524	0.508096	0.755278	0.77682	0.72956	0.826204
GO_SIGNALING_RECEPTOR_BINDING	664/1611	CCK	PRNP	NRXN1	CFL1	NLGN1	0.785666	0.806524	0.760774	0.858986	0.506746	0.748501	0.775862	0.715838	0.825888
GO_CELL_BODY	211/568	CCK	CAMK2N1	CNTNAP2	BRINP3	GPM6A	0.774503	0.762002	0.789422	0.850069	0.519621	0.749023	0.737548	0.762722	0.824949
GO_HOMEOSTATIC_PROCESS	715/1935	CCK	SLC17A7	HSPB1	PRNP	CSMD1	0.791025	0.821912	0.754163	0.86637	0.502346	0.744332	0.777778	0.704403	0.824146
GO_AXON	219/616	CCK	SLC17A7	CNTNAP2	GPM6A	HSPB1	0.774615	0.770209	0.779873	0.85013	0.52141	0.741204	0.715996	0.771298	0.823599
GO_SECRETION	673/1680	CCK	SLC17A7	TMSB4X	NRXN1	RFX3	0.782652	0.792983	0.770323	0.855233	0.514198	0.745635	0.758621	0.730132	0.82263
GO_CELL_MOTILITY	745/1758	CCK	GPM6A	HSPB1	TMSB4X	RFX3	0.789239	0.786828	0.792116	0.865796	0.517505	0.746938	0.747126	0.746712	0.821298
GO_INTRINSIC_COMPONENT_OF_PLASMA_MEMBRANE	698/1744	CNTNAP2	SLC17A7	GPM6A	NRXN1	PRNP	0.772271	0.763233	0.783056	0.849575	0.518397	0.745113	0.729406	0.763865	0.821279
REACTOME_DISEASE	543/1470	RPS15	TUBB4A	PEBP1	NRG3	RPL37A	0.772605	0.800574	0.739226	0.84676	0.506408	0.748241	0.779215	0.711264	0.820527
GO_ANCHORING_JUNCTION	419/823	CNTNAP2	RPS15	HSPB1	KAZN	CFL1	0.775954	0.80714	0.738737	0.852587	0.508394	0.751629	0.780651	0.716981	0.820242
GO_PLASMA_MEMBRANE_REGION	486/1190	CNTNAP2	CAMK2N1	GPM6A	NRXN1	CFL1	0.778299	0.808166	0.742654	0.853638	0.503282	0.741725	0.761015	0.718696	0.818618
HELLER_HDAC_TARGETS_SILENCED_BY_METHYLATION_UP	199/459	CCK	CNTNAP2	SLC17A7	GPM6A	NRXN1	0.758875	0.774108	0.740695	0.833423	0.513122	0.74381	0.755747	0.72956	0.818549
GO_BEHAVIOR	232/598	CCK	CNTNAP2	SLC17A7	NRXN1	PRNP	0.766242	0.75872	0.77522	0.840685	0.519984	0.740162	0.719828	0.764437	0.818163
GO_REGULATION_OF_PHOSPHORUS_METABOLIC_PROCESS	728/1823	CCK	CAMK2N1	TMSB4X	HSPB1	PRNP	0.794932	0.817193	0.768364	0.866022	0.507678	0.753974	0.782088	0.720412	0.817586
GO_DENDRITIC_TREE	205/603	CCK	CAMK2N1	CNTNAP2	BRINP3	GPM6A	0.773833	0.7897	0.754897	0.849738	0.510779	0.73964	0.753831	0.722699	0.81751
GO_POSITIVE_REGULATION_OF_CELLULAR_BIOSYNTHETIC_PROCESS	811/1988	HSPB1	TMSB4X	CIRBP	RFX3	RPS27A	0.772605	0.78929	0.752693	0.852338	0.509463	0.742247	0.766284	0.713551	0.816981
GO_BIOLOGICAL_ADHESION	702/1425	CNTNAP2	HSPB1	NRXN1	PRNP	EDIL3	0.79069	0.786418	0.795788	0.870433	0.519797	0.738077	0.72749	0.750715	0.815772
GO_POSITIVE_REGULATION_OF_MOLECULAR_FUNCTION	749/1781	CCK	TMSB4X	PRNP	STMN1	NRG3	0.791136	0.793599	0.788198	0.863343	0.515766	0.743028	0.74569	0.739851	0.815727
GO_WHOLE_MEMBRANE	653/1671	SLC17A7	PRNP	HSPA8	RPS27A	GABARAPL2	0.777852	0.780263	0.774976	0.857129	0.516237	0.744071	0.752395	0.734134	0.815687
GO_POSITIVE_REGULATION_OF_SIGNALING	783/1869	NRXN1	PRNP	ROBO2	NLGN1	NRGN	0.777182	0.78293	0.770323	0.855829	0.514864	0.745635	0.753831	0.735849	0.814855
GO_CELLULAR_COMPONENT_MORPHOGENESIS	490/1141	CCK	GPM6A	CNTNAP2	NRXN1	KIRREL3	0.77562	0.75318	0.8024	0.856022	0.525112	0.73547	0.708812	0.767296	0.814819
GO_REGULATION_OF_PHOSPHORYLATION	658/1625	CCK	CAMK2N1	HSPB1	PRNP	PEBP1	0.78388	0.784776	0.782811	0.858775	0.517361	0.74772	0.755268	0.738708	0.814681
GO_POSITIVE_REGULATION_OF_PROTEIN_METABOLIC_PROCESS	720/1724	CCK	PRNP	HSPB1	CIRBP	NRG3	0.784438	0.812474	0.750979	0.858583	0.507025	0.740422	0.771073	0.703831	0.814169
GO_REGULATION_OF_HYDROLASE_ACTIVITY	548/1287	CCK	PRNP	PEBP1	SNRNP70	GABARAPL2	0.772494	0.77144	0.773751	0.850601	0.520987	0.735992	0.728927	0.744425	0.813861
GO_REGULATION_OF_CELL_DEATH	718/1748	CCK	PRNP	HSPB1	CFL1	RPS27A	0.778857	0.776159	0.782076	0.858003	0.518009	0.732082	0.734674	0.728988	0.810865
GO_RESPONSE_TO_ABIOTIC_STIMULUS	474/1235	CCK	CNTNAP2	NRXN1	CIRBP	RPS27A	0.763005	0.770414	0.754163	0.839579	0.513235	0.737034	0.738027	0.735849	0.810425
KIM_ALL_DISORDERS_CALB1_CORR_UP	93/546	CCK	SLC17A7	GPM6A	NRXN1	PRNP	0.750726	0.750513	0.750979	0.820684	0.515829	0.733125	0.732759	0.733562	0.809661
GO_INTRACELLULAR_PROTEIN_TRANSPORT	380/1151	HSPB1	PRNP	RPS15	NLGN1	RPL8	0.76334	0.766516	0.759549	0.841336	0.520653	0.735992	0.742337	0.728416	0.809146
GO_POSITIVE_REGULATION_OF_CELLULAR_COMPONENT_ORGANIZATION	468/1220	CCK	GPM6A	NRXN1	ENC1	ROBO2	0.771601	0.802831	0.734329	0.843125	0.505979	0.741465	0.768678	0.708977	0.808022
GO_REGULATION_OF_CELL_DIFFERENTIATION	816/1881	BRINP3	CSMD3	CFL1	ENC1	ROBO2	0.780978	0.800164	0.75808	0.856581	0.506437	0.738337	0.765805	0.705546	0.807969
GO_REGULATION_OF_INTRACELLULAR_SIGNAL_TRANSDUCTION	774/1863	CAMK2N1	HSPB1	PEBP1	TMSB4X	PRNP	0.780755	0.771851	0.791381	0.859463	0.524003	0.728694	0.730843	0.726129	0.807467
GO_POSTSYNAPSE	221/622	CAMK2N1	SLC17A7	GPM6A	PRNP	NLGN1	0.766242	0.780673	0.749021	0.836086	0.512832	0.73521	0.75	0.717553	0.807116
GO_NEGATIVE_REGULATION_OF_PROTEIN_METABOLIC_PROCESS	456/1189	CAMK2N1	HSPB1	CIRBP	PRNP	PEBP1	0.761107	0.748256	0.776445	0.841975	0.527043	0.727912	0.722222	0.734706	0.805996
GO_CELLULAR_AMIDE_METABOLIC_PROCESS	325/1146	HSPB1	RPS15	PRNP	CIRBP	ENC1	0.751061	0.748256	0.754407	0.827275	0.521554	0.727912	0.725575	0.730703	0.80596
GO_MACROMOLECULE_CATABOLIC_PROCESS	507/1410	HSPB1	CIRBP	ENC1	RPS15	SNRNP70	0.781983	0.801395	0.758815	0.854192	0.513801	0.736513	0.757184	0.711835	0.805776
GO_GOLGI_APPARATUS	618/1562	GALNTL6	CNTNAP2	MGAT4C	PRNP	NLGN1	0.756754	0.745999	0.769589	0.835416	0.523677	0.725567	0.710728	0.743282	0.803984
DODD_NASOPHARYNGEAL_CARCINOMA_DN	459/1396	CNTNAP2	RPS15	NRXN1	PRNP	STMN1	0.757312	0.752154	0.763467	0.832643	0.519181	0.729997	0.725575	0.735277	0.80347
GO_REGULATION_OF_CELL_POPULATION_PROLIFERATION	761/1716	CCK	CAMK2N1	PRNP	HSPA1A	TSC2	0.772605	0.763028	0.784035	0.851419	0.520478	0.733125	0.728448	0.738708	0.802449
GO_COGNITION	111/298	CCK	CNTNAP2	SLC17A7	NRXN1	PRNP	0.745702	0.774108	0.711802	0.812376	0.506268	0.731561	0.753831	0.704974	0.802354
REACTOME_DEVELOPMENTAL_BIOLOGY	389/1131	PRNP	RPS15	TUBB4A	CFL1	KAZN	0.764233	0.788469	0.735309	0.840102	0.507563	0.729216	0.752874	0.700972	0.802014
GO_CELL_CYCLE	619/1864	CAMK2N1	BRINP3	PRNP	CFL1	STMN1	0.763563	0.773492	0.751714	0.840845	0.514247	0.726349	0.730843	0.720983	0.800914
GO_MRNA_METABOLIC_PROCESS	316/840	HSPB1	RPS15	CIRBP	CELF2	KHDRBS3	0.762894	0.785802	0.735553	0.834944	0.514184	0.731561	0.752874	0.706118	0.800696
GO_PEPTIDE_METABOLIC_PROCESS	258/879	HSPB1	PRNP	RPS15	CIRBP	ENC1	0.744363	0.74641	0.74192	0.820024	0.520157	0.721918	0.725096	0.718125	0.800294
GO_CELLULAR_RESPONSE_TO_ENDOGENOUS_STIMULUS	611/1454	PRNP	RPL8	ROBO2	GABRB1	RPS27A	0.770038	0.748461	0.795788	0.8519	0.525302	0.724264	0.702107	0.750715	0.800142
GRAESSMANN_APOPTOSIS_BY_DOXORUBICIN_DN	632/1757	PRNP	ENC1	ALDOA	HSPA8	ELMO1	0.756865	0.747435	0.768119	0.830971	0.521473	0.722439	0.722222	0.722699	0.798901
GO_SYNAPTIC_SIGNALING	246/733	SLC17A7	NRXN1	PRNP	NPTXR	CNTN4	0.761777	0.77144	0.750245	0.829608	0.51457	0.73521	0.749521	0.718125	0.798125
ENK_UV_RESPONSE_KERATINOCYTE_UP	237/534	TUBB4A	CCK	HSPB1	JUND	GNAS	0.751842	0.747025	0.757591	0.825166	0.523878	0.714621	0.707375	0.72327	0.797779
GO_REGULATION_OF_CELLULAR_COMPONENT_BIOGENESIS	368/942	GPM6A	CCK	TUBB4A	NRXN1	LDLRAD4	0.757647	0.779032	0.732125	0.830481	0.51222	0.730779	0.74569	0.712979	0.797253
GO_TRANSMEMBRANE_TRANSPORT	522/1604	SLC17A7	GPM6A	TMSB4X	PRNP	NLGN1	0.754409	0.783545	0.719638	0.829015	0.504016	0.733125	0.757663	0.703831	0.7967
GO_IDENTICAL_PROTEIN_BINDING	683/1760	HSPB1	PRNP	ROBO2	KHDRBS3	ALDOA	0.763898	0.784776	0.738981	0.838389	0.514953	0.725827	0.739943	0.708977	0.795859
GO_POSITIVE_REGULATION_OF_DEVELOPMENTAL_PROCESS	647/1428	HSPB1	BRINP3	NRXN1	RFX3	ROBO2	0.753963	0.737587	0.773506	0.836673	0.527487	0.719833	0.712644	0.728416	0.795017
SMID_BREAST_CANCER_BASAL_DN	291/697	CAMK2N1	CNTNAP2	BRINP3	HSPB1	XIST	0.740232	0.736151	0.745103	0.815731	0.518974	0.715924	0.70977	0.72327	0.794416
GOBERT_OLIGODENDROCYTE_DIFFERENTIATION_DN	501/1084	PRNP	TUBB4A	KAZN	CACNA2D1	PCDH7	0.758875	0.768568	0.747307	0.838734	0.512626	0.719051	0.730843	0.704974	0.793565
GO_RIBONUCLEOTIDE_BINDING	587/1893	PEBP1	TUBB4A	HSPA8	CKB	EPHA6	0.764121	0.763439	0.764936	0.838799	0.518763	0.720094	0.724617	0.714694	0.790279
GO_TRANSCRIPTION_REGULATOR_ACTIVITY	693/1718	RFX3	HSPA1A	JUND	NFIB	TRPS1	0.74693	0.734099	0.762243	0.81904	0.517873	0.707323	0.70067	0.715266	0.788507
DODD_NASOPHARYNGEAL_CARCINOMA_UP	620/1789	CIRBP	CKB	KAZN	CXXC5	GRM7	0.742576	0.743332	0.741675	0.81715	0.515623	0.721136	0.725575	0.715838	0.788376
CHEN_METABOLIC_SYNDROM_NETWORK	619/1236	TMSB4X	CFL1	TUBB4A	NECAB1	TUBB2A	0.741125	0.74723	0.733839	0.816811	0.51671	0.717488	0.719349	0.715266	0.786221
GO_PROTEIN_LOCALIZATION_TO_MEMBRANE	255/625	RPS15	PRNP	NRXN1	RPL8	NLGN1	0.744251	0.748256	0.739471	0.810596	0.51689	0.717488	0.722701	0.711264	0.786076
GO_HEAD_DEVELOPMENT	332/774	SLC17A7	CNTNAP2	STMN1	CNTN4	ROBO2	0.749274	0.762208	0.733839	0.822519	0.512477	0.714881	0.721264	0.707261	0.785586
BENPORATH_NANOG_TARGETS	371/988	PRNP	CFL1	SNRNP70	CELF2	TMSB10	0.733981	0.715634	0.755877	0.81137	0.527298	0.713578	0.701628	0.727844	0.785472
GO_CYTOSKELETON_ORGANIZATION	527/1335	TUBB4A	TMSB4X	CFL1	NLGN1	TMSB10	0.758763	0.77103	0.744123	0.831779	0.513406	0.711233	0.720307	0.7004	0.784746
GO_REGULATION_OF_NERVOUS_SYSTEM_DEVELOPMENT	411/928	CSMD3	BRINP3	NRXN1	ENC1	CFL1	0.752177	0.736356	0.771058	0.824321	0.525121	0.716445	0.702586	0.73299	0.783815
GO_RESPONSE_TO_NITROGEN_COMPOUND	449/1135	PRNP	CFL1	GABRB1	CACNA2D1	JUND	0.750056	0.75872	0.739716	0.824166	0.514846	0.715924	0.725575	0.704403	0.783707
GO_SYNAPTIC_MEMBRANE	152/438	CAMK2N1	GPM6A	NRXN1	NLGN1	GRM7	0.740455	0.736767	0.744858	0.809345	0.521623	0.714621	0.705939	0.724986	0.783622
GO_SECRETORY_VESICLE	396/998	SLC17A7	TMSB4X	HSPA8	HSPA1A	ALDOA	0.729962	0.736767	0.721841	0.80163	0.51825	0.713578	0.721743	0.703831	0.782787
GO_REGULATION_OF_CELL_CYCLE	425/1224	CAMK2N1	BRINP3	PRNP	HSPA1A	TUBB4A	0.738223	0.73451	0.742654	0.811608	0.52084	0.702893	0.70067	0.705546	0.78079
GO_MEMBRANE_PROTEIN_COMPLEX	396/1278	CNTNAP2	NLGN1	GABRB1	CACNA2D1	KCND2	0.73599	0.735741	0.736288	0.80647	0.515188	0.708627	0.709291	0.707833	0.780506
BENPORATH_EED_TARGETS	399/1057	CAMK2N1	BRINP3	CSMD3	HS6ST3	CSMD1	0.736772	0.739844	0.733105	0.810038	0.514937	0.706542	0.70067	0.713551	0.779781
GO_CELL_MORPHOGENESIS_INVOLVED_IN_DIFFERENTIATION	320/748	CCK	NRXN1	CHN1	CFL1	CNTN4	0.748605	0.74723	0.750245	0.819492	0.517227	0.709669	0.715038	0.703259	0.778742
GO_CELLULAR_PROTEIN_CONTAINING_COMPLEX_ASSEMBLY	271/1036	RPS15	TUBB4A	CELF2	LDLRAD4	NRG3	0.737888	0.724661	0.753673	0.811993	0.524884	0.711493	0.702107	0.722699	0.778417
GO_CELL_CYCLE_PROCESS	458/1399	BRINP3	PRNP	CFL1	STMN1	TUBB4A	0.739339	0.747846	0.729187	0.816546	0.517248	0.704717	0.705939	0.703259	0.775992
GO_REGULATION_OF_CELL_PROJECTION_ORGANIZATION	283/687	CSMD3	GPM6A	PRNP	CFL1	NLGN1	0.73666	0.72938	0.745348	0.808861	0.522741	0.708105	0.703544	0.713551	0.774603
WEST_ADRENOCORTICAL_TUMOR_DN	288/542	NRXN1	PEBP1	SORBS1	CALD1	UBB	0.727506	0.714403	0.743144	0.798113	0.522816	0.704196	0.704023	0.704403	0.774519

## Sheet: L4_gene set
Gene set	Analyzed genes/genes in the gene set	TOP five genes					Training set					Test set
							ACC	SN	SP	AUC	Cutoff	ACC	SN	SP	AUC
GO_NEUROGENESIS	705/1625	NCAM2	CCK	DCC	GPM6A	PTPRG	0.763585	0.75115	0.777266	0.833555	0.505525	0.731832	0.711914	0.753763	0.810605
GO_NEURON_DIFFERENTIATION	568/1365	NCAM2	CCK	DCC	GPM6A	PTPRG	0.754163	0.747804	0.76116	0.828118	0.502846	0.73695	0.720703	0.754839	0.808796
GO_CELLULAR_MACROMOLECULE_LOCALIZATION	668/1930	ASTN2	RPL31	RPL37A	RPS15	PRNP	0.760736	0.746968	0.775886	0.837483	0.505939	0.732856	0.72168	0.745161	0.806238
GO_CELL_PROJECTION_ORGANIZATION	596/1545	NCAM2	CCK	DCC	GPM6A	PRNP	0.758983	0.751568	0.767142	0.831091	0.505579	0.734903	0.708008	0.764516	0.805262
GO_SYNAPSE	476/1332	CCK	SLC17A7	CAMK2N1	GPM6A	SPARCL1	0.76227	0.758678	0.766222	0.831743	0.498473	0.741044	0.737305	0.745161	0.804596
GO_PROTEIN_CONTAINING_COMPLEX_ASSEMBLY	548/1782	CCK	PRNP	LDLRAD4	RPL38	KCND2	0.745399	0.74404	0.746894	0.819413	0.502921	0.725691	0.719727	0.732258	0.798247
REACTOME_DEVELOPMENTAL_BIOLOGY	389/1131	DCC	RPS15	PRNP	KAZN	RPL31	0.740578	0.752823	0.727105	0.813206	0.496679	0.727226	0.733398	0.72043	0.796023
GO_ANCHORING_JUNCTION	419/823	RPL31	RPL37A	KAZN	RPS15	RPL38	0.730061	0.73233	0.727566	0.809826	0.501866	0.706755	0.703125	0.710753	0.78928
GO_CELLULAR_COMPONENT_MORPHOGENESIS	490/1141	CCK	GPM6A	DCC	KIRREL3	PREX1	0.739264	0.752405	0.724804	0.807594	0.500296	0.720573	0.720703	0.72043	0.785243
GO_REGULATION_OF_CELL_DEATH	718/1748	CCK	DCC	PRNP	HSPA1A	PREX1	0.736196	0.735257	0.73723	0.809886	0.51195	0.718526	0.710938	0.726882	0.785132
GO_POSITIVE_REGULATION_OF_MULTICELLULAR_ORGANISMAL_PROCESS	800/1825	CCK	HSPA1A	PDE4B	PRKCA	FOXP2	0.73773	0.726893	0.749655	0.804408	0.514097	0.715455	0.704102	0.727957	0.781708
GO_HOMEOSTATIC_PROCESS	715/1935	SLC17A7	CCK	RPS24	PDE4B	PRNP	0.746056	0.764534	0.725725	0.816207	0.501606	0.725179	0.746094	0.702151	0.781023
GO_AXON	219/616	NCAM2	SLC17A7	CCK	DCC	GPM6A	0.725241	0.719783	0.731247	0.788474	0.506748	0.715455	0.702148	0.730108	0.780052
GO_CELL_CELL_SIGNALING	630/1665	SLC17A7	NRGN	NLGN4Y	HSPA8	CACNB2	0.730938	0.716855	0.746434	0.796826	0.510068	0.719038	0.707031	0.732258	0.777565
GO_REGULATION_OF_CELLULAR_COMPONENT_BIOGENESIS	368/942	CCK	GPM6A	LDLRAD4	CLSTN2	PREX1	0.72305	0.723965	0.722043	0.791255	0.507722	0.703173	0.701172	0.705376	0.771682

## Sheet: L5_6-CC_gene set
Gene set	Analyzed genes/genes in the gene set	TOP five genes					Training set					Test set
							ACC	SN	SP	AUC	Cutoff	ACC	SN	SP	AUC
GO_NEURON_PROJECTION	452/1317	SLC17A7	CCK	CAMK2N1	PRNP	NRGN	0.800716	0.800752	0.800678	0.87387	0.496747	0.771689	0.784773	0.757528	0.847837
GO_SYNAPSE	476/1332	CCK	CAMK2N1	SLC17A7	HSPA8	NRXN1	0.793878	0.759398	0.831186	0.869094	0.514651	0.765601	0.749634	0.782884	0.844672
GO_CELL_PROJECTION_ORGANIZATION	596/1545	CCK	PRNP	TUBB4A	ENC1	STMN1	0.795506	0.781328	0.810847	0.872214	0.499897	0.766362	0.771596	0.760697	0.839925
GO_NEUROGENESIS	705/1625	CCK	ENC1	GNAO1	STMN1	NRXN1	0.790948	0.764411	0.819661	0.873381	0.504792	0.765601	0.752562	0.779715	0.839475
GO_CELL_JUNCTION	591/1313	CAMK2N1	SLC17A7	HSPA8	NRXN1	HSPB1	0.781504	0.757519	0.807458	0.859396	0.506213	0.7793	0.77306	0.786054	0.838869
GO_NEURON_DIFFERENTIATION	568/1365	CCK	ENC1	GNAO1	STMN1	NRXN1	0.791273	0.782581	0.800678	0.867835	0.500877	0.767884	0.765739	0.770206	0.837352
GO_MOLECULAR_FUNCTION_REGULATOR	716/1812	CAMK2N1	CCK	PRNP	NRXN1	PEBP1	0.793227	0.794486	0.791864	0.869034	0.502414	0.763318	0.75549	0.771791	0.831467
GO_NEURON_DEVELOPMENT	457/1114	CCK	ENC1	STMN1	GNAO1	NRXN1	0.789319	0.771303	0.808814	0.864919	0.503711	0.762557	0.746706	0.779715	0.831344
BLALOCK_ALZHEIMERS_DISEASE_DN	236/1247	CCK	NRGN	HSPA8	MEG3	ENC1	0.764897	0.765038	0.764746	0.84574	0.493911	0.756469	0.762811	0.749604	0.830964
GO_SOMATODENDRITIC_COMPARTMENT	286/834	CAMK2N1	CCK	PRNP	NRGN	HSPA8	0.785412	0.788221	0.782373	0.855109	0.493982	0.757991	0.778917	0.735341	0.829962
GO_NEGATIVE_REGULATION_OF_RESPONSE_TO_STIMULUS	707/1703	CAMK2N1	CCK	PRNP	TMSB4X	NRXN1	0.78704	0.823308	0.747797	0.860267	0.480697	0.751903	0.795022	0.70523	0.829124
GO_PROTEIN_PHOSPHORYLATION	781/1994	CAMK2N1	CCK	PRNP	ZEB2	RPS27A	0.784435	0.764411	0.806102	0.85516	0.5103	0.759513	0.751098	0.768621	0.828945
GO_REGULATION_OF_PROTEIN_MODIFICATION_PROCESS	752/1880	CAMK2N1	CCK	PRNP	ZEB2	UBB	0.784109	0.801378	0.765424	0.855995	0.49361	0.763318	0.781845	0.743265	0.826476
GO_REGULATION_OF_PHOSPHORUS_METABOLIC_PROCESS	728/1823	CAMK2N1	CCK	PRNP	TMSB4X	ZEB2	0.780853	0.776942	0.785085	0.850703	0.500871	0.761035	0.768668	0.752773	0.825047
GO_PROTEOLYSIS	627/1779	CAMK2N1	CCK	PRNP	ENC1	GABARAPL2	0.775643	0.746867	0.80678	0.846574	0.51069	0.751903	0.732064	0.773376	0.822028
GO_CELLULAR_MACROMOLECULE_LOCALIZATION	668/1930	PRNP	HSPB1	HSPA8	NRXN1	SRP14	0.798111	0.823935	0.770169	0.87438	0.493384	0.750381	0.784773	0.713154	0.82159
GO_HOMEOSTATIC_PROCESS	715/1935	SLC17A7	CCK	PRNP	STMN1	HSPB1	0.774666	0.776316	0.772881	0.834993	0.496058	0.760274	0.749634	0.771791	0.820557
KIM_ALL_DISORDERS_OLIGODENDROCYTE_NUMBER_CORR_UP	216/755	CCK	NPTXR	TUBB4A	NRGN	SRP14	0.773689	0.715539	0.83661	0.84713	0.521584	0.748858	0.711567	0.789223	0.818703
GO_POSITIVE_REGULATION_OF_MULTICELLULAR_ORGANISMAL_PROCESS	800/1825	CCK	TMSB4X	JUND	ENC1	NRXN1	0.793878	0.766291	0.823729	0.868037	0.511731	0.744292	0.707174	0.784469	0.81761
GO_PROTEIN_CONTAINING_COMPLEX_ASSEMBLY	548/1782	PRNP	CCK	TUBB4A	TMSB4X	HSPA8	0.773689	0.763784	0.784407	0.843886	0.498486	0.762557	0.768668	0.755943	0.817299
GO_DENDRITIC_TREE	205/603	CAMK2N1	CCK	PRNP	NRGN	HSPA8	0.765549	0.770677	0.76	0.833549	0.494253	0.756469	0.781845	0.729002	0.817016
GO_REGULATION_OF_PHOSPHORYLATION	658/1625	CAMK2N1	CCK	PRNP	ZEB2	UBB	0.772712	0.755013	0.791864	0.842813	0.506004	0.754186	0.749634	0.759113	0.816608
GO_CELL_CYCLE	619/1864	CAMK2N1	PRNP	TUBB4A	JUND	STMN1	0.768154	0.742481	0.795932	0.840147	0.510951	0.735921	0.720351	0.752773	0.816443
GO_REGULATION_OF_PROTEOLYSIS	297/735	CAMK2N1	CCK	PRNP	GABARAPL2	UBB	0.761967	0.763158	0.760678	0.825016	0.499191	0.743531	0.756955	0.729002	0.816341
GO_AXON	219/616	SLC17A7	CCK	HSPA8	NRGN	TUBB4A	0.767502	0.738722	0.798644	0.838054	0.511115	0.736682	0.708638	0.767036	0.816186
KIM_ALL_DISORDERS_CALB1_CORR_UP	93/546	SLC17A7	CCK	PRNP	KHDRBS3	NRXN1	0.761316	0.769424	0.752542	0.82721	0.491964	0.767123	0.775988	0.757528	0.815972
GO_LOCOMOTION	825/1984	CCK	TMSB4X	NRXN1	ZFAND5	KIRREL3	0.775317	0.778195	0.772203	0.851974	0.498163	0.750381	0.765739	0.733756	0.815949
GO_REGULATION_OF_HYDROLASE_ACTIVITY	548/1287	CCK	PRNP	GABARAPL2	GNAO1	ROBO1	0.770107	0.789474	0.749153	0.839579	0.491917	0.751903	0.770132	0.732171	0.815578
GO_REGULATION_OF_TRANSPORT	706/1894	SLC17A7	CCK	TMSB4X	HSPA8	NRXN1	0.805275	0.832707	0.775593	0.877203	0.487662	0.743531	0.774524	0.709984	0.815339
GO_POSITIVE_REGULATION_OF_MOLECULAR_FUNCTION	749/1781	PRNP	CCK	TMSB4X	GNAO1	STMN1	0.780202	0.795739	0.76339	0.849396	0.493787	0.756469	0.767204	0.744849	0.815023
GO_NEGATIVE_REGULATION_OF_SIGNALING	573/1427	CAMK2N1	PRNP	TMSB4X	STMN1	RPS27A	0.767828	0.775689	0.759322	0.83726	0.499597	0.747336	0.764275	0.729002	0.814847
GO_SIGNALING_RECEPTOR_BINDING	664/1611	CCK	HSPA8	PRNP	JUND	NRXN1	0.771736	0.759398	0.785085	0.844912	0.507308	0.754947	0.717423	0.795563	0.813759
GO_RNA_BINDING	518/1901	TMSB4X	HSPA8	TUBA1B	HSPB1	RBFOX1	0.784109	0.771303	0.797966	0.854394	0.508896	0.746575	0.740849	0.752773	0.813698
GO_REGULATION_OF_CELLULAR_COMPONENT_BIOGENESIS	368/942	CCK	TUBB4A	TMSB4X	HSPA8	TPPP	0.773364	0.77193	0.774915	0.838795	0.496046	0.744292	0.746706	0.74168	0.812842
GO_NEGATIVE_REGULATION_OF_PROTEIN_METABOLIC_PROCESS	456/1189	CAMK2N1	PRNP	PEBP1	GABARAPL2	HSPB1	0.760664	0.745614	0.776949	0.834219	0.505749	0.739726	0.736457	0.743265	0.811028
GO_REGULATION_OF_INTRACELLULAR_SIGNAL_TRANSDUCTION	774/1863	CAMK2N1	PRNP	TMSB4X	STMN1	RPS27A	0.777923	0.729323	0.830508	0.852045	0.518017	0.735921	0.708638	0.765452	0.810733
GO_ION_TRANSPORT	590/1692	SLC17A7	CCK	TMSB4X	PRNP	GNAO1	0.772712	0.767544	0.778305	0.838329	0.495195	0.749619	0.756955	0.74168	0.810638
GO_ENDOPLASMIC_RETICULUM	569/1392	PRNP	NRXN1	SPARCL1	BRINP3	RPL10	0.772061	0.766917	0.777627	0.845967	0.502029	0.739726	0.764275	0.713154	0.81025
GO_POSITIVE_REGULATION_OF_CATALYTIC_ACTIVITY	613/1429	PRNP	CCK	TMSB4X	GNAO1	RPS27A	0.777923	0.793233	0.761356	0.843824	0.495231	0.748097	0.770132	0.724247	0.810204
GO_REGULATION_OF_CELL_DEATH	718/1748	CCK	PRNP	RPS27A	GRID2	UBB	0.77662	0.760025	0.794576	0.845944	0.508954	0.754947	0.751098	0.759113	0.809679
GO_CELL_MOTILITY	745/1758	CCK	TMSB4X	ZFAND5	ATP1B1	KIRREL3	0.782481	0.785714	0.778983	0.858808	0.498086	0.740487	0.751098	0.729002	0.809167
GO_RESPONSE_TO_ABIOTIC_STIMULUS	474/1235	CCK	JUND	HSPA8	NRXN1	ASIC2	0.778574	0.782581	0.774237	0.848524	0.496229	0.757991	0.770132	0.744849	0.808422
GO_BEHAVIOR	232/598	SLC17A7	CCK	NRGN	PRNP	NRXN1	0.746988	0.75188	0.741695	0.806622	0.491649	0.744292	0.751098	0.736926	0.8078
GO_CELLULAR_COMPONENT_MORPHOGENESIS	490/1141	CCK	STMN1	KIRREL3	NRXN1	UBB	0.754152	0.738095	0.771525	0.829285	0.504364	0.733638	0.710102	0.759113	0.807656
GOBERT_OLIGODENDROCYTE_DIFFERENTIATION_DN	501/1084	PRNP	ACTB	TUBB4A	LSAMP	TPPP	0.769456	0.744987	0.795932	0.838791	0.511875	0.736682	0.737921	0.735341	0.807649
HSIAO_HOUSEKEEPING_GENES	202/399	JUND	TMSB4X	`MT-RNR1`	HSPB1	SRP14	0.761316	0.763158	0.759322	0.82698	0.498409	0.744292	0.77306	0.713154	0.807633
GO_REGULATION_OF_CELL_POPULATION_PROLIFERATION	761/1716	CAMK2N1	CCK	PRNP	PTPRK	ROBO1	0.762292	0.721805	0.806102	0.83781	0.514048	0.74277	0.717423	0.770206	0.807013
GO_CENTRAL_NERVOUS_SYSTEM_DEVELOPMENT	438/995	SLC17A7	NRGN	STMN1	GNAO1	ASIC2	0.769131	0.777569	0.76	0.843632	0.497597	0.738204	0.745242	0.730586	0.806928
GO_NEGATIVE_REGULATION_OF_MOLECULAR_FUNCTION	483/1174	CAMK2N1	PRNP	TMSB4X	HSPB1	STMN1	0.774666	0.781328	0.767458	0.850602	0.499407	0.738965	0.737921	0.740095	0.806793
GO_CELL_CELL_SIGNALING	630/1665	SLC17A7	HSPA8	NRGN	PRNP	UBB	0.771736	0.759398	0.785085	0.844598	0.504193	0.732116	0.732064	0.732171	0.805911
GO_POSITIVE_REGULATION_OF_CELLULAR_COMPONENT_ORGANIZATION	468/1220	CCK	TPPP	ENC1	NRXN1	ZEB2	0.765549	0.744987	0.787797	0.827995	0.504298	0.745053	0.72328	0.768621	0.805364
GO_REGULATION_OF_CELL_DIFFERENTIATION	816/1881	JUND	ENC1	CSMD3	NELL1	ZEB2	0.782807	0.761905	0.805424	0.860265	0.509727	0.731355	0.704246	0.760697	0.804999
REACTOME_DISEASE	543/1470	TUBB4A	SYT1	UBB	PSME4	PEBP1	0.753826	0.734962	0.774237	0.836936	0.510412	0.731355	0.711567	0.752773	0.804865
GO_CELL_BODY	211/568	CAMK2N1	CCK	NRGN	TUBB4A	ENC1	0.770433	0.770677	0.770169	0.837539	0.497186	0.729833	0.742313	0.716323	0.804366
GO_CYTOSKELETON_ORGANIZATION	527/1335	TUBB4A	TMSB4X	TPPP	STMN1	SORBS1	0.762292	0.785088	0.737627	0.834961	0.488998	0.732877	0.746706	0.717908	0.80412
GO_BIOLOGICAL_ADHESION	702/1425	PRNP	SPARCL1	NRXN1	HSPB1	KIRREL3	0.784109	0.785714	0.782373	0.857418	0.501794	0.730594	0.740849	0.719493	0.804053
GO_POSITIVE_REGULATION_OF_PROTEIN_METABOLIC_PROCESS	720/1724	CCK	PRNP	ZEB2	RPS27A	UBB	0.781179	0.753759	0.810847	0.848406	0.511444	0.746575	0.734993	0.759113	0.803985
GO_ENZYME_REGULATOR_ACTIVITY	418/1036	CAMK2N1	PRNP	PEBP1	HSPB1	HSP90AA1	0.751221	0.731203	0.772881	0.823605	0.510294	0.733638	0.724744	0.743265	0.803814
HELLER_HDAC_TARGETS_SILENCED_BY_METHYLATION_UP	199/459	SLC17A7	CCK	TUBB4A	NRGN	NRXN1	0.760339	0.755013	0.766102	0.829676	0.50108	0.729833	0.756955	0.700475	0.803749
REACTOME_POST_TRANSLATIONAL_PROTEIN_MODIFICATION	479/1430	TUBB4A	HSPA8	GALNTL6	SPARCL1	NTM	0.74829	0.778195	0.715932	0.82921	0.491841	0.736682	0.770132	0.700475	0.802753
GO_POSITIVE_REGULATION_OF_SIGNALING	783/1869	PRNP	NRGN	UBB	NRXN1	ZEB2	0.762618	0.761278	0.764068	0.836054	0.499382	0.733638	0.740849	0.725832	0.802403
GO_NEGATIVE_REGULATION_OF_CELLULAR_COMPONENT_ORGANIZATION	277/724	PRNP	TMSB4X	TUBB4A	HSPA8	STMN1	0.757082	0.758772	0.755254	0.82251	0.500543	0.732116	0.736457	0.727417	0.801881
LOPEZ_MBD_TARGETS	383/952	MEG3	HSPA8	SORBS1	STMN1	APLP1	0.728102	0.761905	0.691525	0.795522	0.493396	0.736682	0.759883	0.711569	0.801396
GO_CELL_PART_MORPHOGENESIS	276/691	CCK	STMN1	KIRREL3	NRXN1	UBB	0.743406	0.721805	0.76678	0.818677	0.505248	0.730594	0.708638	0.754358	0.800946
ENK_UV_RESPONSE_KERATINOCYTE_UP	237/534	CCK	JUND	TUBB4A	HSPB1	GABARAPL2	0.743406	0.709273	0.780339	0.818254	0.513051	0.73516	0.718887	0.752773	0.800844
BLALOCK_ALZHEIMERS_DISEASE_UP	915/1669	JUND	SORBS1	RPL10	PCDH17	PSME4	0.774992	0.812657	0.734237	0.844219	0.485564	0.743531	0.781845	0.70206	0.800633
GO_RESPONSE_TO_ENDOGENOUS_STIMULUS	727/1721	PRNP	UBB	GNAO1	JUND	ACTB	0.770759	0.75188	0.791186	0.836203	0.505411	0.732877	0.721816	0.744849	0.799925
GO_WHOLE_MEMBRANE	653/1671	SLC17A7	HSPA8	NRGN	PRNP	GABARAPL2	0.770759	0.790727	0.749153	0.833421	0.49309	0.733638	0.754026	0.711569	0.799554
GO_POSTSYNAPSE	221/622	CAMK2N1	HSPA8	SLC17A7	NRGN	ACTB	0.761641	0.746241	0.778305	0.83425	0.505865	0.738965	0.733529	0.744849	0.799273
REACTOME_DEVELOPMENTAL_BIOLOGY	389/1131	PRNP	TUBB4A	HSPA8	KAZN	UBB	0.75578	0.738722	0.774237	0.830782	0.505931	0.729833	0.710102	0.751189	0.798795
GO_REGULATION_OF_ORGANELLE_ORGANIZATION	450/1267	TMSB4X	TUBB4A	STMN1	GRID2	NRXN1	0.747314	0.720551	0.776271	0.810828	0.511116	0.735921	0.70571	0.768621	0.798363
GO_POSITIVE_REGULATION_OF_CELLULAR_BIOSYNTHETIC_PROCESS	811/1988	TMSB4X	JUND	RPS27A	SORBS1	UBB	0.763269	0.743108	0.785085	0.830081	0.506375	0.726788	0.715959	0.73851	0.797853
REACTOME_CELLULAR_RESPONSES_TO_EXTERNAL_STIMULI	226/612	TUBB4A	HSPA8	HSPB1	PSME4	TUBA1B	0.745034	0.72619	0.765424	0.819335	0.510714	0.732877	0.711567	0.755943	0.797298
GO_HEAD_DEVELOPMENT	332/774	SLC17A7	NRGN	STMN1	GNAO1	UBB	0.749267	0.713659	0.787797	0.817104	0.508329	0.73516	0.70571	0.767036	0.796836
GO_CELL	410/1089	SLC17A7	PRNP	TMSB4X	TMSB10	ATP1B1	0.73787	0.759398	0.714576	0.794614	0.488011	0.726027	0.746706	0.703645	0.796686
GO_NEGATIVE_REGULATION_OF_BIOSYNTHETIC_PROCESS	632/1673	HSPA8	JUND	ENC1	UBB	CXXC5	0.758711	0.777569	0.738305	0.830742	0.493593	0.732877	0.754026	0.709984	0.795303
GO_MACROMOLECULE_CATABOLIC_PROCESS	507/1410	ENC1	HSPA8	HSPB1	NELL1	GABARAPL2	0.767177	0.744361	0.791864	0.842463	0.511813	0.731355	0.72328	0.740095	0.794732
GO_CATION_TRANSPORT	413/1180	SLC17A7	TMSB4X	PRNP	GNAO1	SLC39A11	0.760664	0.749373	0.772881	0.816387	0.500675	0.745053	0.740849	0.749604	0.794089
GO_POSITIVE_REGULATION_OF_DEVELOPMENTAL_PROCESS	647/1428	NRXN1	JUND	HSPB1	ENC1	PCP4	0.75578	0.755639	0.755932	0.839155	0.501827	0.722983	0.713031	0.733756	0.793969
GO_IDENTICAL_PROTEIN_BINDING	683/1760	PRNP	KHDRBS3	HSPB1	NCAM2	PRKD1	0.754152	0.736216	0.773559	0.824582	0.504483	0.729072	0.737921	0.719493	0.793887
GO_CELL_CYCLE_PROCESS	458/1399	PRNP	TUBB4A	STMN1	BRINP3	UBB	0.745685	0.739348	0.752542	0.805764	0.505445	0.718417	0.710102	0.727417	0.792959
GO_SUPRAMOLECULAR_FIBER_ORGANIZATION	298/669	TMSB4X	TUBB4A	HSPA8	TPPP	SORBS1	0.750895	0.738095	0.764746	0.820918	0.503484	0.717656	0.713031	0.722662	0.791876
RIGGI_EWING_SARCOMA_PROGENITOR_UP	221/434	SLC17A7	PCDH17	PCDH9	CRYAB	FOS	0.72745	0.720551	0.734915	0.791358	0.505829	0.733638	0.729136	0.73851	0.791409
GO_POSITIVE_REGULATION_OF_NUCLEOBASE_CONTAINING_COMPOUND_METABOLIC_PROCESS	751/1870	TMSB4X	JUND	RPS27A	ZEB2	PRKD1	0.755454	0.741228	0.770847	0.817218	0.502271	0.736682	0.734993	0.73851	0.791381
GO_SUPRAMOLECULAR_COMPLEX	433/1285	TUBB4A	TPPP	STMN1	RPS6	HSPB1	0.761967	0.789474	0.732203	0.829931	0.48725	0.721461	0.733529	0.708399	0.789497
PUJANA_BRCA1_PCC_NETWORK	487/1627	HSPA8	ASTN2	PSME4	MBNL1	STMN1	0.732335	0.719925	0.745763	0.803998	0.505847	0.730594	0.704246	0.759113	0.78943
GO_NEGATIVE_REGULATION_OF_NUCLEOBASE_CONTAINING_COMPOUND_METABOLIC_PROCESS	580/1470	HSPA8	JUND	UBB	RPS27A	CXXC5	0.764572	0.766291	0.762712	0.831113	0.500981	0.731355	0.733529	0.729002	0.789242
GO_NEGATIVE_REGULATION_OF_MULTICELLULAR_ORGANISMAL_PROCESS	580/1318	PRNP	CCK	TMSB4X	ROBO2	SPOCK1	0.752524	0.712406	0.795932	0.809991	0.510264	0.726027	0.701318	0.752773	0.787912
GO_ION_TRANSMEMBRANE_TRANSPORT	387/1160	SLC17A7	TMSB4X	PRNP	SLC39A11	ASIC2	0.746337	0.747494	0.745085	0.794321	0.496832	0.737443	0.751098	0.722662	0.787766
GO_INORGANIC_ION_TRANSMEMBRANE_TRANSPORT	282/860	SLC17A7	TMSB4X	PRNP	SLC39A11	ATP1B1	0.741778	0.750627	0.732203	0.788186	0.494538	0.726788	0.743777	0.708399	0.787715
GO_RESPONSE_TO_CYTOKINE	570/1210	TMSB4X	JUND	HSPA8	GNAO1	RPS27A	0.754152	0.752506	0.755932	0.827523	0.503744	0.719939	0.732064	0.706815	0.787499
GO_REGULATION_OF_TRANSFERASE_ACTIVITY	410/976	CAMK2N1	PRNP	TMSB4X	RPS27A	UBB	0.750244	0.731203	0.770847	0.806989	0.504118	0.721461	0.720351	0.722662	0.786717
DANG_BOUND_BY_MYC	389/1061	HSPA8	STMN1	ARPP19	MBNL1	RPL31	0.728753	0.704261	0.755254	0.791426	0.505308	0.719178	0.717423	0.721078	0.786553
GO_PROTEIN_LOCALIZATION_TO_MEMBRANE	255/625	PRNP	SRP14	NRXN1	SORBS1	ACTB	0.748616	0.746867	0.750508	0.812346	0.499731	0.722222	0.733529	0.709984	0.786021
GO_POSITIVE_REGULATION_OF_TRANSPORT	411/984	CCK	TMSB4X	PRNP	SYT1	SORBS1	0.741452	0.694236	0.792542	0.804941	0.514107	0.735921	0.702782	0.771791	0.785917
GO_DEFENSE_RESPONSE	705/1765	CCK	TMSB4X	RPS27A	PLP1	PSME4	0.753175	0.743734	0.76339	0.810074	0.505517	0.734399	0.746706	0.721078	0.785418
GO_RIBONUCLEOTIDE_BINDING	587/1893	HSPA8	TUBB4A	GNAO1	PRKD1	PEBP1	0.758385	0.760652	0.755932	0.833134	0.500619	0.710046	0.710102	0.709984	0.785404
GO_CELL_MORPHOGENESIS_INVOLVED_IN_DIFFERENTIATION	320/748	CCK	STMN1	NRXN1	ZEB2	ACTB	0.733963	0.753759	0.712542	0.801737	0.492138	0.732877	0.740849	0.724247	0.785274
REACTOME_METABOLISM_OF_RNA	227/672	HSPA8	PSME4	HSPB1	HNRNPA3	HNRNPK	0.72452	0.707393	0.743051	0.796955	0.508657	0.712329	0.70571	0.719493	0.784959
GO_CELL_CELL_ADHESION	416/847	PRNP	SPARCL1	NRXN1	KIRREL3	HSPB1	0.751872	0.763158	0.739661	0.822915	0.495278	0.724505	0.736457	0.711569	0.784555
GO_POSITIVE_REGULATION_OF_PHOSPHORUS_METABOLIC_PROCESS	493/1146	CCK	PRNP	TMSB4X	ZEB2	RPS27A	0.747965	0.75188	0.743729	0.815969	0.49994	0.726788	0.740849	0.711569	0.78436
GO_POSITIVE_REGULATION_OF_PROTEIN_MODIFICATION_PROCESS	511/1247	PRNP	CCK	UBB	RPS27A	ZEB2	0.746011	0.72807	0.765424	0.81742	0.5071	0.719939	0.707174	0.733756	0.783251
GO_NEGATIVE_REGULATION_OF_RNA_BIOSYNTHETIC_PROCESS	522/1280	HSPA8	JUND	UBB	CXXC5	RPS27A	0.746011	0.742481	0.749831	0.819499	0.501753	0.721461	0.721816	0.721078	0.782979
GO_CELL_SUBSTRATE_JUNCTION	232/414	HSPA8	SORBS1	HSPB1	MARCKS	BSG	0.735265	0.735589	0.734915	0.800861	0.502277	0.70624	0.704246	0.708399	0.78272
REACTOME_INFECTIOUS_DISEASE	271/804	TUBB4A	PSME4	UBB	SYT1	ACTB	0.733963	0.72619	0.742373	0.80802	0.506052	0.717656	0.726208	0.708399	0.782137
RODRIGUES_THYROID_CARCINOMA_POORLY_DIFFERENTIATED_DN	346/782	JUND	`GABPB1-AS1`	ZEB2	MBNL1	CIRBP	0.748616	0.724937	0.774237	0.81195	0.506488	0.727549	0.733529	0.721078	0.782109
GO_REGULATION_OF_ION_TRANSPORT	262/699	PRNP	CCK	TMSB4X	GNAO1	ASIC2	0.739824	0.724937	0.755932	0.803985	0.50427	0.736682	0.72328	0.751189	0.781928
GO_INTERSPECIES_INTERACTION_BETWEEN_ORGANISMS	392/940	HSPA8	TSPAN7	YWHAE	UBB	RPL37A	0.742429	0.739348	0.745763	0.816691	0.506363	0.710046	0.713031	0.706815	0.781562
GO_RESPONSE_TO_OXYGEN_CONTAINING_COMPOUND	692/1698	PRNP	GNAO1	JUND	BRINP3	CFL1	0.805601	0.794486	0.817627	0.877516	0.505961	0.710807	0.707174	0.714739	0.781153
GO_AXON_DEVELOPMENT	216/523	CCK	STMN1	NRXN1	NCAM2	ZEB2	0.727776	0.718672	0.737627	0.792447	0.499919	0.71309	0.717423	0.708399	0.781016
KINSEY_TARGETS_OF_EWSR1_FLII_FUSION_UP	380/1290	SLC17A7	CCK	HSPA8	CDH12	HSP90AA1	0.746337	0.734962	0.758644	0.813013	0.501985	0.714612	0.704246	0.725832	0.781012
GO_CELL_ACTIVATION	646/1442	PRNP	HSPA8	SRP14	HSPB1	FTL	0.746988	0.754386	0.738983	0.812552	0.497452	0.726027	0.732064	0.719493	0.780557
GO_REGULATION_OF_KINASE_ACTIVITY	371/872	CAMK2N1	PRNP	UBB	RPS27A	ACTB	0.739173	0.733083	0.745763	0.798816	0.501373	0.707002	0.708638	0.70523	0.780487
DIAZ_CHRONIC_MEYLOGENOUS_LEUKEMIA_UP	425/1399	ARPP19	ZEB2	MARCKS	BSG	HNRNPK	0.740475	0.718672	0.764068	0.812975	0.505771	0.718417	0.70571	0.732171	0.780362
MARTINEZ_TP53_TARGETS_DN	259/603	PRNP	HSPA8	ENC1	SLC39A11	CXXC5	0.733312	0.710526	0.757966	0.803123	0.508564	0.710046	0.701318	0.719493	0.780116
GO_PROTEIN_DIMERIZATION_ACTIVITY	474/1315	HSPB1	SYT1	DPYD	DSCAML1	FOS	0.74536	0.72807	0.764068	0.811205	0.509191	0.714612	0.715959	0.713154	0.777457
GO_CATION_TRANSMEMBRANE_TRANSPORT	280/879	SLC17A7	TMSB4X	PRNP	SLC39A11	ASIC2	0.739499	0.747494	0.730847	0.783217	0.495361	0.719939	0.737921	0.700475	0.777441
GO_MONOVALENT_INORGANIC_CATION_TRANSPORT	164/537	SLC17A7	TMSB4X	PRNP	ASIC2	ATP1B1	0.72224	0.705514	0.740339	0.776054	0.504956	0.727549	0.710102	0.746434	0.777425
CUI_TCF21_TARGETS_2_UP	183/425	PRNP	MEG3	STMN1	ACTB	MMP16	0.722566	0.722431	0.722712	0.777487	0.505361	0.71309	0.708638	0.717908	0.776954
KOINUMA_TARGETS_OF_SMAD2_OR_SMAD3	370/843	PRNP	ENC1	CIRBP	CXXC5	PTPRK	0.728427	0.722431	0.734915	0.801554	0.502154	0.707763	0.707174	0.708399	0.775571
GO_ORGANONITROGEN_COMPOUND_CATABOLIC_PROCESS	425/1301	HSPA8	ENC1	RPS27A	GABARAPL2	UBB	0.747639	0.740602	0.755254	0.821847	0.505143	0.716134	0.724744	0.706815	0.774895
GO_ORGANELLE_ASSEMBLY	269/835	TUBB4A	NRXN1	GABARAPL2	GRID2	CIRBP	0.727125	0.70614	0.749831	0.796624	0.504882	0.71309	0.714495	0.711569	0.774035
GO_PROTEIN_CATABOLIC_PROCESS	311/938	HSPA8	ENC1	RPS27A	GABARAPL2	UBB	0.721589	0.72807	0.714576	0.791219	0.498451	0.715373	0.726208	0.703645	0.773965
NUYTTEN_EZH2_TARGETS_UP	462/1030	PRNP	TUBB2A	ROBO1	SAT1	ITM2C	0.726473	0.733709	0.718644	0.801644	0.496052	0.711568	0.718887	0.703645	0.773684
GO_CHROMOSOME	594/1730	JUND	ACTB	ENC1	ZEB2	HMGN3	0.726473	0.728697	0.724068	0.787502	0.500739	0.722983	0.711567	0.735341	0.773264
GO_REGULATION_OF_RESPONSE_TO_EXTERNAL_STIMULUS	492/1124	TMSB4X	NRXN1	CCK	ROBO2	HSPB1	0.747639	0.740602	0.755254	0.816809	0.507147	0.713851	0.713031	0.714739	0.772879
GO_REGULATION_OF_CELLULAR_RESPONSE_TO_STRESS	297/751	HSPA8	ZEB2	HSPB1	MAPK8IP1	HNRNPK	0.745034	0.724937	0.76678	0.81049	0.510057	0.707002	0.701318	0.713154	0.772429
BENPORATH_NANOG_TARGETS	371/988	PRNP	SORBS1	RPS27A	ZEB2	RPL32	0.741127	0.757519	0.72339	0.804145	0.499465	0.721461	0.740849	0.700475	0.77242
GO_ENZYME_INHIBITOR_ACTIVITY	151/378	CAMK2N1	PRNP	PEBP1	HSPB1	ARPP19	0.729078	0.718045	0.741017	0.79969	0.503595	0.708524	0.701318	0.716323	0.772185
REACTOME_MEMBRANE_TRAFFICKING	228/629	TUBB4A	HSPA8	RPS27A	UBB	GABARAPL2	0.726799	0.721178	0.732881	0.794005	0.501787	0.705479	0.708638	0.70206	0.771749
GO_CELLULAR_AMIDE_METABOLIC_PROCESS	325/1146	PRNP	HSPB1	ENC1	CIRBP	EIF1	0.752198	0.760652	0.743051	0.810527	0.499121	0.719939	0.7306	0.708399	0.771375
GO_NEGATIVE_REGULATION_OF_PHOSPHORYLATION	191/469	CAMK2N1	PEBP1	PRNP	HSPB1	LDLRAD4	0.717682	0.700501	0.736271	0.776074	0.504762	0.718417	0.727672	0.708399	0.770083
GO_POSITIVE_REGULATION_OF_TRANSCRIPTION_BY_RNA_POLYMERASE_II	526/1198	JUND	UBB	RPS27A	PRKD1	ZEB2	0.730055	0.742481	0.71661	0.792397	0.494963	0.707763	0.711567	0.703645	0.766916
GO_REGULATION_OF_CELLULAR_COMPONENT_MOVEMENT	513/1107	TMSB4X	STMN1	HSPB1	CTNNA3	TMSB10	0.749267	0.755639	0.742373	0.819732	0.499984	0.710046	0.718887	0.700475	0.766187
GO_VESICLE_MEMBRANE	334/797	SLC17A7	HSPA8	NRGN	UBB	RPS27A	0.726799	0.724937	0.728814	0.790381	0.497905	0.702435	0.701318	0.703645	0.764308
ACEVEDO_LIVER_CANCER_UP	354/972	SPARCL1	RPS27A	ARPP19	HSPB1	MARCKS	0.747314	0.744361	0.750508	0.809459	0.505444	0.701674	0.702782	0.700475	0.759027
GO_RIBONUCLEOPROTEIN_COMPLEX	222/680	HSPA8	ACTB	SRP14	HNRNPA3	CELF2	0.72745	0.726817	0.728136	0.799542	0.503927	0.705479	0.708638	0.70206	0.753365

## Sheet: AST-PP_count_score
Symbol	Overall	Count	Average importance
HSPA1A	500	5	100
APOE	255.862	3	85.2874
HSPB1	80.7594	1	80.7594
HSP90AA1	232.756	3	77.5852
GPC6	70.7991	1	70.7991
MT3	140.961	2	70.4804
HSPA1B	140.901	2	70.4503
ID2	64.7341	1	64.7341
FGFR2	255.552	4	63.888
GJA1	62.9783	1	62.9783
TMSB4X	60.6757	1	60.6757
STMN1	58.2952	1	58.2952
FOS	55.3351	1	55.3351
PRKCA	165.123	3	55.0409
RPS15	54.4307	1	54.4307
MMD2	51.5753	1	51.5753
GNA14	50.8939	1	50.8939
APOD	99.3736	2	49.6868
CLU	148.403	3	49.4677
PTPRD	97.5265	2	48.7632
GLUL	48.0519	1	48.0519
TFRC	46.3936	1	46.3936
NR4A3	138.192	3	46.0639
APC	137.374	3	45.7912
PTPRZ1	90.9532	2	45.4766
CAMK2G	44.7029	1	44.7029
PDGFRB	222.118	5	44.4237
PEBP1	43.9554	1	43.9554
NRXN3	43.2742	1	43.2742
LDLRAD4	42.9621	1	42.9621
CADM1	42.6331	1	42.6331
CCK	127.224	3	42.408
ETV6	42.3503	1	42.3503
GABRB1	42.3387	1	42.3387
MAP4K4	40.0043	1	40.0043
DOCK4	79.6152	2	39.8076
DNAJB1	39.1573	1	39.1573
PREX2	38.7112	1	38.7112
SEMA5A	115.36	3	38.4533
PLSCR1	76.4639	2	38.2319
DLC1	76.3789	2	38.1894
ALDH1A1	38.0555	1	38.0555
PTN	113.989	3	37.9962
CFL1	37.4539	1	37.4539
TCF7L2	111.401	3	37.1338
CD38	36.8248	1	36.8248
ARHGEF10	36.5259	1	36.5259
MYO1E	36.2724	1	36.2724
NR4A2	72.1256	2	36.0628
STK3	72.1002	2	36.0501
HMBOX1	36.027	1	36.027
NLGN1	35.5117	1	35.5117
ENO1	35.1438	1	35.1438
AGT	140.447	4	35.1117
TNC	34.799	1	34.799
IL1RAPL1	34.4214	1	34.4214
DOCK1	101.955	3	33.985
TOB2	67.6718	2	33.8359
LIMS1	33.637	1	33.637
SLC7A11	33.5582	1	33.5582
ZFP36L1	33.2596	1	33.2596
GADD45B	33.2465	1	33.2465
ZFAND5	33.1403	1	33.1403
ITPR2	33.0567	1	33.0567
AKAP13	32.8444	1	32.8444
GABARAPL2	65.3665	2	32.6832
BMPR1B	65.2719	2	32.6359
MEIS2	32.2989	1	32.2989
HES5	93.8919	3	31.2973
LRP1	62.5314	2	31.2657
SMURF2	62.1835	2	31.0917
BMPR1A	61.9521	2	30.976
MPZL1	30.9318	1	30.9318
ZFP36	30.6951	1	30.6951
RBPMS	30.5702	1	30.5702
PRDM16	30.5639	1	30.5639
RALGAPA2	30.462	1	30.462
AGAP1	30.416	1	30.416
ANTXR1	59.7258	2	29.8629
PMP22	29.6562	1	29.6562
ACTG1	59.0179	2	29.509
MAML2	29.2825	1	29.2825
HNRNPA2B1	29.0798	1	29.0798
MINK1	28.8774	1	28.8774
TF	84.9786	3	28.3262
RPL18	28.3068	1	28.3068
NR4A1	84.8551	3	28.285
GAB2	113.114	4	28.2785
CHI3L1	28.2728	1	28.2728
PPP1R3C	28.2575	1	28.2575
NEAT1	28.1489	1	28.1489
CPE	27.9698	1	27.9698
TAOK3	27.9087	1	27.9087
TMBIM1	27.6738	1	27.6738
CUX1	27.6278	1	27.6278
CCL2	82.5493	3	27.5164
EPHA6	27.4899	1	27.4899
CNTFR	54.2568	2	27.1284
CXCL14	26.7503	1	26.7503
MAP3K5	53.4155	2	26.7078
SQLE	26.3849	1	26.3849
SLC9A9	26.3026	1	26.3026
RGS20	26.2837	1	26.2837
RIN2	26.1771	1	26.1771
PPIA	26.1493	1	26.1493
RPL8	26.1467	1	26.1467
JUND	26.1085	1	26.1085
TBC1D22A	25.9057	1	25.9057
FYN	129.032	5	25.8065
ZFYVE16	25.6622	1	25.6622
SAT1	25.5214	1	25.5214
F3	76.4425	3	25.4808
TNIK	25.2809	1	25.2809
FGF2	125.854	5	25.1709
GLI2	24.972	1	24.972
PREX1	24.9128	1	24.9128
CCND3	74.6655	3	24.8885
DUSP1	24.844	1	24.844
GABRG1	24.8285	1	24.8285
SLC3A2	24.7311	1	24.7311
SULF1	49.1233	2	24.5617
PHIP	73.5834	3	24.5278
PHACTR4	24.4169	1	24.4169
LTBP1	24.3975	1	24.3975
TOB1	72.8854	3	24.2951
ZMIZ1	24.1263	1	24.1263
PRKG1	24.0743	1	24.0743
TUBB2B	24.0478	1	24.0478
NLGN4X	23.94	1	23.94
CTNNA1	23.9293	1	23.9293
CDH13	47.7153	2	23.8577
VAV3	117.587	5	23.5174
TNK2	70.4316	3	23.4772
RGS6	23.4126	1	23.4126
RPS25	23.3372	1	23.3372
WDR6	23.2619	1	23.2619
ABCD4	23.1749	1	23.1749
GPC5	23.0234	1	23.0234
DAB1	22.8829	1	22.8829
NRP1	68.5001	3	22.8334
NCOR2	45.6119	2	22.806
SERPINE2	45.476	2	22.738
FN1	90.623	4	22.6557
WBP2	22.5873	1	22.5873
TUBA1A	22.5144	1	22.5144
SOX9	44.5513	2	22.2756
ARHGAP24	22.0097	1	22.0097
B2M	43.94	2	21.97
PIK3C2A	21.7624	1	21.7624
PRRX1	21.7468	1	21.7468
ZNF423	21.5889	1	21.5889
S100A1	21.5752	1	21.5752
PML	86.0338	4	21.5085
JUN	85.6049	4	21.4012
CD63	21.3691	1	21.3691
SLC27A1	21.262	1	21.262
PSAP	41.8499	2	20.9249
GAB1	41.8337	2	20.9168
RPS6KA2	20.8586	1	20.8586
CD9	62.0924	3	20.6975
MCC	20.6705	1	20.6705
CASK	41.2224	2	20.6112
TPR	20.5382	1	20.5382
ITCH	20.3366	1	20.3366
PTPRJ	60.9554	3	20.3185
DDX5	40.3218	2	20.1609
ZEB1	40.1346	2	20.0673
FAS	19.9067	1	19.9067
SRGAP1	19.8773	1	19.8773
SEMA3E	19.8549	1	19.8549
DNM2	39.57	2	19.785
WIF1	19.7504	1	19.7504
PDE1A	19.6995	1	19.6995
FUS	19.5939	1	19.5939
GSN	19.5816	1	19.5816
GFRA1	39.137	2	19.5685
MSN	19.5658	1	19.5658
PRNP	58.6731	3	19.5577
HNRNPM	19.5438	1	19.5438
LAMA1	19.435	1	19.435
EFEMP1	38.7538	2	19.3769
SLC20A2	19.278	1	19.278
DSCAM	19.0506	1	19.0506
BST2	19.0281	1	19.0281
LGALS3	38.0202	2	19.0101
GNG7	19.0073	1	19.0073
FGFR3	75.9809	4	18.9952
TGFB2	75.6668	4	18.9167
IL33	18.8663	1	18.8663
MYO10	18.822	1	18.822
UBB	56.2316	3	18.7439
TET1	18.7068	1	18.7068
SMARCC1	18.6976	1	18.6976
RPS27A	55.9085	3	18.6362
KANK1	37.261	2	18.6305
RLBP1	18.5613	1	18.5613
CCNY	18.4696	1	18.4696
NDRG1	18.4641	1	18.4641
RPL28	18.4354	1	18.4354
DTX1	18.3908	1	18.3908
STAT3	91.8029	5	18.3606
HPSE2	18.3303	1	18.3303
FGF1	91.2358	5	18.2472
RAMP1	17.9833	1	17.9833
SST	35.9236	2	17.9618
EGR1	53.8799	3	17.96
RPL10	17.9286	1	17.9286
RNF213	17.8744	1	17.8744
NEO1	17.8239	1	17.8239
PTPRG	17.7686	1	17.7686
SYT1	35.4693	2	17.7346
WASF2	35.3543	2	17.6771
SRSF6	17.6127	1	17.6127
PTBP2	17.547	1	17.547
INTU	17.5088	1	17.5088
RAP1B	17.4767	1	17.4767
OPHN1	34.8822	2	17.4411
ANGPT1	69.5006	4	17.3752
GDI2	17.3608	1	17.3608
CSNK1A1	17.3461	1	17.3461
MBP	17.3436	1	17.3436
UBASH3B	17.3026	1	17.3026
EGLN3	34.3157	2	17.1578
RPL23A	17.1479	1	17.1479
ACTB	34.2748	2	17.1374
SORL1	34.229	2	17.1145
FGF12	33.977	2	16.9885
MYO18A	16.9697	1	16.9697
TSC2	67.4413	4	16.8603
RPL37	16.8542	1	16.8542
SPAG9	16.8343	1	16.8343
NCAN	16.8139	1	16.8139
ADCY8	33.5468	2	16.7734
NDRG2	16.7627	1	16.7627
ENTPD1	16.7024	1	16.7024
GPR37L1	16.684	1	16.684
WFDC1	16.5434	1	16.5434
RPS6KA5	16.5337	1	16.5337
CRADD	16.4891	1	16.4891
RGS16	16.3781	1	16.3781
S100B	32.744	2	16.372
PPP2R1B	16.3489	1	16.3489
PARD3	16.344	1	16.344
MAP3K14	16.3194	1	16.3194
NCOA6	16.2075	1	16.2075
RGN	32.2645	2	16.1322
PLCE1	32.1856	2	16.0928
BCAN	16.076	1	16.076
TACC1	16.0552	1	16.0552
JARID2	15.9794	1	15.9794
SOCS3	15.8507	1	15.8507
OSGIN2	15.8199	1	15.8199
SEC14L1	15.8108	1	15.8108
FUT8	15.7786	1	15.7786
SF1	15.777	1	15.777
AQP1	15.5627	1	15.5627
ARHGAP31	15.5262	1	15.5262
FOXO1	46.5123	3	15.5041
ADAM10	46.5089	3	15.503
PTPRT	15.4796	1	15.4796
RPLP2	15.4548	1	15.4548
RBPJ	46.2524	3	15.4175
ABI1	61.6663	4	15.4166
HIP1R	30.8083	2	15.4042
SORBS1	30.7733	2	15.3866
IL6ST	45.6974	3	15.2325
PPARGC1A	30.2782	2	15.1391
EPHB1	30.1839	2	15.0919
LHX2	14.9954	1	14.9954
DDR2	44.863	3	14.9543
ITGA6	14.954	1	14.954
ITGB8	14.9309	1	14.9309
LGI1	14.8785	1	14.8785
ARHGAP29	14.8766	1	14.8766
NRXN1	14.8617	1	14.8617
GBE1	14.792	1	14.792
ASAP2	14.7791	1	14.7791
ABCA1	29.5152	2	14.7576
RPS24	14.7322	1	14.7322
CDC73	14.7247	1	14.7247
SH3RF1	14.7118	1	14.7118
ID1	29.4189	2	14.7095
NRG1	73.3047	5	14.6609
WLS	14.6453	1	14.6453
YAP1	14.6271	1	14.6271
ABCC4	14.5925	1	14.5925
KSR1	43.4385	3	14.4795
GPRC5B	28.8436	2	14.4218
ELN	14.417	1	14.417
MEF2C	28.6447	2	14.3224
TADA3	14.3189	1	14.3189
HIF1A	57.0038	4	14.251
CAMK2N1	14.232	1	14.232
ITGAV	42.4199	3	14.14
SASH1	13.98	1	13.98
SLC1A3	13.9576	1	13.9576
HIPK2	27.7443	2	13.8721
NEDD9	13.8663	1	13.8663
ATP6V0E1	13.7924	1	13.7924
MERTK	13.7873	1	13.7873
PTPRM	13.7452	1	13.7452
ZNRF3	13.7308	1	13.7308
S100A6	13.6947	1	13.6947
ID4	13.6409	1	13.6409
UBC	40.7887	3	13.5962
WWTR1	27.171	2	13.5855
ATP2B4	13.582	1	13.582
RPS6	13.5085	1	13.5085
SDC4	40.4521	3	13.484
ZBTB7C	13.473	1	13.473
ATM	13.3265	1	13.3265
ADORA2B	26.6344	2	13.3172
DDIT4	13.2196	1	13.2196
MFGE8	13.2095	1	13.2095
STAT1	39.6229	3	13.2076
SIPA1L2	13.1634	1	13.1634
IFIT3	13.1561	1	13.1561
DACH1	13.1305	1	13.1305
DLG1	26.2374	2	13.1187
TBL1X	13.0896	1	13.0896
DCP1B	13.0888	1	13.0888
HP1BP3	13.0852	1	13.0852
HSPA5	13.0228	1	13.0228
DICER1	13.0003	1	13.0003
RPL19	12.9918	1	12.9918
ARHGAP21	12.9867	1	12.9867
VAV2	51.8187	4	12.9547
CGRRF1	12.9321	1	12.9321
NR1D1	12.9061	1	12.9061
CHST11	25.8022	2	12.9011
HIP1	38.5147	3	12.8382
IGSF11	12.8206	1	12.8206
STAMBP	12.8193	1	12.8193
HNRNPD	12.7968	1	12.7968
HMGN3	12.7862	1	12.7862
FRMD5	12.7782	1	12.7782
APPL2	25.475	2	12.7375
CHN2	12.7304	1	12.7304
NFIB	12.7185	1	12.7185
POLR2L	25.432	2	12.716
GNAO1	25.4258	2	12.7129
GNA12	12.7013	1	12.7013
NAMPT	25.3906	2	12.6953
RPS12	12.6034	1	12.6034
SH3PXD2B	12.5674	1	12.5674
MAP7	12.5349	1	12.5349
C5	25.0607	2	12.5303
UBAP1	12.4935	1	12.4935
ADAMTS9	12.4723	1	12.4723
TPD52L1	12.3202	1	12.3202
SLC4A4	12.2161	1	12.2161
TXNIP	36.6071	3	12.2024
IL6R	36.5208	3	12.1736
RERG	24.3298	2	12.1649
SIPA1L3	12.1079	1	12.1079
JAK1	12.0802	1	12.0802
EAF2	12.0659	1	12.0659
S1PR1	36.1233	3	12.0411
BCL6	11.9944	1	11.9944
DOK5	11.9934	1	11.9934
NUP160	11.9672	1	11.9672
ARHGAP17	11.9442	1	11.9442
MEGF10	23.841	2	11.9205
HTRA1	23.8134	2	11.9067
DNM3	11.8762	1	11.8762
ST18	23.6272	2	11.8136
DIAPH2	11.7883	1	11.7883
VPS28	11.7143	1	11.7143
POLR2J	23.2903	2	11.6451
DCUN1D1	11.6273	1	11.6273
VCAN	11.6271	1	11.6271
RPLP1	23.2283	2	11.6141
YWHAE	11.5904	1	11.5904
TIAM1	46.3494	4	11.5874
RPL12	11.5863	1	11.5863
RICTOR	34.7559	3	11.5853
UTRN	11.5683	1	11.5683
PGGT1B	11.5592	1	11.5592
ASPH	23.1151	2	11.5576
PPP2R5A	11.5405	1	11.5405
KAT2B	23.0453	2	11.5227
STK10	11.5102	1	11.5102
STAT2	11.5047	1	11.5047
ST8SIA1	11.4874	1	11.4874
TGFB3	45.8643	4	11.4661
IQGAP1	34.2574	3	11.4191
SPON1	11.3957	1	11.3957
FGFR1	56.9119	5	11.3824
ARHGEF10L	11.3536	1	11.3536
MYO9B	34.021	3	11.3403
TULP3	11.3293	1	11.3293
IFI6	11.2822	1	11.2822
FRS2	56.1445	5	11.2289
PKD2	33.6139	3	11.2046
PRMT2	11.1939	1	11.1939
MORC3	11.1517	1	11.1517
NEK7	11.1359	1	11.1359
CHRDL1	11.1268	1	11.1268
TUBA1B	11.1097	1	11.1097
SRI	11.0993	1	11.0993
FAU	11.0589	1	11.0589
TAB2	11.0377	1	11.0377
TNS3	10.9747	1	10.9747
CTSH	21.9029	2	10.9515
RPL37A	10.9484	1	10.9484
AP3B1	10.927	1	10.927
ADAMTS18	10.9076	1	10.9076
TRAK1	21.7396	2	10.8698
ACER3	10.8611	1	10.8611
RPS9	21.6591	2	10.8295
BIRC2	10.8099	1	10.8099
FBN2	10.804	1	10.804
`HLA-E`	21.5984	2	10.7992
CAPN2	10.7327	1	10.7327
THSD7A	10.7203	1	10.7203
PDGFC	42.8455	4	10.7114
EPM2A	10.7048	1	10.7048
HGF	42.718	4	10.6795
DOCK5	10.6583	1	10.6583
NRG3	42.5695	4	10.6424
AR	31.8616	3	10.6205
NCOA2	10.538	1	10.538
ADORA1	42.1349	4	10.5337
CAST	10.5109	1	10.5109
TGFBR3	31.4831	3	10.4944
RGL3	10.4511	1	10.4511
ARFGAP3	10.3819	1	10.3819
PTCH1	20.6387	2	10.3193
BAZ2A	10.2892	1	10.2892
FBLN1	20.5628	2	10.2814
HSPA8	10.2196	1	10.2196
DDT	10.2123	1	10.2123
NR1H2	20.4121	2	10.2061
GHR	20.3585	2	10.1793
MYO16	10.1549	1	10.1549
PRPF6	10.1439	1	10.1439
COL4A3	40.5395	4	10.1349
ARID1A	10.1161	1	10.1161
RPL31	10.1003	1	10.1003
EPN2	10.0231	1	10.0231
CFLAR	30.0364	3	10.0121
PRDX1	10.0052	1	10.0052
SMAD2	39.9706	4	9.99266
ARRB1	39.7402	4	9.93504
RPS4X	19.8564	2	9.92822
RPE65	9.87224	1	9.87224
PARP10	9.8492	1	9.8492
ATP1B1	9.8482	1	9.8482
SOGA1	9.84107	1	9.84107
GIPC1	19.6587	2	9.82935
DOCK7	9.71125	1	9.71125
ERAP1	9.70742	1	9.70742
MEIS1	9.63527	1	9.63527
TAPBP	9.60458	1	9.60458
TBC1D2	9.6029	1	9.6029
PRKD1	28.682	3	9.56065
SIRT2	19.115	2	9.55752
PTH1R	19.1067	2	9.55336
BMP7	28.6589	3	9.55296
GRIP1	9.53833	1	9.53833
EPS15	28.4467	3	9.48222
PLCL1	9.47799	1	9.47799
NPNT	28.3701	3	9.4567
RGMA	18.901	2	9.45048
PLSCR4	9.42222	1	9.42222
TUBB2A	9.41947	1	9.41947
NCSTN	28.1929	3	9.39762
ADAMTS17	9.39371	1	9.39371
ABL1	46.9105	5	9.3821
EDA	9.37302	1	9.37302
STARD13	9.36928	1	9.36928
ENHO	18.7152	2	9.35762
PABPN1	18.7105	2	9.35527
IGFBP5	18.6701	2	9.33507
ARID2	9.33407	1	9.33407
LAMA5	18.5997	2	9.29986
DOCK10	9.27459	1	9.27459
SIRT1	37.0064	4	9.2516
EVI5L	9.08389	1	9.08389
LYN	45.2999	5	9.05998
PBRM1	9.02859	1	9.02859
PGM1	9.01273	1	9.01273
SMAD9	9.0067	1	9.0067
ACVR1	8.91668	1	8.91668
EDNRB	17.7871	2	8.89353
TENM1	17.7492	2	8.8746
CRIM1	8.86828	1	8.86828
CNBP	8.81188	1	8.81188
LMNA	17.5315	2	8.76575
SLC11A2	8.75655	1	8.75655
SPRED1	26.1611	3	8.72038
TIAL1	17.3825	2	8.69127
CTNNB1	43.4185	5	8.6837
SPRY1	17.3451	2	8.67256
RPL11	8.64563	1	8.64563
GSTP1	8.60387	1	8.60387
PID1	17.1807	2	8.59037
HDAC7	8.57798	1	8.57798
FZD8	25.6872	3	8.5624
NUMA1	8.54407	1	8.54407
TRIP6	8.49568	1	8.49568
FUZ	16.9789	2	8.48947
KIDINS220	8.48691	1	8.48691
TLR4	33.8782	4	8.46954
INPP5K	8.43125	1	8.43125
PRKCQ	25.2535	3	8.41782
SYTL4	8.38508	1	8.38508
RPS11	8.3424	1	8.3424
CDH26	8.31622	1	8.31622
LANCL1	8.27859	1	8.27859
DNER	8.27658	1	8.27658
INSR	33.106	4	8.27651
ELMO1	16.5468	2	8.27338
MVP	8.25252	1	8.25252
NUP214	8.24893	1	8.24893
PICALM	16.4857	2	8.24284
CANX	16.4435	2	8.22173
SHISA6	8.2216	1	8.2216
AP1S2	8.14646	1	8.14646
SEL1L	8.13645	1	8.13645
FLNA	16.2087	2	8.10433
ADM	24.2878	3	8.09595
STAT5B	32.2721	4	8.06802
PIDD1	16.0917	2	8.04585
NOTCH1	32.107	4	8.02675
MVB12B	16.0061	2	8.00303
ASAP3	7.99991	1	7.99991
PLXNB1	23.9398	3	7.97993
CALCRL	15.8996	2	7.94982
RPL27A	7.94278	1	7.94278
MAMLD1	7.93667	1	7.93667
RPS5	7.90897	1	7.90897
RPS8	7.90316	1	7.90316
LAMB2	7.86869	1	7.86869
CSF1	31.4642	4	7.86606
IGFBP7	7.84913	1	7.84913
GSTM2	7.80322	1	7.80322
NUP107	7.79222	1	7.79222
RBP1	7.77337	1	7.77337
ITGB5	15.5101	2	7.75507
VEGFB	23.1673	3	7.72243
RHOG	23.0968	3	7.69892
APLP1	7.66583	1	7.66583
RPS20	7.62191	1	7.62191
RPS2	15.167	2	7.58352
PSME2	15.1127	2	7.55636
DNAJC3	7.54018	1	7.54018
HEPH	7.52116	1	7.52116
PSME4	15.034	2	7.51698
DOCK11	7.51566	1	7.51566
EGFR	37.5621	5	7.51243
CALCB	15.0176	2	7.5088
GADD45A	7.48067	1	7.48067
ASXL1	7.46637	1	7.46637
RPL29	7.45719	1	7.45719
RPL32	7.42301	1	7.42301
AKT2	29.6496	4	7.41241
RASA3	7.40958	1	7.40958
SPG21	7.40531	1	7.40531
MITF	7.38625	1	7.38625
DYNC1LI2	7.36323	1	7.36323
APC2	7.35874	1	7.35874
SMURF1	7.33495	1	7.33495
OSMR	7.28747	1	7.28747
RPL13A	7.28483	1	7.28483
DUSP16	7.26509	1	7.26509
EFNA1	21.7819	3	7.26062
PAWR	7.25548	1	7.25548
SEMA3B	7.23794	1	7.23794
COL16A1	7.23706	1	7.23706
ADAMTSL3	7.20323	1	7.20323
EMC10	7.18148	1	7.18148
NCOA5	7.17981	1	7.17981
IGF2R	7.152	1	7.152
FOXO3	14.2881	2	7.14405
NDP	7.14228	1	7.14228
MAP4K5	7.13105	1	7.13105
COL4A1	7.12054	1	7.12054
FANCL	7.11459	1	7.11459
CLMN	7.08821	1	7.08821
SRCIN1	7.07775	1	7.07775
SNW1	21.1809	3	7.06029
FNTA	21.1762	3	7.05872
NCOA7	7.05342	1	7.05342
PLA2G5	7.01959	1	7.01959
RPS16	7.00718	1	7.00718
RASGRP3	6.97512	1	6.97512
ADRA1A	13.94	2	6.96998
RAB5A	6.91204	1	6.91204
RPL36AL	6.90538	1	6.90538
FA2H	6.90461	1	6.90461
MMP16	6.90448	1	6.90448
POLR2I	13.7719	2	6.88594
LLGL2	6.88256	1	6.88256
TMED1	6.87955	1	6.87955
RPL41	6.85443	1	6.85443
SETX	6.82706	1	6.82706
RAP1A	13.6449	2	6.82246
UTP20	6.79156	1	6.79156
COL4A4	6.78588	1	6.78588
RGS9	6.78026	1	6.78026
SH2B2	13.5501	2	6.77505
WIPI1	6.77145	1	6.77145
WASF3	6.76328	1	6.76328
TBC1D4	6.76289	1	6.76289
SLK	6.74139	1	6.74139
TP53	20.2153	3	6.73843
TRAF3IP2	6.73402	1	6.73402
IRS2	26.9271	4	6.73178
SDC3	6.71346	1	6.71346
PEX2	6.70209	1	6.70209
THSD7B	6.68531	1	6.68531
SRGAP2	6.67594	1	6.67594
SP1	6.65044	1	6.65044
SLC39A1	6.63882	1	6.63882
SDC2	13.2549	2	6.62746
HNRNPH1	6.61933	1	6.61933
ITGB1	26.4719	4	6.61796
HES1	19.8432	3	6.61441
PRR5	13.17	2	6.58501
RPS29	6.56019	1	6.56019
FABP7	6.55869	1	6.55869
TIMP1	13.1107	2	6.55535
AGFG2	6.55153	1	6.55153
PPP2R3C	6.54093	1	6.54093
DOCK8	6.54028	1	6.54028
SNX18	6.5398	1	6.5398
ARHGEF1	13.0732	2	6.53662
ELMO2	19.5964	3	6.53212
TBXAS1	6.53102	1	6.53102
LGR6	6.51439	1	6.51439
UBE2A	6.50878	1	6.50878
CDC14B	6.49986	1	6.49986
SULF2	12.9782	2	6.4891
TIPIN	6.46733	1	6.46733
CSF1R	19.3694	3	6.45648
SFPQ	6.44575	1	6.44575
PLCG1	32.1829	5	6.43657
FERMT2	6.40836	1	6.40836
APOC1	6.36993	1	6.36993
WIPF1	6.36043	1	6.36043
HEY2	12.7128	2	6.35638
ZFPM2	6.34119	1	6.34119
RPS18	6.31613	1	6.31613
PCSK6	6.30874	1	6.30874
ARHGEF6	6.25573	1	6.25573
STXBP4	12.5061	2	6.25306
ZEB2	6.17861	1	6.17861
CMTM5	6.17563	1	6.17563
VIM	6.12682	1	6.12682
DNAJB11	6.11422	1	6.11422
RANBP3L	6.1114	1	6.1114
TNS2	6.06846	1	6.06846
SGK1	6.06671	1	6.06671
VEGFC	18.1618	3	6.05392
TP53INP1	6.03317	1	6.03317
NR2E1	6.01263	1	6.01263
IFI16	5.9854	1	5.9854
PIK3CD	5.98365	1	5.98365
YES1	23.9139	4	5.97847
RPS3	17.9304	3	5.9768
DISC1	5.96409	1	5.96409
CDKN1A	17.8594	3	5.95314
CSPG5	11.8937	2	5.94686
ZBTB17	5.94479	1	5.94479
SREBF1	5.92966	1	5.92966
ARFGAP2	5.91431	1	5.91431
PCNA	11.7705	2	5.88523
HNRNPK	5.86213	1	5.86213
MAP3K11	11.7053	2	5.85267
SNX6	5.8492	1	5.8492
ADNP	5.84816	1	5.84816
GNB4	5.82736	1	5.82736
CHN1	17.4399	3	5.81332
TBC1D2B	5.80272	1	5.80272
ARSB	5.79758	1	5.79758
RAPGEF1	17.3715	3	5.79049
CD164	5.78306	1	5.78306
QKI	5.78282	1	5.78282
PXN	11.5474	2	5.77368
ATP6AP1	5.77284	1	5.77284
NTN1	5.74951	1	5.74951
AP1B1	5.74843	1	5.74843
PARP6	5.74774	1	5.74774
RPL36	5.74459	1	5.74459
ROBO1	17.2331	3	5.74438
NCK1	22.939	4	5.73476
ERBB4	22.897	4	5.72426
ATG13	5.70685	1	5.70685
TCEA1	11.3556	2	5.67782
DAG1	11.3485	2	5.67423
PFN1	5.66263	1	5.66263
PAXBP1	5.65851	1	5.65851
ELMOD3	5.65831	1	5.65831
NAPEPLD	5.65525	1	5.65525
UBXN2A	5.65313	1	5.65313
ANKS1A	11.2852	2	5.64259
DHCR7	5.63918	1	5.63918
ADCYAP1R1	11.2642	2	5.6321
SLC30A10	5.62576	1	5.62576
RPS23	5.62567	1	5.62567
ILK	22.5015	4	5.62537
VEGFA	22.494	4	5.6235
POLR2F	11.1952	2	5.59762
S100A13	11.1764	2	5.58819
IRF1	5.55629	1	5.55629
UBA52	16.6678	3	5.55594
RREB1	5.54332	1	5.54332
PTPRE	5.52953	1	5.52953
ARID5A	5.49652	1	5.49652
ACAP3	5.49289	1	5.49289
EDIL3	5.48439	1	5.48439
ARX	5.46451	1	5.46451
NOTCH2	16.3837	3	5.46122
`HLA-A`	5.43833	1	5.43833
RPL24	5.43239	1	5.43239
MDFIC	5.40569	1	5.40569
ITGA8	5.4056	1	5.4056
NPY	5.40132	1	5.40132
MXI1	5.39355	1	5.39355
ATP1B2	5.37843	1	5.37843
VANGL2	5.37494	1	5.37494
ERBB3	21.4984	4	5.3746
SEMA6A	10.7007	2	5.35035
LFNG	5.33973	1	5.33973
SERINC5	5.32977	1	5.32977
GPC4	5.32131	1	5.32131
ERCC2	5.3176	1	5.3176
GKAP1	5.29616	1	5.29616
LTBP3	10.5778	2	5.28891
PAX6	5.28555	1	5.28555
HEY1	5.285	1	5.285
MAML3	5.2827	1	5.2827
CDCA7L	5.28065	1	5.28065
WNT5B	5.27361	1	5.27361
ALCAM	5.26085	1	5.26085
DGKD	5.25602	1	5.25602
ARPP19	5.25028	1	5.25028
P2RY12	5.20241	1	5.20241
CHTOP	10.3982	2	5.19908
CUBN	5.19816	1	5.19816
CD46	5.18662	1	5.18662
KAT2A	5.18378	1	5.18378
MTSS1	15.5462	3	5.18208
EEF2	5.15544	1	5.15544
LRP6	15.4401	3	5.14671
CDK9	5.14381	1	5.14381
CYP7B1	10.2839	2	5.14194
RPS6KB2	5.14186	1	5.14186
NENF	5.1405	1	5.1405
P2RX7	15.3513	3	5.1171
SAV1	5.11697	1	5.11697
RHBDF1	5.11248	1	5.11248
CADM4	15.33	3	5.11001
C1orf56	5.10587	1	5.10587
SPP1	5.10164	1	5.10164
CD81	15.3007	3	5.10024
NOD1	5.07923	1	5.07923
TRIB1	5.05921	1	5.05921
NLGN4Y	5.03786	1	5.03786
GPR39	5.02603	1	5.02603
RAPGEF3	5.02204	1	5.02204
SH3GL3	5.01713	1	5.01713
PPP1R16B	4.96299	1	4.96299
HGS	14.865	3	4.95499
HPN	9.8987	2	4.94935
MAP4K1	4.91682	1	4.91682
FGFBP3	4.90683	1	4.90683
LPAR1	4.89598	1	4.89598
PSRC1	4.88793	1	4.88793
ARHGAP12	4.88198	1	4.88198
P2RY1	4.85693	1	4.85693
G6PC3	4.83622	1	4.83622
PSMB9	4.83376	1	4.83376
TUBB4A	4.83291	1	4.83291
HMGN1	9.64997	2	4.82498
SMAD5	4.79779	1	4.79779
CHST3	4.78179	1	4.78179
MVB12A	9.54469	2	4.77234
HDAC9	4.77135	1	4.77135
APBB1IP	4.76752	1	4.76752
SPRY2	14.2648	3	4.75494
HAVCR2	4.75472	1	4.75472
CALR	14.2634	3	4.75446
SNX1	4.75059	1	4.75059
USP6NL	4.72427	1	4.72427
ARHGAP23	4.72203	1	4.72203
SORT1	4.70749	1	4.70749
ARHGAP6	4.69976	1	4.69976
FGFRL1	9.38655	2	4.69328
DVL1	9.37615	2	4.68808
BTG2	4.67087	1	4.67087
RHOQ	4.64279	1	4.64279
BMP1	4.64274	1	4.64274
WNT7B	9.2594	2	4.6297
PSME1	9.25052	2	4.62526
KRT17	4.61563	1	4.61563
COL4A5	4.60814	1	4.60814
SQSTM1	4.60558	1	4.60558
RXRA	4.60188	1	4.60188
MAPK8IP1	4.60006	1	4.60006
PIK3R5	4.57549	1	4.57549
LEMD2	4.56199	1	4.56199
RHOC	4.54578	1	4.54578
RPS17	4.53913	1	4.53913
MXD4	4.52519	1	4.52519
STRN	13.561	3	4.52034
PADI2	4.5183	1	4.5183
NCOA3	4.51703	1	4.51703
DNAJB2	9.017	2	4.5085
DPM3	4.50351	1	4.50351
RGS12	4.48907	1	4.48907
RPS28	4.48827	1	4.48827
PLCD1	4.47819	1	4.47819
FOSL1	4.45997	1	4.45997
MDM4	4.45795	1	4.45795
AIMP1	8.89594	2	4.44797
SCG2	8.869	2	4.4345
ARFGAP1	4.43339	1	4.43339
NFATC4	8.854	2	4.427
TNFRSF10B	4.42218	1	4.42218
FOXP2	8.80635	2	4.40317
IL17RC	4.39164	1	4.39164
PAK4	4.37278	1	4.37278
XBP1	4.36856	1	4.36856
ALK	13.0778	3	4.35926
IL17D	4.30192	1	4.30192
RAF1	17.1817	4	4.29542
SPINT2	4.29487	1	4.29487
HAP1	8.56422	2	4.28211
BNIP2	4.27234	1	4.27234
SMAD6	12.7977	3	4.26588
PLIN5	4.25238	1	4.25238
CHTF8	4.24086	1	4.24086
RPL30	4.22965	1	4.22965
BTN3A1	4.2231	1	4.2231
NFATC2	4.20373	1	4.20373
BCL9L	4.18991	1	4.18991
SRPX2	4.18368	1	4.18368
PILRA	4.14703	1	4.14703
RPL27	4.13864	1	4.13864
ADAMTS6	4.13438	1	4.13438
NUPR1	8.23726	2	4.11863
ERRFI1	12.3413	3	4.11377
CFTR	4.11272	1	4.11272
FZD7	12.2751	3	4.0917
SDCBP	12.2584	3	4.08615
CYFIP1	8.15915	2	4.07957
PSEN1	12.2251	3	4.07504
DDR1	8.12341	2	4.0617
THBS2	4.05164	1	4.05164
OS9	4.04842	1	4.04842
FGF14	4.04293	1	4.04293
`HLA-DPB1`	4.02461	1	4.02461
SEMA4D	8.03329	2	4.01665
FKBP4	4.01481	1	4.01481
VASH1	4.01344	1	4.01344
THSD4	4.0034	1	4.0034
RIPK2	11.9896	3	3.99653
PTPRF	3.99015	1	3.99015
LRP5	7.96941	2	3.98471
PNP	3.98124	1	3.98124
B4GALT1	7.96031	2	3.98015
FZD6	3.97986	1	3.97986
P2RX4	7.95401	2	3.977
RPLP0	3.94881	1	3.94881
TALDO1	3.9484	1	3.9484
IFT74	3.93461	1	3.93461
SYK	19.6482	5	3.92964
TCF7	3.92749	1	3.92749
GNAS	11.7484	3	3.91615
CHMP2A	3.90977	1	3.90977
STK11	11.7195	3	3.9065
MAPK12	3.87757	1	3.87757
LMO1	3.8695	1	3.8695
POLR2G	7.73103	2	3.86551
DTX3L	3.83158	1	3.83158
SUPT4H1	3.82757	1	3.82757
GLI3	3.81297	1	3.81297
INPPL1	3.81246	1	3.81246
SSPO	3.81229	1	3.81229
RUNX2	7.62025	2	3.81012
ARHGAP42	3.80488	1	3.80488
S100A10	3.79648	1	3.79648
GRN	11.3828	3	3.79427
MAG	3.79286	1	3.79286
IL11RA	3.78135	1	3.78135
NUP188	3.78081	1	3.78081
TAX1BP3	7.54826	2	3.77413
DOCK9	3.77345	1	3.77345
TAB1	7.51301	2	3.75651
VWC2L	3.75453	1	3.75453
ETS1	3.72652	1	3.72652
ARHGAP1	3.71987	1	3.71987
TAC1	7.42943	2	3.71472
EYA1	3.71116	1	3.71116
ZNF451	3.70336	1	3.70336
NUP43	3.70027	1	3.70027
CSF2RA	3.6951	1	3.6951
IKBKB	3.6821	1	3.6821
SNX5	7.35532	2	3.67766
SGK3	3.67356	1	3.67356
ANKRA2	3.64358	1	3.64358
RELN	7.26032	2	3.63016
NANOG	3.63013	1	3.63013
SYNDIG1	3.62403	1	3.62403
CDK2	3.62346	1	3.62346
MAP2K6	7.2358	2	3.6179
PTPN14	7.21654	2	3.60827
MAP2K3	7.18265	2	3.59132
MDM2	10.7482	3	3.58274
CERS2	3.55405	1	3.55405
GTF2F2	7.09926	2	3.54963
TBC1D17	3.53174	1	3.53174
MED14	3.52817	1	3.52817
RELA	10.572	3	3.52399
DOT1L	3.52315	1	3.52315
GJB6	3.5219	1	3.5219
RPS19	3.5218	1	3.5218
SLC22A5	3.52007	1	3.52007
CAMK2D	3.51605	1	3.51605
ARHGAP35	3.50183	1	3.50183
ADRB2	10.5043	3	3.50142
VAV1	10.4893	3	3.49643
TELO2	3.48975	1	3.48975
ENPP3	3.48339	1	3.48339
RPS13	3.48018	1	3.48018
NRARP	3.47851	1	3.47851
FERMT3	3.47699	1	3.47699
TBC1D12	3.47451	1	3.47451
RNF43	6.94199	2	3.471
DAP	3.45879	1	3.45879
GLA	3.43356	1	3.43356
HSF1	6.85639	2	3.42819
GNAI1	6.84078	2	3.42039
NUP210	3.41558	1	3.41558
LDLRAP1	6.82979	2	3.4149
LRIG2	6.8187	2	3.40935
EIF5A2	3.38611	1	3.38611
NACC2	3.37426	1	3.37426
RPS27L	6.74668	2	3.37334
MED12	3.37248	1	3.37248
LIFR	10.1146	3	3.37152
ERLIN2	3.36603	1	3.36603
ERMAP	3.36321	1	3.36321
PBLD	6.72313	2	3.36157
AKR1C3	3.35846	1	3.35846
PAK2	10.0747	3	3.35824
TBC1D13	3.35612	1	3.35612
LZTS2	3.35297	1	3.35297
SHC2	10.055	3	3.35168
RFC1	3.33915	1	3.33915
PSMA1	3.30383	1	3.30383
RPL35	3.30224	1	3.30224
TIPARP	3.2968	1	3.2968
CTBP2	9.84987	3	3.28329
PTPRK	6.55718	2	3.27859
DHX9	6.51847	2	3.25923
FOXO4	9.73704	3	3.24568
ITGB4	3.24552	1	3.24552
ENDOU	3.20862	1	3.20862
BTBD11	3.20265	1	3.20265
SMAD4	9.59789	3	3.1993
PDGFA	15.9823	5	3.19647
CASP3	12.7158	4	3.17895
TAF3	3.17507	1	3.17507
SPX	3.16334	1	3.16334
DNAJB6	3.15012	1	3.15012
LMF1	3.14184	1	3.14184
FGD2	3.13372	1	3.13372
ADAP2	3.12587	1	3.12587
DYSF	3.12374	1	3.12374
NEDD4	6.24418	2	3.12209
ARHGAP22	3.08727	1	3.08727
CENPE	3.08541	1	3.08541
GPER1	9.22651	3	3.0755
STOX1	6.14486	2	3.07243
EMILIN1	6.14261	2	3.0713
GPS2	3.07101	1	3.07101
TGFBR2	15.3182	5	3.06364
PLK1	3.0627	1	3.0627
HSP90B1	3.05959	1	3.05959
FAM20C	3.04905	1	3.04905
TLN1	6.09567	2	3.04783
PPP1CC	3.04583	1	3.04583
BUD31	3.04539	1	3.04539
METRNL	3.03797	1	3.03797
NFKB1	3.03784	1	3.03784
EMD	3.03622	1	3.03622
NXPH3	3.02212	1	3.02212
TNFRSF11B	3.01959	1	3.01959
CHSY1	3.01713	1	3.01713
KAT5	3.0123	1	3.0123
TINF2	3.00447	1	3.00447
PPM1D	3.00355	1	3.00355
INHBB	5.99575	2	2.99787
NXPH1	2.9908	1	2.9908
CCS	2.98885	1	2.98885
CASP9	5.97447	2	2.98723
AAAS	2.98194	1	2.98194
LPAR3	2.96837	1	2.96837
GCNT2	5.91753	2	2.95877
RPL21	2.95447	1	2.95447
APH1A	8.86339	3	2.95446
EML2	2.95365	1	2.95365
CDK4	8.82622	3	2.94207
TIMP2	8.78665	3	2.92888
TBC1D10A	2.92664	1	2.92664
WDR13	2.91253	1	2.91253
NFKB2	2.91028	1	2.91028
DUSP22	5.81398	2	2.90699
C3	5.80715	2	2.90357
ARHGAP15	2.90098	1	2.90098
ATP7A	5.80122	2	2.90061
SRPX	2.89206	1	2.89206
ANXA5	2.88849	1	2.88849
CD74	8.62885	3	2.87628
TUBB6	2.87602	1	2.87602
SS18	2.87508	1	2.87508
DLL1	11.4953	4	2.87384
POMT2	2.8694	1	2.8694
SASH3	2.8666	1	2.8666
EIF4EBP2	2.86562	1	2.86562
CSPG4	8.56693	3	2.85564
IL1R1	2.85181	1	2.85181
RHOA	8.55521	3	2.85174
A2M	2.84947	1	2.84947
ARHGAP5	2.8482	1	2.8482
ATRAID	2.84601	1	2.84601
BTD	2.84223	1	2.84223
ROGDI	2.84021	1	2.84021
ZC3HAV1	2.83258	1	2.83258
CSK	8.4761	3	2.82537
INPP5D	2.82287	1	2.82287
PRRC1	2.81972	1	2.81972
CNOT1	2.81741	1	2.81741
STAT5A	8.36263	3	2.78754
CNTRL	2.7672	1	2.7672
MSX1	5.52911	2	2.76455
CRB2	2.76318	1	2.76318
NFKBIA	5.51802	2	2.75901
BCAR1	2.75546	1	2.75546
TIE1	2.75533	1	2.75533
SEMA4C	2.75419	1	2.75419
ZNF703	5.4959	2	2.74795
DAZAP2	5.49234	2	2.74617
BGN	2.74477	1	2.74477
FGF13	5.48639	2	2.7432
SLC26A2	2.73635	1	2.73635
RBBP9	2.72999	1	2.72999
SFRP2	10.9069	4	2.72672
NT5E	2.71926	1	2.71926
AGER	5.4168	2	2.7084
SOX10	2.70783	1	2.70783
NMU	2.70485	1	2.70485
HNRNPU	5.40715	2	2.70358
SOX8	2.69852	1	2.69852
C1GALT1	2.69201	1	2.69201
MMP14	2.68395	1	2.68395
PPARD	2.67511	1	2.67511
ADA	2.66672	1	2.66672
MED16	2.66409	1	2.66409
ENG	5.3273	2	2.66365
NOS1	2.65491	1	2.65491
DDX3X	2.65087	1	2.65087
REST	5.29752	2	2.64876
RAB8B	2.64303	1	2.64303
BSG	2.64101	1	2.64101
POU3F2	2.63528	1	2.63528
ACVR1C	7.89073	3	2.63024
CD226	2.61837	1	2.61837
HFE	5.22052	2	2.61026
SYVN1	2.59119	1	2.59119
CDK6	5.17014	2	2.58507
NRIP1	2.57838	1	2.57838
ISG15	5.11017	2	2.55508
SH2B3	7.65724	3	2.55241
RCC2	2.53571	1	2.53571
BOK	7.59194	3	2.53065
TSPAN4	2.52161	1	2.52161
MGST2	2.51311	1	2.51311
LAMA4	2.50439	1	2.50439
FSTL1	2.50137	1	2.50137
RARRES2	5.00154	2	2.50077
ASCL1	2.49632	1	2.49632
ITGA2	7.46712	3	2.48904
TGFBR1	12.437	5	2.48739
IL1RAP	2.48586	1	2.48586
MYOF	2.48165	1	2.48165
TGFB1	12.4037	5	2.48074
BMP6	7.43736	3	2.47912
ACTN4	2.47719	1	2.47719
TANK	2.47445	1	2.47445
BRCA1	4.9475	2	2.47375
GNAI2	12.3607	5	2.47214
MANF	2.45003	1	2.45003
RARG	4.89944	2	2.44972
EPHA2	4.88359	2	2.44179
GAA	2.43952	1	2.43952
EIF4EBP1	2.43669	1	2.43669
HMGB2	7.2988	3	2.43293
RPL23	4.86179	2	2.43089
TRIM28	2.42909	1	2.42909
ANGPTL2	2.42347	1	2.42347
STX4	4.82833	2	2.41416
TNFAIP3	2.40801	1	2.40801
ETV5	2.40392	1	2.40392
IGSF1	4.77087	2	2.38543
CBX8	2.38199	1	2.38199
MUSK	2.38013	1	2.38013
KDM3A	2.3782	1	2.3782
ABCC9	2.37242	1	2.37242
HBEGF	9.48566	4	2.37141
NDST1	2.36795	1	2.36795
CDKN1B	7.07706	3	2.35902
NOTCH3	4.71246	2	2.35623
PKP4	2.3541	1	2.3541
SV2C	2.35323	1	2.35323
SCIN	2.35242	1	2.35242
TRIM27	2.34132	1	2.34132
ADAMTSL2	4.6823	2	2.34115
MAP3K8	2.33528	1	2.33528
MAPKAPK2	4.64974	2	2.32487
AVPI1	2.32099	1	2.32099
SGK2	2.32003	1	2.32003
PPP1R1B	2.31541	1	2.31541
HDAC6	2.29749	1	2.29749
CEP131	2.29541	1	2.29541
THBS4	4.57099	2	2.28549
MARCKSL1	2.26892	1	2.26892
SLC35D1	2.26441	1	2.26441
MYO1C	6.78748	3	2.26249
ARPC1B	4.51175	2	2.25587
SLC9A3R1	6.76189	3	2.25396
TNFSF4	4.50447	2	2.25224
FIZ1	2.25175	1	2.25175
GNA13	4.50265	2	2.25133
HDAC1	4.48504	2	2.24252
BIN2	2.23337	1	2.23337
RGS10	2.23312	1	2.23312
TRIM24	6.69779	3	2.2326
IRAK2	2.2321	1	2.2321
PXDN	2.23065	1	2.23065
LILRB1	4.44423	2	2.22212
DUSP15	4.44119	2	2.22059
CYP21A2	2.22054	1	2.22054
VGF	2.21797	1	2.21797
CSRNP1	2.21281	1	2.21281
PTPN6	2.21107	1	2.21107
LGR5	2.20831	1	2.20831
SFRP4	4.3997	2	2.19985
CTNNBIP1	2.19376	1	2.19376
HSPA2	2.18683	1	2.18683
ANXA2	2.17431	1	2.17431
RGCC	4.32232	2	2.16116
CHMP6	4.31342	2	2.15671
PTH	8.59252	4	2.14813
NUDT16	2.13887	1	2.13887
GJC2	2.13595	1	2.13595
FSTL3	2.12705	1	2.12705
PEG10	2.12338	1	2.12338
PLAUR	4.22244	2	2.11122
ARAP2	2.11013	1	2.11013
PPP1R15A	2.10466	1	2.10466
FES	6.30801	3	2.10267
ADAMTS14	2.10263	1	2.10263
APAF1	2.097	1	2.097
AXL	2.09436	1	2.09436
ARAP1	6.27571	3	2.0919
VWF	4.1732	2	2.0866
TAP1	2.08591	1	2.08591
RBM10	2.0802	1	2.0802
PIFO	2.06792	1	2.06792
GALNT3	4.11951	2	2.05976
FZD5	6.17559	3	2.05853
CARTPT	4.11133	2	2.05567
TAOK2	4.10262	2	2.05131
MOG	2.04758	1	2.04758
HNRNPF	2.04742	1	2.04742
SLC2A9	2.04028	1	2.04028
CBLB	4.07452	2	2.03726
PDPN	4.06476	2	2.03238
RPL38	2.02033	1	2.02033
MMP15	2.01907	1	2.01907
MAF1	2.01176	1	2.01176
KLF13	2.01143	1	2.01143
SCARB1	2.00282	1	2.00282
PRKCH	2.00204	1	2.00204
BLNK	4.00387	2	2.00193
KANK2	2.00157	1	2.00157
TBX5	1.99926	1	1.99926
JUP	3.99279	2	1.99639
CEMIP	1.99116	1	1.99116
ATF3	1.97747	1	1.97747
DOCK2	5.89427	3	1.96476
TCN2	1.95406	1	1.95406
CACNG4	1.9529	1	1.9529
PLA2G4A	1.94961	1	1.94961
MID1IP1	1.94591	1	1.94591
CKS2	1.94293	1	1.94293
AIF1	1.93449	1	1.93449
SCRIB	1.93442	1	1.93442
PDGFD	7.71021	4	1.92755
VPS25	3.85049	2	1.92524
UNC93B1	3.84783	2	1.92392
TBC1D14	1.92284	1	1.92284
MTRNR2L8	1.90906	1	1.90906
ENPP1	3.81794	2	1.90897
PKN1	5.72478	3	1.90826
KLF4	3.77469	2	1.88734
RABEP2	3.76084	2	1.88042
ARRDC3	3.73203	2	1.86601
GPRC5A	3.71614	2	1.85807
LAMA2	1.85223	1	1.85223
SLC11A1	1.85202	1	1.85202
SHC4	3.69788	2	1.84894
RNASEH2B	1.84745	1	1.84745
SUPT5H	1.83871	1	1.83871
CYSLTR1	1.82846	1	1.82846
ITGAM	1.82398	1	1.82398
IL12A	3.59266	2	1.79633
JAM3	1.7949	1	1.7949
GPC2	1.79449	1	1.79449
HDAC11	1.79418	1	1.79418
PLCD3	1.79109	1	1.79109
IRAK1	5.35852	3	1.78617
SYAP1	1.784	1	1.784
CD58	1.77718	1	1.77718
MDK	3.54793	2	1.77397
SMO	3.54614	2	1.77307
SLC7A7	1.7692	1	1.7692
CARD11	1.76803	1	1.76803
WNT5A	8.80275	5	1.76055
CXCL16	1.75882	1	1.75882
VIPR2	3.51341	2	1.7567
TUBB8	1.75114	1	1.75114
TBX19	1.73725	1	1.73725
RPL13	1.73294	1	1.73294
C1GALT1C1	1.73225	1	1.73225
CR1	1.7273	1	1.7273
ADAMTS12	3.41647	2	1.70823
RPL22L1	1.70554	1	1.70554
FZD9	1.70441	1	1.70441
HCK	6.81704	4	1.70426
SLA	5.08243	3	1.69414
PTGES3	1.68933	1	1.68933
NELFB	1.68672	1	1.68672
S100A11	1.68379	1	1.68379
FAT4	1.68332	1	1.68332
HCRT	1.67607	1	1.67607
CASS4	1.67519	1	1.67519
GM2A	1.66789	1	1.66789
ETAA1	1.66536	1	1.66536
SEMA6D	1.65765	1	1.65765
ICAM1	3.30785	2	1.65393
SPARC	1.6464	1	1.6464
DOLK	1.64093	1	1.64093
GNG12	1.63056	1	1.63056
MTRNR2L1	1.62769	1	1.62769
PERP	1.62473	1	1.62473
RTP4	1.62206	1	1.62206
SIX5	1.62165	1	1.62165
ESM1	4.86177	3	1.62059
DERL3	1.6173	1	1.6173
WFIKKN1	3.22449	2	1.61224
ADAMTS5	3.22081	2	1.61041
EDNRA	1.61016	1	1.61016
XRCC4	3.21728	2	1.60864
IL17RA	1.60754	1	1.60754
MST1L	1.60137	1	1.60137
GUCA1B	3.20207	2	1.60104
CEBPA	1.5997	1	1.5997
MAD1L1	1.59833	1	1.59833
ITGA5	3.17695	2	1.58848
SIPA1	1.58559	1	1.58559
FOLR2	1.57962	1	1.57962
LPL	1.57853	1	1.57853
PPP1R3G	1.57733	1	1.57733
MKS1	1.56732	1	1.56732
HMGN5	1.56687	1	1.56687
TLR1	3.13356	2	1.56678
HCLS1	1.56652	1	1.56652
RER1	1.56232	1	1.56232
GYG1	1.56109	1	1.56109
TOR1AIP1	1.55222	1	1.55222
PTPRC	4.65507	3	1.55169
AFAP1L2	3.09689	2	1.54845
BMI1	3.09074	2	1.54537
WRAP53	1.54459	1	1.54459
NLGN3	1.54273	1	1.54273
CD22	3.07675	2	1.53838
RGS1	1.53832	1	1.53832
RGS3	1.5285	1	1.5285
TMEM115	1.52271	1	1.52271
DOK7	1.52222	1	1.52222
THNSL2	1.51894	1	1.51894
DLX1	1.5172	1	1.5172
KIF20B	1.50181	1	1.50181
CORO1C	1.49864	1	1.49864
TMEM100	1.49727	1	1.49727
RANBP3	1.49533	1	1.49533
CARD8	1.49246	1	1.49246
RINL	1.49243	1	1.49243
FZD1	2.97332	2	1.48666
UFL1	1.48618	1	1.48618
SH3BP4	1.48539	1	1.48539
PRELP	1.48522	1	1.48522
CPB2	1.48481	1	1.48481
FGR	7.38	5	1.476
GDF11	4.41541	3	1.4718
FADD	4.40991	3	1.46997
MIR17HG	2.93543	2	1.46772
RPSA	1.46351	1	1.46351
TUBA1C	1.46191	1	1.46191
PTAFR	2.91266	2	1.45633
LAMA3	1.45374	1	1.45374
CTF1	4.35863	3	1.45288
THSD1	1.44355	1	1.44355
HHIP	1.4308	1	1.4308
NMB	2.86048	2	1.43024
ELMOD2	1.4209	1	1.4209
GORASP1	1.41827	1	1.41827
ADORA3	1.41668	1	1.41668
TXLNA	1.4054	1	1.4054
HCST	1.40191	1	1.40191
GNA11	1.39712	1	1.39712
ALOX5AP	1.39387	1	1.39387
DCN	2.78067	2	1.39033
FRZB	1.38403	1	1.38403
CMTM3	1.37416	1	1.37416
MAFG	1.37352	1	1.37352
CAV1	5.49388	4	1.37347
PCOLCE	1.37102	1	1.37102
EPHB4	1.35381	1	1.35381
GDF9	4.05327	3	1.35109
TCFL5	1.35043	1	1.35043
ATP6V1G2	1.33821	1	1.33821
LCP1	1.338	1	1.338
ATOH8	2.67125	2	1.33562
SENP1	1.33136	1	1.33136
GIGYF1	1.32541	1	1.32541
ARHGAP27	1.3222	1	1.3222
MYC	3.9457	3	1.31523
CNOT8	1.29986	1	1.29986
CASP5	1.28866	1	1.28866
VWC2	1.28664	1	1.28664
CIB1	2.57038	2	1.28519
PNOC	1.28207	1	1.28207
PSTPIP1	1.28109	1	1.28109
SFN	1.27991	1	1.27991
GRHL3	1.27902	1	1.27902
GNAT1	2.54695	2	1.27347
ERBB2	6.35006	5	1.27001
PIK3AP1	2.53907	2	1.26954
RHBDF2	2.50726	2	1.25363
SOX4	1.25352	1	1.25352
PRMT1	1.25154	1	1.25154
DKC1	1.25059	1	1.25059
P2RY6	2.49098	2	1.24549
IKBKG	3.7356	3	1.2452
SFRP1	4.98044	4	1.24511
HAS2	1.23421	1	1.23421
ARHGAP25	1.2293	1	1.2293
CX3CR1	1.22363	1	1.22363
CD163	1.21381	1	1.21381
ANP32B	1.20512	1	1.20512
FGFR4	4.8085	4	1.20213
TLR3	2.39544	2	1.19772
SLC40A1	1.18975	1	1.18975
ALG1	1.18936	1	1.18936
GMFG	2.37712	2	1.18856
MAP3K6	1.18702	1	1.18702
LEF1	3.56009	3	1.1867
CDNF	1.18621	1	1.18621
NLGN2	1.17735	1	1.17735
DOK1	1.16599	1	1.16599
RGS5	1.16579	1	1.16579
MPDU1	1.16111	1	1.16111
KCNK2	1.15934	1	1.15934
C18orf54	1.15812	1	1.15812
NUP37	1.15566	1	1.15566
CMTM7	1.15548	1	1.15548
SH3TC2	1.15381	1	1.15381
NELL1	1.15263	1	1.15263
GRTP1	1.15028	1	1.15028
CXCL12	2.29964	2	1.14982
PROK1	3.44807	3	1.14936
ARHGAP30	1.14071	1	1.14071
PTBP1	1.13894	1	1.13894
FRK	3.38112	3	1.12704
RAMP2	1.12652	1	1.12652
TNFRSF1B	1.11887	1	1.11887
PIM1	1.11685	1	1.11685
BCL2L11	2.22666	2	1.11333
CRH	3.31849	3	1.10616
AKT1	4.40704	4	1.10176
CXCR4	2.19341	2	1.0967
LYPD1	1.09472	1	1.09472
ADAMTSL4	1.0826	1	1.0826
ZBTB7B	2.14968	2	1.07484
CXCL2	1.06935	1	1.06935
SLIT2	1.06565	1	1.06565
BCHE	1.0649	1	1.0649
S1PR3	2.12945	2	1.06473
IL4R	1.06135	1	1.06135
RCN3	1.05853	1	1.05853
LLGL1	1.05174	1	1.05174
PLCG2	1.05098	1	1.05098
VAMP1	1.04958	1	1.04958
GPRC5C	1.04884	1	1.04884
C1QL1	1.04622	1	1.04622
GGT5	1.04436	1	1.04436
ACVRL1	2.08823	2	1.04411
`HLA-F`	1.04148	1	1.04148
IL18	4.14957	4	1.03739
NCF4	2.0747	2	1.03735
PDCD1LG2	1.03451	1	1.03451
JAG1	3.10155	3	1.03385
CNPY3	1.03088	1	1.03088
TYMP	1.02855	1	1.02855
CHST6	1.02697	1	1.02697
GMIP	1.01774	1	1.01774
SHKBP1	1.01742	1	1.01742
SLC2A10	1.01501	1	1.01501
BTN3A2	1.00737	1	1.00737
ADAMTS1	2.01059	2	1.00529
GNRH1	2.00651	2	1.00326
ARHGEF19	0.9958	1	0.9958
MAPKAPK3	1.98633	2	0.993167
ADAM15	0.990526	1	0.990526
AIP	0.990065	1	0.990065
ICAM3	0.977056	1	0.977056
CDKN2C	0.97053	1	0.97053
ALOX12	1.93959	2	0.969795
SPRY4	0.968277	1	0.968277
MST1	2.89166	3	0.963887
EPS8L1	0.963743	1	0.963743
RACGAP1	0.963456	1	0.963456
NANOGP8	0.963131	1	0.963131
SLC29A3	0.957454	1	0.957454
DDX11	0.954445	1	0.954445
GREM1	3.81217	4	0.953043
ITGA1	3.78472	4	0.946179
SLC2A8	0.945507	1	0.945507
DERL2	1.88905	2	0.944523
TLR10	0.942826	1	0.942826
MRAP	0.942543	1	0.942543
ARHGAP4	0.942398	1	0.942398
RPS4Y1	0.937694	1	0.937694
SMAD7	1.85104	2	0.925519
FCGR2B	0.921209	1	0.921209
LTA	1.84169	2	0.920846
CD248	0.917602	1	0.917602
IGFBP4	1.83272	2	0.916362
ACAN	0.912786	1	0.912786
KIT	3.6367	4	0.909175
MAP3K1	0.909053	1	0.909053
ARHGDIB	0.906717	1	0.906717
TNFSF14	0.900916	1	0.900916
CCND1	1.79148	2	0.895742
CDKN2A	1.78959	2	0.894794
LRP2	1.78895	2	0.894474
NRP2	1.78323	2	0.891614
CMTM8	0.891274	1	0.891274
CASP10	0.884668	1	0.884668
NR2F2	0.88202	1	0.88202
LCP2	1.76358	2	0.88179
P2RY11	0.875937	1	0.875937
STARD8	0.874309	1	0.874309
BTG3	0.873687	1	0.873687
EZH2	2.59988	3	0.866625
ORAI1	0.866373	1	0.866373
SERPINE1	0.864698	1	0.864698
TAF1L	0.861871	1	0.861871
ARAF	0.860579	1	0.860579
TNXB	0.859116	1	0.859116
PRKX	0.858919	1	0.858919
TYROBP	1.71646	2	0.858231
PIK3R6	0.856575	1	0.856575
PCOLCE2	0.8562	1	0.8562
CD86	1.71215	2	0.856075
COL18A1	0.851525	1	0.851525
EDN1	2.54875	3	0.849582
DEC1	0.843547	1	0.843547
TRADD	2.52557	3	0.841857
S100A8	1.68179	2	0.840895
NELFE	0.837112	1	0.837112
MRC1	0.836055	1	0.836055
RBPMS2	1.67208	2	0.836041
C3AR1	0.835508	1	0.835508
HEYL	0.830121	1	0.830121
ATP6V1B1	0.825017	1	0.825017
RP2	0.823399	1	0.823399
GNG11	0.822413	1	0.822413
CILP	0.820688	1	0.820688
CCDC88B	0.817491	1	0.817491
TRAF4	1.63331	2	0.816657
CD4	4.06491	5	0.812982
SLC17A8	0.807111	1	0.807111
ARHGEF16	1.61023	2	0.805115
GTF2E1	0.803059	1	0.803059
SEMA3F	0.801295	1	0.801295
SELE	0.799909	1	0.799909
SPHK1	0.788791	1	0.788791
FCGR1A	1.57722	2	0.788612
NCKAP1L	3.1492	4	0.787301
TAGAP	0.782651	1	0.782651
RNF5	0.781578	1	0.781578
PPP1R15B	0.7805	1	0.7805
CYBA	3.1108	4	0.7777
LTB	0.777109	1	0.777109
TRAF1	0.775698	1	0.775698
MAN1B1	0.766525	1	0.766525
CD274	0.766376	1	0.766376
SEMA3C	0.753357	1	0.753357
AGRP	0.75017	1	0.75017
APLN	2.23739	3	0.745798
BTN2A2	1.48663	2	0.743316
PROX1	2.2288	3	0.742933
RTP5	0.740365	1	0.740365
HPGDS	0.738844	1	0.738844
ICOSLG	1.47323	2	0.736616
LGALS9	1.46864	2	0.734321
TBC1D10B	0.726245	1	0.726245
GCLC	0.722023	1	0.722023
EFNB1	2.14483	3	0.714943
S100A4	0.713308	1	0.713308
SLC2A1	0.711003	1	0.711003
PDGFRA	3.50557	5	0.701115
TNFRSF10A	0.700788	1	0.700788
APLNR	0.700325	1	0.700325
PTHLH	2.09964	3	0.699881
AIM2	0.695902	1	0.695902
CREB3L1	0.695295	1	0.695295
MSX2	1.38297	2	0.691483
FLT1	2.06545	3	0.688483
NXPH2	0.68636	1	0.68636
MYD88	1.36963	2	0.684815
TGFBI	0.680972	1	0.680972
MTRNR2L12	0.680156	1	0.680156
BMP2	2.7118	4	0.677949
RASSF2	1.35508	2	0.677541
OPLAH	0.674569	1	0.674569
TNFRSF13C	0.671188	1	0.671188
THBS1	3.35127	5	0.670254
CD109	1.34001	2	0.670005
BTN3A3	0.668241	1	0.668241
ARHGEF15	0.661757	1	0.661757
MNDA	0.658743	1	0.658743
SERTAD1	0.657016	1	0.657016
CALCR	0.655406	1	0.655406
LRRK2	1.31017	2	0.655087
TRBC2	0.648865	1	0.648865
IL25	0.643687	1	0.643687
RASAL3	1.28564	2	0.64282
PRDM1	0.641307	1	0.641307
FCGR3A	0.634427	1	0.634427
APH1B	1.89561	3	0.631869
ANXA1	1.26219	2	0.631097
PLCB2	0.628417	1	0.628417
CDKN1C	1.2553	2	0.627652
SLC9A3R2	0.627344	1	0.627344
LOX	0.625242	1	0.625242
BAMBI	1.87092	3	0.62364
BCL11B	0.619766	1	0.619766
VASN	0.618003	1	0.618003
VCAM1	1.2284	2	0.614198
CDH1	0.614103	1	0.614103
FERMT1	1.22588	2	0.612942
TRAF7	0.607242	1	0.607242
ARRDC4	0.598939	1	0.598939
CARD14	0.597698	1	0.597698
TBC1D16	0.597522	1	0.597522
ADAMTS4	0.597324	1	0.597324
ARHGAP9	0.596109	1	0.596109
TBX2	0.591778	1	0.591778
BTK	1.18194	2	0.590969
DRD4	0.589283	1	0.589283
ONECUT1	0.588625	1	0.588625
EDN3	1.75743	3	0.585809
CNN1	0.583033	1	0.583033
HOMER3	0.582815	1	0.582815
TMC8	0.578939	1	0.578939
CDH5	1.73242	3	0.577473
ECM2	0.577018	1	0.577018
BTG1	0.570255	1	0.570255
PRAME	1.13776	2	0.56888
IL18BP	0.568493	1	0.568493
EMP2	1.69713	3	0.56571
DACT2	0.565552	1	0.565552
ADRM1	0.561423	1	0.561423
CDC42EP2	1.12158	2	0.56079
NMUR1	0.557497	1	0.557497
GNG10	0.556134	1	0.556134
ITGAX	1.11105	2	0.555526
DPEP2	0.554514	1	0.554514
SHISA2	0.550845	1	0.550845
`HLA-DMB`	0.548744	1	0.548744
ZAP70	0.546902	1	0.546902
ADAMTS7	0.543654	1	0.543654
OSGIN1	1.08429	2	0.542145
PELI1	0.542059	1	0.542059
MZB1	1.08346	2	0.541728
AGTRAP	0.539534	1	0.539534
ITGA4	0.536794	1	0.536794
CHST14	0.535817	1	0.535817
HAMP	0.535625	1	0.535625
SLAMF1	0.535245	1	0.535245
TMEM204	0.535186	1	0.535186
LIMS2	0.532845	1	0.532845
KDR	2.13127	4	0.532817
GLI1	0.532469	1	0.532469
CLDN1	0.526938	1	0.526938
AGAP11	0.524464	1	0.524464
CTSZ	0.522706	1	0.522706
PLAU	0.522125	1	0.522125
BTN2A3P	0.52185	1	0.52185
HSPG2	1.0418	2	0.5209
PTGER1	0.516907	1	0.516907
NLRP3	1.03003	2	0.515016
CD40	1.02514	2	0.512569
LY96	1.01304	2	0.50652
SH2D6	0.50299	1	0.50299
TAL1	1.00082	2	0.500408
WAS	0.49978	1	0.49978
CLCF1	0.997657	2	0.498828
CD14	0.498668	1	0.498668
TNFSF8	0.99722	2	0.49861
EPO	1.49445	3	0.498149
SMOC2	0.497216	1	0.497216
NET1	0.496406	1	0.496406
PLAC8	0.490684	1	0.490684
CD72	0.487387	1	0.487387
CD19	0.968472	2	0.484236
SH2D2A	0.482855	1	0.482855
CASP4	0.482585	1	0.482585
ARHGAP36	0.478748	1	0.478748
GDNF	1.42938	3	0.476459
DUSP10	0.475749	1	0.475749
CCL3	0.948589	2	0.474294
TLR5	0.937178	2	0.468589
LPAR2	0.467886	1	0.467886
UCN	0.935056	2	0.467528
TGM2	0.466972	1	0.466972
CHRNA10	0.932147	2	0.466073
ETV2	0.462095	1	0.462095
MTRNR2L6	0.460712	1	0.460712
FOXC1	0.455597	1	0.455597
TAC3	0.455072	1	0.455072
BMP5	1.34482	3	0.448273
PENK	0.448108	1	0.448108
PIK3CG	0.895642	2	0.447821
STRADA	0.446813	1	0.446813
CLDN5	0.445504	1	0.445504
LRRC32	0.890506	2	0.445253
WNT2B	0.442639	1	0.442639
FOXH1	0.883495	2	0.441748
ANXA2P2	0.440334	1	0.440334
NES	0.435836	1	0.435836
FCGR2A	0.43001	1	0.43001
GALK1	0.429602	1	0.429602
DUSP5	0.427112	1	0.427112
MTRNR2L3	0.427014	1	0.427014
BAG6	0.853547	2	0.426774
TTR	0.847412	2	0.423706
SGSH	0.423409	1	0.423409
IDUA	0.845457	2	0.422729
APOA2	0.836997	2	0.418499
PSMD10	0.835703	2	0.417852
AKAP3	0.417714	1	0.417714
PSMB8	0.417604	1	0.417604
CTHRC1	0.827518	2	0.413759
TTK	0.823309	2	0.411655
HTRA3	0.409347	1	0.409347
GNG8	0.405026	1	0.405026
TRIM68	0.404893	1	0.404893
DLL4	1.21168	3	0.403893
PGR	0.401953	1	0.401953
ESRP2	0.803433	2	0.401716
CCL19	1.20491	3	0.401636
TNFSF15	0.801847	2	0.400924
GPNMB	0.795479	2	0.39774
HTR2B	0.793467	2	0.396733
NCF1B	0.396563	1	0.396563
BST1	0.394636	1	0.394636
ADPRH	0.393335	1	0.393335
MET	0.782544	2	0.391272
FABP4	0.387897	1	0.387897
TMEM119	0.383013	1	0.383013
TMIGD2	0.380798	1	0.380798
NOG	0.75964	2	0.37982
FPR1	0.75571	2	0.377855
TGFB1I1	1.13146	3	0.377152
CKS1B	0.376514	1	0.376514
TEK	1.11901	3	0.373002
RAET1G	0.372474	1	0.372474
PTK6	1.11014	3	0.370045
PTGER4	0.368389	1	0.368389
PLEK	0.367489	1	0.367489
ITGB2	0.734052	2	0.367026
HMOX1	0.366334	1	0.366334
PLXNB3	0.36526	1	0.36526
BRD7	0.364981	1	0.364981
AZGP1	0.360767	1	0.360767
PTGS1	0.358412	1	0.358412
FZD10	0.357839	1	0.357839
S100A14	0.356431	1	0.356431
CEBPD	0.35201	1	0.35201
EBI3	0.703868	2	0.351934
SIX3	0.700031	2	0.350016
IL32	0.348766	1	0.348766
ZNF580	0.348517	1	0.348517
MARCO	0.347908	1	0.347908
VSIG4	0.343223	1	0.343223
NGFR	1.02429	3	0.341431
BCL6B	0.339664	1	0.339664
HYAL2	0.339111	1	0.339111
DHH	0.668241	2	0.33412
FOXD1	0.332324	1	0.332324
TNFSF10	0.659898	2	0.329949
ABCB4	0.328543	1	0.328543
PSMA2	0.328333	1	0.328333
TSPAN32	0.323541	1	0.323541
NPR3	0.646769	2	0.323384
VIP	0.96866	3	0.322887
STK26	0.321354	1	0.321354
BMP8B	0.622459	2	0.31123
RGS18	0.309909	1	0.309909
TGFA	1.5437	5	0.30874
CGN	0.308539	1	0.308539
BORA	0.308246	1	0.308246
PODN	0.306676	1	0.306676
CSF2RB	0.30625	1	0.30625
NCF2	0.609146	2	0.304573
DMRTA2	0.29621	1	0.29621
GNA15	0.587458	2	0.293729
CD7	0.292856	1	0.292856
C8orf17	0.291905	1	0.291905
ADCY7	0.581511	2	0.290755
SOCS1	0.868277	3	0.289426
ITGB7	0.286771	1	0.286771
LTC4S	0.286484	1	0.286484
ARHGAP19	0.285709	1	0.285709
FEZF1	0.282847	1	0.282847
ARHGEF5	0.272172	1	0.272172
HLX	0.27148	1	0.27148
NOD2	0.54236	2	0.27118
LST1	0.26827	1	0.26827
CD55	0.262287	1	0.262287
TBX3	0.261898	1	0.261898
MMP2	0.520579	2	0.26029
RDH5	0.259337	1	0.259337
FMOD	0.515959	2	0.257979
DMP1	0.256698	1	0.256698
SMIM22	0.256565	1	0.256565
CASP1	0.507534	2	0.253767
DPEP3	0.253018	1	0.253018
GPR17	0.25179	1	0.25179
TLR2	0.754868	3	0.251623
RASSF10	0.251319	1	0.251319
NMUR2	0.250613	1	0.250613
CXCL1	0.749834	3	0.249945
NTF3	0.996703	4	0.249176
CXCL10	0.495954	2	0.247977
TSLP	0.495159	2	0.247579
GPR84	0.242776	1	0.242776
CD28	0.484065	2	0.242033
MST1R	0.717677	3	0.239226
NOTCH4	0.469671	2	0.234835
OXT	0.231348	1	0.231348
CCL18	0.456423	2	0.228211
FOXJ1	0.453585	2	0.226792
GATA1	0.226346	1	0.226346
PYCARD	0.900782	4	0.225196
CCR7	0.224831	1	0.224831
ICOS	0.219453	1	0.219453
DEFB104A	0.218359	1	0.218359
SFTPC	0.217762	1	0.217762
FLT4	0.432288	2	0.216144
FMO3	0.215991	1	0.215991
PGF	0.647654	3	0.215885
CXCL3	0.214899	1	0.214899
MTRNR2L10	0.214771	1	0.214771
AURKB	0.209981	1	0.209981
TBC1D10C	0.209226	1	0.209226
NGF	0.830422	4	0.207605
SOX11	0.41469	2	0.207345
FOLR1	0.204479	1	0.204479
CCL16	0.404365	2	0.202183
SEMA7A	0.200241	1	0.200241
GPR65	0.199746	1	0.199746
IGF1	0.785013	4	0.196253
MYOG	0.195658	1	0.195658
RAC2	0.389771	2	0.194885
FGF20	0.773757	4	0.193439
PLAT	0.38475	2	0.192375
DUSP7	0.191902	1	0.191902
MYL3	0.191848	1	0.191848
GIPR	0.188594	1	0.188594
PSMB10	0.186699	1	0.186699
ICAM2	0.185716	1	0.185716
`KLRC4-KLRK1`	0.184829	1	0.184829
GPR183	0.184653	1	0.184653
GATA2	0.182248	1	0.182248
IL23A	0.545153	3	0.181718
CHMP4C	0.180209	1	0.180209
ZNF366	0.176678	1	0.176678
CD2	0.176574	1	0.176574
TES	0.176038	1	0.176038
E2F1	0.170619	1	0.170619
CD300A	0.340744	2	0.170372
SAPCD2	0.170235	1	0.170235
CHP2	0.33936	2	0.16968
IL6	0.502131	3	0.167377
IFNA13	0.167308	1	0.167308
RLN2	0.330663	2	0.165332
CLDN7	0.163071	1	0.163071
CLEC7A	0.488185	3	0.162728
SOX17	0.162416	1	0.162416
FOXC2	0.162102	1	0.162102
IGFL3	0.161508	1	0.161508
IFNA2	0.161473	1	0.161473
NR0B1	0.160108	1	0.160108
FGF3	0.640286	4	0.160072
FCRL3	0.318274	2	0.159137
CP	0.158369	1	0.158369
FFAR3	0.156682	1	0.156682
NTF4	0.469201	3	0.1564
CYP1B1	0.308088	2	0.154044
BRCA2	0.152217	1	0.152217
COL1A2	0.150085	1	0.150085
ADRA2B	0.149423	1	0.149423
CYTL1	0.147695	1	0.147695
IL7R	0.147664	1	0.147664
CXCL5	0.294377	2	0.147188
CDKN2B	0.285853	2	0.142926
CCL8	0.284531	2	0.142266
SELPLG	0.136092	1	0.136092
DLL3	0.135291	1	0.135291
NOS3	0.269941	2	0.13497
CXCL11	0.267179	2	0.13359
EEF1E1	0.130163	1	0.130163
FBXO5	0.129255	1	0.129255
CCL4	0.257827	2	0.128913
COL1A1	0.128212	1	0.128212
SYDE1	0.127957	1	0.127957
GPIHBP1	0.125213	1	0.125213
LUM	0.124902	1	0.124902
BMP4	0.496815	4	0.124204
S100A9	0.247126	2	0.123563
AGTR1	0.370088	3	0.123363
IL17C	0.12312	1	0.12312
CD33	0.246115	2	0.123057
ITGB1BP2	0.122656	1	0.122656
NCCRP1	0.12079	1	0.12079
MMRN2	0.120676	1	0.120676
`HLA-H`	0.118282	1	0.118282
NOX4	0.233239	2	0.11662
DUX4	0.112826	1	0.112826
NCF1	0.219031	2	0.109516
ADAMTSL5	0.109464	1	0.109464
TGM1	0.106766	1	0.106766
MAB21L1	0.105659	1	0.105659
SCT	0.207968	2	0.103984
NPR1	0.204121	2	0.102061
CCL22	0.189396	2	0.094698
UBE2C	0.0907302	1	0.0907302
KCNA5	0.175557	2	0.0877783
BIRC7	0.172588	2	0.0862938
MICA	0.085257	1	0.085257
RUNX3	0.0835665	1	0.0835665
ALG2	0.083262	1	0.083262
EPGN	0.396872	5	0.0793744
`HLA-DPA1`	0.0786793	1	0.0786793
SLCO1B1	0.0696217	1	0.0696217
CDC20	0.122591	2	0.0612956
IL1A	0.175666	3	0.0585552
SEMA3G	0.0553825	1	0.0553825
POU1F1	0.0979944	2	0.0489972
ACY1	0.0391486	1	0.0391486
HEXA	0.0325107	1	0.0325107
ADM2	0	2	0
ARPC4	0	2	0
AVPR2	0	2	0
CALCA	0	3	0
CCR5	0	1	0
FASLG	0	5	0
GPBAR1	0	1	0
GPR20	0	1	0
IGLC2	0	2	0
IL10	0	3	0
IL1B	0	5	0
LHB	0	2	0
PTGDR	0	1	0
RPS4Y2	0	1	0
`NKX3-1`	0	4	0
AMELX	0	2	0
C1QL4	0	1	0
CCR2	0	2	0
CD1D	0	1	0
CD40LG	0	3	0
CDK1	0	2	0
CLECL1	0	1	0
CNTF	0	2	0
CSF3	0	2	0
CTLA4	0	1	0
CXCL8	0	2	0
FOXF1	0	1	0
HHEX	0	2	0
IFNG	0	3	0
IGF2	0	4	0
IL12B	0	3	0
IL13	0	2	0
IRF6	0	1	0
LIF	0	3	0
OSM	0	2	0
OSR2	0	1	0
PTGDR2	0	1	0
SHOX2	0	1	0
SIX1	0	1	0
TACSTD2	0	1	0
TCL1A	0	2	0
TFAP2A	0	1	0
TNF	0	3	0
XCL1	0	3	0
ZNF503	0	1	0
CASP12	0	1	0
CCL20	0	2	0
CIDEB	0	1	0
CLDN3	0	1	0
CTSD	0	1	0
FOXL2	0	2	0
LILRA5	0	1	0
NCF1C	0	1	0
RASA4B	0	1	0
S1PR4	0	1	0
BMP15	0	2	0
CCRL2	0	1	0
COL3A1	0	2	0
CXCL6	0	1	0
FCRL6	0	1	0
GABARAPL3	0	1	0
GDF6	0	2	0
IFNA6	0	1	0
LAG3	0	1	0
LEPROT	0	2	0
MS4A1	0	1	0
RIMBP3C	0	1	0
S100P	0	1	0
STC2	0	1	0
TRH	0	1	0
UCN3	0	1	0
ULBP3	0	1	0
WFIKKN2	0	2	0

## Sheet: IN-PV_count_score
Symbol	Overall	Count	Average importance
CAMK2N1	100	1	100
KCNIP4	89.9494	1	89.9494
STXBP6	89.8436	1	89.8436
PDZD2	78.1719	1	78.1719
SORCS1	72.0535	1	72.0535
KIRREL3	71.4023	1	71.4023
GAD2	70.5991	1	70.5991
KCNC2	69.4437	1	69.4437
DNER	67.887	1	67.887
CEMIP	63.2408	1	63.2408
ERBB4	61.7009	1	61.7009
LHFPL3	58.7923	1	58.7923
NAV2	56.7738	1	56.7738
HS6ST3	55.9599	1	55.9599
ZEB2	54.1258	1	54.1258
CSMD3	54.0148	1	54.0148
UNC5C	53.9322	1	53.9322
NRG1	52.4745	1	52.4745
ST8SIA4	52.0233	1	52.0233
XYLT1	51.6739	1	51.6739
RPS6KA2	51.1505	1	51.1505
DPP6	50.872	1	50.872
VAV3	50.0558	1	50.0558
HSPA1A	49.9614	1	49.9614
SLC6A1	48.3396	1	48.3396
SLIT2	47.7249	1	47.7249
C1QL1	46.6166	1	46.6166
NPNT	45.9038	1	45.9038
ADCY8	45.8193	1	45.8193
HPSE2	45.5459	1	45.5459
DSCAML1	45.1386	1	45.1386
NKAIN2	44.349	1	44.349
GRM7	44.0146	1	44.0146
PCGF5	43.4296	1	43.4296
TET2	43.233	1	43.233
FUT9	43.0881	1	43.0881
PDE8A	42.6271	1	42.6271
SPOCK3	39.7366	1	39.7366
PHYHIPL	38.5166	1	38.5166
SEMA6D	37.9059	1	37.9059
SLC17A7	36.6434	1	36.6434
GRIN3A	36.0899	1	36.0899
DGKG	35.3515	1	35.3515
PRKG1	34.4329	1	34.4329
GPM6B	32.9647	1	32.9647
TLE2	32.4492	1	32.4492
EVA1C	30.8108	1	30.8108
SCD5	30.5532	1	30.5532
MYO5B	30.3841	1	30.3841
PTPRT	29.774	1	29.774
TTLL7	29.0334	1	29.0334
TMEFF2	28.9715	1	28.9715
ASTN2	28.462	1	28.462
CRH	28.3639	1	28.3639
`HLA-A`	27.9001	1	27.9001
MAFB	27.6874	1	27.6874
ADAMTS17	26.8173	1	26.8173
PCDH17	26.0425	1	26.0425
KCNAB1	25.5404	1	25.5404
KCNQ5	24.9361	1	24.9361
RFX4	24.7809	1	24.7809
PLP1	24.6886	1	24.6886
SHISA6	24.6328	1	24.6328
GNAO1	24.1284	1	24.1284
RASGEF1C	24.0152	1	24.0152
CSMD1	23.8253	1	23.8253
JUN	23.6652	1	23.6652
TMEM151A	23.2866	1	23.2866
ADRA1A	23.0182	1	23.0182
GPC5	22.9041	1	22.9041
KCNQ1	21.8519	1	21.8519
CDH4	21.4232	1	21.4232
CCDC50	21.1049	1	21.1049
SORCS3	20.9899	1	20.9899
LINC01138	20.4369	1	20.4369
GRIK3	20.3397	1	20.3397
NRGN	20.2513	1	20.2513
HS3ST4	19.804	1	19.804
CA10	19.4826	1	19.4826
GRIK1	18.9683	1	18.9683
PIP5K1B	18.4157	1	18.4157
MECOM	18.2215	1	18.2215
NFIX	18.1834	1	18.1834
PRKD1	17.9119	1	17.9119
NFIA	17.566	1	17.566
LEKR1	17.4368	1	17.4368
GRID1	17.2539	1	17.2539
LGI3	17.2245	1	17.2245
CLIP4	17.0665	1	17.0665
DCC	16.9054	1	16.9054
NTN1	16.5705	1	16.5705
SLC1A4	16.468	1	16.468
TAC1	16.4386	1	16.4386
BHLHE41	16.359	1	16.359
RUNX2	16.0315	1	16.0315
MT3	15.8085	1	15.8085
UNC5B	15.7366	1	15.7366
HSPA1B	15.7132	1	15.7132
SNCAIP	15.3123	1	15.3123
DUOX1	15.189	1	15.189
HTR2C	15.0026	1	15.0026
AATF	14.952	1	14.952
ANKRD18A	14.9275	1	14.9275
HHIP	14.7637	1	14.7637
PHLDB1	14.4125	1	14.4125
BRINP3	14.4101	1	14.4101
NELL1	14.3072	1	14.3072
SLCO3A1	14.2314	1	14.2314
BCAN	13.5896	1	13.5896
RAB33A	13.4776	1	13.4776
IL17D	13.3223	1	13.3223
WSCD1	13.3143	1	13.3143
GRIN2D	13.214	1	13.214
CLSTN2	13.1669	1	13.1669
MMD2	13.0137	1	13.0137
RAMP1	12.7015	1	12.7015
ADAP2	12.6481	1	12.6481
FRMPD1	12.5693	1	12.5693
TTLL9	12.2293	1	12.2293
KCNK2	11.947	1	11.947
FEZ1	11.7681	1	11.7681
SLC6A11	11.295	1	11.295
GABRA2	11.2236	1	11.2236
PTHLH	10.9666	1	10.9666
COL4A5	10.8956	1	10.8956
DLX1	10.8808	1	10.8808
IL1RAPL2	10.6194	1	10.6194
WNT5B	10.5498	1	10.5498
RYR3	10.5283	1	10.5283
DACH1	10.2509	1	10.2509
PARD3B	10.179	1	10.179
GNA14	9.98386	1	9.98386
TTYH1	9.72787	1	9.72787
MAPK4	9.70946	1	9.70946
ATF3	9.60691	1	9.60691
CHN2	9.33024	1	9.33024
DPYSL5	9.32589	1	9.32589
STK32B	9.29918	1	9.29918
AMER2	9.00636	1	9.00636
CNTNAP5	8.92022	1	8.92022
ADAMTS18	8.91833	1	8.91833
KCNK13	8.88295	1	8.88295
POLR3GL	8.71067	1	8.71067
DUSP15	8.60804	1	8.60804
NDUFA4L2	8.55092	1	8.55092
LHX2	8.5257	1	8.5257
PRKCH	8.47894	1	8.47894
TRIM67	8.08777	1	8.08777
DCHS2	8.00886	1	8.00886
RNPEPL1	7.80968	1	7.80968
BMP6	7.75824	1	7.75824
SLC1A2	7.71567	1	7.71567
ZFHX3	7.60431	1	7.60431
RGS9	7.51963	1	7.51963
RGS20	7.45339	1	7.45339
COL25A1	7.39879	1	7.39879
SLC22A3	7.1306	1	7.1306
LRP2	7.12453	1	7.12453
CNTN2	7.11837	1	7.11837
ASCL1	7.11697	1	7.11697
EPHB1	6.93722	1	6.93722
WRAP73	6.90527	1	6.90527
FLI1	6.89785	1	6.89785
NFIC	6.82252	1	6.82252
EPB41L4A	6.72971	1	6.72971
SLC35G1	6.65264	1	6.65264
TMEM163	6.51035	1	6.51035
METRNL	6.41645	1	6.41645
PLLP	6.30899	1	6.30899
TRIM28	6.05201	1	6.05201
EBF1	5.96932	1	5.96932
`HLA-C`	5.93771	1	5.93771
GHR	5.88359	1	5.88359
SNTB1	5.87759	1	5.87759
RAB40B	5.77522	1	5.77522
FBN2	5.65813	1	5.65813
RCSD1	5.62653	1	5.62653
CALCR	5.57592	1	5.57592
PMP22	5.5497	1	5.5497
SPON1	5.46675	1	5.46675
CPM	5.37378	1	5.37378
PADI2	5.37006	1	5.37006
ASIC1	5.23788	1	5.23788
RARRES2	5.22305	1	5.22305
NRXN1	5.16084	1	5.16084
FAM78A	5.13358	1	5.13358
CDH23	5.0269	1	5.0269
COLGALT2	4.99215	1	4.99215
CADM4	4.92748	1	4.92748
ADAM15	4.89058	1	4.89058
HS3ST3B1	4.88483	1	4.88483
KLHL13	4.87401	1	4.87401
OLFML2B	4.79472	1	4.79472
LEF1	4.77335	1	4.77335
PAX6	4.75905	1	4.75905
GKAP1	4.75852	1	4.75852
MEIS1	4.70915	1	4.70915
HR	4.70577	1	4.70577
DCLK2	4.59057	1	4.59057
SLC40A1	4.58106	1	4.58106
NBPF11	4.55388	1	4.55388
HEY1	4.35258	1	4.35258
HBA2	4.29544	1	4.29544
COLEC12	4.25792	1	4.25792
CDKN2C	4.19807	1	4.19807
POU3F2	4.176	1	4.176
SEMA3B	4.07678	1	4.07678
SFRP4	4.06529	1	4.06529
MT1A	3.75016	1	3.75016
HBA1	3.71398	1	3.71398
CNTFR	3.60037	1	3.60037
LONRF3	3.59692	1	3.59692
PRUNE2	3.58796	1	3.58796
ADARB2	3.58721	1	3.58721
GSN	3.56431	1	3.56431
DRD4	3.49685	1	3.49685
CBX4	3.32718	1	3.32718
SFRP1	3.31161	1	3.31161
ECEL1	3.25076	1	3.25076
PSD2	3.22785	1	3.22785
DPF3	3.15397	1	3.15397
LMOD1	3.1421	1	3.1421
TBXAS1	3.1357	1	3.1357
OAF	3.06595	1	3.06595
EYA4	3.01187	1	3.01187
PENK	2.97034	1	2.97034
COL8A1	2.89494	1	2.89494
NTNG2	2.86466	1	2.86466
NPR3	2.76634	1	2.76634
MAL	2.73508	1	2.73508
SRD5A2	2.71793	1	2.71793
ITGA4	2.7112	1	2.7112
HSPA1L	2.69497	1	2.69497
EFNA1	2.68359	1	2.68359
FZD1	2.66854	1	2.66854
CHRDL1	2.62725	1	2.62725
NDRG1	2.54976	1	2.54976
ESAM	2.53791	1	2.53791
ARL5C	2.51272	1	2.51272
ZFPM1	2.50222	1	2.50222
TAP1	2.4902	1	2.4902
SYT6	2.44412	1	2.44412
THBS2	2.4062	1	2.4062
LGR5	2.31888	1	2.31888
PGR	2.29943	1	2.29943
CLEC14A	2.29057	1	2.29057
TLL1	2.23851	1	2.23851
LAMP5	2.22425	1	2.22425
VAX2	2.19771	1	2.19771
MLPH	2.17468	1	2.17468
LPL	2.12281	1	2.12281
KLF4	2.07965	1	2.07965
TPPP3	2.06348	1	2.06348
HES5	2.03272	1	2.03272
ELOVL2	2.0231	1	2.0231
CHAD	2.01019	1	2.01019
GLIPR2	2.00922	1	2.00922
CHODL	1.97886	1	1.97886
OLIG2	1.97343	1	1.97343
ZIC1	1.95024	1	1.95024
SOX9	1.94703	1	1.94703
ROBO3	1.92025	1	1.92025
RBP7	1.89326	1	1.89326
KLHL1	1.86762	1	1.86762
BTG2	1.75598	1	1.75598
COL27A1	1.75116	1	1.75116
SLC30A10	1.70334	1	1.70334
SHC4	1.70087	1	1.70087
NR2F2	1.68474	1	1.68474
ENTPD2	1.65874	1	1.65874
ABTB2	1.63753	1	1.63753
LAYN	1.62739	1	1.62739
CXCL16	1.57518	1	1.57518
CLCN5	1.57217	1	1.57217
`NKX3-1`	1.5294	1	1.5294
FAM89A	1.51423	1	1.51423
SOX8	1.4649	1	1.4649
FAM167A	1.46468	1	1.46468
PTGDR	1.44879	1	1.44879
KCNA5	1.43217	1	1.43217
PODN	1.39156	1	1.39156
CXCL14	1.3539	1	1.3539
SMOC2	1.32917	1	1.32917
SCIN	1.30209	1	1.30209
GAB3	1.28373	1	1.28373
TTPA	1.28211	1	1.28211
IL10RA	1.27782	1	1.27782
CYP2J2	1.25283	1	1.25283
LGALS3	1.19771	1	1.19771
ACAN	1.17832	1	1.17832
RAB6C	1.15745	1	1.15745
RGS10	1.15105	1	1.15105
CD38	1.13705	1	1.13705
CBX8	1.11166	1	1.11166
TNFRSF1B	1.10528	1	1.10528
HTRA3	1.09925	1	1.09925
ITIH5	1.08956	1	1.08956
ZIC4	1.08608	1	1.08608
ZACN	1.08139	1	1.08139
TBX5	1.07392	1	1.07392
VASH1	1.0715	1	1.0715
MSX1	1.05653	1	1.05653
PGM5	1.05084	1	1.05084
SLFN11	1.02183	1	1.02183
EPAS1	1.00522	1	1.00522
FZD2	0.989828	1	0.989828
NGF	0.986974	1	0.986974
DUOX2	0.984333	1	0.984333
GATA2	0.95592	1	0.95592
TAL1	0.951167	1	0.951167
TMEM88	0.933388	1	0.933388
SLC9A2	0.929289	1	0.929289
KCNJ10	0.926197	1	0.926197
DLL4	0.909715	1	0.909715
TGFA	0.892075	1	0.892075
ATOH8	0.873044	1	0.873044
HEYL	0.867887	1	0.867887
LMO1	0.853541	1	0.853541
TRADD	0.851795	1	0.851795
NR4A3	0.838656	1	0.838656
GCC1	0.800629	1	0.800629
FEV	0.770698	1	0.770698
FZD10	0.75345	1	0.75345
SFTPC	0.717687	1	0.717687
TBX2	0.698305	1	0.698305
NOTUM	0.693431	1	0.693431
VSX1	0.665641	1	0.665641
DUOXA1	0.649384	1	0.649384
TRH	0.63568	1	0.63568
TMEM255B	0.635449	1	0.635449
RGCC	0.630006	1	0.630006
GPR62	0.613011	1	0.613011
CSF1	0.589958	1	0.589958
KY	0.588865	1	0.588865
RXRG	0.565411	1	0.565411
CD34	0.563624	1	0.563624
STC2	0.52232	1	0.52232
FGF20	0.507935	1	0.507935
ONECUT1	0.500183	1	0.500183
IL17RB	0.495317	1	0.495317
TBX21	0.494573	1	0.494573
FOXL1	0.454723	1	0.454723
HLX	0.448522	1	0.448522
HOXC4	0.447674	1	0.447674
ZMYND15	0.436897	1	0.436897
TMEM30B	0.42619	1	0.42619
DNAJC22	0.423734	1	0.423734
`HLA-F`	0.392869	1	0.392869
GDNF	0.388745	1	0.388745
`NKX6-2`	0.387317	1	0.387317
FOXF2	0.363244	1	0.363244
`NKX6-1`	0.349115	1	0.349115
AQP5	0.33877	1	0.33877
CH25H	0.330883	1	0.330883
COL9A2	0.321654	1	0.321654
ASCL4	0.321559	1	0.321559
NCCRP1	0.307181	1	0.307181
NPR1	0.303582	1	0.303582
GDF6	0.301802	1	0.301802
GIMAP5	0.299738	1	0.299738
HES7	0.297161	1	0.297161
ALX3	0.292591	1	0.292591
PRR18	0.288694	1	0.288694
FOXC1	0.282054	1	0.282054
CRIP1	0.275879	1	0.275879
FRAT1	0.275483	1	0.275483
ZNF503	0.27213	1	0.27213
GJB2	0.271497	1	0.271497
FOXL2	0.268512	1	0.268512
THBD	0.250545	1	0.250545
FOXJ1	0.235734	1	0.235734
FGF3	0.232358	1	0.232358
ETV7	0.228498	1	0.228498
PTF1A	0.204531	1	0.204531
UCN	0.204316	1	0.204316
`NKX2-2`	0.201368	1	0.201368
TBX3	0.200534	1	0.200534
MT1M	0.187874	1	0.187874
GRHL3	0.168233	1	0.168233
PDGFRA	0.164853	1	0.164853
HIC1	0.161651	1	0.161651
C17orf82	0.155447	1	0.155447
SAMD11	0.147098	1	0.147098
OTX1	0.132617	1	0.132617
MMP2	0.131216	1	0.131216
GSX1	0.126129	1	0.126129
PAX9	0.11536	1	0.11536
NR2E1	0.0909609	1	0.0909609
PTGER4	0.085755	1	0.085755
DMRT2	0.0770751	1	0.0770751
POU3F4	0.073372	1	0.073372
NGFR	0.0648865	1	0.0648865
MAB21L1	0.0479904	1	0.0479904
AMELX	0	1	0
C11orf45	0	1	0
CALCA	0	1	0
DHH	0	1	0
EN2	0	1	0
EOMES	0	1	0
ESX1	0	1	0
FOXD2	0	1	0
FOXF1	0	1	0
FOXQ1	0	1	0
HHEX	0	1	0
HOXB2	0	1	0
HOXB3	0	1	0
HOXD1	0	1	0
MSX2	0	1	0
NEUROG3	0	1	0
OSR2	0	1	0
POU4F1	0	1	0
RIMBP3C	0	1	0
SHOX2	0	1	0
SIX1	0	1	0
SIX3	0	1	0
SOX17	0	1	0
TACSTD2	0	1	0
TSLP	0	1	0
USH1G	0	1	0

## Sheet: L2_3_count_score
Symbol	Overall	Count	Average importance
GALNTL6	200	2	100
CCK	3591.79	36	99.772
CAMK2N1	1778.55	19	93.608
CNTNAP2	2371.55	27	87.8353
RPS15	1399.18	16	87.4485
SLC17A7	1510.13	18	83.8961
MGAT4C	165.115	2	82.5575
HSPB1	2213.81	27	81.9929
CIRBP	869.074	11	79.0067
BRINP3	1096.64	14	78.3315
CSMD3	609.73	8	76.2162
GPM6A	1783.92	24	74.3299
PRNP	3412.39	47	72.6041
MEG3	70.3004	1	70.3004
PEBP1	698.852	10	69.8852
TMSB4X	1110.57	16	69.4106
SNRNP70	414.692	6	69.1153
CELF2	276.326	4	69.0816
TUBB4A	1308.05	19	68.8448
KAZN	334.724	5	66.9449
ENC1	1184.78	18	65.8212
NRXN1	2289.35	35	65.4099
RFX3	513.669	8	64.2086
HS6ST3	125.984	2	62.9918
RPL8	970.405	16	60.6503
CFL1	1510.84	25	60.4335
NPTXR	179.805	3	59.9349
CSMD1	176.262	3	58.7541
NECAB1	115.356	2	57.6781
KHDRBS3	230.6	4	57.6501
JUND	687.706	12	57.3088
CACNA2D1	515.568	9	57.2854
EIF1	228.054	4	57.0135
CXXC5	169.759	3	56.5863
RPL13	602.743	11	54.7948
NLGN1	2024.75	37	54.7229
ROBO2	1193.78	22	54.2629
HSPA8	1347.26	25	53.8905
NKTR	107.384	2	53.692
TMSB10	477.55	9	53.0611
FMNL2	211.515	4	52.8787
CKB	564.795	11	51.345
CALD1	204.332	4	51.0829
SIK3	254.345	5	50.8691
PDZRN4	50.4137	1	50.4137
CNTN4	703.924	14	50.2803
SV2C	451.376	9	50.1529
HSPA1A	1644.78	33	49.8417
NRG3	888.399	18	49.3555
MBNL1	97.9209	2	48.9605
GABRB1	928.129	19	48.8489
LMO3	437.392	9	48.5991
TRPS1	242.061	5	48.4122
LDLRAD4	626.174	13	48.1672
SLC39A11	144.247	3	48.0823
RALYL	95.7823	2	47.8912
RPS27A	1188.09	25	47.5235
SLC35F1	47.3027	1	47.3027
ELMO1	378.074	8	47.2593
KCND2	896.331	19	47.1753
STMN1	846.137	18	47.0076
GABARAPL2	375.602	8	46.9503
CLIP2	140.846	3	46.9488
RPL37A	646.749	14	46.1964
GLIS3	92.3207	2	46.1604
MMP16	230.751	5	46.1501
RYR3	367.969	8	45.9962
SORBS1	919.604	20	45.9802
SON	413.024	9	45.8916
CAPZB	320.115	7	45.7307
ALDOA	502.318	11	45.6653
NR3C2	181.982	4	45.4956
ERBB4	1363.02	30	45.4341
SRP14	227.149	5	45.4297
GRM7	678.072	15	45.2048
EDIL3	90.3803	2	45.1901
ZNF331	90.1919	2	45.0959
GRID2	1261.76	28	45.0629
CNTN5	270.132	6	45.022
GNG7	178.857	4	44.7143
RPL37	489.519	11	44.5017
XIST	44.3105	1	44.3105
ZNF804A	696.049	16	43.5031
PCDH9	391.195	9	43.4661
UNC5D	563.841	13	43.3724
SYT1	1374.03	32	42.9383
THSD7A	128.35	3	42.7832
RANBP17	128.1	3	42.6999
PCDH7	297.915	7	42.5593
FAM13C	42.4585	1	42.4585
CDH12	297.076	7	42.4394
TSC2	842.527	20	42.1263
CADM1	462.562	11	42.0511
EPHA6	461.681	11	41.971
ZFPM2	250.97	6	41.8283
TUBB2A	584.922	14	41.7802
PTPRD	710.081	17	41.7695
CLASRP	82.6284	2	41.3142
TPPP	288.652	7	41.2361
PACS2	122.622	3	40.8742
COL16A1	448.421	11	40.7655
GPC6	566.948	14	40.4963
INTS6	40.3857	1	40.3857
TENM3	564.796	14	40.3426
PTMA	80.3295	2	40.1647
PCDH11Y	80.0638	2	40.0319
RPL18	549.724	14	39.266
LRRTM4	196.228	5	39.2456
CNR1	1058.1	27	39.1889
KIRREL3	625.28	16	39.08
NKAIN2	39.0562	1	39.0562
LINGO2	155.955	4	38.9886
RPS6	734.119	19	38.6379
TESK2	115.626	3	38.542
UBB	1346.84	35	38.4812
SORCS3	422.795	11	38.4359
NPAS3	114.916	3	38.3054
MEF2A	612.335	16	38.271
PPDPF	152.163	4	38.0407
CUTA	75.9552	2	37.9776
KIF26B	75.9028	2	37.9514
NR6A1	187.548	5	37.5096
NLGN4Y	449.446	12	37.4539
GRIA4	524.074	14	37.4339
NCAM2	374.187	10	37.4187
PKP4	522.532	14	37.3237
NRXN3	518.839	14	37.0599
SRRM2	110.755	3	36.9185
IFI27L2	36.8809	1	36.8809
SAT1	291.175	8	36.3968
ZEB2	969.269	27	35.8989
LGALS1	572.1	16	35.7563
GNAS	712.506	20	35.6253
MFAP3L	70.7702	2	35.3851
PSRC1	528.674	15	35.2449
NRGN	669.497	19	35.2367
RGS12	351.31	10	35.131
SS18	140.44	4	35.11
IQCK	35.0852	1	35.0852
SPARCL1	104.778	3	34.9258
DNM2	1388.31	40	34.7077
TMEFF2	485.51	14	34.6793
DOCK4	381.005	11	34.6368
KCNC2	692.699	20	34.635
FNBP1	69.2209	2	34.6104
ACAP3	484.349	14	34.5964
ARPP19	414.457	12	34.5381
PLA2G4C	34.5061	1	34.5061
USP32	68.8263	2	34.4131
PHF10	68.6448	2	34.3224
RPL31	514.834	15	34.3223
NAV1	274.322	8	34.2902
FUS	548.619	16	34.2887
ILKAP	68.5542	2	34.2771
PRKCA	1056.32	31	34.0747
TUBA1A	471.17	14	33.655
HIP1	672.864	20	33.6432
RPS9	605.431	18	33.6351
LSAMP	66.7754	2	33.3877
NFIB	500.539	15	33.3693
EDF1	132.783	4	33.1958
DCC	762.788	23	33.1647
PCP4	198.149	6	33.0248
DDX5	362.29	11	32.9355
CHRM3	460.741	14	32.9101
NFIA	163.659	5	32.7318
IGFBP5	523.345	16	32.709
LSM7	64.8992	2	32.4496
ATP1B1	713.092	22	32.4133
AKAP12	711.891	22	32.3587
FRMD4A	161.596	5	32.3193
PTPRK	742.865	23	32.2985
BPTF	64.5864	2	32.2932
RPS24	385.093	12	32.0911
AGAP1	158.74	5	31.748
TMEM151A	31.594	1	31.594
CREB5	63.0891	2	31.5446
RPL38	594.961	19	31.3137
DPYD	62.6255	2	31.3127
SEMA6D	655.376	21	31.2084
ITM2C	466.902	15	31.1268
FGF12	311.244	10	31.1244
SUMF1	31.0058	1	31.0058
COL21A1	30.9687	1	30.9687
KLF12	61.8973	2	30.9487
DCLK2	246.869	8	30.8586
SNCG	308.249	10	30.8249
PNPLA7	30.7852	1	30.7852
ZNF83	30.7136	1	30.7136
KLHL4	30.6858	1	30.6858
HSPH1	152.98	5	30.5961
MYO6	366.676	12	30.5564
PLP1	274.829	9	30.5366
PPP2R2B	213.52	7	30.5028
ZMIZ1	243.809	8	30.4761
PID1	394.963	13	30.3818
HSPA1B	877.764	29	30.2677
PCBP1	151.335	5	30.2669
GAK	483.112	16	30.1945
NRG1	995.375	33	30.1629
APBB2	541.848	18	30.1026
FAT3	30.0978	1	30.0978
SVIL	269.603	9	29.9558
CHN1	568.366	19	29.914
TF	627.991	21	29.9043
XYLT1	59.6265	2	29.8133
RABAC1	208.649	7	29.807
KAT2A	684.823	23	29.7749
HSD17B12	148.856	5	29.7711
PFDN5	59.3497	2	29.6749
FUT9	89.0178	3	29.6726
UPF3B	326.24	11	29.6582
LRCH3	29.431	1	29.431
CAST	205.881	7	29.4115
PLEKHA7	146.458	5	29.2917
TPD52L2	58.472	2	29.236
ACAT2	29.1551	1	29.1551
WWOX	262.162	9	29.1291
CACNB2	407.721	14	29.1229
PIK3C2A	377.863	13	29.0664
TALDO1	116.179	4	29.0446
ZKSCAN1	58.0397	2	29.0199
GRID1	289.693	10	28.9693
RPLP2	374.775	13	28.8289
NCOR2	230.354	8	28.7942
HMGN3	143.744	5	28.7489
PLCL1	258.073	9	28.6748
SDK1	372.221	13	28.6324
CAMK2D	400.756	14	28.6254
SNX29	28.62	1	28.62
COL11A1	85.761	3	28.587
RPS18	428.053	15	28.5368
GNAO1	569.329	20	28.4664
SRSF2	227.696	8	28.4619
TPT1	170.341	6	28.3901
GABRA2	454.056	16	28.3785
SLC24A2	226.191	8	28.2738
IRS2	705.124	25	28.205
SRRM1	84.2276	3	28.0759
KCNAB1	475.136	17	27.9492
MYO1D	334.564	12	27.8803
DSCAML1	473.837	17	27.8728
ZNF75A	27.814	1	27.814
LHPP	110.835	4	27.7087
INVS	55.3238	2	27.6619
EEF1A1	387.253	14	27.661
IL1RAPL1	745.727	27	27.6195
LAMTOR4	330.046	12	27.5038
AKAP13	439.682	16	27.4801
BCAS2	54.7875	2	27.3937
BBX	54.7443	2	27.3722
DSE	136.812	5	27.3624
CDK5RAP3	491.857	18	27.3254
PLXDC2	54.6266	2	27.3133
SLIT2	867.169	32	27.099
NAV2	189.264	7	27.0377
NOVA1	161.946	6	26.991
COLGALT2	53.9412	2	26.9706
LGI4	161.499	6	26.9166
KLHL32	26.7906	1	26.7906
GRIK1	267.514	10	26.7514
UBXN1	320.833	12	26.7361
URM1	53.4533	2	26.7267
HMGCS1	186.935	7	26.705
SPSB3	80.0669	3	26.689
RNF213	106.716	4	26.679
AGPAT4	106.713	4	26.6784
SERINC5	106.481	4	26.6202
STARD3	132.955	5	26.5909
ANKRD12	26.5317	1	26.5317
LUZP2	26.4954	1	26.4954
RUNX1	395.77	15	26.3847
`NUTM2A-AS1`	26.2868	1	26.2868
GRIP1	656.914	25	26.2766
VPS28	235.236	9	26.1373
PSME4	417.414	16	26.0884
TTF1	52.1108	2	26.0554
TCEAL4	26.0383	1	26.0383
ESRRG	155.263	6	25.8771
MT3	928.574	36	25.7937
PHYHIPL	25.7757	1	25.7757
PCGF5	51.4523	2	25.7262
COL5A2	205.648	8	25.706
PCSK5	255.909	10	25.5909
PAM	357.324	14	25.5232
PCDH15	152.925	6	25.4875
TTC28	101.36	4	25.3399
BACH2	75.9412	3	25.3137
ZFAND5	126.357	5	25.2713
CDH10	328.444	13	25.2649
SLC4A7	277.442	11	25.222
DLEU2	25.1434	1	25.1434
CDH9	276.489	11	25.1354
GNAI1	375.766	15	25.0511
ANKRD28	75.1531	3	25.051
ACTB	823.849	33	24.9651
ITGB8	299.534	12	24.9611
UPF3A	249.456	10	24.9456
ASTN2	124.482	5	24.8965
SERPINH1	123.795	5	24.759
APLP1	197.145	8	24.6432
DNAJC6	73.9277	3	24.6426
C19orf53	24.5331	1	24.5331
CDC14B	220.531	9	24.5034
HSP90AA1	1002.57	41	24.4528
LRRC4C	440.128	18	24.4516
DACH1	243.865	10	24.3865
RPS23	267.778	11	24.3434
S100A6	266.102	11	24.1911
SF1	169.129	7	24.1613
PPM1B	96.4635	4	24.1159
UBA1	168.19	7	24.0271
ABCB1	288.061	12	24.0051
ALCAM	599.656	25	23.9862
LRP1	1126.86	47	23.9757
ZNF135	71.9051	3	23.9684
RAMP1	286.355	12	23.8629
FOSB	166.708	7	23.8155
PHYKPL	47.3205	2	23.6603
CYSTM1	117.888	5	23.5775
RAB40B	164.663	7	23.5233
ATP2B4	610.693	26	23.4882
USP53	117.152	5	23.4304
TBC1D22A	187.374	8	23.4217
RPS29	280.185	12	23.3487
RPL28	373.535	16	23.346
RALGDS	93.2363	4	23.3091
SPPL2B	69.6873	3	23.2291
ANKZF1	92.7268	4	23.1817
ASRGL1	46.3077	2	23.1539
TOX3	185.02	8	23.1275
`IQCJ-SCHIP1`	69.2478	3	23.0826
MYLK	207.485	9	23.0539
L3MBTL4	46.0666	2	23.0333
DNM3	598.277	26	23.0106
IL1RAPL2	92.0407	4	23.0102
PCDH17	275.842	12	22.9868
RPL35	251.92	11	22.9018
CBLN2	114.484	5	22.8969
HDAC9	320.488	14	22.892
CDH13	434.143	19	22.8496
ABHD3	45.6635	2	22.8317
IFRD1	296.334	13	22.795
ARHGAP22	182.338	8	22.7922
RPS4X	410.057	18	22.781
PDZD2	113.833	5	22.7667
RPL24	523.441	23	22.7583
ELOVL5	204.443	9	22.7159
TSHZ1	22.6987	1	22.6987
NFIC	136.163	6	22.6939
SLC20A2	113.313	5	22.6627
KCTD8	135.84	6	22.6401
ANKRD37	22.6303	1	22.6303
PDE1A	90.3391	4	22.5848
FGF14	135.354	6	22.559
TMC7	67.6122	3	22.5374
C8orf34	22.5168	1	22.5168
NCKAP5	22.462	1	22.462
SRGAP2	628.094	28	22.4319
RYBP	201.616	9	22.4018
POU6F2	44.7974	2	22.3987
KCNQ5	89.5545	4	22.3886
STMN4	178.974	8	22.3718
NLGN4X	424.996	19	22.3682
RPL32	245.544	11	22.3221
ARAP2	111.544	5	22.3087
HPCAL1	22.2841	1	22.2841
RNH1	133.402	6	22.2337
ASPSCR1	111.045	5	22.2089
TMBIM6	243.429	11	22.1299
MOB3B	66.3885	3	22.1295
CLU	684.813	31	22.0907
HNRNPM	132.533	6	22.0889
UBL3	88.0892	4	22.0223
FEM1C	21.964	1	21.964
TRPM3	87.8306	4	21.9576
GRIK4	197.545	9	21.9494
FDFT1	43.8346	2	21.9173
FAM182B	43.7067	2	21.8534
TIMP3	327.484	15	21.8322
SHROOM3	109.152	5	21.8304
SAFB2	65.3887	3	21.7962
CRYAB	457.66	21	21.7933
PER1	304.434	14	21.7453
TECPR2	21.7416	1	21.7416
PRPF4B	65.0945	3	21.6982
PTPRG	259.396	12	21.6163
LDLRAD3	21.5882	1	21.5882
PFKFB3	107.801	5	21.5601
GRM8	64.6314	3	21.5438
SORCS1	42.9764	2	21.4882
PITPNC1	21.4532	1	21.4532
MICALL2	385.378	18	21.4099
SREBF2	277.824	13	21.371
POLR2L	128.189	6	21.3648
NSMF	597.663	28	21.3451
HP1BP3	106.655	5	21.3309
PIK3C2B	85.2736	4	21.3184
BMPR1B	532.442	25	21.2977
CPEB2	254.89	12	21.2408
CDK5RAP2	382.288	18	21.2382
TFRC	275.502	13	21.1925
NR4A1	275.348	13	21.1806
UNC5C	401.573	19	21.1354
MARCKS	168.764	8	21.0955
ARIH2	147.577	7	21.0825
LEKR1	21.0814	1	21.0814
STRIP2	84.3035	4	21.0759
RPS25	252.472	12	21.0394
LIMS2	252.198	12	21.0165
NPC1	294.05	14	21.0036
RPS28	272.184	13	20.9373
CTTNBP2	145.943	7	20.849
TTYH1	187.616	9	20.8462
KIAA1217	41.6818	2	20.8409
ARHGEF4	124.826	6	20.8043
PNRC1	20.7619	1	20.7619
ZFX	41.5203	2	20.7602
CEP350	41.5203	2	20.7601
ATF4	435.03	21	20.7157
LAMA2	455.739	22	20.7154
CTSF	62.0288	3	20.6763
MAN2B1	124.044	6	20.6739
GALNT13	41.3452	2	20.6726
KCNIP4	123.785	6	20.6309
TNRC18	20.6189	1	20.6189
SPG11	287.61	14	20.5436
LRRC75A	20.535	1	20.535
ATF7IP	123.153	6	20.5255
ANXA4	102.506	5	20.5012
HNRNPK	305.764	15	20.3843
STK19	61.1472	3	20.3824
UBC	468.124	23	20.3532
RPS4Y1	203.345	10	20.3345
GPM6B	284.56	14	20.3257
MAPK12	223.302	11	20.3002
SPATA6	60.7958	3	20.2653
LMF1	162.075	8	20.2594
NRP1	810.092	40	20.2523
OPHN1	566.804	28	20.243
PXK	60.6428	3	20.2143
SST	282.898	14	20.207
PRUNE2	40.3595	2	20.1798
ST3GAL5	100.756	5	20.1511
TNK2	241.631	12	20.1359
DDX39A	160.88	8	20.11
SNTG1	60.3215	3	20.1072
ANO4	20.1012	1	20.1012
GRIK2	501.729	25	20.0691
REL	100.22	5	20.0439
TAOK3	280.156	14	20.0112
COBL	420.21	21	20.01
STAG1	139.991	7	19.9987
TAZ	119.721	6	19.9536
PPIA	179.562	9	19.9514
EIF2S2	159.169	8	19.8961
EML2	159.047	8	19.8809
GIPC1	476.437	24	19.8515
RPL29	237.988	12	19.8323
RPS19	475.954	24	19.8314
CNTNAP5	19.7709	1	19.7709
RPL11	355.73	18	19.7628
NRDE2	19.7609	1	19.7609
APC2	256.747	13	19.7497
RPLP1	353.767	18	19.6537
HNRNPU	549.323	28	19.6187
HNRNPA2B1	176.236	9	19.5817
RAB33A	78.2554	4	19.5638
ELL2	39.0378	2	19.5189
TSPAN7	39.0283	2	19.5142
TPTEP1	19.5116	1	19.5116
RPL41	214.592	11	19.5084
ABLIM1	155.922	8	19.4902
AASDH	97.4407	5	19.4881
PKD2	525.737	27	19.4717
RPS12	214.156	11	19.4688
DIAPH2	77.794	4	19.4485
CTNNA1	523.664	27	19.395
UST	251.932	13	19.3794
QKI	193.535	10	19.3535
POC1B	57.9405	3	19.3135
NEDD9	385.73	20	19.2865
TAB2	134.949	7	19.2785
TGFB1	785.677	41	19.1629
SRCIN1	535.881	28	19.1386
MGAT5	172.209	9	19.1343
KIAA0930	19.1037	1	19.1037
ACVR1C	266.836	14	19.0597
NELL1	152.407	8	19.0508
PEX5L	95.0592	5	19.0118
CA1	18.9801	1	18.9801
TEX264	94.7513	5	18.9503
C1orf21	56.8018	3	18.9339
ZNF644	37.782	2	18.891
ZFYVE16	75.484	4	18.871
PRMT1	415.111	22	18.8687
EGR1	320.663	17	18.8625
COMMD10	18.8287	1	18.8287
ATP8A1	263.568	14	18.8263
WWTR1	263.2	14	18.8
PEX16	93.8308	5	18.7662
PDE4B	299.726	16	18.7329
RAB31	242.753	13	18.6733
TMEM47	55.9174	3	18.6391
IFNAR2	37.1862	2	18.5931
FGF1	315.866	17	18.5804
TUBA1B	111.455	6	18.5758
SIRT2	611.819	33	18.54
TEAD1	74.1059	4	18.5265
DENND5A	221.87	12	18.4892
OS9	166.062	9	18.4514
ROGDI	258.308	14	18.4506
CYTH1	147.517	8	18.4397
FRMD5	147.419	8	18.4274
SCG2	165.775	9	18.4195
CHD4	91.9328	5	18.3866
PTPRZ1	330.688	18	18.3715
TTYH3	36.7183	2	18.3592
TSHZ2	36.7078	2	18.3539
LCORL	54.9961	3	18.332
B3GAT2	36.6421	2	18.3211
OGFRL1	18.2912	1	18.2912
RPL27A	182.703	10	18.2703
NONO	146.11	8	18.2638
MYO9B	200.877	11	18.2615
RPL36	182.525	10	18.2525
RTCB	36.4745	2	18.2372
RPS8	218.498	12	18.2082
SYAP1	345.887	19	18.2046
SQSTM1	291.255	16	18.2035
PTGDS	72.6421	4	18.1605
AGTPBP1	72.581	4	18.1452
DMAP1	54.3701	3	18.1234
FRMD4B	90.3996	5	18.0799
MXI1	72.2704	4	18.0676
PALLD	270.568	15	18.0379
SEZ6L	108.219	6	18.0364
PDE7B	54.1049	3	18.035
SEL1L	144.279	8	18.0348
NCAN	161.976	9	17.9973
SQLE	35.9618	2	17.9809
VASH1	125.866	7	17.9809
ETV1	197.63	11	17.9663
MBNL2	35.9068	2	17.9534
ZMAT3	53.8095	3	17.9365
DNPH1	53.8042	3	17.9347
DDT	197.044	11	17.9131
C1orf61	17.7938	1	17.7938
RPS17	248.836	14	17.774
RPS20	195.464	11	17.7695
MAT2A	88.7561	5	17.7512
RPL10	301.623	17	17.7425
CSTB	141.723	8	17.7154
DDX18	88.5357	5	17.7071
CREM	53.0502	3	17.6834
PTPRT	212.054	12	17.6712
MAU2	88.1598	5	17.632
TMEM219	17.6234	1	17.6234
EPHB1	563.462	32	17.6082
LAMTOR1	299.251	17	17.603
ABCA2	351.423	20	17.5712
IQGAP1	632.287	36	17.5635
KLHL24	193.119	11	17.5563
CHD1	52.6579	3	17.5526
MSMO1	17.5184	1	17.5184
CD63	210.16	12	17.5133
SLC12A2	122.044	7	17.4348
EIF3G	104.461	6	17.4101
HDAC7	156.488	9	17.3876
EVI5L	139.056	8	17.3821
ARL4A	69.2826	4	17.3207
ASAP2	69.2608	4	17.3152
ST6GALNAC3	51.797	3	17.2657
DPP10	103.433	6	17.2388
FTL	103.374	6	17.2291
LRRK2	861.125	50	17.2225
SH3D19	103.093	6	17.1821
NTNG1	223.23	13	17.1716
ZNF32	51.4953	3	17.1651
TMEM179B	68.5813	4	17.1453
RNF220	17.121	1	17.121
ZFP36L1	375.642	22	17.0747
THAP7	34.1029	2	17.0514
TOM1L2	85.1734	5	17.0347
RPS6KB2	119.204	7	17.0291
EDA	102.079	6	17.0131
GRM3	204.154	12	17.0128
SPRED1	288.432	17	16.9666
UBE2G1	67.8414	4	16.9604
CTNNA3	50.8221	3	16.9407
CPM	67.7508	4	16.9377
GPR173	118.414	7	16.9163
SH3GLB2	33.7635	2	16.8817
RBCK1	118.163	7	16.8805
TET2	84.3492	5	16.8698
JUNB	185.525	11	16.8659
STX8	151.589	9	16.8432
SEL1L3	16.8428	1	16.8428
SGCZ	33.6584	2	16.8292
CECR2	67.2348	4	16.8087
OFD1	100.67	6	16.7783
SPOCK2	134.174	8	16.7718
REEP3	50.3037	3	16.7679
EPB41L2	134.091	8	16.7614
FAM107A	385.147	23	16.7455
LDLR	351.453	21	16.7358
ADARB2	66.9031	4	16.7258
SPAG9	334.307	20	16.7154
SH3GL3	217.18	13	16.7062
MAP3K5	317.248	19	16.6972
ANAPC16	66.7328	4	16.6832
ANKS1A	116.779	7	16.6828
MEIS2	200.139	12	16.6782
CADPS2	166.729	10	16.6729
CLCN7	66.6653	4	16.6663
EEF1D	166.59	10	16.659
KLF7	249.688	15	16.6459
TIMM23B	99.8607	6	16.6434
MAD1L1	116.372	7	16.6246
FOXO3	299.132	18	16.6185
NENF	116.217	7	16.6024
CAPS2	16.5898	1	16.5898
DENND2A	16.5832	1	16.5832
NSMCE2	99.1676	6	16.5279
DNAJA4	99.1473	6	16.5245
PSAP	330.172	20	16.5086
ATP13A1	49.4981	3	16.4994
APOE	841.218	51	16.4945
ADD1	296.8	18	16.4889
MCM3AP	32.9339	2	16.467
CRYBG3	32.9315	2	16.4658
RBPJ	279.888	17	16.464
CDC16	98.7577	6	16.4596
MIS18BP1	65.8283	4	16.4571
CLDN11	65.8171	4	16.4543
AMZ1	32.8825	2	16.4413
SORL1	508.31	31	16.3971
EPC1	81.8677	5	16.3735
KCNK13	65.4927	4	16.3732
CCS	32.7385	2	16.3692
CSGALNACT1	32.7253	2	16.3627
TRIM2	65.4079	4	16.352
CAMK2G	163.497	10	16.3497
BMP2K	81.7158	5	16.3432
DYNC1LI2	81.6723	5	16.3345
TTC23	16.3189	1	16.3189
HSPB8	97.7834	6	16.2972
SDC3	130.301	8	16.2876
SAP30BP	48.6261	3	16.2087
CCNL2	81.017	5	16.2034
ARFRP1	81.0089	5	16.2018
TOX	48.5777	3	16.1926
INF2	32.3535	2	16.1767
TMEM259	80.8416	5	16.1683
ATN1	32.3173	2	16.1586
TTLL3	64.5896	4	16.1474
RPL19	225.957	14	16.1398
SGMS1	112.78	7	16.1114
MYO18A	144.774	9	16.086
RBMX	112.095	7	16.0135
MAPK4	63.7788	4	15.9447
AP1B1	111.559	7	15.9369
THSD7B	31.8362	2	15.9181
UBL5	79.5664	5	15.9133
SLC1A2	238.557	15	15.9038
SYNPR	79.4896	5	15.8979
SOX9	539.095	34	15.8557
SRRT	95.1051	6	15.8509
PAMR1	15.8437	1	15.8437
ATM	411.216	26	15.816
MDGA2	31.611	2	15.8055
SLC4A4	110.634	7	15.8048
STXBP6	142.065	9	15.785
SFSWAP	63.1258	4	15.7815
SLC22A23	31.5557	2	15.7779
C6orf62	31.5416	2	15.7708
KCNT2	31.5373	2	15.7687
AATK	47.2367	3	15.7456
NCOA7	78.7149	5	15.743
ADAMTS9	125.685	8	15.7106
ACER3	93.833	6	15.6388
LAMTOR5	234.293	15	15.6195
DLEU1	15.6161	1	15.6161
WDR13	31.2037	2	15.6018
MYO1E	93.5897	6	15.5983
SYT17	233.486	15	15.5657
GPS2	186.691	12	15.5576
CTBP2	186.503	12	15.5419
DLGAP1	124.33	8	15.5412
NT5C2	31.0736	2	15.5368
PRPF38B	31.0376	2	15.5188
SLC16A9	46.5361	3	15.512
DSCAM	418.719	27	15.5081
ANAPC5	93.0253	6	15.5042
WWC1	170.52	11	15.5018
STXBP4	170.298	11	15.4816
GPBP1	30.9509	2	15.4754
MVB12B	61.8717	4	15.4679
EML4	30.929	2	15.4645
AK5	61.8469	4	15.4617
FKBP2	15.4587	1	15.4587
SRGAP2C	216.332	14	15.4523
DAZAP1	46.0841	3	15.3614
POLR2F	61.3807	4	15.3452
PBRM1	61.1309	4	15.2827
CHST1	45.8178	3	15.2726
PTPRM	228.711	15	15.2474
UNC13C	182.796	12	15.233
GAB1	304.256	20	15.2128
RPSA	197.51	13	15.1931
HSPA5	425.385	28	15.1923
BAZ1A	15.1736	1	15.1736
PFN1	257.555	17	15.1503
STX4	454.416	30	15.1472
RBFOX1	30.2865	2	15.1432
RPL30	272.528	18	15.1405
SNX6	181.509	12	15.1258
CA10	30.2398	2	15.1199
SLC38A10	30.2188	2	15.1094
NELFE	135.838	9	15.0931
MINK1	436.419	29	15.0489
CLSTN2	225.66	15	15.044
DIP2B	15.0394	1	15.0394
PRIM2	75.1594	5	15.0319
SOX6	150.285	10	15.0285
LSM2	30.0476	2	15.0238
GDI2	150.081	10	15.0081
RPL27	194.879	13	14.9907
ADCY8	463.438	31	14.9496
NASP	89.5125	6	14.9187
ZNF266	14.8818	1	14.8818
PSD3	133.883	9	14.8759
DTX1	118.848	8	14.856
COPE	74.2458	5	14.8492
PSEN1	816.413	55	14.8439
MAN2A1	89.0327	6	14.8388
`NR2F2-AS1`	14.8325	1	14.8325
MYL6	14.7883	1	14.7883
EHMT1	73.8621	5	14.7724
REPS1	14.748	1	14.748
FABP7	147.469	10	14.7469
SCN1A	206.35	14	14.7393
CXXC1	44.1673	3	14.7224
RFX4	88.278	6	14.713
EVA1C	29.3705	2	14.6853
MMD2	205.517	14	14.6798
HNRNPA3	73.2383	5	14.6477
POU3F2	277.751	19	14.6185
ZNF281	58.4363	4	14.6091
DGKG	87.5727	6	14.5954
ADD3	218.894	15	14.5929
PIGU	58.3703	4	14.5926
TMEM165	72.9392	5	14.5878
LIMS1	218.449	15	14.5633
PTBP1	116.408	8	14.551
ITCH	160.029	11	14.5481
DUSP7	116.226	8	14.5283
AFAP1	72.5959	5	14.5192
INTU	58.0145	4	14.5036
RBM19	43.4631	3	14.4877
HIP1R	333.119	23	14.4834
DAB1	362.036	25	14.4814
RPS13	217.171	15	14.4781
RPL23A	187.393	13	14.4148
ST3GAL1	43.2194	3	14.4065
ZSWIM8	172.858	12	14.4048
ACBD4	14.3909	1	14.3909
KIFC3	86.2961	6	14.3827
APRT	114.406	8	14.3008
ABI1	313.392	22	14.2451
MANBA	71.0818	5	14.2164
PIP4K2A	85.2482	6	14.208
MAN1A1	56.7247	4	14.1812
INSR	494.553	35	14.1301
FAU	42.3117	3	14.1039
ZHX3	70.4769	5	14.0954
CHST9	42.2849	3	14.095
RPS16	169.059	12	14.0882
DIP2A	28.1301	2	14.065
APIP	98.1477	7	14.0211
ERMARD	14.0187	1	14.0187
PRKG1	209.988	15	13.9992
ZBTB34	13.9728	1	13.9728
SIPA1L3	153.674	11	13.9704
ANP32A	41.8502	3	13.9501
B3GAT1	41.8367	3	13.9456
EFCAB14	13.9348	1	13.9348
NAP1L4	41.7771	3	13.9257
CFAP97	13.9248	1	13.9248
MYH14	125.221	9	13.9134
TENM2	278.228	20	13.9114
MAP4K5	125.141	9	13.9046
PPFIA1	152.591	11	13.8719
PTPRE	83.1904	6	13.8651
BTG1	179.515	13	13.8089
PIDD1	165.589	12	13.7991
PLEKHG1	41.377	3	13.7923
RORA	179.198	13	13.7844
DAD1	41.2609	3	13.7536
TM7SF2	41.2517	3	13.7506
UBXN2A	41.237	3	13.7457
SLC8A1	274.497	20	13.7248
PDZRN3	54.836	4	13.709
SYNJ2	68.536	5	13.7072
RHOBTB1	82.1822	6	13.697
ZNF496	27.3859	2	13.693
UBA52	341.801	25	13.672
STK10	204.477	15	13.6318
CTNNB1	667.568	49	13.6238
CDK19	81.592	6	13.5987
ATP10A	67.9862	5	13.5972
FCHO1	27.1692	2	13.5846
SOX5	94.9022	7	13.5575
TLE3	67.7444	5	13.5489
CTSB	94.8317	7	13.5474
DNAJB2	162.377	12	13.5314
WASH3P	108.174	8	13.5218
MAML2	67.5514	5	13.5103
CLK1	26.9987	2	13.4994
SZT2	134.874	10	13.4874
CRELD2	13.4807	1	13.4807
SLTM	13.4728	1	13.4728
ARRDC3	107.759	8	13.4699
SOGA1	40.3897	3	13.4632
ZNF385D	13.4595	1	13.4595
SYT11	335.259	25	13.4104
CEP164	66.824	5	13.3648
SNRPD2	53.4465	4	13.3616
B4GALNT4	13.3605	1	13.3605
BACH1	80.1497	6	13.3583
CIB1	547.567	41	13.3553
SP4	26.699	2	13.3495
SRSF6	146.841	11	13.3492
CANX	186.683	14	13.3345
ITFG2	26.6514	2	13.3257
FBXL7	106.529	8	13.3161
CCNL1	93.1803	7	13.3115
LAMA4	106.457	8	13.3071
B2M	345.734	26	13.2975
RPS3	451.955	34	13.2928
FCHSD2	119.36	9	13.2623
SHC2	106.08	8	13.2599
IFT27	106.02	8	13.2525
SDCBP	450.262	34	13.243
POLR2J	52.8016	4	13.2004
FGD6	131.893	10	13.1893
RPL23	329.338	25	13.1735
PRKX	105.287	8	13.1608
DTNA	105.234	8	13.1543
ST3GAL4	78.7397	6	13.1233
BSG	301.366	23	13.1029
ZFYVE21	39.3076	3	13.1025
LEMD2	91.3338	7	13.0477
C12orf57	130.253	10	13.0253
LTBP1	52.0802	4	13.0201
RAD51B	65.0426	5	13.0085
PPP1R3E	12.9825	1	12.9825
RGS6	51.8537	4	12.9634
RAPGEF1	323.838	25	12.9535
DLC1	246.11	19	12.9531
CHD1L	77.6531	6	12.9422
MAP4	193.916	15	12.9277
C1orf122	12.9203	1	12.9203
BRAT1	90.3383	7	12.9055
BBS9	77.1748	6	12.8625
DPP9	12.8421	1	12.8421
RERGL	12.8376	1	12.8376
FADS2	25.6679	2	12.8339
COL27A1	38.4213	3	12.8071
SERPINE2	307.236	24	12.8015
RNF13	89.6036	7	12.8005
EPS15	179.024	14	12.7874
SBF1	25.5705	2	12.7852
TTC7A	51.1312	4	12.7828
ST18	115.009	9	12.7787
BICC1	25.5278	2	12.7639
DXO	50.9519	4	12.738
RPS2	190.975	15	12.7317
SLC22A15	12.7188	1	12.7188
RBM4B	76.2484	6	12.7081
NEAT1	25.403	2	12.7015
AMOTL1	113.778	9	12.642
MAP7	113.746	9	12.6384
ISG15	113.692	9	12.6325
GATAD1	25.2527	2	12.6263
CNTNAP4	88.3627	7	12.6232
TNIK	290.309	23	12.6221
STK11	353.17	28	12.6132
OAZ2	125.964	10	12.5964
ZNF395	37.7668	3	12.5889
SLC26A11	50.2137	4	12.5534
SOX4	251.038	20	12.5519
SLC6A9	125.296	10	12.5296
FAM50A	25.0412	2	12.5206
IWS1	50.0552	4	12.5138
MBP	212.72	17	12.5129
GRAMD1C	12.4977	1	12.4977
SGPP1	24.977	2	12.4885
RBMS2	12.4869	1	12.4869
RPS11	162.176	13	12.4751
ASIC2	212.021	17	12.4718
TNR	261.823	21	12.4678
SLC38A9	124.615	10	12.4615
ENO1	149.516	12	12.4597
TMEM59	99.6392	8	12.4549
PRPF6	87.1745	7	12.4535
ZSWIM6	161.768	13	12.4437
EPN2	62.1649	5	12.433
RBM22	49.7254	4	12.4314
CEBPD	111.869	9	12.4299
KIF6	24.8502	2	12.4251
PDGFD	211.212	17	12.4242
SLC27A1	161.439	13	12.4184
PYGB	49.5665	4	12.3916
CNKSR3	98.7495	8	12.3437
ZNF536	61.4096	5	12.2819
FGGY	24.5494	2	12.2747
LRP6	380.378	31	12.2702
CLCN5	122.473	10	12.2473
SYNDIG1	232.673	19	12.2459
ANGPT1	293.851	24	12.2438
CD46	110.06	9	12.2289
PIP5K1B	48.9092	4	12.2273
CYFIP1	476.126	39	12.2084
GPS1	73.1193	6	12.1865
PRPF3	60.8757	5	12.1751
BMPR1A	328.682	27	12.1734
RHBDL2	12.1638	1	12.1638
GAA	109.307	9	12.1452
GBE1	12.1404	1	12.1404
BTF3	12.1345	1	12.1345
DNAJB1	157.668	13	12.1283
MAP3K14	121.212	10	12.1212
CSPG5	302.999	25	12.12
ZCCHC3	48.47	4	12.1175
DGKB	60.5112	5	12.1022
ZFAND6	60.4846	5	12.0969
ITM2B	84.6755	7	12.0965
MAGED2	72.4049	6	12.0675
FUT8	96.4114	8	12.0514
CEP162	12.0416	1	12.0416
KCTD6	48.158	4	12.0395
NEBL	72.234	6	12.039
SSNA1	96.2261	8	12.0283
USPL1	11.9948	1	11.9948
TTC12	23.9855	2	11.9928
TAF1C	23.975	2	11.9875
IFFO2	11.9733	1	11.9733
TAF3	35.9092	3	11.9697
OPCML	59.823	5	11.9646
CNOT2	191.427	16	11.9642
MYH11	95.6509	8	11.9564
RTTN	71.6636	6	11.9439
KANK1	286.077	24	11.9199
KDSR	23.8168	2	11.9084
PCSK6	107.144	9	11.9049
TBC1D4	83.2636	7	11.8948
DOCK10	213.657	18	11.8698
MAP2K6	177.912	15	11.8608
POLR2I	82.9107	7	11.8444
TRAK1	272.299	23	11.8391
HSF1	295.825	25	11.833
PPP4R2	47.2752	4	11.8188
FEZ1	283.227	24	11.8011
ANAPC2	200.401	17	11.7883
TOB2	70.7201	6	11.7867
TRIM24	141.308	12	11.7757
KIF2A	93.9928	8	11.7491
SPOCK1	199.703	17	11.7473
SVEP1	46.8966	4	11.7241
ACSL3	175.494	15	11.6996
YWHAE	327.191	28	11.6854
TRMT1L	35.0454	3	11.6818
SLC5A11	11.6797	1	11.6797
SCG3	58.3853	5	11.6771
SHISA4	11.6537	1	11.6537
XRCC4	81.4256	7	11.6322
XAB2	58.0203	5	11.6041
YPEL2	11.5975	1	11.5975
AGPAT3	34.706	3	11.5687
FIGN	34.6735	3	11.5578
DPM3	23.1136	2	11.5568
SMURF2	115.5	10	11.55
SRP54	92.3554	8	11.5444
RHOBTB3	138.374	12	11.5312
ZNF516	46.0857	4	11.5214
UQCC3	57.6005	5	11.5201
TNFAIP6	92.0579	8	11.5072
RPS6KA2	103.494	9	11.4993
YTHDC1	68.9703	6	11.4951
PLCG1	264.254	23	11.4893
LSS	22.9708	2	11.4854
DICER1	218.047	19	11.4762
MAML3	57.2831	5	11.4566
CD81	263.374	23	11.451
PDE8A	103.051	9	11.4501
ADAP2	57.2017	5	11.4403
SDCCAG8	160.101	14	11.4358
THSD4	11.4322	1	11.4322
ADAMTSL3	22.8578	2	11.4289
TMEM164	11.4248	1	11.4248
SEMA3E	194.178	17	11.4223
ID2	251.229	22	11.4195
NOX4	274.014	24	11.4172
KATNAL2	45.6109	4	11.4027
RFNG	68.3397	6	11.39
STAT3	443.677	39	11.3763
PDE6D	45.434	4	11.3585
NEO1	181.711	16	11.3569
COL11A2	22.7094	2	11.3547
LPIN1	113.498	10	11.3498
WNT7B	237.971	21	11.3319
TSSC4	11.3072	1	11.3072
CCDC146	11.2654	1	11.2654
ZNF189	11.2535	1	11.2535
TRA2A	22.5065	2	11.2533
TBL1X	112.517	10	11.2517
UBE2E1	56.1946	5	11.2389
DOK5	146.029	13	11.233
SRGAP2B	22.3993	2	11.1997
ACOT11	44.7948	4	11.1987
RNF5	89.5461	8	11.1933
PHC2	22.3799	2	11.1899
PHACTR4	100.426	9	11.1584
DNAH17	33.3912	3	11.1304
ZNF146	22.2501	2	11.1251
CNOT1	166.847	15	11.1231
ELP4	44.4659	4	11.1165
WDFY2	55.4424	5	11.0885
DENND4C	88.6036	8	11.0755
NTN1	199.299	18	11.0722
STARD13	66.4128	6	11.0688
NR2C2	55.0406	5	11.0081
HSP90AA2P	44.0148	4	11.0037
YIF1B	22.0064	2	11.0032
RPS6KA5	175.98	16	10.9988
PPARD	197.97	18	10.9984
TBCB	10.9672	1	10.9672
ELF2	32.8665	3	10.9555
NRIP1	87.3868	8	10.9234
ATP2C2	76.2891	7	10.8984
RUNX2	130.702	12	10.8919
ITPKC	32.6652	3	10.8884
NCOA3	108.797	10	10.8797
DOCK2	108.51	10	10.851
SPARC	151.892	14	10.8494
TCF7	54.2469	5	10.8494
ACTG1	162.686	15	10.8457
SSR3	32.5339	3	10.8446
ZNF160	21.673	2	10.8365
ERI3	21.6668	2	10.8334
SGCD	32.4991	3	10.833
MYOF	75.8045	7	10.8292
SF3B1	54.0591	5	10.8118
SLC1A3	226.634	21	10.7921
APOD	205.034	19	10.7913
MYOM1	75.5361	7	10.7909
DGCR2	64.7271	6	10.7879
ZNF143	21.532	2	10.766
RNF130	21.5163	2	10.7581
PTPRJ	215.037	20	10.7518
MAN2A2	42.9604	4	10.7401
RPL36AL	53.6369	5	10.7274
MTSS1	96.3008	9	10.7001
ARFIP1	42.6932	4	10.6733
ZBTB20	74.6882	7	10.6697
MEF2C	384.054	36	10.6682
HAVCR2	117.262	11	10.6602
KDM6A	42.6393	4	10.6598
TACC1	85.2386	8	10.6548
POP5	10.654	1	10.654
SEMA5A	255.394	24	10.6414
TRAPPC6A	31.8981	3	10.6327
NCOA6	53.1213	5	10.6243
ZNF326	10.6137	1	10.6137
PARD3B	63.6485	6	10.6081
SUN2	127.289	12	10.6074
AKT2	307.472	29	10.6025
ROBO1	328.339	31	10.5916
ADAM10	423.637	40	10.5909
SCAF11	42.3296	4	10.5824
ST6GAL1	31.7324	3	10.5775
IL1RAP	137.489	13	10.5761
SORCS2	158.626	15	10.575
DNAH12	21.1494	2	10.5747
SAMHD1	42.2843	4	10.5711
PLCE1	147.936	14	10.5669
PHF21B	10.5667	1	10.5667
RAB5A	211.213	20	10.5606
UBE2Z	73.8814	7	10.5545
SEC11A	42.0983	4	10.5246
SLC35C2	42.0958	4	10.5239
SF3B5	21.0404	2	10.5202
LPP	52.598	5	10.5196
KHSRP	94.6311	9	10.5146
KIF13B	178.309	17	10.4888
GRIN3A	209.627	20	10.4814
PMVK	31.4048	3	10.4683
TSPAN3	62.7896	6	10.4649
SCLT1	62.7854	6	10.4642
COL9A3	10.4584	1	10.4584
ANKRD18A	10.4559	1	10.4559
SH3PXD2B	114.985	11	10.4532
BCAN	104.435	10	10.4435
PLXNB2	219.313	21	10.4435
FAM171A1	31.3109	3	10.437
CRIM1	41.7364	4	10.4341
DOCK1	156.509	15	10.4339
PHLPP1	52.1675	5	10.4335
RPL12	177.286	17	10.4286
PLEKHA2	10.426	1	10.426
MRC2	31.2742	3	10.4247
DCLRE1C	52.0481	5	10.4096
PLXNA3	208.158	20	10.4079
PTOV1	31.2223	3	10.4074
RECQL5	62.4362	6	10.406
ITPR2	104.001	10	10.4001
ARPP21	10.335	1	10.335
FAM214B	10.3344	1	10.3344
SHC4	82.6483	8	10.331
REV3L	10.3176	1	10.3176
ATP10B	20.6304	2	10.3152
TLE4	51.561	5	10.3122
MFGE8	30.9068	3	10.3023
ZNF365	154.483	15	10.2988
UCKL1	20.5859	2	10.2929
IRAK2	102.85	10	10.285
ACTN4	246.81	24	10.2837
UBE2H	41.1121	4	10.278
FAM107B	10.2767	1	10.2767
EIF3E	112.818	11	10.2562
TCF7L1	61.3794	6	10.2299
WDR1	163.578	16	10.2236
ATP6V0E1	81.7791	8	10.2224
KMT2C	51.0729	5	10.2146
ZFPL1	20.4251	2	10.2125
FAM118A	20.4009	2	10.2004
TMEM144	30.5922	3	10.1974
ZNF397	10.1955	1	10.1955
TRHDE	40.781	4	10.1952
GHR	142.731	14	10.195
PABPC1L	20.3843	2	10.1921
SLC35F4	10.1901	1	10.1901
PDE6B	40.7213	4	10.1803
PCBP2	71.1072	7	10.1582
PPARGC1A	284.307	28	10.1538
TJAP1	50.6858	5	10.1372
C10orf90	50.6202	5	10.124
PUF60	30.356	3	10.1187
PLCH1	20.2337	2	10.1169
MSI2	20.2213	2	10.1106
IRF2BPL	20.2211	2	10.1105
PENK	181.876	18	10.1042
LAMA3	40.2871	4	10.0718
ZNF24	40.2867	4	10.0717
PCDH11X	60.4271	6	10.0712
DOCK7	251.172	25	10.0469
S100PBP	10.0423	1	10.0423
BTBD3	90.3128	9	10.0348
GCNT2	150.494	15	10.0329
NUBP2	20.0034	2	10.0017
RGS3	80.0115	8	10.0014
FBXW5	49.9974	5	9.99948
DDX11	109.931	11	9.99373
TRPC4AP	29.9541	3	9.98469
TSC22D2	29.9297	3	9.97656
KIF13A	99.7237	10	9.97237
COL4A4	19.937	2	9.96849
PBX3	69.7097	7	9.95853
RRAD	59.7482	6	9.95803
ABL1	527.215	53	9.94744
FOXP2	109.264	11	9.93313
AQP4	79.4522	8	9.93153
MPZL1	49.6482	5	9.92964
TRIP11	139.011	14	9.92933
RPS5	148.687	15	9.91249
ARHGEF10L	89.0257	9	9.89175
NR1D1	187.921	19	9.89058
ZNF444	19.7643	2	9.88216
UPF2	49.4064	5	9.88128
SEMA3C	177.83	18	9.87947
PDLIM3	39.5093	4	9.87731
SETX	187.637	19	9.87564
ANTXR1	118.468	12	9.87234
DYSF	128.276	13	9.86737
ARID1A	69.0711	7	9.8673
SNHG6	19.7335	2	9.86677
MPP5	128.202	13	9.8617
CARF	19.7087	2	9.85434
COLEC12	49.2664	5	9.85328
CTSS	88.6265	9	9.84739
CHSY1	49.1165	5	9.8233
COL4A1	68.6104	7	9.80149
NFIX	39.1429	4	9.78572
WLS	166.101	17	9.77063
GNA12	126.962	13	9.7663
HNRNPR	146.129	15	9.74193
ZBTB7C	48.6924	5	9.73847
ATP6AP1	165.541	17	9.73768
ABCF1	48.6515	5	9.73029
GPAA1	48.5674	5	9.71348
DPH7	29.1328	3	9.71094
SASH1	126.18	13	9.70613
MLLT1	38.797	4	9.69924
NEK7	106.565	11	9.68774
PHKA2	29.0598	3	9.6866
PHACTR1	184.022	19	9.68536
TMTC2	19.3575	2	9.67874
G3BP1	77.3855	8	9.67319
OCLN	48.3338	5	9.66675
RPL13A	164.26	17	9.66237
RGS20	57.9474	6	9.6579
PAQR7	19.3078	2	9.65392
FAM184A	9.64474	1	9.64474
CHRDL1	28.9283	3	9.64275
GRN	250.401	26	9.63079
RER1	76.9889	8	9.62361
ARHGEF1	57.7033	6	9.61722
TMCC3	19.2064	2	9.60321
CLK3	28.7759	3	9.59197
FANCC	38.3289	4	9.58223
LAMP2	86.1304	9	9.57005
GALNT15	19.0945	2	9.54725
CRISPLD2	57.2601	6	9.54335
PHF13	28.6056	3	9.53521
SEC61B	76.0973	8	9.51217
VAMP1	114.142	12	9.51185
ERG	19.0225	2	9.51126
WDR4	18.9926	2	9.49628
HDAC6	303.354	32	9.47982
GLA	75.7992	8	9.47489
ARL17B	37.779	4	9.44474
YOD1	47.116	5	9.42319
RGN	169.524	18	9.418
TOB1	150.674	16	9.41714
FOS	169.484	18	9.41578
NFATC3	47.0787	5	9.41575
NLGN3	272.938	29	9.41166
KCNIP1	75.1847	8	9.39808
PPP1R15A	178.37	19	9.38788
SAMD4B	56.308	6	9.38467
KIZ	37.5385	4	9.38462
DPYSL3	225.212	24	9.38383
MXD4	37.5026	4	9.37565
NCK1	346.608	37	9.36778
P2RX7	355.364	38	9.35168
ATG10	28.0547	3	9.35156
BBS2	140.203	15	9.34684
PABPN1	65.4176	7	9.34537
UVRAG	112.13	12	9.34417
PPM1D	46.6519	5	9.33038
DPY19L3	9.3249	1	9.3249
WASF3	111.841	12	9.32009
MATN2	102.363	11	9.30572
TPCN1	46.5128	5	9.30256
ARSA	18.6032	2	9.30161
SCAMP4	27.9017	3	9.30056
ZEB1	92.9174	10	9.29174
VAV1	120.704	13	9.28495
TPP1	55.6709	6	9.27849
NCOA5	27.8232	3	9.27439
MBOAT1	18.5287	2	9.26435
OTUD7B	37.0317	4	9.25793
C11orf71	9.25364	1	9.25364
GPSM2	101.585	11	9.23504
MED11	46.1726	5	9.23452
ZFHX3	147.736	16	9.23348
PPP1R16B	129.175	14	9.22676
AATF	92.0704	10	9.20704
TMEM87A	18.3959	2	9.19796
MAPK8IP1	174.673	19	9.19332
ZNF274	18.3764	2	9.18822
CAPN7	18.376	2	9.18799
KCTD7	27.5534	3	9.18448
EGLN3	64.2494	7	9.17849
ZNF253	9.17056	1	9.17056
ETV6	45.8367	5	9.16735
CHADL	18.3332	2	9.16661
SP3	45.8315	5	9.1663
GOLIM4	45.8055	5	9.1611
IKBKB	210.164	23	9.13755
HHIP	54.8062	6	9.13436
DNAJB11	27.3935	3	9.13117
SIPA1L2	36.5146	4	9.12865
STK16	36.4787	4	9.11969
RASGRF2	36.4673	4	9.11684
ITGA8	209.674	23	9.11625
GLTP	18.2271	2	9.11357
ARSB	163.732	18	9.09624
SCARB1	117.931	13	9.07165
EEF2	154.125	17	9.0662
TMEM163	45.2659	5	9.05319
NTM	36.1985	4	9.04963
SLC10A7	45.2419	5	9.04838
FAM124A	9.03825	1	9.03825
PPCDC	18.0759	2	9.03794
LIPA	27.0737	3	9.02457
DCUN1D1	18.0309	2	9.01546
ENOSF1	9.01428	1	9.01428
METTL7A	36.0367	4	9.00918
MED14	36.0235	4	9.00589
PLCG2	90.0309	10	9.00309
TMEM168	17.9758	2	8.98789
ADAMTS1	62.9083	7	8.9869
NAT8L	8.98628	1	8.98628
ELMOD3	26.9571	3	8.98569
RBM28	17.9481	2	8.97403
ELMO2	62.7924	7	8.97034
ATOX1	26.9052	3	8.96841
LHX2	161.279	18	8.95995
DHX32	17.9166	2	8.95829
P2RX4	304.194	34	8.9469
NUP214	107.363	12	8.94689
CD83	44.7024	5	8.94048
PPP6R3	44.6573	5	8.93146
NOD1	142.835	16	8.92716
WWP2	71.4117	8	8.92646
CDK18	44.6176	5	8.92352
PGLS	17.8364	2	8.9182
TANK	62.4107	7	8.91581
NFE2L2	249.239	28	8.90138
TPR	160.135	18	8.8964
ZNF708	8.88447	1	8.88447
C1GALT1	26.6461	3	8.88204
BMI1	71.0497	8	8.88121
PIK3CD	159.853	18	8.88072
FGFR3	177.542	20	8.87709
KSR1	88.7605	10	8.87605
VPS54	44.357	5	8.87139
NCSTN	274.996	31	8.87084
SAMD4A	115.321	13	8.87082
PIEZO2	35.4749	4	8.86872
SCD	53.1499	6	8.85832
SORT1	132.811	15	8.85406
HERPUD1	97.2916	11	8.84469
UBE2Q2	8.8445	1	8.8445
SCAND1	26.531	3	8.84367
ADNP	265.279	30	8.84262
TEF	17.6772	2	8.83861
DUSP1	167.76	19	8.82946
`ZNF559-ZNF177`	8.82744	1	8.82744
LTBP3	61.6252	7	8.8036
DCAF8	8.80091	1	8.80091
NXPH1	8.79445	1	8.79445
RBL1	78.9915	9	8.77683
EIF4A3	201.826	23	8.77503
POLL	17.5498	2	8.7749
AMFR	149.147	17	8.77335
CAMKMT	17.5447	2	8.77236
TMCC2	8.75723	1	8.75723
MTMR10	8.75229	1	8.75229
ATG4C	8.74391	1	8.74391
IRF3	78.6541	9	8.73934
SCML1	17.473	2	8.73651
RPN2	43.6806	5	8.73613
DVL1	314.397	36	8.73324
ST3GAL6	26.1778	3	8.72593
BAZ2B	26.1522	3	8.71741
RORB	78.388	9	8.70977
GNA14	78.3244	9	8.70271
FLNA	382.877	44	8.70175
AKAP17A	8.69632	1	8.69632
FLT1	130.388	15	8.69256
NOSIP	17.382	2	8.69098
ZNF688	17.3527	2	8.67637
FGD4	69.3901	8	8.67376
SEMA4D	260.034	30	8.66779
NXN	25.9531	3	8.65103
ITPA	8.64973	1	8.64973
PAK2	181.644	21	8.64972
OSTF1	25.9487	3	8.64958
MCM9	17.2721	2	8.63603
TFE3	60.3469	7	8.62098
THOC2	77.5617	9	8.61796
SETD1A	8.61193	1	8.61193
PPP2R3C	94.7299	11	8.61181
ABHD17A	120.455	14	8.60392
ARID3B	17.2044	2	8.6022
NRP2	188.714	22	8.5779
PTGES3	77.1177	9	8.56863
TRA2B	51.3533	6	8.55888
APC	273.788	32	8.55587
SLC7A5	76.9205	9	8.54672
ERRFI1	102.553	12	8.54607
UVSSA	8.54355	1	8.54355
ALPK1	25.5973	3	8.53244
SERPINI2	34.1251	4	8.53127
MARCKSL1	34.0878	4	8.52194
SLC30A1	102.189	12	8.51571
BCL9	51.0258	6	8.5043
KNOP1	8.50248	1	8.50248
EMD	67.9901	8	8.49876
PIGC	25.4903	3	8.49677
CCDC174	8.49505	1	8.49505
EPB41L4A	25.4592	3	8.48641
PHKA1	16.9703	2	8.48515
EMC10	84.8475	10	8.48475
TRIM13	76.2244	9	8.46938
TAB1	76.0911	9	8.45457
KRT10	25.3606	3	8.45353
APH1B	75.9758	9	8.44175
SLCO3A1	33.7239	4	8.43098
CCT6B	16.8587	2	8.42933
SRI	134.851	16	8.42818
CARD11	117.928	14	8.42344
LGI3	50.5219	6	8.42031
SFMBT2	8.41975	1	8.41975
EIF3B	67.3224	8	8.4153
ZKSCAN8	16.7971	2	8.39853
SMC1A	83.9354	10	8.39354
DIS3L	8.38721	1	8.38721
POLM	16.7623	2	8.38115
HMGN5	50.2855	6	8.38092
SLC30A10	83.7906	10	8.37906
LRIG3	8.37315	1	8.37315
CHRM5	125.576	15	8.3717
ZNRD1	16.7424	2	8.37118
PHIP	133.936	16	8.371
ALAD	75.3331	9	8.37034
CHN2	66.6454	8	8.33067
RALGAPA2	41.6366	5	8.32733
POLI	8.32635	1	8.32635
PGM1	49.9369	6	8.32281
RCC2	149.531	18	8.30725
PRKCH	99.6358	12	8.30298
PRKD1	215.501	26	8.28851
DNAH11	57.9033	7	8.2719
SLC27A6	16.4964	2	8.24822
DNAJB6	98.9083	12	8.24236
TCF3	107.142	13	8.24173
LRRC1	107.097	13	8.2382
KLF13	57.6658	7	8.23797
CA13	8.23049	1	8.23049
AMD1	24.6747	3	8.22491
ALK	205.594	25	8.22378
PHACTR3	32.8641	4	8.21604
PARP6	131.223	16	8.20143
AKR1A1	32.7433	4	8.18583
FGFR2	245.105	30	8.17015
BOC	122.518	15	8.16786
RALY	40.826	5	8.1652
PDGFC	155.11	19	8.16366
NHS	32.6186	4	8.15466
MAGT1	81.4374	10	8.14374
SNAP23	97.714	12	8.14283
RAB10	162.416	20	8.1208
PTAR1	8.11746	1	8.11746
PAF1	81.1655	10	8.11655
WASH6P	48.6884	6	8.11473
TRAF7	64.9043	8	8.11304
ARL8A	72.7891	9	8.08768
JUN	298.677	37	8.07234
PRCP	80.719	10	8.0719
ZNF33A	8.07185	1	8.07185
IFT88	72.6165	9	8.0685
SUPT5H	24.1705	3	8.05683
RFX2	40.2826	5	8.05652
TPM2	24.1064	3	8.03548
PHF21A	16.0634	2	8.03171
ATP1B2	96.2977	12	8.02481
HNRNPL	72.1152	9	8.0128
PEX2	48.0393	6	8.00654
RIPK2	160.111	20	8.00556
ATP7A	264.156	33	8.00474
STARD9	39.9897	5	7.99793
CCNY	63.9652	8	7.99564
CBFB	79.8189	10	7.98189
COL4A5	55.8387	7	7.97695
TJP1	31.9044	4	7.97609
AIP	55.8318	7	7.97597
IL6ST	175.292	22	7.9678
XRRA1	7.96496	1	7.96496
MYO10	111.274	14	7.94813
STAMBP	63.5277	8	7.94096
VGF	63.5161	8	7.93951
MYO1F	15.8733	2	7.93667
ADCYAP1R1	118.925	15	7.92835
EEF2K	221.964	28	7.92729
ZMAT1	7.92537	1	7.92537
DHX38	39.5459	5	7.90918
RNASE10	23.7258	3	7.9086
HNRNPH3	15.7987	2	7.89936
HNRNPH1	23.6771	3	7.89237
WDR55	7.87565	1	7.87565
DPF3	15.7439	2	7.87197
GPR107	15.7438	2	7.87192
RNF19B	15.7352	2	7.8676
CD59	78.5238	10	7.85238
AOAH	7.84639	1	7.84639
LARP7	15.6632	2	7.83158
ZHX2	62.5199	8	7.81499
ELMSAN1	15.6274	2	7.81369
EPOR	54.6629	7	7.80899
HGS	93.5993	12	7.79994
ATP11A	46.7952	6	7.79921
LMAN2	15.5916	2	7.7958
ANO6	132.472	17	7.79249
GALNT2	31.14	4	7.785
COG4	31.1371	4	7.78429
PHRF1	7.77342	1	7.77342
KIF27	23.3196	3	7.77321
MYL9	23.2871	3	7.76236
ZNF451	23.2614	3	7.75379
SGK1	154.995	20	7.74975
SLC7A7	46.4798	6	7.74663
FKBP5	7.74361	1	7.74361
RCSD1	15.4825	2	7.74124
USP24	7.7389	1	7.7389
BAALC	69.5303	9	7.72559
MVK	38.6239	5	7.72478
PDE1C	15.4408	2	7.7204
PRR5	69.4706	9	7.71896
CTPS2	30.8114	4	7.70285
GEM	61.6085	8	7.70106
ARFGAP2	53.9045	7	7.70064
TMEM132A	15.3957	2	7.69787
SRPRB	15.3415	2	7.67076
LRRN1	38.3274	5	7.66548
PIPOX	38.254	5	7.65081
CMTR2	7.64555	1	7.64555
POLD2	30.5705	4	7.64263
UBQLN4	22.8894	3	7.62981
DISC1	251.597	33	7.62414
ENPP2	99.026	13	7.61738
CARHSP1	22.8516	3	7.61721
KAT6A	53.3164	7	7.61663
PPP1R32	7.61634	1	7.61634
SAV1	60.9115	8	7.61394
HS3ST5	22.833	3	7.61099
ARHGAP21	53.2181	7	7.60258
FBLN2	15.2018	2	7.60091
LLGL2	68.3542	9	7.59491
RABL3	30.3769	4	7.59423
ZNF69	7.58663	1	7.58663
ABCD4	53.047	7	7.57815
FLII	30.3071	4	7.57678
ZFYVE19	30.3009	4	7.57523
SMAD5	52.9541	7	7.56487
CSF2RA	22.6927	3	7.56422
SYMPK	60.4619	8	7.55774
SYNE2	105.781	14	7.55579
RRP8	30.211	4	7.55274
TP53TG5	7.55196	1	7.55196
TMEM147	7.54811	1	7.54811
RRBP1	45.1755	6	7.52925
PPP1R1B	127.874	17	7.52203
RTP5	37.609	5	7.5218
NUP210	45.0939	6	7.51565
RNF167	22.5433	3	7.51443
SNAPIN	157.734	21	7.51114
PRRC1	37.5495	5	7.5099
PHLDB1	59.9708	8	7.49635
STOX1	89.9281	12	7.49401
PLA2G4A	44.9265	6	7.48776
INPP1	7.47666	1	7.47666
ERCC2	127.063	17	7.47431
NUP160	67.2564	9	7.47293
ZBTB1	52.3102	7	7.47289
SSR2	29.8584	4	7.46461
SCRG1	22.3561	3	7.45202
NEK9	29.7561	4	7.43902
SLC15A2	29.7265	4	7.43164
AAMDC	37.0334	5	7.40668
DCTN4	22.205	3	7.40165
RAB30	29.5777	4	7.39443
KIFC1	29.5617	4	7.39043
FAM126A	29.545	4	7.38625
HPS4	44.2921	6	7.38201
NRBP2	36.9009	5	7.38017
ENAH	118.072	16	7.37951
MGP	7.37645	1	7.37645
RIMKLB	14.743	2	7.37148
CDHR3	80.9754	11	7.3614
MGLL	36.7687	5	7.35373
KIF20B	154.394	21	7.35208
DUSP16	58.7722	8	7.34652
RFTN2	22.0373	3	7.34575
ADNP2	36.7092	5	7.34185
NID1	29.3044	4	7.32609
SH2B3	73.226	10	7.3226
ANK1	87.8602	12	7.32169
ABHD12	73.2002	10	7.32002
BIN1	204.334	28	7.29764
NSMCE4A	7.28794	1	7.28794
TNC	94.729	13	7.28684
CDH20	14.565	2	7.28249
MIDN	21.8458	3	7.28192
DCHS2	14.5512	2	7.27561
PPP1R16A	29.0959	4	7.27398
SSH3	29.0888	4	7.27219
ANKRD23	21.7875	3	7.2625
IGF2BP2	50.8338	7	7.26197
TCF7L2	181.423	25	7.25691
NECAP2	14.4943	2	7.24715
RPL37AP8	21.7375	3	7.24585
HIF1A	217.346	30	7.24486
WSCD1	7.24372	1	7.24372
PRKD3	21.7112	3	7.23707
UFSP2	7.2346	1	7.2346
CUX1	101.246	14	7.23184
NXPH2	7.23164	1	7.23164
PIM1	57.7709	8	7.22136
IGSF11	72.2083	10	7.22083
HAUS5	36.0849	5	7.21699
PARD3	223.658	31	7.21477
CSNK1A1	64.8878	9	7.20975
CTNNBIP1	43.2356	6	7.20594
STK17A	21.5592	3	7.1864
CSRP2	35.898	5	7.1796
GJA1	279.88	39	7.17641
ZNF394	7.16916	1	7.16916
RCAN1	35.8152	5	7.16304
PHF8	35.8135	5	7.16271
SYNRG	35.7407	5	7.14813
RHOA	371.052	52	7.13561
LHFPL3	7.1311	1	7.1311
PILRA	28.5012	4	7.12531
ILK	284.003	40	7.10008
WFIKKN1	35.4989	5	7.09978
BAG3	63.7634	9	7.08483
ASPA	56.6655	8	7.08318
PPP2R3A	35.4047	5	7.08094
MECOM	63.7259	9	7.08065
RASGEF1C	7.07867	1	7.07867
TSEN15	21.2323	3	7.07744
TELO2	49.5085	7	7.07264
SNHG14	14.1056	2	7.0528
AKAP7	21.1555	3	7.05182
RERG	21.1518	3	7.05061
HSP90B1	112.749	16	7.04683
PXDN	21.1308	3	7.0436
AGA	14.0791	2	7.03957
GADD45A	105.464	15	7.03096
CCDC81	7.02878	1	7.02878
APOLD1	14.0323	2	7.01613
CHTOP	63.1045	9	7.01161
DERA	14.0221	2	7.01106
RBM15	35.0486	5	7.00972
ALG10B	35.0401	5	7.00803
PRDX1	49.0002	7	7.00003
FN1	223.876	32	6.99614
ZBED5	6.98806	1	6.98806
DGCR8	13.9705	2	6.98523
NEK6	48.8714	7	6.98162
CLEC2D	13.9623	2	6.98114
NR4A3	201.859	29	6.96066
MAP7D1	6.96041	1	6.96041
SNCAIP	69.5622	10	6.95622
`DICER1-AS1`	6.95228	1	6.95228
INTS12	13.8927	2	6.94633
LAMA5	83.2515	12	6.93762
CDKN1B	159.545	23	6.93673
ARHGAP17	62.4184	9	6.93538
CA3	6.92764	1	6.92764
ARHGEF37	20.7519	3	6.9173
PFKP	41.4553	6	6.90922
CPQ	41.4395	6	6.90658
TCF12	82.8672	12	6.9056
TUG1	6.888	1	6.888
ILF3	61.8663	9	6.87404
EIF2B4	54.984	8	6.873
ZNF431	6.86721	1	6.86721
PIK3R6	75.5269	11	6.86608
MYBPC1	13.7302	2	6.86509
GNA11	82.3605	12	6.86337
ZCWPW1	6.86316	1	6.86316
IRF2BP2	13.7173	2	6.85864
SCAMP3	34.2917	5	6.85834
LGR4	54.8614	8	6.85768
TGFB2	260.379	38	6.85207
LMCD1	27.4079	4	6.85197
GSTM3	47.8855	7	6.84078
B4GALT1	102.595	15	6.83968
PLOD3	41.0348	6	6.83914
ANKMY1	6.83296	1	6.83296
RAP1B	122.978	18	6.83211
ZNF226	6.8311	1	6.8311
CYP1B1	88.7139	13	6.82415
FYN	361.61	53	6.82284
MMP28	13.6401	2	6.82006
SCARB2	122.748	18	6.81933
SNTB1	27.2684	4	6.81709
DUOX1	54.4539	8	6.80674
BCAS1	34.0009	5	6.80018
NOS1	190.403	28	6.8001
UCK1	13.5962	2	6.79812
TTLL7	33.975	5	6.79501
ARHGAP6	81.3515	12	6.77929
MITD1	27.1089	4	6.77721
SLC2A5	40.6525	6	6.77541
PAG1	20.3248	3	6.77493
JAK1	33.8555	5	6.7711
SERPINB9	40.597	6	6.76617
PSME2	108.166	16	6.76038
DPP7	27.0169	4	6.75422
HS3ST4	6.75295	1	6.75295
ZNF85	6.74228	1	6.74228
ADAMTS14	6.73834	1	6.73834
JAM2	47.1353	7	6.73362
TRAPPC2L	13.4485	2	6.72426
PTPRF	107.556	16	6.72222
SNTA1	53.6673	8	6.70842
ATP8B4	33.5393	5	6.70786
OST4	13.4152	2	6.70761
ZMYM1	13.3876	2	6.69379
DLG1	247.5	37	6.6892
BUD31	46.8055	7	6.6865
SKA2	20.0493	3	6.68311
SHISA6	106.899	16	6.68121
RNF144A	33.366	5	6.67319
IKZF5	26.6912	4	6.67281
SPAG8	26.6898	4	6.67245
TADA3	60.0441	9	6.67157
MTMR3	19.9913	3	6.66378
MYO15B	6.66162	1	6.66162
RAB21	153.175	23	6.65977
TANC1	113.149	17	6.65582
PABPC4	33.2607	5	6.65215
KXD1	6.64814	1	6.64814
LAMP1	73.1005	11	6.6455
IKBKG	79.7063	12	6.64219
LIMD1	73.0431	11	6.64028
SEMA7A	152.202	23	6.61748
PARVA	72.7455	11	6.61323
CECR7	6.61289	1	6.61289
CRADD	72.7212	11	6.61101
IST1	112.211	17	6.60067
IGF2R	65.9663	10	6.59663
AP1S2	52.7104	8	6.58879
SPEN	46.1126	7	6.58751
PPP2R2A	78.9983	12	6.58319
PPP4R1	19.7285	3	6.57617
USP47	85.4846	13	6.57574
ENDOD1	13.1306	2	6.5653
GLIPR1	26.2599	4	6.56496
VAV3	117.973	18	6.55408
GABBR1	85.1999	13	6.55384
CPE	65.4705	10	6.54705
ATP6AP1L	19.5905	3	6.53015
SNX30	6.52738	1	6.52738
SWI5	19.5369	3	6.5123
XYLT2	13.0217	2	6.51087
TIAM1	299.365	46	6.50793
WRAP73	52.0364	8	6.50455
ANKRD44	6.49536	1	6.49536
FREM1	6.49469	1	6.49469
THAP6	6.48914	1	6.48914
RRN3P2	6.48579	1	6.48579
GAN	6.48455	1	6.48455
VAV2	84.2751	13	6.4827
SPATA22	12.9535	2	6.47675
TGIF1	19.4277	3	6.47589
ZBTB17	45.3094	7	6.47277
TNNT1	25.8815	4	6.47037
HMBOX1	51.6973	8	6.46216
PPIB	25.8443	4	6.46108
STAT5B	129.198	20	6.45992
SNX1	90.4115	14	6.45796
CC2D1B	6.45039	1	6.45039
CXXC4	6.44566	1	6.44566
ATRNL1	12.8701	2	6.43506
KLHL1	70.6075	11	6.41886
COX7A2P2	32.0276	5	6.40552
TMEM129	25.599	4	6.39974
LSM14A	38.3843	6	6.39738
CHMP2A	95.9188	15	6.39459
WDR6	44.7531	7	6.3933
THAP3	6.38717	1	6.38717
FCGR2B	140.472	22	6.38508
PPP1R12C	6.38489	1	6.38489
DOCK8	57.4461	9	6.3829
WDR41	12.765	2	6.3825
U2SURP	12.7635	2	6.38174
ARFGAP3	57.3243	9	6.36937
RAB11B	76.3981	12	6.36651
CNTNAP3B	6.36475	1	6.36475
CALN1	6.36112	1	6.36112
GALNT10	31.7516	5	6.35033
PICALM	222.189	35	6.34825
FAM149A	6.34748	1	6.34748
WBP2NL	19.0199	3	6.33995
TMED5	18.9987	3	6.3329
MID1	56.9014	9	6.32238
TBC1D2	44.2112	7	6.31588
COL4A3	82.0916	13	6.31474
CC2D2A	25.2521	4	6.31302
PTPN13	44.191	7	6.313
EYA2	18.9353	3	6.31176
IGFBP7	37.8299	6	6.30499
RANGRF	88.1978	14	6.29984
FBXL3	37.7241	6	6.28736
SFPQ	106.839	17	6.28465
DGCR6	18.8444	3	6.28148
TMEM18	12.5592	2	6.27958
KAT5	62.7374	10	6.27374
SOAT1	50.1524	8	6.26905
LIMA1	50.1515	8	6.26894
COL25A1	56.4164	9	6.26849
RBM47	6.26732	1	6.26732
LHFPL2	31.2923	5	6.25846
SCNN1D	12.508	2	6.25398
KIF22	25.0107	4	6.25267
ENPP4	25.0106	4	6.25266
SULF2	25.0017	4	6.25041
ARID5A	12.4988	2	6.24942
CRTC2	24.973	4	6.24325
PLCB3	24.9688	4	6.2422
RBM10	43.6925	7	6.24178
SMAD2	93.5086	15	6.23391
PRTFDC1	12.461	2	6.23049
VWF	49.8242	8	6.22803
FAM229B	6.22717	1	6.22717
ATRAID	37.3419	6	6.22366
NCKAP5L	6.22181	1	6.22181
`ZNF561-AS1`	6.21897	1	6.21897
PHF12	12.4276	2	6.2138
DDX3X	161.527	26	6.21258
RBMS3	49.696	8	6.212
CEP120	62.0499	10	6.20499
AXL	130.183	21	6.1992
KCNQ1	74.3789	12	6.19825
SNRPA	30.9909	5	6.19818
TMC1	49.5088	8	6.1886
FBXO7	123.731	20	6.18656
CDH4	123.677	20	6.18383
RYR1	55.5782	9	6.17536
ABTB2	12.341	2	6.17052
RABEP2	43.1763	7	6.16804
ADAMTS17	6.16588	1	6.16588
UBE2G2	55.4427	9	6.1603
PPP1R13L	55.4217	9	6.15797
PCGF3	12.3055	2	6.15273
TMEM230	24.6075	4	6.15187
SLC38A11	6.15146	1	6.15146
C5	110.717	18	6.15096
SMAD4	209.052	34	6.14858
ATG2A	12.2916	2	6.14582
PCTP	12.2907	2	6.14536
EPAS1	55.2943	9	6.14381
NAGK	18.4134	3	6.13781
RBPMS	61.3739	10	6.13739
CNTLN	30.6634	5	6.13267
ALDH1A1	36.7632	6	6.12721
RNPEPL1	6.12659	1	6.12659
IL17D	18.3778	3	6.12593
ATG4A	6.12427	1	6.12427
WDR49	6.12228	1	6.12228
MVP	48.9493	8	6.11866
ZNF598	18.327	3	6.109
TMEM258	12.2093	2	6.10465
SMOX	18.2949	3	6.0983
COL5A3	12.1947	2	6.09737
ZNF280D	12.1911	2	6.09555
ZC3HAV1	24.3801	4	6.09503
ARL5A	36.5526	6	6.09211
GAB2	79.1882	13	6.0914
UBASH3B	60.9029	10	6.09029
CTH	79.1701	13	6.09001
PIGN	6.08829	1	6.08829
TEP1	18.2561	3	6.08537
CFTR	91.2214	15	6.08143
KCTD12	48.646	8	6.08075
PTBP2	66.8789	11	6.0799
EMCN	6.07469	1	6.07469
ZNF768	12.1427	2	6.07137
ETV5	78.8205	13	6.06312
SLC39A13	24.2442	4	6.06105
LAMP5	60.527	10	6.0527
SYNCRIP	48.4021	8	6.05026
OSTC	18.148	3	6.04935
EBF1	30.2274	5	6.04547
INSIG1	42.2908	7	6.04154
GSTP1	114.682	19	6.03592
SRPX	36.1796	6	6.02993
PDCL	36.1559	6	6.02598
HSBP1L1	12.0505	2	6.02527
BCL6	144.578	24	6.02407
SCAMP2	30.104	5	6.0208
CFLAR	174.498	29	6.01719
TOR3A	6.01349	1	6.01349
SUSD6	6.01216	1	6.01216
SLC44A2	48.0221	8	6.00277
CST3	54.0093	9	6.00103
CNTN2	192.007	32	6.00023
THNSL2	17.9987	3	5.99955
YIF1A	5.99429	1	5.99429
PLD1	83.9195	14	5.99425
ZNF124	11.9667	2	5.98336
MYT1	17.9171	3	5.97235
GNL3L	29.8561	5	5.97121
CUBN	41.7198	7	5.95997
CEP131	71.467	12	5.95559
PEX11G	11.8963	2	5.94817
FAM102A	11.8901	2	5.94503
GAMT	17.8344	3	5.9448
MAN1B1	35.6005	6	5.93342
CLDN15	23.7282	4	5.93206
MIER3	5.93007	1	5.93007
TBC1D17	35.5786	6	5.92977
SPG21	29.6253	5	5.92505
UBALD2	5.92408	1	5.92408
EXOC3	59.2382	10	5.92382
GANC	5.91265	1	5.91265
CRHBP	112.326	19	5.91191
NAIP	53.1923	9	5.91026
DLL1	118.016	20	5.9008
UBXN7	5.89068	1	5.89068
INTS3	23.5263	4	5.88159
PREX1	158.68	27	5.87702
CRB2	64.6129	11	5.8739
SLCO1A2	11.7294	2	5.8647
ECE1	41.0243	7	5.86061
MFSD12	29.278	5	5.85561
ATG13	58.4343	10	5.84343
MDM4	58.3868	10	5.83868
AIF1L	29.1917	5	5.83834
REC8	23.3348	4	5.83371
KLHL5	23.3249	4	5.83124
SMIM14	11.6544	2	5.8272
MAP3K11	75.6352	13	5.8181
ARL4C	23.2679	4	5.81697
KEAP1	29.0454	5	5.80909
FERMT2	69.7047	12	5.80873
SECISBP2L	23.2348	4	5.8087
APH1A	87.1164	15	5.80776
ELK3	23.2222	4	5.80554
SLC9A8	23.2039	4	5.80098
UBAP1	23.1344	4	5.78359
SSR4	11.5646	2	5.78229
LSM8	11.5534	2	5.77668
ARF6	178.975	31	5.77337
APAF1	103.901	18	5.77225
LITAF	46.1566	8	5.76957
METRNL	51.9259	9	5.76955
TDRD3	17.2983	3	5.7661
RNF152	17.2869	3	5.76229
TGFBR2	115.125	20	5.75623
VRK2	40.1953	7	5.74219
UXT	28.6851	5	5.73702
COPS7B	11.4634	2	5.73172
CTBS	17.1919	3	5.73063
NDUFA4L2	17.1838	3	5.72794
MDC1	34.3349	6	5.72248
HNRNPAB	17.1611	3	5.72037
RCN1	11.4138	2	5.70688
PLS3	5.70637	1	5.70637
EDNRA	45.608	8	5.701
PAN2	34.1562	6	5.6927
TMEM209	11.3832	2	5.6916
ITGA4	136.576	24	5.69067
ABCG1	73.9782	13	5.69063
C12orf60	5.68892	1	5.68892
GOLGA8N	22.7396	4	5.6849
FAM53A	11.3583	2	5.67917
SLC3A2	56.7295	10	5.67295
ALG2	11.3266	2	5.66329
NCOA2	33.9318	6	5.6553
MVB12A	28.2587	5	5.65174
PSMG4	16.95	3	5.65002
ATAD2B	11.2974	2	5.64872
TMUB1	39.5368	7	5.64811
MSR1	33.8468	6	5.64114
DDIT3	95.751	17	5.63241
YAP1	90.0953	16	5.63096
KCTD20	11.2583	2	5.62915
SPATA5	11.2472	2	5.6236
MTMR2	123.684	22	5.62201
CYTH2	50.5721	9	5.61912
SCN9A	44.9262	8	5.61577
MCMBP	33.6285	6	5.60475
POLA1	27.9808	5	5.59617
KANK4	22.3564	4	5.5891
ABCC4	61.4433	11	5.58576
SLC50A1	11.1699	2	5.58493
TMEM109	33.4893	6	5.58154
OMG	77.9652	14	5.56895
OTUD1	5.55942	1	5.55942
GFRA1	66.6443	12	5.55369
AMPD3	33.2868	6	5.54779
SWAP70	66.5409	12	5.54508
STAT2	38.7935	7	5.54193
CDH1	160.169	29	5.52308
LTBR	49.6923	9	5.52136
MAP4K4	115.947	21	5.52131
C21orf58	5.51988	1	5.51988
FOXP4	5.51828	1	5.51828
ACIN1	27.5746	5	5.51492
KLHL20	55.1445	10	5.51445
PCMTD2	11.012	2	5.50598
ZC3H6	5.50181	1	5.50181
UTP20	5.50014	1	5.50014
SRBD1	16.4835	3	5.49449
ASAP3	60.4393	11	5.49448
CMTM6	27.471	5	5.49419
DPH5	27.464	5	5.49279
HEG1	43.9262	8	5.49078
FBL	5.49013	1	5.49013
GGA1	49.4111	9	5.49012
JAG1	109.701	20	5.48503
[truncated: 3,573 more rows]

## Sheet: L4_count_score
Symbol	Overall	Count	Average importance
NCAM2	400	4	100
ASTN2	100	1	100
CCK	1065.57	11	96.8697
RPL31	287.953	3	95.9842
SLC17A7	382.323	4	95.5807
KAZN	187.155	2	93.5777
RPL37A	271.84	3	90.6132
RPS15	333.704	4	83.4261
DCC	694.533	9	77.1704
CAMK2N1	74.2603	1	74.2603
RPS24	218.015	3	72.6716
PRNP	571.977	8	71.4971
GPM6A	499.894	7	71.4134
LDLRAD4	142.064	2	71.0322
RPL38	347.969	5	69.5937
NCOR2	69.1383	1	69.1383
FRMD4A	64.0184	1	64.0184
SPARCL1	63.1742	1	63.1742
HSPA1A	378.737	6	63.1228
PEX5L	60.7845	1	60.7845
PTMA	60.7272	1	60.7272
PTPRG	181.46	3	60.4867
PREX1	459.947	8	57.4934
CACNB2	287.163	5	57.4326
LRRTM4	56.7528	1	56.7528
NLGN4Y	112.72	2	56.3599
CSMD3	168.835	3	56.2784
PRKCA	561.855	10	56.1855
KIRREL3	280.118	5	56.0236
PDE4B	167.927	3	55.9757
CNTNAP2	387.957	7	55.4225
FOXP2	54.8534	1	54.8534
HSPA8	435.443	8	54.4304
SRP14	54.1669	1	54.1669
TUBB2A	107.314	2	53.6568
TUBB4A	267.732	5	53.5465
CDH12	105.97	2	52.9848
ALDOA	158.356	3	52.7853
RPL18	157.955	3	52.6515
ESRRG	105.195	2	52.5975
MARCKS	104.384	2	52.1919
RPL35	104.102	2	52.0511
CFL1	362.684	7	51.8121
KHDRBS3	51.5762	1	51.5762
JUND	50.6157	1	50.6157
ASIC2	251.181	5	50.2361
RPL27A	99.2832	2	49.6416
NRXN1	443.532	9	49.2814
UNC5D	245.897	5	49.1793
RPL24	392.382	8	49.0478
NPTXR	97.3341	2	48.667
SLC24A2	96.6928	2	48.3464
RPL8	192.851	4	48.2127
PLEKHA7	93.6692	2	46.8346
GPC6	186.594	4	46.6484
CXXC4	45.7856	1	45.7856
PHACTR1	223.128	5	44.6256
SORBS1	87.8566	2	43.9283
TMEFF2	262.966	6	43.8277
PLCH1	43.3341	1	43.3341
CLSTN2	173.142	4	43.2856
CHRM3	171.026	4	42.7565
STMN1	295.315	7	42.1879
TPPP	84.2344	2	42.1172
MBP	210.155	5	42.0309
CTNNA3	41.6935	1	41.6935
TRHDE	41.6536	1	41.6536
PCP4	124.941	3	41.647
NRGN	124.719	3	41.5729
CTTNBP2	41.4748	1	41.4748
CADPS2	123.157	3	41.0525
LINGO2	81.4295	2	40.7147
NLGN1	401.486	10	40.1486
PABPN1	39.9952	1	39.9952
TMSB4X	158.88	4	39.7201
KCND2	118.889	3	39.6296
ZEB2	236.078	6	39.3463
RPL23	156.945	4	39.2362
GABRB1	156.06	4	39.015
GNAO1	155.417	4	38.8543
NR6A1	38.6685	1	38.6685
DSCAML1	270.08	7	38.5829
HIP1	115.582	3	38.5273
PDE7B	77.011	2	38.5055
CKB	37.8497	1	37.8497
GRM7	112.962	3	37.6541
CELF2	37.384	1	37.384
ENC1	148.517	4	37.1293
SYNDIG1	148.426	4	37.1064
NRG1	295.573	8	36.9466
PRKG1	110.746	3	36.9155
BRINP3	110.718	3	36.9061
FMNL2	36.7857	1	36.7857
NELL1	36.7699	1	36.7699
ZFYVE16	36.74	1	36.74
RPL37	109.926	3	36.6421
SORCS2	109.623	3	36.5411
STAG1	36.4219	1	36.4219
GRID2	326.271	9	36.2523
GRID1	72.4494	2	36.2247
UBB	361.624	10	36.1624
RPL32	69.7958	2	34.8979
CAMK2G	34.8459	1	34.8459
PDE8A	34.8248	1	34.8248
PCDH9	68.4931	2	34.2465
RABAC1	33.861	1	33.861
PRKD1	168.558	5	33.7116
NTM	66.4735	2	33.2367
CADM1	99.5976	3	33.1992
STX8	32.9218	1	32.9218
SON	32.8765	1	32.8765
CNR1	290.497	9	32.2774
RPS23	96.0875	3	32.0292
NTNG1	191.249	6	31.8749
CSMD1	31.7644	1	31.7644
UST	126.938	4	31.7344
HSPB1	190.34	6	31.7233
DLGAP1	62.7674	2	31.3837
TUBA1A	94.0777	3	31.3592
DGKB	62.5335	2	31.2667
NOVA1	93.5866	3	31.1955
GRIK2	186.917	6	31.1528
OPCML	62.1079	2	31.054
PSME4	62.0908	2	31.0454
PLP1	154.668	5	30.9336
ATM	154.402	5	30.8803
SOX5	61.6714	2	30.8357
RPL29	60.8752	2	30.4376
TBC1D22A	30.4333	1	30.4333
MYO1D	30.2223	1	30.2223
HMGN3	60.0953	2	30.0476
MYO6	29.9408	1	29.9408
AKAP12	178.785	6	29.7975
CAMK2D	89.0478	3	29.6826
UVRAG	29.5131	1	29.5131
TMBIM6	58.8902	2	29.4451
SYT17	146.309	5	29.2618
COL5A2	29.1556	1	29.1556
KCNIP4	29.1116	1	29.1116
VWC2L	115.967	4	28.9918
SRGAP2	172.246	6	28.7077
UPF2	57.2667	2	28.6333
ANKRD28	28.5272	1	28.5272
CNTN5	28.389	1	28.389
CDH9	84.9296	3	28.3099
SH3D19	28.2801	1	28.2801
SST	56.4541	2	28.2271
TNC	140.009	5	28.0017
RPL36	55.3257	2	27.6629
LGALS1	137.546	5	27.5092
SYNPR	27.4696	1	27.4696
PHLPP1	27.4644	1	27.4644
RNF220	27.2861	1	27.2861
RYR3	54.3391	2	27.1695
TENM3	135.813	5	27.1625
PEAK1	81.2522	3	27.0841
GRIK1	54.1001	2	27.0501
ZMAT3	27.0261	1	27.0261
CDC14B	26.9609	1	26.9609
SORCS3	53.5249	2	26.7624
ARSB	106.874	4	26.7184
CTNNA1	213.033	8	26.6291
ATF4	132.67	5	26.534
UBC	131.171	5	26.2342
SLC4A7	104.85	4	26.2125
HNRNPK	52.0987	2	26.0494
PTPRJ	77.8817	3	25.9606
PTPRD	207.026	8	25.8783
USP53	25.763	1	25.763
PSAP	25.5845	1	25.5845
TOM1L2	25.5514	1	25.5514
TMSB10	76.1986	3	25.3995
CHN1	101.42	4	25.3551
RPS20	50.7058	2	25.3529
ATP1B1	75.64	3	25.2133
EPHA6	125.779	5	25.1557
GNAS	75.2871	3	25.0957
SGCZ	24.833	1	24.833
ABI1	148.849	6	24.8082
SNCG	74.3171	3	24.7724
NCAN	24.7715	1	24.7715
CAPZB	98.8889	4	24.7222
ATP6AP1	49.0678	2	24.5339
GRIP1	171.079	7	24.4398
ARHGAP15	24.439	1	24.439
FTL	24.3698	1	24.3698
TBL1X	48.7109	2	24.3554
PALLD	145.001	6	24.1668
RORB	48.1227	2	24.0613
ZBTB20	47.9736	2	23.9868
NEBL	23.9345	1	23.9345
RPS25	71.6501	3	23.8834
ERBB4	118.751	5	23.7503
SEMA6D	118.646	5	23.7292
NXN	47.3452	2	23.6726
ALCAM	165.448	7	23.6355
NRG3	94.3782	4	23.5946
ETV5	141.181	6	23.5302
ID2	117.296	5	23.4593
UBA1	23.3402	1	23.3402
DSCAM	186.558	8	23.3197
STMN4	93.1871	4	23.2968
RPL23A	69.6832	3	23.2277
ITCH	23.1966	1	23.1966
WDR11	46.1099	2	23.055
GABRG1	46.0725	2	23.0362
HSPA1B	137.879	6	22.9798
BMPR1B	137.876	6	22.9794
TSC2	68.6362	3	22.8787
IL1RAPL1	205.685	9	22.8539
RPS29	68.349	3	22.783
ARIH2	22.6792	1	22.6792
RPLP2	67.8678	3	22.6226
SREBF2	67.7987	3	22.5996
KCNC2	90.2854	4	22.5713
ABL1	269.912	12	22.4927
HSPA5	156.811	7	22.4016
SCN1A	67.1036	3	22.3679
FUS	44.5125	2	22.2563
ADD1	133.209	6	22.2014
PDZD2	22.1321	1	22.1321
UPF3B	43.8782	2	21.9391
GRM3	64.8815	3	21.6272
FGD6	43.0416	2	21.5208
NASP	21.4964	1	21.4964
GRM8	21.3891	1	21.3891
EPB41L2	42.6344	2	21.3172
ROBO2	169.96	8	21.245
SLC12A2	21.2369	1	21.2369
RPL10	84.9163	4	21.2291
OLFM2	21.2165	1	21.2165
TNIK	147.678	7	21.0969
SYT1	189.47	9	21.0523
RPL28	41.9617	2	20.9809
DNM2	229.272	11	20.8429
PCSK5	20.8339	1	20.8339
MDFIC	41.5408	2	20.7704
ARHGAP22	41.4169	2	20.7085
SORL1	123.945	6	20.6576
DPP6	20.6412	1	20.6412
LRRC4C	123.264	6	20.544
SFPQ	41.0035	2	20.5018
PCBP2	40.8432	2	20.4216
GAK	122.353	6	20.3921
DTNA	61.0196	3	20.3399
TIMM23B	20.3298	1	20.3298
NAV2	20.2128	1	20.2128
MEF2A	121.089	6	20.1815
MAML2	20.1799	1	20.1799
HNRNPA3	20.1184	1	20.1184
LRRK2	260.932	13	20.0717
SPAG9	80.2616	4	20.0654
RAP1B	80.1765	4	20.0441
RPS4Y1	40.0045	2	20.0023
POLR2J	19.9532	1	19.9532
RPS12	39.7068	2	19.8534
PIGU	19.8527	1	19.8527
TCF12	79.3324	4	19.8331
CTNNB1	257.803	13	19.831
ACER3	19.8205	1	19.8205
TCF7L2	118.699	6	19.7831
FOS	39.528	2	19.764
MTSS1	19.6978	1	19.6978
BAALC	19.5131	1	19.5131
SRSF2	19.4529	1	19.4529
UNC5C	155.493	8	19.4367
RPSA	57.9867	3	19.3289
ATP1B2	19.3219	1	19.3219
SEC61B	19.2223	1	19.2223
DLC1	76.7641	4	19.191
SCLT1	57.4959	3	19.1653
JUN	114.827	6	19.1378
FRMD4B	19.1152	1	19.1152
CAST	19.053	1	19.053
LAMTOR5	38.0924	2	19.0462
AFAP1	19.0303	1	19.0303
SYT11	94.651	5	18.9302
FGF14	18.905	1	18.905
FEZ1	132.164	7	18.8805
GDI2	37.7123	2	18.8562
ANKS1A	37.5497	2	18.7748
RFX3	55.7783	3	18.5928
BSG	129.45	7	18.4928
KCNAB1	18.4567	1	18.4567
MID1	18.4554	1	18.4554
PIK3C2A	36.8821	2	18.4411
DNAJB6	55.2192	3	18.4064
AKAP13	54.8295	3	18.2765
BBS9	36.5071	2	18.2535
APBB2	127.617	7	18.231
CBLB	18.2263	1	18.2263
SLC8A1	72.4095	4	18.1024
ADAM10	216.587	12	18.049
NUP160	18.001	1	18.001
RPS27A	89.8197	5	17.9639
NSMCE2	17.9404	1	17.9404
UPF3A	17.8851	1	17.8851
NEDD9	35.7664	2	17.8832
EEF2	35.6622	2	17.8311
WWOX	35.6478	2	17.8239
RPLP1	53.4172	3	17.8057
CSNK1A1	53.094	3	17.698
TNK2	17.6807	1	17.6807
TENM2	105.961	6	17.6601
CNTN4	105.926	6	17.6543
LAMTOR1	35.268	2	17.634
CACNA2D1	35.1927	2	17.5964
TJP1	35.0841	2	17.5421
CNTNAP4	34.9052	2	17.4526
ANO6	87.1689	5	17.4338
SRSF6	69.558	4	17.3895
RORA	69.3185	4	17.3296
COL16A1	51.9383	3	17.3128
RANBP17	17.3114	1	17.3114
RPS5	69.1393	4	17.2848
MYO18A	17.2741	1	17.2741
DPP10	17.2517	1	17.2517
MAP4K4	137.921	8	17.2401
TAF3	17.1939	1	17.1939
SEL1L	17.1715	1	17.1715
POLR2I	17.1554	1	17.1554
PTPRZ1	119.651	7	17.093
NONO	17.004	1	17.004
RPL11	67.995	4	16.9988
RPL41	33.9721	2	16.986
ZC3H11A	16.9215	1	16.9215
BRWD3	16.9043	1	16.9043
IGF2R	33.7895	2	16.8947
DAD1	16.8183	1	16.8183
PCDH15	33.6153	2	16.8077
RPL27	50.2735	3	16.7578
RGS12	16.7378	1	16.7378
TRAPPC10	16.7031	1	16.7031
`IQCJ-SCHIP1`	16.7005	1	16.7005
RHOBTB3	66.715	4	16.6787
LAMA4	16.6128	1	16.6128
NAV1	33.1422	2	16.5711
HSP90AA1	165.639	10	16.5639
FGF1	16.5436	1	16.5436
STAT3	148.47	9	16.4967
PENK	82.4038	5	16.4808
RPS6	65.8134	4	16.4533
SRCIN1	98.6891	6	16.4482
TRAK1	115.06	7	16.4371
AMFR	49.2055	3	16.4018
NHS	16.2943	1	16.2943
MAP3K5	16.2717	1	16.2717
RPS9	64.7768	4	16.1942
SLC9A9	16.1774	1	16.1774
GNAI1	32.2181	2	16.1091
DNAJB1	32.1749	2	16.0875
SF1	16.011	1	16.011
VGF	32.0122	2	16.0061
S100A6	64.0236	4	16.0059
DNAJB2	31.9313	2	15.9656
CPEB2	15.9568	1	15.9568
MEF2C	175.329	11	15.939
ARL17B	15.931	1	15.931
APC2	31.844	2	15.922
KMT2C	15.9107	1	15.9107
SIPA1L3	31.6695	2	15.8347
TOX	15.7437	1	15.7437
RPS4X	62.7504	4	15.6876
OTUD7B	15.6371	1	15.6371
NRXN3	62.5299	4	15.6325
CYFIP1	171.598	11	15.5998
RPS28	46.7784	3	15.5928
ZNF804A	93.2445	6	15.5407
DDT	15.5195	1	15.5195
PPFIA1	77.4948	5	15.499
RICTOR	30.8856	2	15.4428
LRRN1	30.7626	2	15.3813
PPM1B	15.3585	1	15.3585
QKI	15.3575	1	15.3575
RAB33A	15.3092	1	15.3092
PPP6R3	15.296	1	15.296
SLC1A3	76.344	5	15.2688
ATF7IP	30.3191	2	15.1595
YWHAQ	60.6341	4	15.1585
MYL6	15.1555	1	15.1555
MYO9B	15.14	1	15.14
DOCK10	90.6348	6	15.1058
SCARB1	30.2058	2	15.1029
RAB21	135.775	9	15.0861
C12orf57	60.197	4	15.0492
ASPSCR1	29.9947	2	14.9973
RUNX1	89.8642	6	14.9774
PDE1A	14.9697	1	14.9697
PXK	14.8871	1	14.8871
DENND4C	14.8711	1	14.8711
INVS	14.804	1	14.804
STAT5B	44.3591	3	14.7864
TRPS1	14.7357	1	14.7357
SPATA6	14.5928	1	14.5928
LSM14A	14.5876	1	14.5876
KIF13B	87.2419	6	14.5403
CUX1	72.6798	5	14.536
TMEM163	14.5103	1	14.5103
EGR1	57.9992	4	14.4998
TPR	28.945	2	14.4725
GRIK3	43.3539	3	14.4513
FZD6	14.4387	1	14.4387
ABLIM1	28.7108	2	14.3554
ZFHX3	28.6831	2	14.3416
EHMT1	28.6779	2	14.3389
CYTH1	14.2739	1	14.2739
CLDN11	14.2704	1	14.2704
UTRN	42.6767	3	14.2256
OFD1	14.1531	1	14.1531
FCHO1	14.1486	1	14.1486
RYBP	14.1346	1	14.1346
ZCCHC3	14.0918	1	14.0918
KCTD8	28.1792	2	14.0896
SDCCAG8	56.3569	4	14.0892
PKD2	70.4419	5	14.0884
NLGN4X	56.3364	4	14.0841
TMEM59	14.0468	1	14.0468
ZNF135	14.0412	1	14.0412
ASXL1	28.0566	2	14.0283
RPL12	69.9931	5	13.9986
ETV1	55.9224	4	13.9806
SOX6	55.9048	4	13.9762
SVIL	13.9723	1	13.9723
RPL30	55.7261	4	13.9315
FAM171A1	13.9267	1	13.9267
UBA52	83.4767	6	13.9128
MCC	13.9089	1	13.9089
LAMP2	27.8133	2	13.9067
DICER1	97.2553	7	13.8936
ACOT11	13.83	1	13.83
GPC5	27.5461	2	13.773
PPP2R2A	13.7711	1	13.7711
PARD3	123.668	9	13.7409
POC1B	27.4738	2	13.7369
HHIP	27.4706	2	13.7353
EIF5	13.7016	1	13.7016
RPS17	68.3259	5	13.6652
TGFB1	95.5814	7	13.6545
DOK5	68.2582	5	13.6516
LAMA2	95.2568	7	13.6081
INSR	54.403	4	13.6007
UQCC3	13.5822	1	13.5822
ITGA6	81.2946	6	13.5491
LPP	13.3977	1	13.3977
SHC4	13.3663	1	13.3663
HES4	26.7141	2	13.3571
CRYAB	66.4619	5	13.2924
DPYSL5	66.4495	5	13.2899
LANCL1	13.2597	1	13.2597
PRCP	13.2143	1	13.2143
CAV1	105.636	8	13.2045
RPL13A	65.9936	5	13.1987
CLU	105.58	8	13.1974
PPP1R16B	39.5742	3	13.1914
SYNRG	13.1834	1	13.1834
VIPR2	13.1409	1	13.1409
IWS1	13.1284	1	13.1284
GRIK4	26.1859	2	13.093
NFIB	65.4178	5	13.0836
VWC2	52.2962	4	13.074
SYNE2	64.9947	5	12.9989
TF	25.9413	2	12.9706
AMOTL1	38.8977	3	12.9659
SYAP1	25.9284	2	12.9642
IQGAP1	116.559	9	12.951
TIMP3	12.9494	1	12.9494
TNR	90.4798	7	12.9257
CDH4	90.4699	7	12.9243
ARFGAP3	12.8981	1	12.8981
NCOA2	12.8797	1	12.8797
PDZRN3	12.8196	1	12.8196
MYH14	38.4053	3	12.8018
RAB31	12.8016	1	12.8016
SEMA7A	76.4385	6	12.7397
RBM22	12.7154	1	12.7154
BCAR1	38.1094	3	12.7031
CDK5RAP3	37.9354	3	12.6451
B2M	75.743	6	12.6238
NID1	12.6216	1	12.6216
ARFGAP1	12.5564	1	12.5564
CNTN2	112.882	9	12.5425
PRKCQ	100.155	8	12.5193
SRGAP2C	62.5675	5	12.5135
PPP2R5A	12.4953	1	12.4953
TUBA1B	12.4857	1	12.4857
DENND5A	37.3329	3	12.4443
RPL36AL	12.4299	1	12.4299
LGI4	37.2658	3	12.4219
CD226	12.4189	1	12.4189
VPS28	12.4061	1	12.4061
NCK1	111.194	9	12.3549
ANTXR1	24.6303	2	12.3151
STAMBP	12.2698	1	12.2698
LGI3	24.4868	2	12.2434
JAM2	12.2411	1	12.2411
MERTK	48.8894	4	12.2224
SCG3	12.2021	1	12.2021
TLE4	24.3905	2	12.1953
MAP4	73.1177	6	12.1863
SLC39A6	12.1018	1	12.1018
SRSF3	12.1015	1	12.1015
BTBD3	48.3354	4	12.0838
MDGA2	24.1513	2	12.0756
PKP4	48.2611	4	12.0653
IL1RAP	60.2687	5	12.0537
TRIP11	48.1963	4	12.0491
MAT2A	12.0489	1	12.0489
TMEM165	11.9561	1	11.9561
USP16	11.9172	1	11.9172
HP1BP3	11.9039	1	11.9039
VAV2	35.5777	3	11.8592
UBL5	11.8555	1	11.8555
ACTG1	71.1027	6	11.8504
LIPA	23.6949	2	11.8474
ITGB1	130.065	11	11.8241
MAPK8IP1	47.2261	4	11.8065
MYO1E	11.7825	1	11.7825
RAF1	58.8846	5	11.7769
RPS8	35.3098	3	11.7699
EIF2S2	11.7345	1	11.7345
PFDN5	11.7323	1	11.7323
SERPINE2	46.6478	4	11.6619
CTSB	11.6458	1	11.6458
SGMS1	11.6363	1	11.6363
CCNY	11.6275	1	11.6275
SNX5	34.8189	3	11.6063
CHST11	11.5637	1	11.5637
DIP2A	11.5221	1	11.5221
PRMT1	69.0831	6	11.5139
CDH10	34.5076	3	11.5025
LRIG2	57.4996	5	11.4999
LRP1	137.847	12	11.4872
SAP30BP	11.4561	1	11.4561
ABCC4	11.4548	1	11.4548
LRP6	80.1044	7	11.4435
SMURF2	22.8097	2	11.4049
DAB1	79.6354	7	11.3765
SLC38A2	11.3585	1	11.3585
TTYH1	22.7131	2	11.3566
SZT2	56.7751	5	11.355
ARFRP1	11.353	1	11.353
DOCK7	79.3217	7	11.3317
EMD	22.5941	2	11.2971
ITPR2	22.5282	2	11.2641
FGF13	101.182	9	11.2425
SETX	78.6851	7	11.2407
PTPRM	56.1218	5	11.2244
IL1RAPL2	22.3778	2	11.1889
KLHL24	22.3533	2	11.1767
TEAD1	22.3277	2	11.1639
MPP5	55.7996	5	11.1599
HDAC9	44.5157	4	11.1289
PACS2	11.1211	1	11.1211
FAU	11.0511	1	11.0511
RAPGEF1	66.0745	6	11.0124
PCDH17	22.0132	2	11.0066
TFRC	22.0004	2	11.0002
FCHSD2	43.8799	4	10.97
SASH1	10.9618	1	10.9618
SSNA1	21.9183	2	10.9592
KAT5	10.959	1	10.959
PEX16	10.9509	1	10.9509
RHOBTB1	10.9411	1	10.9411
PRDX1	10.8684	1	10.8684
SLIT2	97.4559	9	10.8284
SH3GL3	43.24	4	10.81
NOX4	54.0215	5	10.8043
SAMHD1	10.7946	1	10.7946
MAMLD1	10.7798	1	10.7798
LIMA1	32.3296	3	10.7765
AP3B1	42.5738	4	10.6435
MT3	85.0006	8	10.6251
GPM6B	63.525	6	10.5875
SHISA6	31.7177	3	10.5726
BCAS1	10.5465	1	10.5465
ACVR1	21.0687	2	10.5343
LAMP1	21.0544	2	10.5272
GPSM2	21.0534	2	10.5267
SYNJ2	21.0443	2	10.5221
ABCA2	52.5997	5	10.5199
PIM3	31.5554	3	10.5185
BUB3	10.4914	1	10.4914
CPE	20.9815	2	10.4908
GLRX	10.4853	1	10.4853
GSN	73.3399	7	10.4771
PTN	94.2725	9	10.4747
NCOA7	10.42	1	10.42
MYO10	41.6279	4	10.407
TAPBP	10.3904	1	10.3904
DNM3	93.354	9	10.3727
TMTC2	10.3592	1	10.3592
GRIN3A	51.759	5	10.3518
FMNL3	10.3469	1	10.3469
KDM6A	20.6933	2	10.3467
BOC	61.9895	6	10.3316
CTBP2	20.5954	2	10.2977
IKBKB	30.8674	3	10.2891
RBMX	10.289	1	10.289
OPHN1	82.3023	8	10.2878
APOE	123.42	12	10.285
CD63	10.2336	1	10.2336
FOXO3	40.8115	4	10.2029
ALAD	10.2011	1	10.2011
HSP90B1	40.7979	4	10.1995
LRRC8A	20.389	2	10.1945
MMD2	30.5589	3	10.1863
NUP210	10.161	1	10.161
APC	91.3233	9	10.147
UGDH	10.1294	1	10.1294
G3BP1	30.3154	3	10.1051
MCM9	10.0882	1	10.0882
ZNF521	20.1293	2	10.0647
ROR1	69.9771	7	9.99674
HSF1	49.7997	5	9.95995
RNF213	19.8167	2	9.90835
NSMF	78.9386	8	9.86732
HNRNPU	29.5864	3	9.86212
RPA1	39.3436	4	9.8359
COL9A3	9.83586	1	9.83586
PPIA	9.82022	1	9.82022
EIF3G	9.80218	1	9.80218
NPC1	29.3844	3	9.7948
ARHGAP6	19.5485	2	9.77425
NCOA6	9.76913	1	9.76913
PFN1	78.001	8	9.75013
BIN1	77.9247	8	9.74059
ZMIZ1	9.61916	1	9.61916
DNAJC3	9.59207	1	9.59207
AHNAK	19.1145	2	9.55727
SDK1	38.2036	4	9.5509
ARHGEF4	19.084	2	9.54198
PDE6B	19.0684	2	9.53418
WWTR1	47.6512	5	9.53025
TIAM1	133.247	14	9.51767
PCSK6	9.50457	1	9.50457
SLC4A4	9.49816	1	9.49816
RER1	9.49437	1	9.49437
ARHGEF10L	9.45697	1	9.45697
MCM3AP	9.3886	1	9.3886
TAOK2	56.2958	6	9.38263
PHLDB1	28.0971	3	9.36571
ACAP3	37.4476	4	9.36191
PID1	18.7148	2	9.35738
ROBO1	74.7343	8	9.34179
SSR2	9.32256	1	9.32256
RPS11	27.956	3	9.31867
ZSWIM6	37.1787	4	9.29468
ZNRF3	9.29267	1	9.29267
PEX2	9.26802	1	9.26802
COBL	73.7837	8	9.22296
GABRA2	18.4164	2	9.2082
GRIA4	18.4149	2	9.20746
LHX2	45.9036	5	9.18072
SRRM1	9.18009	1	9.18009
CANX	18.3534	2	9.17669
MPZL1	18.3386	2	9.16928
ZDHHC2	9.16909	1	9.16909
ADCY8	45.6259	5	9.12517
ATP2B4	18.2367	2	9.11836
NCSTN	63.7971	7	9.11388
ALDH1A1	9.08471	1	9.08471
MED14	9.06504	1	9.06504
ITM2C	36.1329	4	9.03322
PRKCH	45.0478	5	9.00956
RAP1A	80.2355	9	8.91505
ATP13A1	8.87892	1	8.87892
ABCG2	8.87719	1	8.87719
CTNNBIP1	35.4841	4	8.87103
LGR4	26.5494	3	8.84981
PLOD3	8.82364	1	8.82364
EML2	17.6416	2	8.8208
ATG13	8.81605	1	8.81605
WNK3	35.2591	4	8.81477
PDGFC	26.389	3	8.79634
CEP120	26.3816	3	8.79387
CDHR3	43.9499	5	8.78997
UNC13C	35.1139	4	8.77848
TBC1D4	8.77644	1	8.77644
SOX9	78.9409	9	8.77121
MINK1	61.2555	7	8.75079
CRH	52.4652	6	8.7442
PPP2R1B	8.74398	1	8.74398
NR1D1	34.8665	4	8.71664
ADIPOR2	17.4302	2	8.71512
TLE3	26.1318	3	8.7106
NAMPT	8.69952	1	8.69952
TPCN1	8.68435	1	8.68435
GHR	8.67981	1	8.67981
COL4A3	17.3593	2	8.67966
AIP	8.67211	1	8.67211
IGSF11	34.6367	4	8.65917
SLC1A2	34.6225	4	8.65563
IRS2	69.0881	8	8.63601
DGKG	17.2682	2	8.63411
SMPD1	8.61586	1	8.61586
NUBP2	8.61429	1	8.61429
RAB30	8.60765	1	8.60765
IRF3	8.60184	1	8.60184
TBC1D13	8.59763	1	8.59763
FCGR2B	25.7903	3	8.59677
ANXA5	34.3756	4	8.5939
CSPG5	42.966	5	8.5932
APPBP2	8.5857	1	8.5857
SLC30A1	25.6824	3	8.56079
SSR3	8.55227	1	8.55227
P2RX4	59.8567	7	8.55096
RBCK1	8.54954	1	8.54954
SNW1	25.6466	3	8.54885
SIRT2	59.7068	7	8.52955
TRIM13	8.52796	1	8.52796
HNRNPA2B1	16.9809	2	8.49043
SPOCK1	42.3491	5	8.46983
APOD	42.3049	5	8.46098
DPYSL3	76.1372	9	8.45969
VWF	8.451	1	8.451
ENPP4	8.45029	1	8.45029
AKAP7	16.8499	2	8.42494
GAB1	58.9465	7	8.42093
RTP5	8.41307	1	8.41307
SNX1	25.2121	3	8.40402
NFE2L2	50.3843	6	8.39738
KCNQ1	16.7896	2	8.39482
KANK1	58.7537	7	8.39339
FLT1	16.7839	2	8.39196
NUP107	16.767	2	8.38351
ANKRD23	8.37466	1	8.37466
BHLHE40	8.37019	1	8.37019
WNT5B	25.0879	3	8.36263
RANBP3	8.35911	1	8.35911
SEMA3E	41.7311	5	8.34622
ITGAV	41.722	5	8.34441
SYT6	16.6888	2	8.34438
PLAT	16.6791	2	8.33954
RPS13	33.2434	4	8.31086
KLHL1	24.8995	3	8.29984
ZFPM2	16.5929	2	8.29643
RAB39A	16.5368	2	8.26839
PRIM2	8.25724	1	8.25724
ZNF365	49.35	6	8.22501
STK17A	8.22078	1	8.22078
NEO1	49.2858	6	8.21431
DUSP16	8.21407	1	8.21407
CFAP20	8.21264	1	8.21264
MAP2K6	24.6274	3	8.20913
DCLK2	24.5623	3	8.18743
GRN	49.1181	6	8.18634
CRADD	8.1724	1	8.1724
NR4A2	48.9951	6	8.16585
SF3B1	8.16059	1	8.16059
RANGRF	48.8384	6	8.13973
SLC12A9	8.13755	1	8.13755
SWAP70	16.2657	2	8.13283
ZEB1	24.3972	3	8.13241
ROGDI	32.4643	4	8.11606
NTN1	56.59	7	8.08429
ANXA4	8.06361	1	8.06361
SDCBP	64.4848	8	8.0606
KIF27	8.00956	1	8.00956
SFSWAP	7.999	1	7.999
HIF1A	55.9077	7	7.98682
FRYL	31.9415	4	7.98538
TRPM3	7.95025	1	7.95025
SCARA3	7.94883	1	7.94883
GIPC1	23.843	3	7.94766
SEMA5A	63.2937	8	7.91171
CBLN2	23.7167	3	7.90556
KIF13A	7.89551	1	7.89551
ZNF423	7.89525	1	7.89525
HES1	63.0233	8	7.87791
NUMA1	31.4551	4	7.86378
BICC1	7.83798	1	7.83798
CD81	23.4386	3	7.81287
SYCP2	7.79725	1	7.79725
HMBOX1	7.77813	1	7.77813
POLR2L	15.5552	2	7.77759
SNX6	15.4922	2	7.74612
ST13	7.74603	1	7.74603
RBM19	7.74399	1	7.74399
TAZ	7.72566	1	7.72566
CARD11	23.1762	3	7.72539
STIM2	7.72485	1	7.72485
ABHD17A	15.4409	2	7.72045
STK3	46.1359	6	7.68932
FN1	46.1301	6	7.68835
AMPD3	7.6842	1	7.6842
TTC7A	15.3575	2	7.67873
EEF2K	61.3389	8	7.66737
CNTLN	7.6668	1	7.6668
COL6A1	15.3314	2	7.66568
EDA	7.66415	1	7.66415
OCLN	22.9922	3	7.66408
KAT6A	7.65691	1	7.65691
PDGFA	22.9575	3	7.6525
RFX2	15.2598	2	7.62991
OS9	7.62835	1	7.62835
BLZF1	7.60626	1	7.60626
GNA11	15.1666	2	7.5833
TBC1D2	7.58274	1	7.58274
ST8SIA4	7.5693	1	7.5693
SLC30A10	7.56595	1	7.56595
EPHB1	83.1993	11	7.56357
NAIP	7.55137	1	7.55137
MIS18BP1	7.54595	1	7.54595
LDLR	15.076	2	7.53802
ADNP2	22.6121	3	7.53736
SPG11	52.6212	7	7.51732
RAB9A	7.45765	1	7.45765
TRPC3	22.3586	3	7.45285
SPP1	52.1485	7	7.44979
PDGFRB	29.77	4	7.44249
NEK7	7.43339	1	7.43339
HIPK3	7.42044	1	7.42044
LTBP3	14.8383	2	7.41915
SV2C	14.8049	2	7.40245
FGGY	7.40207	1	7.40207
EIF2S3	7.38973	1	7.38973
XBP1	36.9263	5	7.38526
MAN2A1	14.7309	2	7.36545
DNER	7.35339	1	7.35339
TBC1D16	7.35331	1	7.35331
RPS2	29.3979	4	7.34949
SDC2	36.7203	5	7.34405
PFKP	7.32923	1	7.32923
DAP	7.32448	1	7.32448
SHROOM4	7.31822	1	7.31822
MIOS	7.31292	1	7.31292
RHOA	94.922	13	7.3017
PPP2R3C	14.5731	2	7.28653
SCN9A	14.5516	2	7.27581
DKC1	14.5266	2	7.26328
ABHD17B	21.6936	3	7.2312
NLGN3	57.8247	8	7.22808
RASSF3	7.22375	1	7.22375
RFX4	7.21803	1	7.21803
CNOT2	7.20658	1	7.20658
PPP1R1B	7.18818	1	7.18818
MED16	7.18649	1	7.18649
ACVR1C	21.5562	3	7.18541
RASA3	7.17996	1	7.17996
FBN2	7.17075	1	7.17075
BAG3	21.5116	3	7.17052
CEP162	7.16927	1	7.16927
LZTS2	14.3365	2	7.16823
VAV3	21.4559	3	7.15197
PIK3R6	7.13881	1	7.13881
PIP4K2A	7.13035	1	7.13035
TMEM230	7.12464	1	7.12464
FGFR3	14.2454	2	7.12272
CORO1C	35.6118	5	7.12236
CLN5	21.36	3	7.12001
ZNF536	14.2272	2	7.11361
TMEM219	7.10906	1	7.10906
SERPINB9	7.10762	1	7.10762
ZFAND6	14.2025	2	7.10125
LRRC1	21.2584	3	7.08614
SNRPD2	7.08503	1	7.08503
RAMP1	7.07887	1	7.07887
LAMA1	42.4225	6	7.07042
HMGN5	7.0544	1	7.0544
SNX19	7.05052	1	7.05052
TCF7	21.1291	3	7.04303
SPEN	14.0477	2	7.02385
AGO2	21.0626	3	7.02086
TMEM47	7.0119	1	7.0119
MET	63.0171	9	7.0019
PQBP1	34.9757	5	6.99514
PLXND1	41.9216	6	6.98693
ARHGEF6	13.9577	2	6.97885
CD53	6.97224	1	6.97224
SLC24A3	6.95058	1	6.95058
STRN	41.5974	6	6.93291
TPT1	13.8562	2	6.9281
PIK3CD	48.4141	7	6.9163
CDK9	6.88058	1	6.88058
SLC1A4	13.7502	2	6.87509
PPARD	13.6966	2	6.84829
LIMS1	20.519	3	6.83967
USP39	6.83026	1	6.83026
CFLAR	40.9631	6	6.82719
RPL19	27.3066	4	6.82664
NRP1	88.7287	13	6.82528
HDAC6	68.1873	10	6.81873
ITGA8	27.2713	4	6.81783
MTRNR2L8	6.81295	1	6.81295
UBE2G2	6.79775	1	6.79775
GGA1	6.79696	1	6.79696
EPS15	20.381	3	6.79368
MAU2	6.78373	1	6.78373
KLF7	40.6628	6	6.77713
MDM2	47.3317	7	6.76168
LAMTOR4	6.7588	1	6.7588
WIPI1	6.75048	1	6.75048
TLE1	20.2473	3	6.7491
NCOA3	13.4913	2	6.74563
PLCB4	20.2257	3	6.74189
PARD3B	6.72973	1	6.72973
STK17B	6.72402	1	6.72402
SMC1A	6.7231	1	6.7231
SULF2	13.4425	2	6.72127
NFKBIZ	6.71411	1	6.71411
NPY	33.5375	5	6.70751
OAZ2	6.69708	1	6.69708
RBPJ	40.1619	6	6.69365
NHLRC2	6.6913	1	6.6913
TRAPPC6A	6.67369	1	6.67369
PTPRF	20.017	3	6.67234
DOCK1	19.9614	3	6.65379
SMURF1	53.1414	8	6.64267
S100B	46.4959	7	6.64227
CD96	6.63302	1	6.63302
ACTB	66.3242	10	6.63242
FBXL7	6.62084	1	6.62084
TWF1	52.9346	8	6.61682
GABBR1	6.59851	1	6.59851
MFHAS1	13.192	2	6.596
TJP2	6.57092	1	6.57092
ST18	6.56121	1	6.56121
MT2A	6.55985	1	6.55985
CASP3	39.3389	6	6.55648
PPP1CC	32.6661	5	6.53323
TULP3	19.5585	3	6.5195
CYTH2	13.0109	2	6.50547
ROBO3	39.0207	6	6.50345
MYLK	6.49729	1	6.49729
SGCD	12.9831	2	6.49155
DOCK8	6.48153	1	6.48153
CADM4	6.46836	1	6.46836
IL4R	12.917	2	6.45851
ARF6	58.1003	9	6.45559
SNX11	6.45457	1	6.45457
HDAC7	6.44524	1	6.44524
PBX3	12.8173	2	6.40864
TBC1D17	6.40809	1	6.40809
ATP6V0E1	6.40186	1	6.40186
YWHAE	51.2023	8	6.40028
NOS1	38.275	6	6.37916
MORC3	6.37704	1	6.37704
PSEN1	76.4917	12	6.37431
DDIT3	38.2456	6	6.37427
CYB5R4	12.7482	2	6.37412
RPS18	25.4706	4	6.36765
ATOX1	12.7284	2	6.3642
CLCN5	6.36394	1	6.36394
CC2D2A	12.7211	2	6.36056
NEDD4	38.1145	6	6.35242
DAAM2	12.6434	2	6.32168
CCND3	6.30648	1	6.30648
CHD1L	12.5812	2	6.2906
ETV6	6.28912	1	6.28912
ALK	31.4134	5	6.28267
RAB5A	37.6877	6	6.28129
SMO	56.439	9	6.271
FZD1	50.1518	8	6.26897
CRB1	25.0551	4	6.26378
TLN1	25.0377	4	6.25941
SRP54	12.4829	2	6.24143
CDH13	24.9417	4	6.23542
NTNG2	49.7696	8	6.2212
FLII	6.21593	1	6.21593
PSD3	6.2014	1	6.2014
ADORA1	37.1262	6	6.1877
CHRM5	12.3751	2	6.18757
PSMA1	12.3234	2	6.16171
WRAP73	12.3223	2	6.16116
RPS16	18.4589	3	6.15297
TRAM1	6.14504	1	6.14504
FYN	67.1534	11	6.10485
SULF1	12.2038	2	6.1019
HNRNPD	12.18	2	6.09002
ARL4C	6.05388	1	6.05388
ETS1	12.1073	2	6.05363
UFL1	18.1325	3	6.04417
IFT27	24.1233	4	6.03084
BIN2	6.01573	1	6.01573
ING3	6.00652	1	6.00652
TP53	35.9967	6	5.99945
GADD45A	5.9927	1	5.9927
ZNRF2	5.99073	1	5.99073
GALR1	17.9395	3	5.97985
APPL2	29.8325	5	5.9665
SCD	11.9313	2	5.96565
SAMD4A	5.95728	1	5.95728
CD59	11.9098	2	5.9549
AP1S2	5.94993	1	5.94993
LPIN1	11.8948	2	5.94738
CFTR	11.8939	2	5.94697
CACNG4	23.7834	4	5.94585
PIAS4	11.882	2	5.94101
RPS3	47.4794	8	5.93493
PCTP	5.93099	1	5.93099
ID4	17.7885	3	5.9295
ANGPT1	23.7095	4	5.92738
CBFB	23.6795	4	5.91987
LRP5L	11.8019	2	5.90096
CEMIP	11.8012	2	5.90061
TAPT1	23.5866	4	5.89664
ATP2C2	11.7114	2	5.85568
RHOG	40.9421	7	5.84886
RAB3B	17.5341	3	5.8447
CHTOP	5.84276	1	5.84276
DNAJC6	5.8379	1	5.8379
RPL13	11.6754	2	5.83768
PRDM11	5.8368	1	5.8368
ANK1	23.29	4	5.82251
SPARC	17.4544	3	5.81813
TUBB6	5.8173	1	5.8173
THBS2	11.6257	2	5.81287
DLG1	52.3023	9	5.81137
CASK	17.4296	3	5.80987
C10orf90	5.79043	1	5.79043
TBC1D10B	5.78743	1	5.78743
SCARB2	34.6593	6	5.77655
PAF1	11.5361	2	5.76804
TRPV1	34.5926	6	5.76543
CLMN	23.0271	4	5.75678
PSMD10	23.0189	4	5.75474
PARP6	28.7735	5	5.7547
EVI5L	17.2383	3	5.7461
FBLN1	5.72891	1	5.72891
ENPP1	5.72446	1	5.72446
FGF12	17.1669	3	5.72231
RPS6KA5	28.5589	5	5.71178
PKP2	22.8343	4	5.70858
CCDC88B	5.70631	1	5.70631
TIMP2	22.7942	4	5.69856
PXN	22.7669	4	5.69172
RUNX2	17.0721	3	5.69069
FGD4	17.0614	3	5.68712
HIP1R	22.7485	4	5.68712
POLR2F	11.3699	2	5.68494
EZH2	39.7922	7	5.6846
HERPUD1	17.0499	3	5.6833
TMEM129	5.67167	1	5.67167
PPARA	11.3099	2	5.65496
THOC2	16.9596	3	5.65319
SMAD2	22.577	4	5.64426
NUP214	5.6269	1	5.6269
IFIT3	5.62017	1	5.62017
GPR173	5.60976	1	5.60976
HNF4G	5.5991	1	5.5991
POLA2	5.59011	1	5.59011
CEP164	5.58964	1	5.58964
STX4	33.4652	6	5.57754
C5	5.57634	1	5.57634
CXCL14	5.57433	1	5.57433
HAVCR2	5.56976	1	5.56976
EYA2	5.56782	1	5.56782
DHX9	16.6962	3	5.56541
PREX2	22.2583	4	5.56457
RALY	5.5586	1	5.5586
KCNK2	16.641	3	5.54702
EGLN3	5.54076	1	5.54076
CHD7	22.0742	4	5.51855
AKR1A1	5.49544	1	5.49544
ENO1	10.9831	2	5.49154
WASH6P	10.9693	2	5.48463
RPS19	38.2524	7	5.46463
ARHGEF1	5.45331	1	5.45331
ELP3	5.44853	1	5.44853
PLD1	16.3349	3	5.44495
CTNNA2	54.4192	10	5.44192
CD55	5.43792	1	5.43792
ZFPM1	16.3036	3	5.43454
NDRG2	10.8363	2	5.41817
GOLGA7	5.41357	1	5.41357
ARHGAP31	5.40118	1	5.40118
TGFBR3	16.1968	3	5.39894
ARRB1	21.5655	4	5.39138
LYN	53.8628	10	5.38628
RAB11B	21.4891	4	5.37227
DCLRE1C	5.37204	1	5.37204
HIPK2	26.8464	5	5.36929
MAML3	5.33789	1	5.33789
SNCAIP	15.9359	3	5.31198
PAN3	10.5811	2	5.29053
PFKL	10.56	2	5.27998
STXBP4	15.8276	3	5.27588
RBMS3	5.27395	1	5.27395
RPS6KA2	10.5283	2	5.26413
DMAP1	5.25233	1	5.25233
U2AF2	5.25149	1	5.25149
ARRDC3	5.24142	1	5.24142
CLDN15	5.23821	1	5.23821
PNOC	15.6563	3	5.21876
OMG	20.8373	4	5.20933
HTR2C	15.5351	3	5.17836
PAWR	5.17758	1	5.17758
FOXO1	20.6219	4	5.15548
LGR5	5.1485	1	5.1485
DYNLRB2	10.2948	2	5.14739
NTN4	25.711	5	5.14221
ANAPC2	30.8356	6	5.13927
PRIM1	5.12423	1	5.12423
PNPLA2	5.1026	1	5.1026
TMC1	10.1883	2	5.09417
STXBP6	20.2317	4	5.05793
VPS54	5.05683	1	5.05683
DEPTOR	5.04882	1	5.04882
SHROOM3	10.0522	2	5.02612
ZHX2	10.034	2	5.01701
ASAP3	10.0203	2	5.01013
ZHX3	5.00806	1	5.00806
ARID2	4.99324	1	4.99324
KCTD7	9.97852	2	4.98926
SVIP	14.9577	3	4.98591
MYH11	14.9563	3	4.98544
SCN7A	14.8474	3	4.94914
TRPV4	44.4573	9	4.9397
RDX	34.4931	7	4.92759
MDK	34.4469	7	4.92099
TRIM2	4.91659	1	4.91659
HMGB2	24.5429	5	4.90859
CDKN1C	9.7959	2	4.89795
P2RX7	48.927	10	4.8927
ADD3	19.5635	4	4.89087
NXF1	4.88787	1	4.88787
SMAD4	53.725	11	4.88409
ESRRB	9.73846	2	4.86923
CP	4.86644	1	4.86644
PNPLA3	4.86052	1	4.86052
SH3RF1	9.70697	2	4.85349
EBF1	4.84234	1	4.84234
IL17RA	4.83568	1	4.83568
MX1	14.4997	3	4.83322
RNF43	4.79439	1	4.79439
CPB2	9.54545	2	4.77272
DAG1	57.1234	12	4.76028
IRF2	4.75698	1	4.75698
SYT9	9.51328	2	4.75664
NUP188	4.75576	1	4.75576
CD46	9.48987	2	4.74494
EPAS1	14.2267	3	4.74225
WASF2	23.6066	5	4.72133
TANC1	14.1627	3	4.72089
FAM20C	4.72067	1	4.72067
ARMC5	4.7122	1	4.7122
SP1	4.71202	1	4.71202
DNAJA4	4.70059	1	4.70059
UBASH3B	4.69763	1	4.69763
STOX1	4.68473	1	4.68473
MED11	4.68086	1	4.68086
KIDINS220	23.3971	5	4.67941
UNK	14.0184	3	4.67281
TRIM4	4.66855	1	4.66855
FGFBP3	4.66832	1	4.66832
TINF2	9.33106	2	4.66553
SGTA	9.32804	2	4.66402
POLDIP3	4.65297	1	4.65297
WLS	9.30325	2	4.65163
RELN	37.2121	8	4.65151
CDC42SE1	4.64736	1	4.64736
ARHGAP35	32.4215	7	4.63165
TRABD2B	13.8758	3	4.62528
DLL3	4.62335	1	4.62335
PLAUR	9.2444	2	4.6222
RPLP0	23.0252	5	4.60504
STAT1	18.4197	4	4.60493
GUCA1B	4.59979	1	4.59979
AATF	4.59598	1	4.59598
SPINT2	4.59538	1	4.59538
CCP110	9.18619	2	4.59309
HEG1	13.7092	3	4.56973
NLGN2	22.7993	5	4.55986
TAF1C	4.55253	1	4.55253
JUP	27.3112	6	4.55187
MYOM1	9.1033	2	4.55165
ACKR3	9.10307	2	4.55153
DDX39A	4.54756	1	4.54756
PLCG1	50.0206	11	4.54732
UCN	36.3684	8	4.54605
MLKL	4.53495	1	4.53495
DOCK5	9.06665	2	4.53333
SGK1	22.6341	5	4.52681
RABEP2	9.04371	2	4.52185
ABHD6	13.5639	3	4.52129
POU3F2	27.1089	6	4.51815
APIP	9.03182	2	4.51591
CNTRL	4.51348	1	4.51348
NAPEPLD	4.48363	1	4.48363
CDC14A	4.48344	1	4.48344
UGT8	22.3869	5	4.47739
PDIA3	13.4283	3	4.47609
NCOA5	4.46554	1	4.46554
GPAA1	8.92511	2	4.46256
TP53INP2	8.91523	2	4.45762
NOS3	13.3381	3	4.44603
VAV1	8.88411	2	4.44206
PAK2	26.6432	6	4.44054
DISC1	44.4007	10	4.44007
CSRP1	8.8528	2	4.4264
GRTP1	4.41956	1	4.41956
ATRAID	4.41427	1	4.41427
SLC39A13	4.40424	1	4.40424
AVEN	4.40048	1	4.40048
MYRF	8.79402	2	4.39701
ADAM12	4.38627	1	4.38627
UNC5B	26.3022	6	4.3837
MAPRE1	21.8582	5	4.37163
TRIM8	4.36972	1	4.36972
DUSP1	4.36282	1	4.36282
WRAP53	8.71644	2	4.35822
YTHDC1	8.69205	2	4.34603
PPIB	8.68503	2	4.34252
GLI3	34.5752	8	4.3219
GNL3L	8.64027	2	4.32013
SNRPG	4.3105	1	4.3105
COTL1	8.61104	2	4.30552
HNRNPR	8.60158	2	4.30079
TTLL3	4.29571	1	4.29571
TBC1D12	8.5766	2	4.2883
SYPL1	8.55954	2	4.27977
THOC6	8.49634	2	4.24817
RBM10	4.24653	1	4.24653
SEMA4D	33.8769	8	4.23461
VEGFA	42.3188	10	4.23188
DOCK11	12.673	3	4.22434
NDP	4.21429	1	4.21429
PIM1	8.41844	2	4.20922
KDM3A	8.38974	2	4.19487
CASP2	4.18722	1	4.18722
DDX58	8.35602	2	4.17801
PARP9	4.1665	1	4.1665
CEP97	8.31919	2	4.15959
ATP11C	4.15195	1	4.15195
AQP4	8.29385	2	4.14692
IL1R1	4.14461	1	4.14461
RRAGC	4.139	1	4.139
TACR3	4.13401	1	4.13401
KCTD12	8.26762	2	4.13381
OLIG1	8.26191	2	4.13096
SLC10A7	4.1205	1	4.1205
S100A13	4.10836	1	4.10836
PRR5L	4.10261	1	4.10261
STAG2	4.09765	1	4.09765
AGTPBP1	8.17109	2	4.08555
GADD45B	4.08295	1	4.08295
EYA4	4.07114	1	4.07114
MECOM	4.07048	1	4.07048
ATP7A	24.4089	6	4.06815
ZDHHC20	4.06368	1	4.06368
C15orf41	4.06278	1	4.06278
SMIM20	4.06033	1	4.06033
PAM	4.05192	1	4.05192
EFHC2	12.151	3	4.05033
CRHBP	12.129	3	4.043
PSME1	8.07062	2	4.03531
COL4A5	8.03999	2	4.01999
ANKLE1	4.01512	1	4.01512
RHOQ	16.0359	4	4.00898
RHOB	24.0443	6	4.00738
TRIM22	4.00439	1	4.00439
PYHIN1	8.0018	2	4.0009
SLC2A1	11.9998	3	3.99995
PTH1R	3.99462	1	3.99462
COL5A3	3.99278	1	3.99278
PICALM	35.9134	9	3.99037
WHAMM	11.9351	3	3.97837
YES1	11.933	3	3.97767
APBB1IP	3.973	1	3.973
PDPN	15.8571	4	3.96427
PARVA	11.886	3	3.96199
STX18	7.91648	2	3.95824
PBLD	3.95688	1	3.95688
ARFIP1	3.94961	1	3.94961
FSCN1	19.7388	5	3.94777
IGFBP5	3.94507	1	3.94507
PIPOX	3.9413	1	3.9413
SRGAP1	3.93826	1	3.93826
AAR2	3.93232	1	3.93232
GJA1	47.0281	12	3.91901
PMP22	31.3019	8	3.91274
AP1B1	3.9097	1	3.9097
CIB1	31.1801	8	3.89751
APAF1	7.77707	2	3.88853
BCL9	7.77565	2	3.88782
MAP7	7.77344	2	3.88672
ISG15	7.77339	2	3.88669
PHGDH	11.6345	3	3.87817
ERCC2	23.2673	6	3.87788
MRC2	3.86299	1	3.86299
LEPR	11.5634	3	3.85447
GAB2	19.2692	5	3.85384
WASH3P	11.5601	3	3.85336
TGFBR2	3.84909	1	3.84909
NOL8	3.84403	1	3.84403
VIP	11.5292	3	3.84307
SLC6A9	7.67041	2	3.8352
KLF13	3.83501	1	3.83501
MCTP2	7.65215	2	3.82608
DDX56	15.253	4	3.81324
EGFR	45.7463	12	3.81219
IL6ST	11.43	3	3.80999
EMP2	7.61731	2	3.80865
CDK5RAP2	19.0371	5	3.80741
SLC46A1	3.80551	1	3.80551
SNAP23	15.2037	4	3.80093
EIF2D	7.59782	2	3.79891
ZBED3	3.7937	1	3.7937
GLI2	26.5354	7	3.79076
AKT1	41.6921	11	3.79019
IFRD1	15.1394	4	3.78484
`HLA-DPB1`	3.77374	1	3.77374
CDH19	7.53725	2	3.76862
SLC6A1	15.0541	4	3.76351
PFDN6	3.76077	1	3.76077
UPF1	7.52065	2	3.76033
PHLDA3	3.75494	1	3.75494
CDH23	22.4546	6	3.74243
HPS4	3.73393	1	3.73393
PPP1R13L	3.72547	1	3.72547
TMX1	3.71976	1	3.71976
KDM6B	7.4269	2	3.71345
KRT10	7.3978	2	3.6989
BCAN	3.69842	1	3.69842
DYNC1LI2	3.68898	1	3.68898
DDX3X	22.1305	6	3.68842
MICALL1	14.748	4	3.687
ATP10A	3.68222	1	3.68222
TNFAIP6	3.67895	1	3.67895
BBS2	14.7072	4	3.67681
SLC22A5	7.33932	2	3.66966
ENAH	25.6764	7	3.66806
ATAT1	25.6746	7	3.6678
BMPR1A	7.33442	2	3.66721
STXBP3	14.662	4	3.6655
DERL2	3.66542	1	3.66542
PRTG	3.65663	1	3.65663
NME9	3.65132	1	3.65132
TRIM24	7.30079	2	3.65039
CASS4	7.28154	2	3.64077
ANLN	14.5533	4	3.63833
VEGFB	3.6299	1	3.6299
CCDC85C	3.62278	1	3.62278
CLN8	18.081	5	3.61621
JAK1	7.21926	2	3.60963
ABCA1	14.3962	4	3.59905
SH3PXD2B	14.3897	4	3.59742
FGFR2	28.7272	8	3.5909
B4GALT1	10.7488	3	3.58295
C21orf91	14.2931	4	3.57327
MAG	28.5779	8	3.57224
DIAPH3	3.57165	1	3.57165
IL17D	3.57115	1	3.57115
NEDD1	7.14051	2	3.57025
INPPL1	3.56788	1	3.56788
LIMD1	10.6957	3	3.56522
IQGAP2	7.13034	2	3.56517
GAD1	10.6771	3	3.55903
MAP2K3	3.55067	1	3.55067
PSRC1	7.08934	2	3.54467
FZD7	14.1668	4	3.54169
USP47	7.08174	2	3.54087
FUT10	3.53194	1	3.53194
PPARGC1A	17.6573	5	3.53146
SNTB1	7.03089	2	3.51545
EIF4EBP2	7.01564	2	3.50782
RCC2	14.001	4	3.50025
LIMK2	3.48769	1	3.48769
BRD2	3.48422	1	3.48422
ACSL3	6.96245	2	3.48122
CDK4	10.4418	3	3.48061
CNP	20.8473	6	3.47455
RHOH	3.47437	1	3.47437
MATN2	13.8762	4	3.46904
FARP2	17.3281	5	3.46562
SORT1	3.45583	1	3.45583
PDGFD	3.45371	1	3.45371
TOR1AIP1	3.44585	1	3.44585
GAA	3.44364	1	3.44364
STRIP2	3.4363	1	3.4363
SLC9B1	3.4279	1	3.4279
TNS1	3.40961	1	3.40961
DIO2	6.80479	2	3.40239
SF3A2	17.0027	5	3.40054
RAB8B	16.9982	5	3.39964
LMOD1	10.1965	3	3.39884
PSMG4	3.39876	1	3.39876
CRB2	3.39445	1	3.39445
BMP6	20.3653	6	3.39421
SEC14L1	3.39221	1	3.39221
KIF5B	27.1082	8	3.38853
WFS1	10.164	3	3.388
ATG3	10.1631	3	3.38771
BVES	6.77018	2	3.38509
LSR	6.75704	2	3.37852
PLCD4	3.37703	1	3.37703
PDLIM5	23.5912	7	3.37017
RNF122	3.37007	1	3.37007
TRIB1	3.36726	1	3.36726
SH3BP4	3.3662	1	3.3662
FJX1	3.36455	1	3.36455
RYR1	6.71417	2	3.35708
KCTD13	6.6982	2	3.3491
NR4A3	23.4317	7	3.34739
ANKRD13A	3.33858	1	3.33858
TRIM28	6.67674	2	3.33837
SP100	10.0097	3	3.33657
NINL	3.32305	1	3.32305
SCUBE1	3.32167	1	3.32167
CEBPA	9.95817	3	3.31939
BRD7	3.31919	1	3.31919
HAS2	13.2727	4	3.31818
MAL	6.62864	2	3.31432
SCG2	3.31424	1	3.31424
KAT2B	6.60783	2	3.30391
ILK	36.3052	11	3.30047
CHI3L1	3.29551	1	3.29551
POGZ	3.28978	1	3.28978
MTMR3	3.28839	1	3.28839
POLD2	3.28739	1	3.28739
ARHGAP24	3.28018	1	3.28018
TOB2	3.27967	1	3.27967
TENM1	19.6695	6	3.27825
PLCL1	6.54428	2	3.27214
ANKRA2	6.53798	2	3.26899
SOX12	3.26693	1	3.26693
TMEM120A	3.2646	1	3.2646
LMNA	6.52459	2	3.26229
GNA12	6.51391	2	3.25695
EIF3E	3.25181	1	3.25181
CAPN7	3.25029	1	3.25029
MSI1	3.24831	1	3.24831
HMCN1	3.23888	1	3.23888
AIF1L	6.43983	2	3.21991
FERMT3	6.43329	2	3.21664
RREB1	9.62046	3	3.20682
RAB12	6.40473	2	3.20236
KIF25	3.20087	1	3.20087
ADCYAP1R1	9.59959	3	3.19986
RGMA	12.7926	4	3.19816
NR1H2	12.7728	4	3.19319
DLL1	22.3244	7	3.1892
MGMT	3.1825	1	3.1825
FUZ	9.53277	3	3.17759
FANCC	6.35191	2	3.17596
KDELR1	3.17203	1	3.17203
CDC73	9.46375	3	3.15458
CALR	28.3406	9	3.14896
SCAF11	3.14394	1	3.14394
ALOX5AP	3.14241	1	3.14241
ARHGAP17	3.13957	1	3.13957
PYGO1	9.4095	3	3.1365
TAF6L	3.13346	1	3.13346
PRMT2	3.12964	1	3.12964
RSPO4	3.1268	1	3.1268
BOK	12.4856	4	3.12141
MON1B	3.12046	1	3.12046
ADNP	31.1959	10	3.11959
TPP1	3.1147	1	3.1147
PPP1R15A	3.11042	1	3.11042
CALCB	3.10941	1	3.10941
MAD2L2	6.21198	2	3.10599
TRAF1	6.20956	2	3.10478
ENPP2	9.31384	3	3.10461
COL4A4	3.0962	1	3.0962
AMER2	3.09207	1	3.09207
SP3	3.08918	1	3.08918
PIGT	6.17168	2	3.08584
FRS2	24.5107	8	3.06384
RPL21	6.12611	2	3.06306
ZNF385A	9.15381	3	3.05127
TNFAIP8	3.0486	1	3.0486
P2RY6	3.04838	1	3.04838
HDAC1	18.2704	6	3.04506
USP6NL	3.03772	1	3.03772
PLCE1	3.03414	1	3.03414
TRPM6	3.01373	1	3.01373
IFT74	6.02444	2	3.01222
NRP2	24.0883	8	3.01103
TAF8	3.00692	1	3.00692
ADRA1A	12.0255	4	3.00637
WNT2B	12.0046	4	3.00115
PAFAH2	2.99993	1	2.99993
TMCO6	2.99909	1	2.99909
HCK	14.9891	5	2.99781
SUCO	2.99028	1	2.99028
MDFI	2.98568	1	2.98568
RFFL	2.98435	1	2.98435
BMP7	23.8132	8	2.97664
PLEKHG2	8.89894	3	2.96631
TELO2	2.96275	1	2.96275
TRA2B	5.89379	2	2.94689
COL18A1	5.88968	2	2.94484
MLLT6	2.94428	1	2.94428
S100A11	2.9398	1	2.9398
HES5	11.6943	4	2.92358
CD4	8.75261	3	2.91754
ITGA5	14.5824	5	2.91649
RPS27L	8.74879	3	2.91626
PDLIM3	2.91587	1	2.91587
ARHGAP4	14.4757	5	2.89513
TMED5	2.89489	1	2.89489
ZFYVE21	2.89332	1	2.89332
AMOT	8.67426	3	2.89142
MCM5	2.8842	1	2.8842
GNAI2	14.3991	5	2.87981
GRIN2D	8.63764	3	2.87921
CEP135	5.75648	2	2.87824
LPAR6	2.87548	1	2.87548
SLC9A8	2.87132	1	2.87132
ZMYM1	2.87121	1	2.87121
PGM5	5.72856	2	2.86428
EDNRA	2.86341	1	2.86341
PELI1	5.72292	2	2.86146
AP3S2	5.71928	2	2.85964
CEP72	5.7081	2	2.85405
NQO1	11.3714	4	2.84286
TFE3	2.84067	1	2.84067
MEGF9	2.83881	1	2.83881
ARL5C	2.82857	1	2.82857
PTGES3	5.6523	2	2.82615
FRMD5	2.82603	1	2.82603
INSIG1	5.63707	2	2.81854
EFNB1	19.6723	7	2.81033
RAB10	19.651	7	2.80729
ATP13A4	2.80462	1	2.80462
DVL1	25.1576	9	2.79529
IFI6	5.58289	2	2.79145
MYL9	2.78946	1	2.78946
FCHSD1	11.148	4	2.787
SCRIB	25.0601	9	2.78445
PRRX1	8.35227	3	2.78409
LMAN1	5.56315	2	2.78157
DCN	2.77597	1	2.77597
ZSWIM8	13.8721	5	2.77443
SLC9A3R2	5.54529	2	2.77265
MAPK12	2.77226	1	2.77226
POLA1	2.77128	1	2.77128
SENP1	8.26936	3	2.75645
ATL3	2.7551	1	2.7551
CD9	8.26049	3	2.7535
IST1	13.7618	5	2.75236
NFKB1	11.0077	4	2.75192
RAPGEF3	10.9632	4	2.74081
BOD1	2.73959	1	2.73959
HIF3A	2.73949	1	2.73949
HSPG2	2.73907	1	2.73907
DNASE2	2.73194	1	2.73194
GPRC5B	10.926	4	2.73149
NUP37	2.72419	1	2.72419
CD99	2.72254	1	2.72254
PTPRK	16.3148	6	2.71913
ITGA1	19.0107	7	2.71581
KCTD15	2.71264	1	2.71264
TLE2	8.13712	3	2.71237
INTU	2.70795	1	2.70795
DUSP22	2.70597	1	2.70597
LGR6	13.5122	5	2.70244
RGL2	2.70183	1	2.70183
POLR3GL	2.69978	1	2.69978
SLC9A3R1	24.2782	9	2.69757
ANP32B	8.09266	3	2.69755
MIS12	5.39469	2	2.69734
CXCL12	24.2606	9	2.69562
COG4	2.69469	1	2.69469
SMAD6	8.08324	3	2.69441
FLI1	2.69278	1	2.69278
SSPN	2.69216	1	2.69216
MYLIP	10.7666	4	2.69164
COL25A1	10.7591	4	2.68979
GJB1	10.7572	4	2.68931
ZBTB1	5.3704	2	2.6852
SH2B3	2.68309	1	2.68309
VWA1	2.6751	1	2.6751
SRRT	5.34988	2	2.67494
LYPD6	5.34904	2	2.67452
EHD1	16.0411	6	2.67351
MAP7D3	2.67121	1	2.67121
LTBR	2.66153	1	2.66153
WDR45	2.6585	1	2.6585
PLCG2	10.6133	4	2.65333
RHOJ	7.95764	3	2.65255
MYL12A	2.64273	1	2.64273
CCL2	13.2129	5	2.64258
FGD3	7.92539	3	2.6418
DUSP10	5.27777	2	2.63888
BBS4	21.0677	8	2.63346
HAUS8	2.63251	1	2.63251
SWI5	2.62504	1	2.62504
FGF2	13.1197	5	2.62394
STRADA	2.61737	1	2.61737
HDAC11	2.60793	1	2.60793
KIFC3	2.60116	1	2.60116
PIDD1	2.59986	1	2.59986
TBC1D14	5.19321	2	2.5966
LAMA5	10.3851	4	2.59628
LRP5	7.78676	3	2.59559
ARL5A	2.58899	1	2.58899
SRGN	7.75969	3	2.58656
TP53BP2	5.16698	2	2.58349
ASIC1	7.74674	3	2.58225
FRZB	5.1625	2	2.58125
ERBB2	15.4753	6	2.57922
LGI1	23.1418	9	2.57131
LRP2	17.9966	7	2.57094
TNS3	2.56989	1	2.56989
PRDM5	2.56679	1	2.56679
SEMA3C	12.8264	5	2.56527
MLC1	5.12977	2	2.56489
TMED10	5.12496	2	2.56248
CNN3	5.12375	2	2.56187
MED22	2.55471	1	2.55471
EPS8	15.326	6	2.55434
COL6A3	5.08685	2	2.54343
EMP1	2.54254	1	2.54254
NCMAP	10.167	4	2.54176
YOD1	2.54165	1	2.54165
NOTCH3	5.0779	2	2.53895
RGS10	7.60527	3	2.53509
TGFA	2.53132	1	2.53132
TEK	17.6841	7	2.5263
ITGB8	5.04356	2	2.52178
PECAM1	5.03718	2	2.51859
OPALIN	2.51538	1	2.51538
FAM155B	2.51432	1	2.51432
RMI1	2.51148	1	2.51148
RAB8A	17.5283	7	2.50404
COLEC12	2.50246	1	2.50246
FABP7	4.9991	2	2.49955
WIPF1	2.49953	1	2.49953
WASF3	14.9829	6	2.49715
ATP6AP1L	2.48861	1	2.48861
IPO13	2.4838	1	2.4838
DTX1	4.96721	2	2.48361
GSTP1	7.45052	3	2.48351
GFRA1	12.3823	5	2.47646
PLA2G6	9.90376	4	2.47594
ABT1	7.42645	3	2.47548
PIK3CG	4.94811	2	2.47406
FA2H	4.94368	2	2.47184
RARG	7.40043	3	2.46681
EXOC3	7.3846	3	2.46153
MT1M	2.45961	1	2.45961
SQSTM1	9.79703	4	2.44926
AXL	12.2272	5	2.44545
SLC7A11	9.78043	4	2.44511
PRKAB1	7.33281	3	2.44427
UNC93B1	2.44243	1	2.44243
DRAM2	2.43593	1	2.43593
LPAR1	21.9162	9	2.43513
TAX1BP3	4.86835	2	2.43417
SHROOM1	4.86665	2	2.43332
HBB	2.43202	1	2.43202
ADAM15	2.43024	1	2.43024
TGFB2	14.5607	6	2.42678
CFL2	4.8338	2	2.4169
DDX23	2.41609	1	2.41609
LRRC24	4.82675	2	2.41337
MUSK	16.8493	7	2.40705
ANXA1	19.247	8	2.40587
DAPK2	2.39396	1	2.39396
IKZF1	4.78226	2	2.39113
MAF1	4.78092	2	2.39046
IMPDH2	2.38379	1	2.38379
INPP5D	7.14768	3	2.38256
RACGAP1	2.38236	1	2.38236
GTF3C5	2.37858	1	2.37858
IVNS1ABP	2.3662	1	2.3662
NET1	2.36127	1	2.36127
PPFIBP2	2.35859	1	2.35859
CAD	4.70808	2	2.35404
PRPF3	2.35377	1	2.35377
IER2	4.6961	2	2.34805
`HLA-DPA1`	2.34756	1	2.34756
ICK	4.69154	2	2.34577
ARHGEF26	7.02918	3	2.34306
HSPA2	2.34076	1	2.34076
WIF1	2.3406	1	2.3406
SHARPIN	4.67369	2	2.33684
CEP152	2.33496	1	2.33496
TNFSF4	2.3342	1	2.3342
CYP1B1	4.66599	2	2.33299
VAMP8	6.99896	3	2.33299
NPR3	2.33101	1	2.33101
PAN2	2.33046	1	2.33046
KRT8	6.98865	3	2.32955
TUBD1	2.32783	1	2.32783
EYA1	6.98006	3	2.32669
PLCD1	2.31769	1	2.31769
TNNT1	2.31253	1	2.31253
TBC1D2B	2.30478	1	2.30478
TRAF7	2.3018	1	2.3018
SPECC1L	2.29801	1	2.29801
ELN	4.5828	2	2.2914
REL	2.28642	1	2.28642
CNOT1	2.28186	1	2.28186
LIPG	4.56147	2	2.28073
KCNJ10	9.12164	4	2.28041
MAP3K11	2.27676	1	2.27676
XAB2	2.27298	1	2.27298
RAB20	4.54292	2	2.27146
RGS9	2.26333	1	2.26333
ATP1A2	9.03535	4	2.25884
ABCB4	4.51359	2	2.2568
CARD16	2.25387	1	2.25387
YBX3	6.75059	3	2.2502
HAUS1	2.2476	1	2.2476
CCND1	6.7366	3	2.24553
MYO1C	6.71985	3	2.23995
TMEM38B	2.23752	1	2.23752
SLC41A1	2.23743	1	2.23743
SPRY2	4.47037	2	2.23519
SYMPK	4.46704	2	2.23352
GP1BA	2.23332	1	2.23332
SMAD7	6.69247	3	2.23082
TTPA	4.45882	2	2.22941
SARNP	2.22657	1	2.22657
PTPN6	6.67154	3	2.22385
GREM1	13.3115	6	2.21858
KIF19	2.21823	1	2.21823
HES6	2.21767	1	2.21767
TUBB2B	17.7368	8	2.2171
BAZ2A	2.21579	1	2.21579
LMO1	2.20161	1	2.20161
TUBA1C	2.20106	1	2.20106
SOX4	10.996	5	2.19921
SFRP1	13.1576	6	2.19293
IL17RC	2.19111	1	2.19111
CHRNB1	4.37491	2	2.18745
YTHDF1	10.9214	5	2.18427
NAPSA	2.18086	1	2.18086
HAUS5	2.18068	1	2.18068
TMSB4Y	6.53591	3	2.17864
AIM2	6.51422	3	2.17141
BBS10	8.6811	4	2.17027
ADCY7	2.16188	1	2.16188
ENG	4.30936	2	2.15468
PRDM6	2.14607	1	2.14607
KCNMB1	4.29197	2	2.14599
SLC39A7	2.1423	1	2.1423
MCL1	4.28229	2	2.14114
CDH1	17.1076	8	2.13845
CNTFR	2.13349	1	2.13349
GPR37L1	8.53011	4	2.13253
GPIHBP1	6.39639	3	2.13213
YBX1	2.12759	1	2.12759
CACNG5	4.2539	2	2.12695
MTMR2	14.879	7	2.12557
SDF2L1	2.11803	1	2.11803
F3	4.23469	2	2.11735
CDK6	4.23216	2	2.11608
BRMS1	2.11513	1	2.11513
POLR2G	2.11481	1	2.11481
HEPACAM	6.34336	3	2.11445
CUBN	2.11087	1	2.11087
JAM3	16.8766	8	2.10957
CPSF2	2.10764	1	2.10764
CRIPT	4.21311	2	2.10655
PTPN14	2.10204	1	2.10204
GAL3ST4	2.10012	1	2.10012
ASF1A	2.09911	1	2.09911
LLGL1	12.5935	6	2.09892
BRCA2	4.19762	2	2.09881
OXTR	10.4728	5	2.09457
FCRL2	2.09193	1	2.09193
RAB3IP	4.17083	2	2.08542
FAT4	6.2537	3	2.08457
FGFR1	14.5905	7	2.08436
TNFRSF1A	8.33634	4	2.08409
TPD52L1	2.0776	1	2.0776
FABP5	8.3033	4	2.07583
GLDN	8.29428	4	2.07357
SLITRK2	14.5015	7	2.07164
NOTCH2	4.14187	2	2.07094
ATF3	2.07083	1	2.07083
VANGL1	2.07079	1	2.07079
`NKX6-2`	6.21016	3	2.07005
FADD	8.27802	4	2.06951
TCF7L1	4.12335	2	2.06168
FBXO5	4.10658	2	2.05329
DDB2	4.09543	2	2.04771
NAP1L4	2.0453	1	2.0453
COL4A1	2.04057	1	2.04057
TMEM88	4.07966	2	2.03983
SEMA4C	10.188	5	2.03761
KIF20B	14.0812	7	2.0116
NCKAP1L	18.0972	9	2.0108
S1PR3	2.00952	1	2.00952
ID1	16.0746	8	2.00933
GCLC	4.01132	2	2.00566
NUDT16	2	1	2
BARD1	5.99918	3	1.99973
EPHB4	1.99549	1	1.99549
CSRP2	1.99518	1	1.99518
IL10RA	1.99082	1	1.99082
EIF5A2	1.99065	1	1.99065
BIRC3	5.94483	3	1.98161
PTTG1IP	3.94889	2	1.97444
SH3TC2	3.94541	2	1.9727
HPN	7.88363	4	1.97091
TXNIP	3.94028	2	1.97014
ERBB3	5.90711	3	1.96904
PTAFR	1.96501	1	1.96501
SART1	3.92591	2	1.96295
ENHO	1.95836	1	1.95836
NR2C2	1.95824	1	1.95824
VAMP1	5.87261	3	1.95754
RASGRF2	1.95639	1	1.95639
BCL11B	9.7716	5	1.95432
GABRE	3.90858	2	1.95429
TRAPPC2L	1.95371	1	1.95371
KCTD5	1.95168	1	1.95168
SPI1	3.90232	2	1.95116
FOSL1	3.89104	2	1.94552
TRIP6	1.94206	1	1.94206
JMJD8	1.93849	1	1.93849
PDE9A	1.93831	1	1.93831
IL18	5.81478	3	1.93826
CHODL	9.66307	5	1.93261
FLNA	19.3143	10	1.93143
SNTA1	1.92939	1	1.92939
ITGA7	1.92716	1	1.92716
MICALL2	13.4863	7	1.92661
CTH	5.77973	3	1.92658
CNN1	1.92634	1	1.92634
MKS1	9.62366	5	1.92473
SOX8	7.63806	4	1.90952
SLC6A11	1.90653	1	1.90653
CCL4	1.90318	1	1.90318
AKT2	7.60059	4	1.90015
ERAP1	1.90012	1	1.90012
TBX21	1.8993	1	1.8993
EMC10	1.89697	1	1.89697
SLC12A7	5.68981	3	1.8966
MIR219A2	5.68686	3	1.89562
TES	1.89501	1	1.89501
PLCB3	5.67802	3	1.89267
KCTD6	1.88733	1	1.88733
TSPAN10	1.8873	1	1.8873
MYO5B	1.88636	1	1.88636
SYTL4	3.7725	2	1.88625
SLC11A1	3.7707	2	1.88535
RXRA	1.8775	1	1.8775
VPS25	1.87746	1	1.87746
U2AF1	1.87682	1	1.87682
NUP43	1.87662	1	1.87662
RFC1	1.87416	1	1.87416
PHLDA1	1.87257	1	1.87257
ZNF516	3.74465	2	1.87233
DCHS1	3.74439	2	1.87219
ACOX2	5.61324	3	1.87108
RANBP3L	1.86172	1	1.86172
PTBP2	3.7216	2	1.8608
ARAP1	5.55169	3	1.85056
ZNF593	1.8502	1	1.8502
BRCA1	5.52753	3	1.84251
APH1B	3.6811	2	1.84055
ARHGEF10	3.67382	2	1.83691
FAT1	5.51001	3	1.83667
FRMPD1	1.82993	1	1.82993
PROM1	7.31782	4	1.82945
S100A10	7.31378	4	1.82844
DDR1	7.29131	4	1.82283
MTRNR2L1	1.82022	1	1.82022
CDKN2A	1.81862	1	1.81862
LYAR	1.80869	1	1.80869
SLC39A8	1.80682	1	1.80682
PERP	5.41957	3	1.80652
AIMP1	1.80572	1	1.80572
DDAH2	1.80571	1	1.80571
NXT1	1.80533	1	1.80533
FNTA	1.80474	1	1.80474
IFIH1	1.80434	1	1.80434
CDHR1	7.21661	4	1.80415
KLHL20	3.60099	2	1.80049
COL9A1	1.7972	1	1.7972
IGSF5	1.7817	1	1.7817
CAPG	3.5588	2	1.7794
WAS	7.11184	4	1.77796
ANGPTL4	8.88117	5	1.77623
FCER1G	8.87785	5	1.77557
SASH3	3.54888	2	1.77444
ZSWIM4	7.09235	4	1.77309
GJC2	8.85363	5	1.77073
MDC1	1.76881	1	1.76881
TOP2A	1.76679	1	1.76679
ERMN	5.30015	3	1.76672
RNF135	1.76636	1	1.76636
BHLHE41	1.76596	1	1.76596
MANF	5.29162	3	1.76387
OLIG2	5.28844	3	1.76281
SCD5	1.76277	1	1.76277
LYPD1	5.27882	3	1.75961
MIDN	1.75387	1	1.75387
MCM7	1.75267	1	1.75267
GCNT2	3.50181	2	1.7509
CBX4	1.75074	1	1.75074
ZFP36	5.24707	3	1.74902
HEPH	1.74748	1	1.74748
CTSZ	10.4803	6	1.74672
TTC30B	3.48968	2	1.74484
EBI3	1.7389	1	1.7389
PRDM16	5.20848	3	1.73616
LPL	5.20579	3	1.73526
SAV1	1.72838	1	1.72838
CLDN5	3.45297	2	1.72648
KRT17	3.45159	2	1.7258
ITGB4	1.72518	1	1.72518
AKNA	1.72473	1	1.72473
DSP	3.44926	2	1.72463
BLM	3.44471	2	1.72236
CDKN1B	5.15248	3	1.71749
NFKBIA	3.42316	2	1.71158
HAAO	1.71097	1	1.71097
PTCH1	13.6636	8	1.70795
NFATC1	1.70583	1	1.70583
RELA	10.2198	6	1.70331
TBC1D10A	1.7013	1	1.7013
TARBP2	1.70051	1	1.70051
LCP2	1.69782	1	1.69782
MED12	5.08181	3	1.69394
TGFBR1	11.8259	7	1.68941
CREB3L2	6.72255	4	1.68064
PRAM1	1.68049	1	1.68049
MTRNR2L3	1.67982	1	1.67982
PHIP	3.35661	2	1.6783
CAPN2	3.3519	2	1.67595
MAPK7	10.0486	6	1.67477
KLK6	5.02356	3	1.67452
CAPN9	1.67296	1	1.67296
TIE1	1.67209	1	1.67209
LATS2	3.34288	2	1.67144
FERMT1	6.68163	4	1.67041
GBP1	5.01065	3	1.67022
IRAK1	4.99632	3	1.66544
PRKAB2	3.32905	2	1.66453
NDRG1	6.65688	4	1.66422
SORBS3	3.32285	2	1.66143
`HLA-F`	3.31988	2	1.65994
CDC42EP2	6.61526	4	1.65382
ARAF	1.65286	1	1.65286
GPR17	3.2979	2	1.64895
SMAD5	3.27314	2	1.63657
WDR1	4.90883	3	1.63628
NOTCH1	17.9957	11	1.63598
RIPK2	3.26801	2	1.63401
C3	6.52925	4	1.63231
HBA1	1.63187	1	1.63187
KLF2	3.26181	2	1.6309
VEGFC	3.259	2	1.6295
ALOX12	4.87653	3	1.62551
SRI	6.49519	4	1.6238
SREBF1	4.86583	3	1.62194
FOXO4	1.62024	1	1.62024
ITGB5	1.61924	1	1.61924
SOX10	8.08769	5	1.61754
FKBP4	9.70394	6	1.61732
DHX38	1.61214	1	1.61214
ACTN4	4.82955	3	1.60985
PPP1R3G	1.60793	1	1.60793
TMEM109	1.60445	1	1.60445
DACT2	3.20767	2	1.60383
TTC30A	3.19805	2	1.59903
FUOM	3.19484	2	1.59742
ZDHHC9	1.5954	1	1.5954
ELOVL1	1.59398	1	1.59398
KCTD9	1.59288	1	1.59288
NXT2	1.59248	1	1.59248
EDN3	7.95446	5	1.59089
G0S2	4.77119	3	1.5904
GAD2	4.76858	3	1.58953
TLCD1	1.58864	1	1.58864
HKDC1	1.58831	1	1.58831
MITF	4.73632	3	1.57877
MST1L	1.57659	1	1.57659
STON2	1.57591	1	1.57591
PTHLH	1.57541	1	1.57541
TJAP1	1.57318	1	1.57318
ARL8A	3.14579	2	1.5729
SYVN1	3.14291	2	1.57146
CBLN3	1.56957	1	1.56957
IGFBP4	1.56342	1	1.56342
SLC27A1	3.12595	2	1.56297
RCN3	1.56228	1	1.56228
RGN	3.12362	2	1.56181
PARP10	1.56122	1	1.56122
STK11	12.4841	8	1.56051
TRIM67	7.77685	5	1.55537
CYSLTR1	1.5531	1	1.5531
RGCC	4.64956	3	1.54985
TMEM240	1.54929	1	1.54929
PML	7.73758	5	1.54752
FES	13.9168	9	1.54631
SFRP4	4.62182	3	1.54061
TMEM259	1.54029	1	1.54029
SCN11A	1.54007	1	1.54007
CA12	1.53434	1	1.53434
PRDM1	3.06691	2	1.53346
BNIP2	3.0612	2	1.5306
PARP3	3.05424	2	1.52712
HEY1	3.05301	2	1.52651
E2F1	7.61505	5	1.52301
PSD2	1.5212	1	1.5212
PRPF6	1.51623	1	1.51623
HCLS1	16.6754	11	1.51594
ELFN1	1.51388	1	1.51388
ZNF488	3.02514	2	1.51257
MTTP	3.02342	2	1.51171
FGFRL1	3.01889	2	1.50945
[truncated: 1,058 more rows]

## Sheet: L5_6-CC_count_score
Symbol	Overall	Count	Average importance
CAMK2N1	2587.81	26	99.531
SLC17A7	2382.41	24	99.2673
CCK	4946.17	53	93.3239
JUND	1790.78	20	89.539
RBFOX1	88.1229	1	88.1229
GALNTL6	86.0768	1	86.0768
HSPA8	3679.04	43	85.559
TMSB4X	3241.35	38	85.2986
TUBB4A	2184.23	26	84.0088
PRNP	5831.94	70	83.3134
SRP14	553.839	7	79.1198
MEG3	237.028	3	79.0093
SPARCL1	468.369	6	78.0616
TPPP	528.856	7	75.5508
ENC1	1551.74	21	73.8925
GABPB1-AS1	69.6445	1	69.6445
LSAMP	200.376	3	66.7921
KHDRBS3	263.038	4	65.7594
NRGN	1174.49	18	65.2495
NRXN1	2296.16	36	63.7822
NPTXR	190.575	3	63.525
DPYD	188.589	3	62.8629
ARL17B	121.944	2	60.9722
GNAO1	1561.79	26	60.0689
STMN1	1896.78	32	59.2745
CXXC5	407.651	7	58.2359
PDZRN4	57.2634	1	57.2634
HSPB1	2515.76	45	55.9058
GABARAPL2	821.673	15	54.7782
`MT-RNR1`	109.287	2	54.6434
NTM	271.95	5	54.39
CIRBP	975.552	18	54.1973
SORBS1	1083.74	20	54.187
MBNL1	377.632	7	53.9474
CSMD3	266.251	5	53.2501
KIRREL3	946.685	18	52.5936
NELL1	576.881	11	52.4437
CELF2	207.643	4	51.9109
KAZN	154.138	3	51.3792
ZEB2	2310.22	45	51.3381
UBB	3202.53	63	50.8338
HMGN3	546.091	11	49.6447
PSME4	1526.11	31	49.2293
PCP4	340.996	7	48.7137
NCAM2	528.174	11	48.0159
RPS27A	2571.41	54	47.6187
RPL37A	806.81	17	47.4594
RPL10	1036.63	22	47.1194
SYT1	1742.75	37	47.1014
ASIC2	1124.75	24	46.8644
EIF1	281.179	6	46.8632
ZFAND5	233.308	5	46.6617
SON	466.483	10	46.6483
FUT9	46.4027	1	46.4027
SLC39A11	278.258	6	46.3763
ASTN2	185.485	4	46.3712
BRINP3	601.125	13	46.2404
ACTB	2400.14	52	46.1565
ZMAT3	182.462	4	45.6155
INTS6	45.4985	1	45.4985
GRID2	1339.92	30	44.664
LRP1B	44.4854	1	44.4854
PTPRK	1150.14	26	44.2362
HNRNPA3	441.9	10	44.19
PLP1	529.627	12	44.1356
MARCKS	573.245	13	44.0958
PRKD1	1754.59	40	43.8646
RPL31	963.2	22	43.7818
PEBP1	1049.17	24	43.7154
ROBO2	1221.08	28	43.6101
INPP4B	43.5156	1	43.5156
FOS	953.42	22	43.3373
MGAT4C	86.1845	2	43.0922
SOX5	554.757	13	42.6736
PCDH17	468.882	11	42.6256
RPL29	631.525	15	42.1017
ARPP19	798.499	19	42.0263
TMSB10	587.517	14	41.9655
SAT1	334.387	8	41.7984
ATP1B1	1193.65	29	41.1602
EDIL3	123.462	3	41.1542
RALYL	122.912	3	40.9706
CTNNA3	163.788	4	40.9471
TSPAN7	122.703	3	40.9009
ANKRD28	201.892	5	40.3784
DSCAML1	842.443	21	40.1163
FTL	440.883	11	40.0803
HIP1	920.71	23	40.0309
NKTR	118.993	3	39.6645
NECAB1	39.2485	1	39.2485
GPM6A	981.065	25	39.2426
CUX1	738.305	19	38.8582
GPC6	541.943	14	38.7102
FCHSD2	386.914	10	38.6914
SCN1A	690.166	18	38.3425
NFIA	497.073	13	38.2364
MMP16	267.24	7	38.1771
RPS6	1027.98	27	38.0733
SPOCK1	874.45	23	38.0196
APLP1	456.224	12	38.0187
BSG	1023.45	27	37.9055
CADM1	567.362	15	37.8241
JUNB	791.54	21	37.6924
HNRNPK	1091.58	29	37.6408
CDH12	261.028	7	37.2897
PDZD2	111.861	3	37.2871
XKR4	36.9644	1	36.9644
UBA1	590.84	16	36.9275
CDC14B	515.875	14	36.8482
TUBA1B	515.049	14	36.7892
ACTG1	914.4	25	36.576
ESRRG	253.486	7	36.2123
ROBO1	1737.42	48	36.1962
PCDH9	325.677	9	36.1864
ALDOA	542.717	15	36.1811
GABRB1	647.986	18	35.9992
UPF3A	358.534	10	35.8534
KLHL1	430.055	12	35.8379
FRMD5	358.012	10	35.8012
CBLN2	178.647	5	35.7294
SRRM1	284.924	8	35.6155
KMT2C	284.844	8	35.6055
`NUTM2A-AS1`	35.5999	1	35.5999
`MT-RNR2`	35.5712	1	35.5712
ELMO1	354.121	10	35.4121
NPAS3	211.842	6	35.307
CRYAB	1234.81	35	35.2803
EGR1	1224.27	35	34.9792
APBB2	663.552	19	34.9238
CNTNAP5	34.7058	1	34.7058
RPS8	655.55	19	34.5026
RPL8	724.082	21	34.4801
PPP2R2B	309.535	9	34.3928
RPL38	686.173	20	34.3087
DGCR2	68.5599	2	34.2799
MAP4	685.343	20	34.2672
PTPRD	648.456	19	34.1293
TALDO1	204.021	6	34.0034
LDLRAD4	641.685	19	33.7729
GNG7	100.916	3	33.6387
GRIP1	803.281	24	33.47
FOSB	333.343	10	33.3343
RPL27A	532.414	16	33.2759
AK5	66.0202	2	33.0101
MAPK8IP1	1150.51	35	32.8718
ITM2C	458.787	14	32.7705
NCOA6	294.404	9	32.7116
ANO4	130.552	4	32.638
TCEAL4	32.3609	1	32.3609
CANX	613.311	19	32.2795
FMNL2	96.7984	3	32.2661
LAMTOR4	321.906	10	32.1906
SYT17	480.945	15	32.063
GNAS	864.821	27	32.0304
YWHAE	1663.72	52	31.9947
SHROOM3	191.783	6	31.9639
ETV6	286.726	9	31.8584
ARAP2	222.741	7	31.8202
CDH20	95.0019	3	31.6673
PDE4B	791.374	25	31.6549
TENM2	694.969	22	31.5895
DDX18	315.147	10	31.5147
PTPRF	693.067	22	31.503
PSAP	1031.3	33	31.2515
PABPN1	499.517	16	31.2198
ZMIZ1	404.78	13	31.1369
HSP90AA1	1898.75	61	31.127
TUBB2A	653.443	21	31.1163
OPCML	217.506	7	31.0722
DLGAP1	155.174	5	31.0348
CHN1	620.066	20	31.0033
PRKCA	1362.46	44	30.965
TTYH1	371.123	12	30.9269
RPL19	583.142	19	30.6917
WWOX	490.821	16	30.6763
TMBIM6	735.93	24	30.6637
KIAA1217	122.24	4	30.5599
CDH10	303.82	10	30.382
NASP	242.749	8	30.3437
UBL3	151.117	5	30.2235
RGS12	483.144	16	30.1965
RPLP2	483.136	16	30.196
CTTNBP2	240.507	8	30.0633
FNBP1	150.097	5	30.0194
CACNB2	539.76	18	29.9867
WDR11	269.391	9	29.9324
KIAA0930	59.5108	2	29.7554
FGF1	887.273	30	29.5758
RPS4X	620.466	21	29.546
GRID1	205.552	7	29.3646
SNRNP70	381.478	13	29.3445
UST	349.73	12	29.1442
CRIM1	320.131	11	29.1028
CD59	407.129	14	29.0807
DOCK4	406.453	14	29.0323
COL5A3	144.774	5	28.9547
PAAF1	28.9508	1	28.9508
PKP4	461.812	16	28.8632
HSPA5	1240.33	43	28.845
ACIN1	143.967	5	28.7935
GPC5	287.817	10	28.7817
CLASRP	57.4564	2	28.7282
PIGU	114.907	4	28.7268
SIK3	200.669	7	28.6671
ZNF277	143.325	5	28.6651
LGALS1	744.949	26	28.6519
ZNF146	57.3021	2	28.651
TIMP3	773.562	27	28.6505
RPS15	540.554	19	28.4502
PTGDS	199.106	7	28.4437
SGCD	85.1564	3	28.3855
CUTA	56.6262	2	28.3131
PLA2G4C	84.7198	3	28.2399
SLC24A2	367.083	13	28.2372
DIAPH2	140.96	5	28.1919
B2M	1154.36	41	28.1552
CLDN11	112.576	4	28.1441
RPS28	477.787	17	28.1051
ASAP2	196.598	7	28.0854
FRMD4A	83.7169	3	27.9056
SEC11A	139.475	5	27.895
ATM	1366.67	49	27.8912
RPS9	584.768	21	27.8461
DLC1	918.242	33	27.8255
ABHD3	83.1543	3	27.7181
TSHZ2	27.6839	1	27.6839
ELL2	110.35	4	27.5875
ZHX3	275.05	10	27.505
PIK3C2A	274.32	10	27.432
KLHL24	493.268	18	27.4038
ATP8A1	520.664	19	27.4034
DSE	136.959	5	27.3917
PCBP1	328.498	12	27.3749
GBE1	54.6883	2	27.3441
TBCB	81.7993	3	27.2664
RORB	381.626	14	27.259
SUMF1	108.968	4	27.2421
TMEFF2	568.379	21	27.0657
CALD1	135.325	5	27.065
ZKSCAN1	27.0601	1	27.0601
ANAPC16	270.259	10	27.0259
GABBR1	216.053	8	27.0066
LIPA	134.487	5	26.8974
ATN1	134.419	5	26.8838
TNR	751.51	28	26.8396
CD63	588.403	22	26.7456
DLEU1	106.951	4	26.7379
RPS20	400.445	15	26.6963
MBP	667.171	25	26.6868
TBC1D22A	240.068	9	26.6742
CNTNAP3	79.9748	3	26.6583
GRIA4	426.158	16	26.6349
RPL35	425.83	16	26.6144
MPPED2	26.6131	1	26.6131
CTNNA2	901.027	34	26.5008
RPLP1	793.956	30	26.4652
RPL36	317.359	12	26.4466
FUS	581.012	22	26.4097
PIGC	105.446	4	26.3614
ANAPC5	342.175	13	26.3212
PFKFB3	236.807	9	26.3118
APOD	736.528	28	26.3046
RPL32	420.503	16	26.2814
USP32	105.078	4	26.2695
LAMTOR5	549.656	21	26.1741
ZNF83	52.2586	2	26.1293
PRPF38B	52.2493	2	26.1247
GALNT2	104.386	4	26.0966
NPC1	338.469	13	26.0361
TRMT1L	104.143	4	26.0358
NSRP1	52.0561	2	26.028
DENND5A	337.733	13	25.9795
SERF2	25.9633	1	25.9633
STX8	181.007	7	25.8581
CTNNA1	774.428	30	25.8143
AAMDC	103.224	4	25.8059
PEX5L	77.3666	3	25.7889
STXBP3	463.894	18	25.7719
PPFIA1	412.301	16	25.7688
RGS6	206.001	8	25.7502
C6orf62	77.1877	3	25.7292
CAST	460.747	18	25.597
NRXN3	332.634	13	25.5872
IL1RAPL2	102.314	4	25.5784
RPL11	841.955	33	25.5138
PTOV1	178.486	7	25.498
CNTN5	76.1913	3	25.3971
DDT	533.304	21	25.3954
PCDH7	203.053	8	25.3816
NKAIN2	126.341	5	25.2682
KCTD8	126.287	5	25.2575
ARSB	555.065	22	25.2302
CSMD1	25.2147	1	25.2147
PCBP2	478.483	19	25.1833
AGPAT4	75.3918	3	25.1306
TNIK	776.646	31	25.0531
CPEB2	425.686	17	25.0403
C1orf61	100.044	4	25.0111
ZNF75A	24.9885	1	24.9885
RPL37	446.674	18	24.8152
DDX5	520.572	21	24.7891
CAMK2G	519.869	21	24.7557
SGMS1	247.254	10	24.7254
DAD1	148.09	6	24.6816
OOEP	24.6162	1	24.6162
MYO6	295.32	12	24.61
RPSA	418.19	17	24.5994
RPS16	417.802	17	24.5766
HPSE2	73.7175	3	24.5725
UBXN2A	245.598	10	24.5598
PNPLA7	49.1011	2	24.5505
BACH2	171.498	7	24.4997
AKAP13	661.37	27	24.4952
TESK2	122.436	5	24.4873
SCG3	171.198	7	24.4568
IGSF11	244.042	10	24.4042
HSPA1A	1387.6	57	24.3438
SRSF2	291.949	12	24.3291
SLC12A2	316.208	13	24.3237
KDM6A	145.345	6	24.2242
SMURF1	774.06	32	24.1894
HPS4	241.707	10	24.1707
CEP164	96.3563	4	24.0891
LRCH3	48.1252	2	24.0626
MYO1D	312.609	13	24.0468
RYR3	336.585	14	24.0418
U2SURP	72.0772	3	24.0257
ATP6AP1	718.119	30	23.9373
SEZ6L	167.2	7	23.8858
CFL1	715.947	30	23.8649
SDCCAG8	285.576	12	23.798
NOVA1	142.585	6	23.7642
SCAF11	94.9631	4	23.7408
CAMK2D	783.065	33	23.7292
CREB5	94.9088	4	23.7272
GRM8	23.7168	1	23.7168
SYNJ2	213.371	9	23.7079
SNTG1	23.6801	1	23.6801
MEF2A	662.096	28	23.6463
SF1	259.833	11	23.6212
RPL36AL	283.341	12	23.6117
BIN1	1036.72	44	23.5618
RABAC1	141.282	6	23.5471
CNTN4	446.184	19	23.4834
CACNA2D1	422.009	18	23.445
RPS3	1377.3	59	23.3441
CPE	233.222	10	23.3222
CNTNAP4	116.494	5	23.2989
LTBP1	162.974	7	23.282
ZNF611	23.2683	1	23.2683
CLUH	46.1649	2	23.0825
RBMS2	69.1034	3	23.0345
REEP3	91.894	4	22.9735
CNTNAP2	482.306	21	22.967
CEP350	68.8974	3	22.9658
CYSTM1	91.7088	4	22.9272
ERBB4	755.601	33	22.897
SCARB1	480.416	21	22.8769
PRTFDC1	45.7081	2	22.8541
PPARD	684.665	30	22.8222
PTPRT	456.11	20	22.8055
ACAT2	45.6012	2	22.8006
PRUNE2	22.7832	1	22.7832
TUBA1A	455.527	20	22.7764
BPTF	204.826	9	22.7584
UTY	45.4581	2	22.729
MAP3K5	840.928	37	22.7278
KCNIP4	272.611	12	22.7176
INVS	135.824	6	22.6374
DNAJB2	520.543	23	22.6323
CDH13	543.097	24	22.629
PHLPP1	203.559	9	22.6177
TSC2	814.115	36	22.6143
RPS24	361.575	16	22.5984
ARHGAP29	135.523	6	22.5872
ILKAP	22.5773	1	22.5773
STMN4	225.339	10	22.5339
ADAMTSL3	67.4975	3	22.4992
NAV1	179.985	8	22.4981
LMO3	336.149	15	22.4099
SHISA6	379.847	17	22.344
TTYH3	66.9267	3	22.3089
NR6A1	266.565	12	22.2137
XRRA1	22.1934	1	22.1934
CREM	177.404	8	22.1755
SH3D19	243.281	11	22.1165
TPT1	309.204	14	22.086
PSD3	132.457	6	22.0762
PCDH11Y	44.1424	2	22.0712
WBP2	308.798	14	22.057
URM1	88.1823	4	22.0456
PKD2	1058.06	48	22.0429
P2RX7	1430.49	65	22.0075
PDE8A	329.91	15	21.994
MAPK4	109.922	5	21.9844
DLEU2	65.9519	3	21.984
NCOR2	329.752	15	21.9835
PITPNC1	43.8674	2	21.9337
RTCB	109.493	5	21.8986
DENND4C	153.046	7	21.8636
TEAD1	152.893	7	21.8418
ERI3	65.3545	3	21.7848
LRRTM4	65.2452	3	21.7484
TMEM59	260.679	12	21.7233
PFDN5	195.447	9	21.7163
NAV2	151.73	7	21.6757
THSD7A	86.5659	4	21.6415
SYNPR	151.185	7	21.5978
TCF12	345.15	16	21.5719
IL1RAPL1	688.942	32	21.5294
SPRED1	645.472	30	21.5157
SGCZ	43.0215	2	21.5107
U2AF2	236.363	11	21.4875
GRIK1	171.582	8	21.4477
BAZ2B	63.9417	3	21.3139
THOC2	255.636	12	21.303
NRG3	553.214	26	21.2775
FAU	170.127	8	21.2659
SORCS3	127.223	6	21.2038
PTPRG	296.727	14	21.1948
PHF10	168.687	8	21.0858
SS18	188.781	9	20.9757
MSI2	83.8682	4	20.9671
NACA	62.7694	3	20.9231
MBNL2	83.6783	4	20.9196
SEMA6D	479.097	23	20.8303
STAT3	1204.73	58	20.7713
ITM2B	145.28	7	20.7544
RPS25	351.744	17	20.6908
SNCG	268.675	13	20.6673
MAP7	206.498	10	20.6498
MIS18BP1	82.3442	4	20.586
SRGAP2	658.262	32	20.5707
RPL24	658.05	32	20.5641
MFAP3L	41.0273	2	20.5137
PLEKHA7	102.402	5	20.4804
ST18	307.038	15	20.4692
RAB31	326.858	16	20.4286
CTNNB1	1545.25	76	20.3323
AGAP1	142.318	7	20.3312
KIDINS220	609.555	30	20.3185
OSTF1	20.3104	1	20.3104
IQGAP1	1013.58	50	20.2716
PDE1C	60.8043	3	20.2681
NFE2L2	830.02	41	20.2444
RBM19	80.9658	4	20.2414
PAM	343.87	17	20.2277
ZFYVE16	80.7967	4	20.1992
VGF	222.112	11	20.192
MOB3B	100.947	5	20.1893
ITGB8	242.153	12	20.1794
KLF12	141.074	7	20.1534
RAB11B	382.842	19	20.1496
USP53	80.5031	4	20.1258
NLGN4Y	160.62	8	20.0775
RFX3	321.085	16	20.0678
CSNK1A1	420.726	21	20.0345
FAT3	80.0775	4	20.0194
SLC22A23	40.0277	2	20.0139
CGGBP1	139.871	7	19.9816
TRAK1	418.229	21	19.9157
NSMF	616.904	31	19.9001
DIP2A	39.7407	2	19.8703
CRADD	297.273	15	19.8182
PTMA	99.086	5	19.8172
DACH1	197.974	10	19.7974
RPS18	375.892	19	19.7838
`HLA-C`	39.5099	2	19.755
SFSWAP	79.0054	4	19.7513
ADCY8	769.814	39	19.7388
LRRC4C	354.891	18	19.7161
NAT8L	19.6889	1	19.6889
ATRNL1	39.3409	2	19.6704
COMMD6	58.9549	3	19.6516
PHACTR1	510.665	26	19.641
ABLIM1	175.681	9	19.5201
ITCH	486.931	25	19.4772
GTF3C6	19.4685	1	19.4685
ARL8A	174.771	9	19.419
REV3L	19.4139	1	19.4139
HERPUD2	58.2412	3	19.4137
ANXA4	271.674	14	19.4053
MARCKSL1	116.42	6	19.4034
SDC3	135.747	7	19.3924
GRIN3A	407.188	21	19.3899
TRPS1	135.658	7	19.3797
RPS19	696.927	36	19.3591
SLC35C2	58.0464	3	19.3488
GNAI1	347.76	18	19.32
NLGN1	792.095	41	19.3194
CAMKMT	57.9337	3	19.3112
XIST	19.2285	1	19.2285
RPL23	787.597	41	19.2097
SNRPG	172.726	9	19.1918
ZNF804A	326.058	17	19.1799
SYNDIG1	306.578	16	19.1611
STARD9	95.7876	5	19.1575
NEBL	133.896	7	19.128
UPF3B	172.015	9	19.1128
TAOK3	496.34	26	19.09
GPS2	686.902	36	19.0806
SREBF2	437.514	23	19.0224
ACOT11	95.0868	5	19.0174
RBM47	37.948	2	18.974
TJP1	94.8425	5	18.9685
RNF213	208.001	11	18.9092
RPL13	321.326	17	18.9015
DPH6	75.5374	4	18.8843
TMEM151A	18.878	1	18.878
NHLRC3	113.266	6	18.8776
APC	924.591	49	18.8692
TMTC4	37.7239	2	18.862
CA3	37.7012	2	18.8506
GDI2	320.364	17	18.8449
TRHDE	113.053	6	18.8421
ANKS1A	169.157	9	18.7953
GPR137B	56.3227	3	18.7742
PDE1A	93.8208	5	18.7642
NCAN	187.578	10	18.7578
ADARB2	37.4911	2	18.7456
PDE7B	56.193	3	18.731
ENDOD1	18.6623	1	18.6623
TEF	93.2797	5	18.6559
FAM171A1	74.5316	4	18.6329
RPL28	391.255	21	18.6312
KCNQ5	167.666	9	18.6296
CCS	167.423	9	18.6025
EPB41L2	111.611	6	18.6018
RPS23	315.891	17	18.5818
KLF7	499.85	27	18.513
SIRT2	924.85	50	18.497
UPF2	146.25	8	18.2812
FEZ1	584.563	32	18.2676
PLXDC2	54.7824	3	18.2608
PFN1	546.634	30	18.2211
HSPH1	254.428	14	18.1735
PIGN	36.3052	2	18.1526
NR2C2	144.888	8	18.111
UBE2G2	325.178	18	18.0654
UBAP1	161.781	9	17.9756
CEMIP	557.127	31	17.9718
INTU	89.5772	5	17.9154
LCORL	17.8982	1	17.8982
ARIH2	286.224	16	17.889
FIGN	106.903	6	17.8172
AKAP12	552.123	31	17.8104
CKB	267.152	15	17.8101
TTLL7	124.459	7	17.7798
NSMCE2	142.215	8	17.7769
TMED10	266.497	15	17.7665
DNM2	994.823	56	17.7647
CSPG5	408.375	23	17.7554
SERINC5	106.519	6	17.7531
RFX4	265.981	15	17.7321
STAT5B	477.979	27	17.7029
BAALC	106.034	6	17.6724
DNAJC6	88.3477	5	17.6695
C6orf226	17.6551	1	17.6551
TIMP2	723.513	41	17.6467
COLGALT2	88.193	5	17.6386
C1GALT1	35.2572	2	17.6286
NR1D1	669.295	38	17.613
FOXP2	299.345	17	17.6085
DNHD1	17.5836	1	17.5836
ARHGAP22	158.104	9	17.5671
TRIM2	140.029	8	17.5037
EIF3B	157.265	9	17.4738
PACS2	104.54	6	17.4234
SRGAP2C	313.4	18	17.4111
RORA	399.605	23	17.3741
DHX32	52.1164	3	17.3721
NTNG1	242.012	14	17.2866
DSCAM	535.441	31	17.2723
IFT88	138.077	8	17.2596
CWF19L2	51.7671	3	17.2557
FBXO30	34.494	2	17.247
OGFRL1	34.4706	2	17.2353
RAB8B	327.188	19	17.2204
EPHA6	223.849	13	17.2191
CCNL1	189.071	11	17.1883
SH3PXD2B	291.891	17	17.17
LMF1	51.5091	3	17.1697
CLIP2	68.6634	4	17.1659
KIF26B	85.7629	5	17.1526
PSEN1	1439.19	84	17.1333
CST3	359.185	21	17.1041
EEF1A1	307.474	18	17.0819
TGFB1	1177.16	69	17.0603
SDCBP	818.228	48	17.0464
BCAS2	102.263	6	17.0438
SEC14L5	17.0414	1	17.0414
HMGCS1	187.376	11	17.0342
TOM1L2	102.145	6	17.0242
DPYSL3	509.821	30	16.994
SDK1	203.856	12	16.988
WBP4	67.8682	4	16.9671
KCNC2	424.043	25	16.9617
IFI27L2	16.948	1	16.948
PLEKHH2	84.6525	5	16.9305
ARHGEF4	84.581	5	16.9162
TLE4	185.746	11	16.886
SFMBT2	50.5591	3	16.853
RAMP1	252.414	15	16.8276
NXPH1	16.8175	1	16.8175
SPSB3	100.902	6	16.817
NUP160	268.954	16	16.8096
RUNX1	419.089	25	16.7636
STARD13	167.596	10	16.7596
PTPRZ1	318.349	19	16.7552
PEX16	83.7043	5	16.7409
RPL23A	284.181	17	16.7165
CTSF	100.218	6	16.703
IFRD1	300.653	18	16.7029
PHYKPL	33.3672	2	16.6836
CNR1	499.783	30	16.6594
SYT11	549.184	33	16.642
MEIS2	265.505	16	16.5941
TMEM179B	49.7587	3	16.5862
UBQLN4	232.175	14	16.5839
BTBD3	182.16	11	16.56
STARD3	82.688	5	16.5376
TMEM184B	16.5316	1	16.5316
FNTA	280.271	17	16.4865
NRG1	725.258	44	16.4831
YWHAQ	411.905	25	16.4762
LSS	49.3205	3	16.4402
NEAT1	98.6226	6	16.4371
PHF21A	65.7151	4	16.4288
TMEM165	98.3992	6	16.3999
MAN1A1	81.8455	5	16.3691
PLCH1	130.849	8	16.3561
SLC30A10	376.143	23	16.354
SLC22A15	16.3423	1	16.3423
PPIA	277.767	17	16.3392
SRGAP2B	48.8689	3	16.2896
DOCK10	358.299	22	16.2863
SASH1	390.068	24	16.2528
S100A6	227.32	14	16.2372
GPBP1	48.677	3	16.2257
NOSIP	64.6848	4	16.1712
MKRN3	32.3238	2	16.1619
BCAS1	48.4626	3	16.1542
RPS2	419.898	26	16.1499
SPG11	290.522	18	16.1401
PTN	774.332	48	16.1319
LINGO2	64.3672	4	16.0918
MCTP2	80.4492	5	16.0898
ARPP21	16.0849	1	16.0849
STAG1	160.78	10	16.078
SNX6	369.784	23	16.0776
KCNAB1	320.871	20	16.0436
TTF1	64.1737	4	16.0434
WDR41	64.1579	4	16.0395
TMEM50B	16.0393	1	16.0393
SCD5	48.107	3	16.0357
OPHN1	592.83	37	16.0224
ATOX1	176.177	11	16.0161
USPL1	80.079	5	16.0158
SPAG9	479.726	30	15.9909
CARF	47.9392	3	15.9797
ACER3	95.7726	6	15.9621
DNAJB11	63.8099	4	15.9525
MYO1E	63.7794	4	15.9448
POSTN	350.649	22	15.9386
SVIL	143.444	9	15.9382
SLC38A9	207.149	13	15.9345
AHCYL2	47.7859	3	15.9286
COL4A1	190.741	12	15.8951
PHYHIPL	15.8921	1	15.8921
TOB1	285.689	18	15.8716
VPS54	47.5952	3	15.8651
GRM7	189.78	12	15.815
SZT2	284.59	18	15.8106
UBL5	110.662	7	15.8089
SOX6	283.856	18	15.7698
KDELR1	126.133	8	15.7666
RPA1	251.885	16	15.7428
MYOF	78.6405	5	15.7281
RPL18	314.518	20	15.7259
RCSD1	31.4208	2	15.7104
RNASE1	15.7096	1	15.7096
ANKRD12	15.7026	1	15.7026
RAB33A	62.7353	4	15.6838
ZNF365	297.394	19	15.6523
PCYT2	15.6435	1	15.6435
RAI14	15.6357	1	15.6357
SAMHD1	187.563	12	15.6303
RBM28	46.8556	3	15.6185
TMEM135	62.4227	4	15.6057
AFAP1	78.002	5	15.6004
ZBED5	15.5978	1	15.5978
CD81	639.403	41	15.5952
FLNA	1090.46	70	15.578
FADS2	31.1421	2	15.5711
TTC7A	77.8051	5	15.561
ARFGAP1	186.402	12	15.5335
FNDC3B	46.4938	3	15.4979
PPP2R3C	293.946	19	15.4708
CADPS2	154.696	10	15.4696
MEF2C	803.806	52	15.4578
PLA2G4A	92.6593	6	15.4432
UBE2Z	215.947	14	15.4248
LSM7	92.3835	6	15.3972
CLU	814.672	53	15.3712
MED14	76.8223	5	15.3645
TF	614.386	40	15.3597
SPEN	153.282	10	15.3282
ROGDI	199.078	13	15.3137
GRIK3	183.539	12	15.295
ELOVL7	45.8611	3	15.287
TENM3	213.944	14	15.2817
PPDPF	15.2797	1	15.2797
IQCA1	15.2463	1	15.2463
ZNF160	30.4867	2	15.2433
KIZ	60.9561	4	15.239
PRPF3	106.629	7	15.2326
NONO	274.14	18	15.23
RPL27	304.584	20	15.2292
MYO18A	166.806	11	15.1642
LRP1	1031.15	68	15.164
RPS5	303.192	20	15.1596
SIPA1L3	166.613	11	15.1466
STIP1	105.915	7	15.1307
RANBP17	30.2526	2	15.1263
BTF3	75.5967	5	15.1193
INSIG1	271.853	18	15.103
COL25A1	135.859	9	15.0955
GAB2	286.461	19	15.0769
RPS12	195.589	13	15.0453
DPP10	180.536	12	15.0446
SLC8A1	405.567	27	15.021
PRRC2A	15.015	1	15.015
DTNA	134.97	9	14.9966
SHISA4	14.9883	1	14.9883
SLC50A1	14.9837	1	14.9837
ZNF32	29.9547	2	14.9773
DGKG	89.8372	6	14.9729
ST8SIA1	74.7668	5	14.9534
ATF4	523.302	35	14.9515
TLE3	194.333	13	14.9487
LIFR	89.6813	6	14.9469
HSP90B1	433.161	29	14.9366
MAML2	104.341	7	14.9059
BBS9	44.675	3	14.8917
DNAJC3	446.665	30	14.8888
ANXA5	401.549	27	14.8722
SEL1L	118.733	8	14.8417
ZNF266	14.829	1	14.829
TSC22D2	73.9676	5	14.7935
MDGA2	59.0676	4	14.7669
PTPRE	118.062	8	14.7577
PHACTR4	191.695	13	14.7458
UBC	751.905	51	14.7432
SAFB2	58.9562	4	14.739
DGKB	88.234	6	14.7057
RAD51B	58.7267	4	14.6817
POLR2L	161.409	11	14.6735
C12orf57	161.288	11	14.6626
SEC61B	190.6	13	14.6615
ACSL3	249.172	17	14.6571
JDP2	161.102	11	14.6457
RPS19BP1	29.261	2	14.6305
ZFYVE21	43.8907	3	14.6302
MMS22L	14.6185	1	14.6185
CHN2	116.809	8	14.6011
PHACTR3	116.545	8	14.5681
SERPINH1	233.038	16	14.5649
ACVR1C	291.055	20	14.5527
SYNCRIP	189.054	13	14.5426
TDRD3	43.606	3	14.5353
MAMDC2	29.0307	2	14.5154
PEAK1	145.144	10	14.5144
DAB1	595.039	41	14.5131
LAMTOR1	304.621	21	14.5057
PABPC4	86.9429	6	14.4905
CMYA5	28.8931	2	14.4465
CYFIP1	548.848	38	14.4434
SPATA6	28.8658	2	14.4329
RPS17	302.592	21	14.4091
TMEM163	129.631	9	14.4034
PPM1B	143.896	10	14.3896
ZNF358	14.389	1	14.389
ASRGL1	57.2907	4	14.3227
CNBD2	14.3195	1	14.3195
SLC44A2	114.526	8	14.3158
EHMT1	143.074	10	14.3074
SCARB2	356.697	25	14.2679
CXXC4	57.0307	4	14.2577
SQLE	85.5218	6	14.2536
PALLD	284.777	20	14.2388
TMTC2	42.6919	3	14.2306
TRPM3	99.5823	7	14.226
MYL6	14.2135	1	14.2135
ZSWIM6	240.91	17	14.1712
ABCF1	56.671	4	14.1677
ITPR2	297.209	21	14.1528
LZIC	14.132	1	14.132
ATP6V0E1	240.133	17	14.1255
GAN	28.2005	2	14.1003
MYBPC1	42.2895	3	14.0965
NRDE2	84.538	6	14.0897
RASGRF2	84.5337	6	14.0889
SCLT1	84.5116	6	14.0853
RAPGEF1	590.739	42	14.0652
LPP	70.3144	5	14.0629
TACC1	154.667	11	14.0607
NRP1	801.137	57	14.055
BCL11B	309.117	22	14.0508
ZBTB20	196.38	14	14.0271
SH3RF1	378.586	27	14.0217
SLTM	28.042	2	14.021
CDK5RAP2	307.905	22	13.9957
RNF220	27.9036	2	13.9518
MYO16	83.6659	6	13.9443
PCDH11X	97.5277	7	13.9325
WDFY2	139.182	10	13.9182
ID2	431.361	31	13.9149
GRAMD1C	13.9129	1	13.9129
ANTXR1	222.5	16	13.9063
HDAC9	319.68	23	13.8991
YTHDC1	69.4395	5	13.8879
ARHGAP35	472.137	34	13.8864
ALK	458.236	33	13.8859
OAZ2	221.727	16	13.8579
PIP5K1B	55.3998	4	13.85
GAB1	304.553	22	13.8433
HNRNPU	607.44	44	13.8055
TOX	68.9979	5	13.7996
TBC1D2	151.561	11	13.7782
REPS1	13.7567	1	13.7567
SLC7A5	178.793	13	13.7533
PPM1D	151.251	11	13.7501
SORT1	206.145	15	13.743
ABCB1	178.624	13	13.7403
COBL	315.989	23	13.7386
NEDD9	384.409	28	13.7289
PLS3	68.6218	5	13.7244
ZMYM1	27.4425	2	13.7213
RPS6KA2	123.447	9	13.7164
PCSK5	82.0949	6	13.6825
TGFB2	765.94	56	13.6775
CDH9	109.287	8	13.6608
XRCC4	122.843	9	13.6493
UBXN1	286.594	21	13.6474
MGLL	109.09	8	13.6363
FKBP4	395.165	29	13.6264
SLC4A7	163.501	12	13.6251
SLCO3A1	40.8727	3	13.6242
RHBDL2	13.6183	1	13.6183
MT3	842.725	62	13.5923
USP16	190.23	14	13.5879
PRPF4B	95.0604	7	13.5801
KCNIP1	176.489	13	13.5761
ARRDC3	216.85	16	13.5531
SEL1L3	27.0965	2	13.5482
RPL13A	351.971	26	13.5374
ALAD	202.407	15	13.4938
GRIK4	80.9005	6	13.4834
INPP1	26.9574	2	13.4787
FSCN1	228.837	17	13.461
CLCN5	134.275	10	13.4275
POU6F2	26.8221	2	13.4111
RIN2	107.276	8	13.4096
KIF2A	200.81	15	13.3873
RPL12	294.272	22	13.376
AATK	66.8643	5	13.3729
ZHX2	160.449	12	13.3708
ZNF536	120.283	9	13.3648
SST	213.809	16	13.3631
AKR1A1	53.4496	4	13.3624
ABHD2	106.853	8	13.3567
SAP30BP	40.0614	3	13.3538
CDK19	120.099	9	13.3443
MAML3	80.0372	6	13.3395
TRDMT1	26.6752	2	13.3376
CHST1	39.954	3	13.318
RNF130	66.5887	5	13.3177
SORL1	638.797	48	13.3083
HHIP	79.6312	6	13.2719
MAU2	79.6151	6	13.2692
SNRPD2	106.118	8	13.2648
SPRY2	517.279	39	13.2636
DPP6	172.349	13	13.2576
MYL9	79.5088	6	13.2515
RPS13	251.348	19	13.2289
ARFGAP3	145.475	11	13.225
DEGS1	119.016	9	13.224
SAMD4A	171.868	13	13.2206
PEG10	79.3031	6	13.2172
AASDH	39.6164	3	13.2055
NOC3L	52.7939	4	13.1985
RPL30	263.375	20	13.1688
MTSS1	91.9908	7	13.1415
FOXP4	13.133	1	13.133
CPQ	131.126	10	13.1126
PREX1	406.4	31	13.1097
KCNQ1	222.849	17	13.1087
MITD1	91.7368	7	13.1053
KHSRP	196.567	15	13.1044
POLR3GL	26.1962	2	13.0981
RNF144A	130.91	10	13.091
SBF1	52.3572	4	13.0893
NOS1	654.236	50	13.0847
TIMM23B	39.2107	3	13.0702
PPP1R16B	261.397	20	13.0698
ENAH	246.626	19	12.9803
ZBTB1	194.648	15	12.9765
IL17D	103.315	8	12.9144
COL5A2	115.977	9	12.8863
LPIN1	154.448	12	12.8706
P2RX4	565.803	44	12.8592
JAM3	333.783	26	12.8378
PTPRM	231.065	18	12.837
RBCK1	179.666	14	12.8333
SLC1A2	179.649	14	12.8321
HDAC7	218.124	17	12.8308
MAP4K4	436.039	34	12.8247
DCHS2	25.6137	2	12.8068
LSM8	76.7805	6	12.7967
ARMCX4	12.7897	1	12.7897
BUB3	178.861	14	12.7758
KRT10	76.625	6	12.7708
RNH1	114.893	9	12.7659
SNAP23	229.37	18	12.7428
MANF	127.415	10	12.7415
CDK5RAP3	407.59	32	12.7372
WWC1	318.401	25	12.736
SLC38A10	63.6243	5	12.7249
IGFBP7	127.146	10	12.7146
IFNAR2	50.8286	4	12.7071
SGK1	355.617	28	12.7006
RPL41	202.538	16	12.6587
IST1	291.033	23	12.6536
PHIP	278.006	22	12.6366
AOAH	12.6298	1	12.6298
DCC	302.991	24	12.6246
ETV1	189.312	15	12.6208
SETX	277.64	22	12.62
CTBP2	227.094	18	12.6163
ACYP1	50.4323	4	12.6081
CDH4	264.743	21	12.6068
PPP1R14A	125.784	10	12.5784
TLN1	175.997	14	12.5712
GANC	25.1139	2	12.5569
ZNF431	62.7551	5	12.551
RPS29	213.259	17	12.5447
DLG1	725.231	58	12.504
ZNF331	24.9734	2	12.4867
SF3B1	74.9086	6	12.4848
SNTA1	199.751	16	12.4845
SLC20A2	99.8554	8	12.4819
GAK	237.148	19	12.4815
GRM3	112.26	9	12.4734
COLEC12	74.7644	6	12.4607
SYNRG	37.3755	3	12.4585
JARID2	248.809	20	12.4404
ZFPM2	174.019	14	12.43
RAB12	198.823	16	12.4264
KDSR	61.9594	5	12.3919
ARHGAP12	136.124	11	12.3749
MRC2	37.1223	3	12.3741
PPIB	111.152	9	12.3502
STK10	308.627	25	12.3451
SGPP1	37.0157	3	12.3386
ST3GAL1	37.0091	3	12.3364
WWP1	172.167	14	12.2977
NFIX	98.3145	8	12.2893
RBM10	122.851	10	12.2851
EIF3E	184.254	15	12.2836
SH3BGRL	36.7475	3	12.2492
DONSON	73.2442	6	12.2074
PNPLA6	36.6067	3	12.2022
CPSF7	48.7942	4	12.1985
HSP90AA2P	60.899	5	12.1798
FRYL	73.0149	6	12.1691
TAF8	60.8444	5	12.1689
XYLT2	12.1635	1	12.1635
PIEZO2	72.948	6	12.158
KIF27	85.0236	7	12.1462
FOXN3	121.071	10	12.1071
DPYSL5	181.524	15	12.1016
EML2	120.931	10	12.0931
AP1B1	96.7144	8	12.0893
MAT2A	108.766	9	12.0851
TGFBR3	229.268	19	12.0668
PRDX1	253.387	21	12.0661
OARD1	36.1419	3	12.0473
AKT1	963.665	80	12.0458
APPL2	337.032	28	12.0369
BMP2K	96.0722	8	12.009
SECISBP2L	47.9444	4	11.9861
RRAD	167.633	14	11.9738
LAMA4	131.695	11	11.9723
DNAJB1	287.035	24	11.9598
CDC16	179.111	15	11.9407
DNER	131.326	11	11.9387
PAG1	71.583	6	11.9305
UNC5C	262.361	22	11.9255
SRSF6	154.903	13	11.9156
RFX2	95.3034	8	11.9129
APOE	988.646	83	11.9114
POLR2F	95.1114	8	11.8889
RNASEL	130.722	11	11.8839
BMI1	201.992	17	11.8819
ARSJ	23.7239	2	11.8619
B3GAT1	23.6761	2	11.838
IL10RB	59.1055	5	11.8211
EDF1	70.8787	6	11.8131
MYO10	188.992	16	11.812
FKBP2	47.2132	4	11.8033
ASPSCR1	94.4116	8	11.8014
POC1B	82.5008	7	11.7858
NHS	35.2773	3	11.7591
DCAF16	11.7555	1	11.7555
MTA1	246.78	21	11.7514
MAP7D1	11.7264	1	11.7264
SREBF1	293.074	25	11.723
PLEKHH1	11.6913	1	11.6913
OTUD7B	163.64	14	11.6886
NXN	93.4402	8	11.68
NTNG2	198.155	17	11.6561
ATP11A	81.5248	7	11.6464
UBE2E1	127.972	11	11.6338
PIK3CD	279.13	24	11.6304
PRMT2	174.409	15	11.6273
LAPTM4A	23.254	2	11.627
IRF2BP2	58.1198	5	11.624
RALGDS	57.98	5	11.596
MFHAS1	220.267	19	11.593
NUP43	173.888	15	11.5926
PPP4R1	81.1267	7	11.5895
GRAMD1A	11.5876	1	11.5876
DOK5	219.741	19	11.5653
KNOP1	23.1127	2	11.5563
NT5C2	34.6502	3	11.5501
EPC1	103.92	9	11.5466
OSER1	23.0846	2	11.5423
TBC1D4	149.892	13	11.5301
EML4	34.5139	3	11.5046
CECR2	57.5191	5	11.5038
SSR2	68.715	6	11.4525
DOCK2	171.625	15	11.4417
RTP5	34.2978	3	11.4326
SERPINE2	501.599	44	11.4
SSNA1	102.596	9	11.3996
LHPP	45.5513	4	11.3878
SRRM2	68.181	6	11.3635
KCTD20	56.7892	5	11.3578
SETD7	68.0872	6	11.3479
PLCL1	181.49	16	11.3431
FDFT1	45.3543	4	11.3386
LIMA1	136.008	12	11.334
IRS2	476.007	42	11.3335
KCND2	237.672	21	11.3177
PCSK6	67.8366	6	11.3061
TIAM1	621.597	55	11.3018
CHST10	33.8456	3	11.2819
RBMS3	135.368	12	11.2807
SULF2	101.368	9	11.2632
CEP162	44.99	4	11.2475
BAG3	280.781	25	11.2312
GAMT	11.2251	1	11.2251
CHRM3	123.46	11	11.2237
PRKX	112.151	10	11.2151
TRA2A	67.2678	6	11.2113
CCNY	179.155	16	11.1972
LRRC1	89.4505	8	11.1813
SRP54	134.125	12	11.177
IGFBP5	223.538	20	11.1769
GRIK2	334.704	30	11.1568
ZSWIM8	156.024	14	11.1445
FN1	512.271	46	11.1363
PID1	278.325	25	11.133
SSR4	33.3663	3	11.1221
GIPC1	322.476	29	11.1199
BAZ1A	44.475	4	11.1188
FANCC	77.7789	7	11.1113
PTPRJ	343.928	31	11.0945
GPR173	88.6573	8	11.0822
AP1S2	132.877	12	11.0731
FAM133B	11.0715	1	11.0715
APC2	232.367	21	11.0651
LIMS1	221.111	20	11.0556
RRNAD1	11.0511	1	11.0511
CPM	55.2181	5	11.0436
PRKG1	220.316	20	11.0158
SLC9A9	121.058	11	11.0052
RHOG	396.087	36	11.0024
MVK	87.825	8	10.9781
EEF2	230.503	21	10.9763
ZNF135	21.9507	2	10.9754
PCDH15	54.7991	5	10.9598
CTSS	197.254	18	10.9585
HMGN1	109.544	10	10.9544
RPS4Y1	131.434	12	10.9529
DCUN1D1	98.507	9	10.9452
HEATR6	10.944	1	10.944
ALCAM	273.061	25	10.9224
JUN	633.338	58	10.9196
PXDN	98.2127	9	10.9125
DUSP23	10.9061	1	10.9061
LYN	708.642	65	10.9022
TENM1	381.379	35	10.8965
MANBA	65.2282	6	10.8714
ZNF320	10.8645	1	10.8645
ST6GAL1	43.4557	4	10.8639
GORASP1	238.83	22	10.8559
PMVK	65.0908	6	10.8485
MCM9	32.5316	3	10.8439
SH3GLB2	32.5303	3	10.8434
SNCAIP	86.7433	8	10.8429
ARL4A	54.1721	5	10.8344
MAN1B1	108.34	10	10.834
TAGLN	32.4842	3	10.8281
USP54	21.6268	2	10.8134
FGGY	21.6039	2	10.802
GTF2IRD2	21.601	2	10.8005
DNAJB6	302.359	28	10.7985
WLS	172.699	16	10.7937
KCNK2	204.974	19	10.7881
WWTR1	366.505	34	10.7796
MEGF11	21.5575	2	10.7788
CUBN	75.4311	7	10.7759
ZEB1	193.9	18	10.7722
TP53TG5	10.772	1	10.772
CTSB	150.771	14	10.7693
DCLK2	107.692	10	10.7692
EIF2S2	86.126	8	10.7658
TRIM13	172.232	16	10.7645
MYL5	10.7641	1	10.7641
LDLRAD3	32.2911	3	10.7637
TMEM258	21.5154	2	10.7577
LITAF	118.323	11	10.7567
VRK2	128.972	12	10.7477
ACAP3	150.42	14	10.7443
PYGB	32.225	3	10.7417
LTBP3	118.155	11	10.7414
PI4KB	53.7051	5	10.741
PPP1CC	257.718	24	10.7382
KIF13A	96.5131	9	10.7237
OST4	10.7106	1	10.7106
ANKIB1	64.1352	6	10.6892
TNC	224.334	21	10.6826
SNX1	170.884	16	10.6803
UBA52	555.22	52	10.6773
MATN2	170.81	16	10.6756
HDAC6	586.99	55	10.6725
PXK	85.2732	8	10.6592
SMAD2	319.288	30	10.6429
EIF3G	74.4294	7	10.6328
JAM2	85.0439	8	10.6305
TPCN1	159.408	15	10.6272
NUP107	159.394	15	10.6263
RPS11	180.446	17	10.6145
PDZRN3	21.2166	2	10.6083
RELN	539.968	51	10.5876
BACH1	137.547	13	10.5805
SPOCK2	158.64	15	10.576
LRP6	464.848	44	10.5647
FRMD4B	31.653	3	10.551
KCTD12	84.3522	8	10.544
TMEM230	42.1693	4	10.5423
TRIM26	63.2312	6	10.5385
NAIP	126.45	12	10.5375
BMPR1A	347.439	33	10.5285
HNRNPM	73.6589	7	10.5227
APRT	84.165	8	10.5206
DENND2A	21.0406	2	10.5203
BOC	178.784	17	10.5167
CDHR3	115.525	11	10.5022
DDIT3	408.922	39	10.4852
ABCA2	303.851	29	10.4776
ZNF330	20.9533	2	10.4766
RYBP	167.523	16	10.4702
MSMO1	20.9122	2	10.4561
TNK2	198.552	19	10.4501
SFT2D2	10.4487	1	10.4487
LSM2	62.6775	6	10.4462
MOBP	10.4422	1	10.4422
CA2	187.885	18	10.438
ANP32A	83.4118	8	10.4265
IFIT3	52.1252	5	10.425
GSN	343.868	33	10.4202
SPARC	187.217	18	10.4009
EXOSC8	82.9371	8	10.3671
PHF8	124.214	12	10.3512
COL9A3	31.0483	3	10.3494
TTC28	10.3454	1	10.3454
DOCK7	341.206	33	10.3396
C5	361.566	35	10.3305
FGD6	82.4467	8	10.3058
ITPA	41.2099	4	10.3025
PPP2R3A	61.7564	6	10.2927
COMMD10	41.1014	4	10.2753
ERMARD	10.2692	1	10.2692
ELF2	51.2949	5	10.259
SNTB1	40.9856	4	10.2464
NPEPL1	30.739	3	10.2463
BICC1	51.211	5	10.2422
AMD1	40.9587	4	10.2397
NXPH2	20.4788	2	10.2394
GCNT2	214.713	21	10.2244
CSN1S1	20.4317	2	10.2158
CPPED1	10.2123	1	10.2123
TMC7	30.5985	3	10.1995
FBXO15	10.1972	1	10.1972
TMEM259	112.117	11	10.1924
TAF3	91.5854	9	10.1762
MBD3	111.83	11	10.1664
DLL1	274.135	27	10.1531
KCNH8	81.2112	8	10.1514
DUOX1	70.9936	7	10.1419
SLC38A11	40.5557	4	10.1389
BCL6	385.244	38	10.138
CD46	172.342	17	10.1378
CFAP20	81.0663	8	10.1333
CGRRF1	40.4912	4	10.1228
TAZ	60.6686	6	10.1114
STK32B	40.445	4	10.1112
IVNS1ABP	101.091	10	10.1091
ADAMTS6	50.5346	5	10.1069
ASPH	121.213	12	10.101
LGI4	50.4902	5	10.098
NCSTN	272.444	27	10.0905
SNRNP35	40.3621	4	10.0905
AP3B1	181.619	18	10.0899
GNAI2	432.77	43	10.0644
RASA3	171.069	17	10.0629
MAN2A1	80.4694	8	10.0587
ZNF451	110.613	11	10.0558
ADD3	160.834	16	10.0521
PER3	70.1731	7	10.0247
TPD52L2	30.0079	3	10.0026
CHKA	39.965	4	9.99126
CHD1L	59.9234	6	9.98723
UNC13C	79.6652	8	9.95816
BTBD11	9.95346	1	9.95346
THAP7	49.7562	5	9.95124
CREBZF	59.6109	6	9.93516
HIPK2	425.854	43	9.90358
CHST11	49.4997	5	9.89993
DUSP1	326.547	33	9.89536
TPM2	59.3282	6	9.88803
GPSM2	138.398	14	9.8856
THSD7B	29.6512	3	9.88374
PSD2	79.0349	8	9.87937
CSTB	138.225	14	9.87319
CCDC174	9.85653	1	9.85653
REL	137.946	14	9.85331
NLGN3	364.528	37	9.85211
NCKAP5	29.5397	3	9.84657
RHOB	235.68	24	9.81999
PBRM1	49.06	5	9.812
FBXL3	88.16	9	9.79555
RP9	19.5883	2	9.79415
NR3C2	78.165	8	9.77062
CTTNBP2NL	19.5028	2	9.75138
ECE1	87.7388	9	9.74875
SLC9A8	77.9815	8	9.74769
INTS12	9.74711	1	9.74711
CLSTN2	126.655	13	9.74268
PGM1	38.9663	4	9.74158
FYN	818.073	84	9.73896
TRIP11	126.589	13	9.7376
PDGFC	301.842	31	9.73685
NFKBIL1	87.5763	9	9.73071
PPP6R3	68.0737	7	9.72481
PRMT1	281.562	29	9.70904
HPCAL1	9.70779	1	9.70779
SF3B6	38.766	4	9.69151
POLL	9.68348	1	9.68348
MVB12B	87.0644	9	9.67382
TMEM147	19.3329	2	9.66645
DPH7	28.9947	3	9.66491
TRPC4AP	96.495	10	9.6495
NEK7	164.033	17	9.64901
NCOA7	96.2867	10	9.62867
NFIC	96.1557	10	9.61557
SEMA4D	451.879	47	9.61446
ADAM12	38.4362	4	9.60905
DOCK6	9.60607	1	9.60607
AFF1	9.59536	1	9.59536
FBXW5	86.2547	9	9.58386
PTCH1	411.695	43	9.5743
UBE2H	76.5919	8	9.57399
ZCCHC3	66.9621	7	9.56601
ARHGAP21	105.092	11	9.55381
SGTA	171.828	18	9.54599
FBXL7	85.8793	9	9.54214
RER1	85.8396	9	9.53774
ETV5	152.436	16	9.52725
RBPMS	171.467	18	9.52595
FAM13C	9.51407	1	9.51407
RERG	38.0546	4	9.51365
PSRC1	218.813	23	9.51359
FGF12	161.599	17	9.5058
FCHO1	28.4639	3	9.48798
HBS1L	56.9274	6	9.4879
GPS1	189.689	20	9.48445
MDM2	473.79	50	9.4758
SEMA5A	322.062	34	9.47242
PRKCH	151.556	16	9.47225
ITFG2	66.2853	7	9.46932
CDC73	170.279	18	9.45993
KLHL5	28.2796	3	9.42654
`HLA-A`	56.5373	6	9.42288
HIP1R	291.923	31	9.41687
ATAT1	178.895	19	9.41552
MINK1	414.126	44	9.41196
CPD	47.0398	5	9.40797
DOCK5	159.807	17	9.40043
OTULIN	75.1681	8	9.39601
TRIM8	103.187	11	9.38065
DMTF1	37.5021	4	9.37552
KCNT2	74.9893	8	9.37366
SLC35B3	18.7234	2	9.36171
VAV1	187.223	20	9.36113
APOLD1	46.7469	5	9.34937
NCL	158.899	17	9.347
BBS2	196.151	21	9.34054
KIF13B	167.682	18	9.31567
RNASE10	46.5774	5	9.31548
THAP6	9.29549	1	9.29549
PDIA3	120.833	13	9.29484
WDR1	195.005	21	9.28597
PARD3B	46.419	5	9.28379
LMNA	232.073	25	9.28294
MGAT5	120.626	13	9.27889
FRK	83.4162	9	9.26847
HBB	101.648	11	9.24076
FAM118A	9.23022	1	9.23022
TMEM51	9.2287	1	9.2287
CYTH1	83.0047	9	9.22274
TESK1	147.535	16	9.22091
PCBP3	36.8557	4	9.21393
TRIB2	229.846	25	9.19386
SHC4	45.9657	5	9.19313
ADAP2	45.9443	5	9.18885
BCAR3	82.6928	9	9.18809
SCG2	137.817	15	9.18781
PLEKHG1	27.5584	3	9.18614
TET1	137.601	15	9.17339
MEPCE	64.1212	7	9.16018
HSPA1B	421.355	46	9.1599
ENPP4	54.9531	6	9.15885
ARFIP1	27.4682	3	9.15608
TLL1	18.3019	2	9.15095
PFKL	82.2705	9	9.14117
TPR	328.735	36	9.13152
MID1	182.475	20	9.12375
DNAJA4	82.086	9	9.12067
PTGES3	191.466	21	9.11743
PLCB4	136.705	15	9.11368
DPF3	72.8738	8	9.10922
GNA14	63.6348	7	9.09068
DDX39A	81.7742	9	9.08602
`IQCJ-SCHIP1`	45.4125	5	9.0825
ABI1	317.819	35	9.08055
SH2B2	45.3821	5	9.07642
RASGEF1C	9.07313	1	9.07313
TBC1D13	63.5054	7	9.0722
LY86	45.3571	5	9.07141
SRCIN1	317.45	35	9.07
ADCYAP1R1	217.662	24	9.06924
WSCD1	9.06068	1	9.06068
AIMP1	163.061	18	9.05894
MAL	117.705	13	9.05423
CACHD1	72.3344	8	9.0418
SLC7A1	63.2922	7	9.04174
FEM1C	18.0747	2	9.03733
SLIT2	460.793	51	9.03515
MYLIP	135.3	15	9.02
TECR	54.0069	6	9.00115
UNC5D	152.71	17	8.98294
EEF1D	89.725	10	8.9725
RASSF1	62.7764	7	8.96805
DOCK1	161.232	18	8.95734
PELI1	187.874	21	8.9464
POLA1	62.6056	7	8.94365
SHROOM4	62.5872	7	8.94103
SORCS2	116.112	13	8.93168
RAB5A	223.001	25	8.92005
HS3ST5	26.7258	3	8.90862
TAOK2	356.328	40	8.90819
CNOT2	160.228	18	8.90155
EDA	62.2966	7	8.89952
ZNF253	35.5653	4	8.89132
RAB21	222.038	25	8.88154
DNM3	248.602	28	8.87865
ARHGAP6	141.644	16	8.85276
COL16A1	106.163	12	8.84691
NINJ2	26.4746	3	8.82487
FABP5	114.703	13	8.82327
DOCK9	44.1021	5	8.82043
TOR1AIP1	61.6364	7	8.80521
BRD9	8.8009	1	8.8009
LAMP1	158.375	18	8.79861
ZC3H6	35.1395	4	8.78487
LBR	35.1382	4	8.78455
UVRAG	184.393	21	8.78061
EEA1	61.343	7	8.76329
CCP110	105.036	12	8.75301
CHMP2A	192.565	22	8.75298
MTRNR2L8	34.9655	4	8.74139
EYA2	52.4348	6	8.73914
ENPP2	200.739	23	8.72778
FANCB	43.598	5	8.7196
SHC2	122.033	14	8.71666
PDLIM3	43.5009	5	8.70017
SMC1A	156.502	18	8.69458
EXOSC4	60.8298	7	8.68998
PDZD11	78.1794	9	8.68659
STXBP4	95.4972	11	8.68157
TSPAN3	52.0748	6	8.67914
NWD1	17.3577	2	8.67884
SH3BGR	26.0041	3	8.66804
RBPJ	251.32	29	8.66622
MED16	43.3292	5	8.66583
C1orf21	25.9927	3	8.66422
NR4A1	129.644	15	8.6429
LSM14A	103.585	12	8.63209
MGAT1	17.2123	2	8.60616
LGI3	43.026	5	8.60519
CENPB	17.2028	2	8.6014
CABLES1	17.2015	2	8.60073
EPN2	68.7639	8	8.59548
ATG10	25.7665	3	8.58882
GNA11	94.4264	11	8.58422
TMC1	102.996	12	8.58303
CCND3	214.566	25	8.58264
SRRT	68.6594	8	8.58243
PDLIM5	171.622	20	8.58111
IL3RA	17.1571	2	8.57853
RBM22	68.6112	8	8.5764
HNRNPAB	59.9983	7	8.57119
ATP1B2	179.864	21	8.56496
NCOA3	128.422	15	8.56144
SPP1	290.826	34	8.55371
VAMP8	170.974	20	8.54871
PLEKHA2	8.53682	1	8.53682
EPB41L4A	17.0655	2	8.53274
GABRQ	85.2668	10	8.52668
TMEM219	8.52421	1	8.52421
VWC2	93.7239	11	8.52036
RNF141	25.5509	3	8.51695
C10orf90	51.0145	6	8.50241
OS9	144.483	17	8.49902
LPIN2	42.4812	5	8.49624
CLK3	33.9832	4	8.49581
MSN	271.778	32	8.49307
AP3S2	42.4562	5	8.49124
ADAM10	365.077	43	8.49017
PDIA4	42.4457	5	8.48914
CNTN2	288.596	34	8.48813
BCAR1	110.292	13	8.484
PPARGC1A	415.66	49	8.48286
SCML1	8.48189	1	8.48189
NAPEPLD	101.573	12	8.46438
PCGF5	50.6679	6	8.44465
ABL1	675.208	80	8.4401
NPY	143.472	17	8.4395
BRWD3	16.8597	2	8.42986
STK3	286.574	34	8.42865
ST13	50.5633	6	8.42721
DND1	25.2768	3	8.42561
DMAP1	84.2523	10	8.42523
CAPN7	50.5398	6	8.42331
CHD1	25.2673	3	8.42242
DYSF	202.036	24	8.41817
PPP1R1B	193.562	23	8.41573
KAT5	193.448	23	8.4108
CARNS1	25.229	3	8.40968
DCLRE1C	58.8016	7	8.40023
PABPC1L	41.997	5	8.3994
PPP2R5A	176.228	21	8.3918
FA2H	75.5099	9	8.38999
STAG2	100.56	12	8.37999
NLGN2	217.787	26	8.37642
FAN1	8.37424	1	8.37424
TMED5	50.1047	6	8.35078
NAMPT	175.333	21	8.34919
TRMT2A	8.3461	1	8.3461
GPM6B	141.797	17	8.34101
BRCA1	350.209	42	8.3383
ARID1A	100.016	12	8.33466
RBM4B	33.3285	4	8.33212
EVA1C	8.3143	1	8.3143
COL11A1	58.1715	7	8.31021
COL21A1	33.2341	4	8.30851
IL1RAP	165.941	20	8.29705
ZFX	16.5892	2	8.29461
ZNF280D	8.28911	1	8.28911
AGO2	182.298	22	8.28627
BHLHE40	115.826	14	8.27328
PLOD2	66.1811	8	8.27264
DYNC1LI2	90.8568	11	8.25971
BTBD7	8.25912	1	8.25912
GGA1	90.833	11	8.25755
SRI	296.7	36	8.24167
VPS28	148.205	18	8.23359
ARVCF	24.6942	3	8.23139
PSMD10	427.947	52	8.22975
PDE6D	57.5906	7	8.22723
NT5DC1	8.22445	1	8.22445
IKBKB	238.435	29	8.2219
TAF1C	8.22094	1	8.22094
AFMID	8.21853	1	8.21853
NELFB	65.7415	8	8.21769
CNTRL	65.6451	8	8.20564
DNAH12	16.4099	2	8.20494
MAGT1	81.8759	10	8.18759
TSHZ1	16.3669	2	8.18343
HP1BP3	40.9005	5	8.1801
RPL37AP8	8.1649	1	8.1649
GTF2IRD2B	8.16048	1	8.16048
DDX31	16.3096	2	8.15478
PDE3B	65.1693	8	8.14617
FOXO3	211.744	26	8.14399
SOX12	65.1461	8	8.14326
NTN1	195.233	24	8.13469
STAMBP	89.4794	11	8.13449
NXF1	40.6448	5	8.12895
KANK1	251.817	31	8.12313
CARD8	186.75	23	8.11955
KIF20B	235.281	29	8.11314
SOGA1	40.5563	5	8.11126
NAP1L4	48.652	6	8.10867
NFIB	202.376	25	8.09503
RAB9A	113.158	14	8.08275
LRRC8D	32.3079	4	8.07699
STK16	48.4527	6	8.07545
GTF2F2	88.6912	11	8.06284
ENO1	257.543	32	8.04822
PIP4K2A	64.3621	8	8.04527
DCAF17	8.04444	1	8.04444
SVEP1	16.0869	2	8.04343
MMD2	152.809	19	8.04258
STIM2	104.283	13	8.02177
NCOA2	120.309	15	8.0206
NID2	15.9599	2	7.97994
ATG4A	15.9404	2	7.9702
ABCC4	87.616	11	7.96509
PICALM	310.551	39	7.96286
KCTD7	55.7021	7	7.95744
PRKD3	31.7952	4	7.94879
SNW1	230.274	29	7.94049
HNRNPA2B1	166.62	21	7.93428
SEMA3E	174.546	22	7.9339
ADRA1A	245.904	31	7.93237
RNF170	7.93174	1	7.93174
ERG	55.4501	7	7.92144
IFI6	102.934	13	7.91797
COL11A2	39.5517	5	7.91035
KLHDC1	7.90931	1	7.90931
MDFIC	181.905	23	7.90891
VWF	79.016	10	7.9016
CMTM7	31.6048	4	7.90121
TCF7	94.7546	12	7.89622
MPZL1	39.443	5	7.8886
SLC9B1	78.792	10	7.8792
ABCA8	15.7428	2	7.87138
ST6GALNAC3	15.7242	2	7.8621
BNC2	7.86181	1	7.86181
VPS72	62.829	8	7.85363
KLF13	78.4937	10	7.84937
SP4	31.3758	4	7.84395
DEK	62.7279	8	7.84099
NRIP1	101.859	13	7.83531
RPS27L	195.784	25	7.83137
CTNNBIP1	125.289	16	7.83058
AGPAT3	31.2836	4	7.82089
KIF24	54.7353	7	7.81932
IKZF2	62.497	8	7.81212
AATF	101.487	13	7.80667
COL4A3	171.686	22	7.80392
DICER1	202.661	26	7.79466
ATG16L2	23.3631	3	7.78771
SLC6A9	62.2765	8	7.78456
ZC3H7A	7.78419	1	7.78419
MRC1	54.4758	7	7.78225
DRAM1	15.5617	2	7.78083
ABHD17B	93.3534	12	7.77945
SUPT5H	108.821	14	7.77292
CASK	163.149	21	7.769
MAP2K6	232.994	30	7.76646
PIGP	23.2883	3	7.76275
C1orf56	7.75548	1	7.75548
CARHSP1	31.0173	4	7.75433
ELOVL2	23.16	3	7.71999
SPOCK3	84.8551	11	7.7141
SNHG14	7.71171	1	7.71171
ANKRD23	23.1316	3	7.71054
DPP7	15.4164	2	7.70821
GHR	169.463	22	7.70288
NR4A2	269.482	35	7.69948
LINC00667	7.6981	1	7.6981
PNRC1	23.0875	3	7.69585
COL27A1	23.0724	3	7.69081
RAP1A	368.879	48	7.68499
SCRG1	15.3647	2	7.68236
CERCAM	30.6845	4	7.67112
GEMIN8	15.3316	2	7.6658
DCAF8	22.9841	3	7.66138
ADAMTS17	22.9788	3	7.6596
ADH5	45.957	6	7.6595
MITF	145.466	19	7.65608
MN1	7.64666	1	7.64666
KLRG1	15.2859	2	7.64293
PLXNB2	198.518	26	7.63529
POLR2I	53.3923	7	7.62747
CA1	22.8787	3	7.62623
PTPN14	38.1287	5	7.62574
PIGF	22.8489	3	7.61632
RNF181	7.61513	1	7.61513
RAB40B	53.2979	7	7.61398
PAF1	159.672	21	7.60343
DNPH1	38.0119	5	7.60238
PAQR8	7.59991	1	7.59991
ELMOD3	30.3721	4	7.59303
HNRNPH3	37.8578	5	7.57156
ELK3	68.1251	9	7.56945
ZNF326	7.56832	1	7.56832
GFRA1	90.7436	12	7.56197
ZNF462	37.8081	5	7.56163
SIRT1	438.426	58	7.55906
PDE3A	98.2416	13	7.55705
FAM3A	45.3133	6	7.55222
CBX4	52.8433	7	7.54904
TRMT10A	15.0863	2	7.54316
HMBOX1	105.601	14	7.54294
FAM107B	15.0686	2	7.53428
ITGA7	45.1769	6	7.52948
ST3GAL4	15.0462	2	7.52312
HSF1	330.973	44	7.52211
PRCP	90.1456	12	7.51213
ZNF276	15.0158	2	7.50792
ADAMTS9	112.581	15	7.50541
MOSPD2	60.0227	8	7.50284
GALNT15	7.50148	1	7.50148
INF2	22.4818	3	7.49393
DDX3X	366.664	49	7.48294
ATP10B	29.9094	4	7.47734
NECAP2	22.4282	3	7.47605
BIRC2	284.056	38	7.47517
ACTN4	298.779	40	7.46947
EFCAB14	7.46852	1	7.46852
RGL3	29.862	4	7.46549
IFT27	59.6561	8	7.45701
TRAPPC6A	67.0939	9	7.45488
TRIL	14.9	2	7.45001
ZNF226	7.42099	1	7.42099
GRN	281.87	38	7.41764
DERA	14.8274	2	7.41371
NCK1	436.534	59	7.39889
TLE1	81.345	11	7.395
KATNAL2	36.9355	5	7.3871
CLCN7	51.7071	7	7.38673
JAK1	81.1943	11	7.3813
SCD	51.6656	7	7.3808
MYH11	59.0409	8	7.38011
MDM4	140.193	19	7.37857
G3BP1	147.552	20	7.37761
MDC1	73.7264	10	7.37264
GPR37	139.867	19	7.36144
PHC2	36.7546	5	7.35092
HSD17B12	36.71	5	7.34199
UACA	7.33706	1	7.33706
LIMK2	66.0198	9	7.33553
RAB3B	102.681	14	7.33437
DUS1L	14.6584	2	7.32922
XBP1	263.65	36	7.32362
EBF4	43.9251	6	7.32085
ANO6	204.983	28	7.32084
CHSY1	29.247	4	7.31175
QKI	73.1069	10	7.31069
RAF1	379.403	52	7.29621
AKNA	87.5289	12	7.29407
ARSA	21.8809	3	7.29364
SH3GL3	131.172	18	7.28734
PSMA1	218.558	30	7.28527
ZNF345	29.1265	4	7.28163
C5orf15	14.5543	2	7.27713
CHRM5	87.3038	12	7.27532
MYH14	72.736	10	7.2736
SLC4A4	72.6548	10	7.26548
NXPE3	7.2635	1	7.2635
SLC39A8	79.8929	11	7.26299
ADIRF	50.8382	7	7.2626
MUS81	43.5739	6	7.26231
MAD1L1	94.3821	13	7.26016
TP53	515.443	71	7.25976
DUSP16	108.879	15	7.25862
ADORA1	326.354	45	7.25232
ABTB2	21.7471	3	7.24904
OSBPL9	14.496	2	7.248
CNDP1	7.23955	1	7.23955
CATSPERG	14.4545	2	7.22726
IL6ST	223.979	31	7.22514
CKS2	144.402	20	7.22012
LGI1	129.924	18	7.218
BAG6	151.25	21	7.20237
VAC14	21.5346	3	7.17821
SPATA5	21.5149	3	7.17163
HES5	207.949	29	7.17065
IQCK	7.16642	1	7.16642
ZNF281	50.1423	7	7.16318
TRA2B	107.39	15	7.15935
SRSF3	71.4922	10	7.14922
TTLL3	50.0345	7	7.14779
RETSAT	14.2808	2	7.14041
GATAD1	7.13835	1	7.13835
FANCL	21.4148	3	7.13827
UQCC3	21.3682	3	7.12272
YOD1	92.5733	13	7.12102
TCFL5	64.044	9	7.116
SF3B4	49.7572	7	7.10817
FRMPD1	14.2124	2	7.1062
PIGT	42.6336	6	7.1056
LHFPL2	28.4098	4	7.10246
RUNX2	142.047	20	7.10236
PLEKHO1	35.4777	5	7.09554
ZC3H4	49.6026	7	7.08608
SQSTM1	262.064	37	7.08282
PPP1R16A	42.4891	6	7.08152
AVEN	21.2336	3	7.07788
LMAN1	91.9862	13	7.07586
ZFPL1	14.1506	2	7.07529
CALR	367.257	52	7.06264
PCBP4	35.2731	5	7.05462
SEMA3C	169.127	24	7.04697
SMIM14	14.0872	2	7.04358
DISC1	281.673	40	7.04182
UBE4A	35.1899	5	7.03798
NUDT16	105.483	15	7.03218
PARD3	225.028	32	7.03211
ADAMTS12	119.525	17	7.03091
CNKSR3	140.614	20	7.03072
INSR	295.169	42	7.02784
SENP1	133.489	19	7.02573
MAGED2	35.0842	5	7.01684
ARL5C	21.0488	3	7.01627
KCTD9	21.037	3	7.01233
S100B	203.267	29	7.00922
WDR45	35.0079	5	7.00157
PPP1R10	146.887	21	6.99464
RPL22L1	48.948	7	6.99257
ZBTB37	27.9693	4	6.99231
RTTN	55.8723	8	6.98403
TRIM28	181.536	26	6.98214
BTG2	174.551	25	6.98205
MFSD12	41.889	6	6.98149
MLLT1	69.7641	10	6.97641
PAOX	20.9116	3	6.97054
OSBPL7	62.704	9	6.96711
GABRG1	62.6992	9	6.96658
CC2D2A	27.843	4	6.96075
CRISPLD2	20.845	3	6.94833
ANKZF1	41.6863	6	6.94772
TCP11L2	6.93467	1	6.93467
RAB30	34.6723	5	6.93446
CREB3L2	90.0294	13	6.92534
PKN1	207.752	30	6.92508
P4HA1	62.309	9	6.92322
NFATC2	110.679	16	6.91744
DAZAP2	131.422	19	6.91696
ZNF593	62.2321	9	6.91468
LARP7	41.4768	6	6.9128
POP5	34.5273	5	6.90545
SNX30	13.8045	2	6.90224
DEC1	6.89026	1	6.89026
SGCB	13.7802	2	6.89009
HES6	48.1925	7	6.88464
IRF2BPL	48.1854	7	6.88363
GNA15	82.4842	12	6.87369
CD22	82.4686	12	6.87239
TAPBP	54.9692	8	6.87115
PCMTD2	6.87101	1	6.87101
SF3B5	27.4346	4	6.85865
CA13	20.5723	3	6.85745
LDB3	41.1003	6	6.85005
CDC14A	61.5684	9	6.84093
CPSF2	27.3574	4	6.83935
WDR34	27.3239	4	6.83098
ZBTB17	47.7869	7	6.8267
NSMCE4A	20.4661	3	6.82204
ARFRP1	34.1032	5	6.82065
UGDH	6.81303	1	6.81303
AGA	20.4331	3	6.81102
MCC	68.089	10	6.8089
SLC44A1	47.6162	7	6.80232
MED11	6.78407	1	6.78407
DUSP7	135.644	20	6.78218
TMEM87A	20.346	3	6.782
SLC52A2	13.5491	2	6.77454
ZC3H18	6.77352	1	6.77352
NOX4	243.817	36	6.77268
ZNF322	13.5113	2	6.75567
LAMP2	67.524	10	6.7524
LEMD2	101.074	15	6.73824
PDGFA	249.277	37	6.73722
FGFR2	296.005	44	6.7274
MOG	33.5787	5	6.71575
BIN2	47.0099	7	6.7157
UBALD2	6.7077	1	6.7077
IWS1	33.5384	5	6.70767
UBASH3B	181.049	27	6.70554
ADI1	6.69916	1	6.69916
NCOA5	40.1827	6	6.69712
SP140	13.3796	2	6.68981
FMNL3	33.4314	5	6.68628
SLC16A9	6.6829	1	6.6829
MTUS1	40.0433	6	6.67388
SPON1	73.4016	11	6.67288
PGM3	13.3402	2	6.67011
MAP3K14	146.658	22	6.66626
LRRN1	33.328	5	6.66561
NTN4	93.3161	14	6.66543
ZNF830	46.654	7	6.66485
ASPA	53.1996	8	6.64995
CLDND1	19.9479	3	6.64929
TMEM47	19.9003	3	6.63342
NDRG1	99.4869	15	6.63246
SFRP4	112.612	17	6.62424
IKZF5	52.9413	8	6.61766
LRP5L	46.3233	7	6.61762
TMEM18	13.2225	2	6.61127
RRP1	19.8157	3	6.60523
CDYL	59.3454	9	6.59393
MGAT4A	13.1875	2	6.59376
RCAN1	65.8873	10	6.58873
SMC4	59.2486	9	6.58318
RRP8	46.0618	7	6.58025
LIPE	13.1297	2	6.56483
ENHO	72.0915	11	6.55377
NIPAL3	52.4189	8	6.55236
SMURF2	150.666	23	6.55069
ALDH1A1	52.3402	8	6.54253
HERPUD1	137.362	21	6.54102
DCTN4	65.2355	10	6.52355
ST3GAL5	19.5699	3	6.52331
ICK	39.0978	6	6.5163
SPNS2	26.052	4	6.51301
ATP10A	32.5433	5	6.50866
SENP7	6.50332	1	6.50332
TGIF1	52.0144	8	6.50181
MCMBP	32.5089	5	6.50179
RERGL	6.50099	1	6.50099
ERCC5	51.9609	8	6.49511
ATP2C2	90.9176	14	6.49412
LPAR1	330.297	51	6.4764
NFATC3	97.106	15	6.47373
KAT2A	200.639	31	6.47222
SYT9	97.0359	15	6.46906
ELMOD2	51.6745	8	6.45932
RICTOR	180.861	28	6.45931
OLIG1	32.2605	5	6.4521
SLC1A3	161.294	25	6.45177
COL6A1	77.4165	12	6.45137
NEO1	109.655	17	6.4503
NLGN4X	141.887	22	6.44941
ZNF189	19.3479	3	6.44931
TMEM201	12.8913	2	6.44563
PPP1R3E	6.43945	1	6.43945
ZNF143	25.7532	4	6.43831
PLEKHB1	12.8629	2	6.43146
SLC5A11	19.2798	3	6.42659
ABCD4	38.55	6	6.425
COL4A4	25.6957	4	6.42393
TUBA1C	64.202	10	6.4202
SLC6A8	57.6515	9	6.40572
MTRNR2L1	25.5924	4	6.3981
ENOSF1	31.9652	5	6.39304
CD164	44.7198	7	6.38854
ZBTB7C	38.3105	6	6.38509
ZNF516	38.2922	6	6.38203
CACNG5	70.1372	11	6.37611
PAQR4	6.36535	1	6.36535
FLT1	152.639	24	6.35994
GMEB2	25.4397	4	6.35992
SCAMP3	38.1541	6	6.35901
OSTC	25.4265	4	6.35663
CHODL	76.24	12	6.35333
SLC39A7	57.1726	9	6.35251
GAA	57.1604	9	6.35116
KCTD4	12.7003	2	6.35015
BOD1L1	63.4936	10	6.34936
PGM5	50.7146	8	6.33933
TEX264	12.6773	2	6.33864
EAF2	37.9628	6	6.32713
OFD1	44.2202	7	6.31718
OPALIN	6.31619	1	6.31619
PPP4R2	37.8617	6	6.31029
CDK18	25.2171	4	6.30428
PLOD3	44.1149	7	6.30213
CD2BP2	44.0953	7	6.29933
WFIKKN1	75.563	12	6.29692
SLC7A7	31.4686	5	6.29372
MYO9B	87.9764	14	6.28403
GNA12	106.735	17	6.27854
ADIPOR2	69.049	11	6.27718
RFC1	100.384	16	6.27402
MAMLD1	12.5437	2	6.27185
ABHD17A	75.2579	12	6.27149
UTP20	31.3413	5	6.26826
SWAP70	137.528	22	6.25126
UGT8	68.7613	11	6.25103
LRRK2	480.957	77	6.24619
STAB1	37.4082	6	6.2347
FGD4	49.7713	8	6.22141
TIPIN	43.481	7	6.21157
SPINT2	136.569	22	6.2077
UPRT	18.623	3	6.20766
CFTR	136.435	22	6.2016
HSBP1L1	24.8042	4	6.20104
VAMP1	86.4993	14	6.17852
PPP1R26	49.4099	8	6.17624
WASF2	111.113	18	6.17297
EEF2K	185.017	30	6.16722
PRKCQ	234.277	38	6.16518
LRP5	172.558	28	6.16277
MTMR2	141.737	23	6.16249
TMEM164	6.15414	1	6.15414
LRMP	36.9087	6	6.15145
VIM	190.292	31	6.13844
SLC39A6	67.4029	11	6.12754
SMAD4	392.145	64	6.12726
MPDU1	36.7574	6	6.12624
NELFE	134.75	22	6.12501
CXCL14	55.098	9	6.122
WIPI1	36.7265	6	6.12108
EPHB1	238.548	39	6.11661
MIS12	61.1399	10	6.11399
C1orf54	18.3414	3	6.11381
CLMN	67.2489	11	6.11353
VAV3	146.634	24	6.10974
HMCN1	42.7652	7	6.10931
GPR107	6.10922	1	6.10922
RGS3	116.06	19	6.10842
TPM4	42.7359	7	6.10513
PRPF6	54.9325	9	6.10361
KSR1	115.878	19	6.09885
DOCK11	54.8876	9	6.09862
THSD4	30.4865	5	6.0973
CACNG4	140.069	23	6.08997
SEPSECS	12.1643	2	6.08214
PCNA	170.277	28	6.08133
HSD17B14	6.07283	1	6.07283
HBA2	36.3595	6	6.05992
PTBP2	78.5541	13	6.04263
CCM2	6.0426	1	6.0426
WNT5B	96.6608	16	6.0413
PIDD1	72.402	12	6.0335
SDF2L1	42.1846	7	6.02637
RNF5	84.342	14	6.02443
SLCO2B1	6.00779	1	6.00779
STK17A	24.0297	4	6.00743
TM7SF2	12.0069	2	6.00344
CBFB	126.03	21	6.00141
SMAD5	90.0038	15	6.00025
SNX19	17.9649	3	5.9883
MYT1	23.9495	4	5.98738
EPS15	113.681	19	5.98322
SUSD6	11.9605	2	5.98024
OLFM2	29.9007	5	5.98015
GLIS3	41.8533	7	5.97905
AFG3L1P	5.97774	1	5.97774
IDNK	5.9766	1	5.9766
KRI1	11.9524	2	5.97619
PRIMPOL	11.9154	2	5.9577
CTPS2	23.8277	4	5.95691
C1S	35.7385	6	5.95642
PEX2	65.4511	11	5.9501
RAP1B	154.654	26	5.94824
IL33	160.363	27	5.93937
GABPA	77.1963	13	5.93817
TFRC	142.303	24	5.92931
TRAFD1	17.7788	3	5.92628
GMFG	142.155	24	5.92313
ZNF35	17.7303	3	5.9101
ARHGAP15	41.3147	7	5.90209
NRP2	147.528	25	5.90114
GXYLT2	11.8022	2	5.90111
RFTN2	5.89921	1	5.89921
N6AMT1	5.89875	1	5.89875
TRIM68	29.4853	5	5.89707
ITPKC	17.6766	3	5.89221
SUPT4H1	88.3465	15	5.88977
ZNF684	5.88963	1	5.88963
LAMA3	47.0924	8	5.88655
PLD1	64.7432	11	5.88575
SLC27A1	135.341	23	5.88441
RNF13	58.8198	10	5.88198
ZNF704	11.7581	2	5.87907
EPS8	152.755	26	5.8752
WASF3	82.2291	14	5.87351
ITGAV	199.466	34	5.86665
TTC32	5.86582	1	5.86582
UBIAD1	5.86408	1	5.86408
TFE3	64.4914	11	5.86285
[truncated: 3,556 more rows]
